# Supplementary material for: Identification of Novel Therapeutic Candidates Against SARS-CoV-2 Infections: An Application of RNA Sequencing Toward mRNA Based Nanotherapeutics
Source: Front Microbiol. 2022 Aug 2;13:901848. doi: 10.3389/fmicb.2022.901848 (PMC9378778; doi:10.3389/fmicb.2022.901848)
Supplement: Supplementary file 1 [file Data_Sheet_1.zip]

Archive with 17 entries (16 files):
- Supplementary_Material/
- Supplementary_Material/Supplementary_Figure_S1.docx
- Supplementary_Material/Supplementary_Figure_S2.docx
- Supplementary_Material/Supplementary_Figure_S3.docx
- Supplementary_Material/Supplementary_Figure_S4.docx
- Supplementary_Material/Supplementary_Figure_S5.docx
- Supplementary_Material/Supplementary_Figure_S6.docx
- Supplementary_Material/Supplementary_Figure_S7.docx
- Supplementary_Material/Supplementary_Figure_S8.docx
- Supplementary_Material/Supplementary_File_S1.docx
- Supplementary_Material/Supplementary_File_S2.xlsx
- Supplementary_Material/Supplementary_File_S3.xlsx
- Supplementary_Material/Supplementary_File_S4.xlsx
- Supplementary_Material/Supplementary_File_S5.xlsx
- Supplementary_Material/Supplementary_File_S6.xlsx
- Supplementary_Material/Supplementary_Table_1.docx
- Supplementary_Material/Supplementary_Table_2.docx
