# Supplementary material for: Identification of Novel Therapeutic Candidates Against SARS-CoV-2 Infections: An Application of RNA Sequencing Toward mRNA Based Nanotherapeutics
Source: Front Microbiol. 2022 Aug 2;13:901848. doi: 10.3389/fmicb.2022.901848 (PMC9378778; doi:10.3389/fmicb.2022.901848)
Supplement: Supplementary file 1 [file Data_Sheet_1.zip › Supplementary_Material/Supplementary_File_S2.xlsx]

## Sheet: Sheet1
Sequence id	gene_name	description	length	fc(Group/Control)	log2fc(Group/Control)	pvalue	padjust	significant	regulate
ENSG00000230202	AL450405.1	ribosomal protein L29 (RPL29) pseudogene	474	512.373	9.00105	5.98e-29	4.01e-25	yes	up
ENSG00000183260	ABHD16B	abhydrolase domain containing 16B [Source:HGNC Symbol;Acc:HGNC:16128]	1491	300.848	8.23289	3.16e-18	2.12e-15	yes	up
ENSG00000262526	AC120057.2	novel protein	776	247.546	7.95155	0.0103239	0.0364781	yes	up
ENSG00000223350	IGLV9-49	immunoglobulin lambda variable 9-49 [Source:HGNC Symbol;Acc:HGNC:5933]	409	147.871	7.2082	1.03e-16	4.77e-14	yes	up
ENSG00000282122	IGHV7-4-1	immunoglobulin heavy variable 7-4-1 [Source:HGNC Symbol;Acc:HGNC:5665]	402	111.384	6.7994	8.58e-07	2.3e-05	yes	up
ENSG00000253691	IGKV2OR22-4	immunoglobulin kappa variable 2/OR22-4 (pseudogene) [Source:HGNC Symbol;Acc:HGNC:5813]	367	97.0888	6.60123	2.53e-10	2.28e-08	yes	up
ENSG00000256663	AC112777.1	ubiquitin-like with PHD and ring finger domains 1 (UHRF1) pseudogene	1423	94.4533	6.56153	1.33e-08	7e-07	yes	up
ENSG00000087116	ADAMTS2	ADAM metallopeptidase with thrombospondin type 1 motif 2 [Source:HGNC Symbol;Acc:HGNC:218]	6783	89.7052	6.48712	0.000310817	0.00256467	yes	up
ENSG00000230699	AL645608.2	novel transcript	3043	83.3676	6.38142	5.09e-11	5.72e-09	yes	up
ENSG00000223648	IGHV3-64	immunoglobulin heavy variable 3-64 [Source:HGNC Symbol;Acc:HGNC:5617]	431	75.8661	6.24538	8.22e-17	4.01e-14	yes	up
ENSG00000277125	AC211476.4	PMS2 postmeiotic segregation increased 2 (S. cerevisiae) (PMS2) pseudogene	699	73.9266	6.20802	6.17e-06	0.000115052	yes	up
ENSG00000211950	IGHV1-24	immunoglobulin heavy variable 1-24 [Source:HGNC Symbol;Acc:HGNC:5551]	411	73.6311	6.20224	3.58e-16	1.48e-13	yes	up
ENSG00000257027	AC010186.3	novel transcript	2508	54.738	5.77447	2.07e-06	4.74e-05	yes	up
ENSG00000278857	IGKV1D-12	immunoglobulin kappa variable 1D-12 [Source:HGNC Symbol;Acc:HGNC:5746]	371	53.4438	5.73995	2.43e-06	5.39e-05	yes	up
ENSG00000253998	IGKV2-29	immunoglobulin kappa variable 2-29 (gene/pseudogene) [Source:HGNC Symbol;Acc:HGNC:5784]	372	52.0681	5.70233	2.11e-18	1.49e-15	yes	up
ENSG00000211655	IGLV1-36	immunoglobulin lambda variable 1-36 [Source:HGNC Symbol;Acc:HGNC:5876]	393	51.8459	5.69616	1.04e-18	8.01e-16	yes	up
ENSG00000211658	IGLV3-27	immunoglobulin lambda variable 3-27 [Source:HGNC Symbol;Acc:HGNC:5910]	377	50.1595	5.64845	4.88e-36	6.55e-32	yes	up
ENSG00000211663	IGLV3-19	immunoglobulin lambda variable 3-19 [Source:HGNC Symbol;Acc:HGNC:5903]	377	48.9102	5.61206	7.39e-16	2.68e-13	yes	up
ENSG00000211642	IGLV10-54	immunoglobulin lambda variable 10-54 [Source:HGNC Symbol;Acc:HGNC:5884]	351	48.4067	5.59713	2.72e-25	7.3e-22	yes	up
ENSG00000232216	IGHV3-43	immunoglobulin heavy variable 3-43 [Source:HGNC Symbol;Acc:HGNC:5604]	434	47.4212	5.56746	5.39e-21	8.04e-18	yes	up
ENSG00000081803	CADPS2	calcium dependent secretion activator 2 [Source:HGNC Symbol;Acc:HGNC:16018]	6066	47.1232	5.55837	0.0026788	0.0131335	yes	up
ENSG00000258749	AL110504.1	novel transcript, antisense to CCDC85C	889	45.5246	5.50857	3.55e-06	7.32e-05	yes	up
ENSG00000154277	UCHL1	ubiquitin C-terminal hydrolase L1 [Source:HGNC Symbol;Acc:HGNC:12513]	785	44.0997	5.4627	1.22e-19	1.31e-16	yes	up
ENSG00000211659	IGLV3-25	immunoglobulin lambda variable 3-25 [Source:HGNC Symbol;Acc:HGNC:5908]	380	42.5158	5.40993	6.82e-13	1.3e-10	yes	up
ENSG00000211959	IGHV4-39	immunoglobulin heavy variable 4-39 [Source:HGNC Symbol;Acc:HGNC:5651]	425	41.7896	5.38507	2.08e-25	6.21e-22	yes	up
ENSG00000015413	DPEP1	dipeptidase 1 [Source:HGNC Symbol;Acc:HGNC:3002]	1647	41.0906	5.36074	0.000424036	0.00324184	yes	up
ENSG00000281991	TMEM265	transmembrane protein 265 [Source:HGNC Symbol;Acc:HGNC:51241]	1649	39.523	5.30462	0.0100452	0.0357188	yes	up
ENSG00000253239	IGLVI-70	immunoglobulin lambda variable (I)-70 (pseudogene) [Source:HGNC Symbol;Acc:HGNC:5940]	390	38.2414	5.25706	1.27e-09	9.43e-08	yes	up
ENSG00000211972	IGHV3-66	immunoglobulin heavy variable 3-66 [Source:HGNC Symbol;Acc:HGNC:5619]	427	37.8277	5.24137	8.61e-33	7.71e-29	yes	up
ENSG00000229930	AC138393.2	F-box only protein 25 (FBXO25) pseudogene	246	37.8124	5.24079	0.00479973	0.0203334	yes	up
ENSG00000274576	IGHV2-70	immunoglobulin heavy variable 2-70 [Source:HGNC Symbol;Acc:HGNC:5577]	358	37.8041	5.24047	6.57e-05	0.000763915	yes	up
ENSG00000242766	IGKV1D-17	immunoglobulin kappa variable 1D-17 [Source:HGNC Symbol;Acc:HGNC:5749]	532	37.6741	5.2355	4.89e-12	6.98e-10	yes	up
ENSG00000211669	IGLV3-10	immunoglobulin lambda variable 3-10 [Source:HGNC Symbol;Acc:HGNC:5897]	382	37.1046	5.21353	2.05e-13	4.62e-11	yes	up
ENSG00000211637	IGLV4-69	immunoglobulin lambda variable 4-69 [Source:HGNC Symbol;Acc:HGNC:5921]	419	36.6051	5.19397	1.07e-14	3.15e-12	yes	up
ENSG00000211965	IGHV3-49	immunoglobulin heavy variable 3-49 [Source:HGNC Symbol;Acc:HGNC:5607]	439	35.3541	5.14381	6.5e-39	1.75e-34	yes	up
ENSG00000243264	IGKV2D-29	immunoglobulin kappa variable 2D-29 [Source:HGNC Symbol;Acc:HGNC:5800]	390	34.4359	5.10584	1.36e-18	1.01e-15	yes	up
ENSG00000211955	IGHV3-33	immunoglobulin heavy variable 3-33 [Source:HGNC Symbol;Acc:HGNC:5596]	431	34.3162	5.10082	4.55e-16	1.82e-13	yes	up
ENSG00000211946	IGHV3-20	immunoglobulin heavy variable 3-20 [Source:HGNC Symbol;Acc:HGNC:5585]	415	33.5768	5.06939	4.39e-21	6.93e-18	yes	up
ENSG00000211666	IGLV2-14	immunoglobulin lambda variable 2-14 [Source:HGNC Symbol;Acc:HGNC:5888]	402	33.2629	5.05584	7.32e-18	4.57e-15	yes	up
ENSG00000239571	IGKV2D-30	immunoglobulin kappa variable 2D-30 [Source:HGNC Symbol;Acc:HGNC:5801]	395	33.1988	5.05306	6.21e-11	6.67e-09	yes	up
ENSG00000211660	IGLV2-23	immunoglobulin lambda variable 2-23 [Source:HGNC Symbol;Acc:HGNC:5890]	502	32.724	5.03228	8.59e-11	8.84e-09	yes	up
ENSG00000184423	RPL23AP38	ribosomal protein L23a pseudogene 38 [Source:HGNC Symbol;Acc:HGNC:36351]	469	32.6798	5.03033	1.15e-06	2.95e-05	yes	up
ENSG00000211973	IGHV1-69	immunoglobulin heavy variable 1-69 [Source:HGNC Symbol;Acc:HGNC:5558]	412	32.0791	5.00356	3.87e-16	1.58e-13	yes	up
ENSG00000211653	IGLV1-40	immunoglobulin lambda variable 1-40 [Source:HGNC Symbol;Acc:HGNC:5877]	407	31.7857	4.99031	1.37e-24	3.33e-21	yes	up
ENSG00000262074	SNORD3B-2	small nucleolar RNA, C/D box 3B-2 [Source:HGNC Symbol;Acc:HGNC:33190]	791	31.7489	4.98863	0.0110801	0.0385117	yes	up
ENSG00000211648	IGLV1-47	immunoglobulin lambda variable 1-47 [Source:HGNC Symbol;Acc:HGNC:5880]	407	31.3594	4.97083	9.67e-19	7.64e-16	yes	up
ENSG00000115884	SDC1	syndecan 1 [Source:HGNC Symbol;Acc:HGNC:10658]	3165	31.2723	4.96682	4.82e-11	5.5e-09	yes	up
ENSG00000211896	IGHG1	immunoglobulin heavy constant gamma 1 (G1m marker) [Source:HGNC Symbol;Acc:HGNC:5525]	2619	30.5173	4.93155	8.34e-09	4.75e-07	yes	up
ENSG00000232810	TNF	tumor necrosis factor [Source:HGNC Symbol;Acc:HGNC:11892]	1678	30.3823	4.92516	4.49e-10	3.77e-08	yes	up
ENSG00000165949	IFI27	interferon alpha inducible protein 27 [Source:HGNC Symbol;Acc:HGNC:5397]	725	29.9812	4.90599	5.13e-13	9.98e-11	yes	up
ENSG00000274172	MIR8071-1	microRNA 8071-1 [Source:HGNC Symbol;Acc:HGNC:50041]	65	29.755	4.89506	1.2e-05	0.000197465	yes	up
ENSG00000211945	IGHV1-18	immunoglobulin heavy variable 1-18 [Source:HGNC Symbol;Acc:HGNC:5549]	410	29.089	4.8624	6.14e-18	3.92e-15	yes	up
ENSG00000211639	IGLV4-60	immunoglobulin lambda variable 4-60 [Source:HGNC Symbol;Acc:HGNC:5920]	362	27.9846	4.80656	1.34e-13	3.18e-11	yes	up
ENSG00000267740	AC024592.3	novel protein	506	27.3252	4.77216	1.09e-10	1.08e-08	yes	up
ENSG00000231475	IGHV4-31	immunoglobulin heavy variable 4-31 [Source:HGNC Symbol;Acc:HGNC:5649]	428	27.0565	4.7579	3.49e-10	2.99e-08	yes	up
ENSG00000211935	IGHV1-3	immunoglobulin heavy variable 1-3 [Source:HGNC Symbol;Acc:HGNC:5552]	395	26.8837	4.74866	6.57e-09	3.85e-07	yes	up
ENSG00000276566	IGKV1D-13	immunoglobulin kappa variable 1D-13 [Source:HGNC Symbol;Acc:HGNC:5747]	376	26.7956	4.74392	3.59e-17	1.93e-14	yes	up
ENSG00000211673	IGLV3-1	immunoglobulin lambda variable 3-1 [Source:HGNC Symbol;Acc:HGNC:5896]	398	26.3994	4.72243	3.63e-12	5.5e-10	yes	up
ENSG00000211942	IGHV3-13	immunoglobulin heavy variable 3-13 [Source:HGNC Symbol;Acc:HGNC:5581]	430	25.1784	4.65412	5.75e-16	2.19e-13	yes	up
ENSG00000224373	IGHV4-59	immunoglobulin heavy variable 4-59 [Source:HGNC Symbol;Acc:HGNC:5654]	495	24.7468	4.62917	2.72e-19	2.52e-16	yes	up
ENSG00000132688	NES	nestin [Source:HGNC Symbol;Acc:HGNC:7756]	5568	23.4614	4.55222	0.00168338	0.00929825	yes	up
ENSG00000275238	MIR4734	microRNA 4734 [Source:HGNC Symbol;Acc:HGNC:41572]	70	23.2903	4.54166	0.00170921	0.00940031	yes	up
ENSG00000168078	PBK	PDZ binding kinase [Source:HGNC Symbol;Acc:HGNC:18282]	1499	23.2713	4.54048	2.59e-15	8.37e-13	yes	up
ENSG00000211956	IGHV4-34	immunoglobulin heavy variable 4-34 [Source:HGNC Symbol;Acc:HGNC:5650]	400	23.1226	4.53123	1e-12	1.82e-10	yes	up
ENSG00000241244	IGKV1D-16	immunoglobulin kappa variable 1D-16 [Source:HGNC Symbol;Acc:HGNC:5748]	378	23.1137	4.53068	4.05e-12	5.94e-10	yes	up
ENSG00000242076	IGKV1-33	immunoglobulin kappa variable 1-33 [Source:HGNC Symbol;Acc:HGNC:5737]	382	22.9317	4.51927	2.04e-16	8.67e-14	yes	up
ENSG00000211638	IGLV8-61	immunoglobulin lambda variable 8-61 [Source:HGNC Symbol;Acc:HGNC:5931]	414	22.8587	4.51467	3.53e-05	0.000470265	yes	up
ENSG00000211897	IGHG3	immunoglobulin heavy constant gamma 3 (G3m marker) [Source:HGNC Symbol;Acc:HGNC:5527]	2751	22.7704	4.50909	4.18e-14	1.09e-11	yes	up
ENSG00000199480	RNA5SP389	RNA, 5S ribosomal pseudogene 389 [Source:HGNC Symbol;Acc:HGNC:43289]	115	22.3686	4.4834	4.84e-20	5.66e-17	yes	up
ENSG00000241294	IGKV2-24	immunoglobulin kappa variable 2-24 [Source:HGNC Symbol;Acc:HGNC:5781]	390	21.6947	4.43927	2.52e-08	1.19e-06	yes	up
ENSG00000204792	LINC01291	long intergenic non-protein coding RNA 1291 [Source:HGNC Symbol;Acc:HGNC:50358]	3662	21.354	4.41643	0.007257	0.0278796	yes	up
ENSG00000243290	IGKV1-12	immunoglobulin kappa variable 1-12 [Source:HGNC Symbol;Acc:HGNC:5730]	398	20.0754	4.32736	4.02e-12	5.94e-10	yes	up
ENSG00000211933	IGHV6-1	immunoglobulin heavy variable 6-1 [Source:HGNC Symbol;Acc:HGNC:5662]	415	20.0724	4.32714	6.76e-17	3.43e-14	yes	up
ENSG00000253818	IGLV1-41	immunoglobulin lambda variable 1-41 (pseudogene) [Source:HGNC Symbol;Acc:HGNC:5878]	406	19.6307	4.29504	1.14e-11	1.51e-09	yes	up
ENSG00000211970	IGHV4-61	immunoglobulin heavy variable 4-61 [Source:HGNC Symbol;Acc:HGNC:5655]	457	19.5058	4.28583	3.28e-08	1.47e-06	yes	up
ENSG00000231292	IGKV1OR2-108	immunoglobulin kappa variable 1/OR2-108 (non-functional) [Source:HGNC Symbol;Acc:HGNC:5767]	353	19.3561	4.27472	0.000196435	0.00179703	yes	up
ENSG00000183336	BOLA2	bolA family member 2 [Source:HGNC Symbol;Acc:HGNC:29488]	1012	19.13	4.25777	0.00167313	0.00925383	yes	up
ENSG00000211934	IGHV1-2	immunoglobulin heavy variable 1-2 [Source:HGNC Symbol;Acc:HGNC:5550]	417	18.7476	4.22864	1.1e-08	5.97e-07	yes	up
ENSG00000225698	IGHV3-72	immunoglobulin heavy variable 3-72 [Source:HGNC Symbol;Acc:HGNC:5622]	437	18.6804	4.22345	1.27e-08	6.75e-07	yes	up
ENSG00000117399	CDC20	cell division cycle 20 [Source:HGNC Symbol;Acc:HGNC:1723]	1649	18.6679	4.22249	4.31e-20	5.26e-17	yes	up
ENSG00000122420	PTGFR	prostaglandin F receptor [Source:HGNC Symbol;Acc:HGNC:9600]	5429	18.3389	4.19683	0.0036031	0.0164538	yes	up
ENSG00000211651	IGLV1-44	immunoglobulin lambda variable 1-44 [Source:HGNC Symbol;Acc:HGNC:5879]	467	18.2123	4.18684	3.28e-19	2.84e-16	yes	up
ENSG00000105974	CAV1	caveolin 1 [Source:HGNC Symbol;Acc:HGNC:1527]	2456	18.0469	4.17368	2.9e-10	2.54e-08	yes	up
ENSG00000211640	IGLV6-57	immunoglobulin lambda variable 6-57 [Source:HGNC Symbol;Acc:HGNC:5927]	353	17.8123	4.1548	3.65e-12	5.5e-10	yes	up
ENSG00000244437	IGKV3-15	immunoglobulin kappa variable 3-15 [Source:HGNC Symbol;Acc:HGNC:5816]	442	17.5639	4.13454	2.94e-12	4.59e-10	yes	up
ENSG00000198225	FKBP1C	FKBP prolyl isomerase 1C [Source:HGNC Symbol;Acc:HGNC:21376]	1579	17.2135	4.10546	4.98e-10	4.15e-08	yes	up
ENSG00000101057	MYBL2	MYB proto-oncogene like 2 [Source:HGNC Symbol;Acc:HGNC:7548]	2668	17.1827	4.10288	4.65e-27	2.08e-23	yes	up
ENSG00000254395	IGHV4-55	immunoglobulin heavy variable 4-55 (pseudogene) [Source:HGNC Symbol;Acc:HGNC:5653]	368	17.1628	4.10121	9.82e-08	3.77e-06	yes	up
ENSG00000077943	ITGA8	integrin subunit alpha 8 [Source:HGNC Symbol;Acc:HGNC:6144]	6547	17.14	4.09929	2.13e-07	7.26e-06	yes	up
ENSG00000243466	IGKV1-5	immunoglobulin kappa variable 1-5 [Source:HGNC Symbol;Acc:HGNC:5741]	532	16.3239	4.02891	1.88e-11	2.32e-09	yes	up
ENSG00000211937	IGHV2-5	immunoglobulin heavy variable 2-5 [Source:HGNC Symbol;Acc:HGNC:5576]	378	16.2949	4.02635	2.07e-12	3.33e-10	yes	up
ENSG00000270816	LINC00221	long intergenic non-protein coding RNA 221 [Source:HGNC Symbol;Acc:HGNC:20169]	1829	16.2936	4.02623	2.27e-15	7.51e-13	yes	up
ENSG00000239855	IGKV1-6	immunoglobulin kappa variable 1-6 [Source:HGNC Symbol;Acc:HGNC:5742]	380	16.1133	4.01018	2.09e-13	4.65e-11	yes	up
ENSG00000211662	IGLV3-21	immunoglobulin lambda variable 3-21 [Source:HGNC Symbol;Acc:HGNC:5905]	602	15.7273	3.9752	5.72e-09	3.42e-07	yes	up
ENSG00000211643	IGLV5-52	immunoglobulin lambda variable 5-52 [Source:HGNC Symbol;Acc:HGNC:5926]	379	15.6782	3.97069	0.00329728	0.015369	yes	up
ENSG00000258572	AL133467.1	novel transcript	993	15.5259	3.95661	7.75e-17	3.85e-14	yes	up
ENSG00000126787	DLGAP5	DLG associated protein 5 [Source:HGNC Symbol;Acc:HGNC:16864]	2881	15.501	3.95429	8.2e-21	1.1e-17	yes	up
ENSG00000176890	TYMS	thymidylate synthetase [Source:HGNC Symbol;Acc:HGNC:12441]	1613	15.4925	3.9535	2.65e-26	1.02e-22	yes	up
ENSG00000263859	AC145207.6	novel transcript	782	15.4615	3.95061	0.00295632	0.014119	yes	up
ENSG00000211668	IGLV2-11	immunoglobulin lambda variable 2-11 [Source:HGNC Symbol;Acc:HGNC:5887]	400	15.3728	3.94231	8.36e-12	1.13e-09	yes	up
ENSG00000211966	IGHV5-51	immunoglobulin heavy variable 5-51 [Source:HGNC Symbol;Acc:HGNC:5659]	410	15.3648	3.94156	4.04e-12	5.94e-10	yes	up
ENSG00000254709	IGLL5	immunoglobulin lambda like polypeptide 5 [Source:HGNC Symbol;Acc:HGNC:38476]	1335	15.2756	3.93315	5.85e-11	6.33e-09	yes	up
ENSG00000180535	BHLHA15	basic helix-loop-helix family member a15 [Source:HGNC Symbol;Acc:HGNC:22265]	796	14.8462	3.89202	8.56e-14	2.11e-11	yes	up
ENSG00000211941	IGHV3-11	immunoglobulin heavy variable 3-11 (gene/pseudogene) [Source:HGNC Symbol;Acc:HGNC:5580]	473	14.4818	3.85617	2.84e-10	2.51e-08	yes	up
ENSG00000270550	IGHV3-30	immunoglobulin heavy variable 3-30 [Source:HGNC Symbol;Acc:HGNC:5591]	431	14.4159	3.84959	0.000941024	0.00600729	yes	up
ENSG00000211947	IGHV3-21	immunoglobulin heavy variable 3-21 [Source:HGNC Symbol;Acc:HGNC:5586]	430	14.3359	3.84156	1.13e-10	1.11e-08	yes	up
ENSG00000105976	MET	MET proto-oncogene, receptor tyrosine kinase [Source:HGNC Symbol;Acc:HGNC:7029]	6876	14.0521	3.81271	4.07e-07	1.23e-05	yes	up
ENSG00000251546	IGKV1D-39	immunoglobulin kappa variable 1D-39 [Source:HGNC Symbol;Acc:HGNC:5756]	376	14.0382	3.81129	9.29e-09	5.23e-07	yes	up
ENSG00000211599	IGKV5-2	immunoglobulin kappa variable 5-2 [Source:HGNC Symbol;Acc:HGNC:5835]	408	13.7276	3.77901	7.28e-10	5.78e-08	yes	up
ENSG00000211892	IGHG4	immunoglobulin heavy constant gamma 4 (G4m marker) [Source:HGNC Symbol;Acc:HGNC:5528]	2597	13.6504	3.77087	4.36e-10	3.67e-08	yes	up
ENSG00000225523	IGKV6D-21	immunoglobulin kappa variable 6D-21 (non-functional) [Source:HGNC Symbol;Acc:HGNC:5837]	409	13.612	3.76681	5.38e-12	7.65e-10	yes	up
ENSG00000211611	IGKV6-21	immunoglobulin kappa variable 6-21 (non-functional) [Source:HGNC Symbol;Acc:HGNC:5836]	406	13.5429	3.75946	1.77e-09	1.26e-07	yes	up
ENSG00000204001	LCN8	lipocalin 8 [Source:HGNC Symbol;Acc:HGNC:27038]	638	13.4726	3.75196	0.00134551	0.00786469	yes	up
ENSG00000165480	SKA3	spindle and kinetochore associated complex subunit 3 [Source:HGNC Symbol;Acc:HGNC:20262]	2869	13.3186	3.73537	1.09e-12	1.95e-10	yes	up
ENSG00000211949	IGHV3-23	immunoglobulin heavy variable 3-23 [Source:HGNC Symbol;Acc:HGNC:5588]	432	13.3134	3.73481	4.45e-13	8.99e-11	yes	up
ENSG00000211964	IGHV3-48	immunoglobulin heavy variable 3-48 [Source:HGNC Symbol;Acc:HGNC:5606]	432	13.1156	3.71321	4.38e-07	1.31e-05	yes	up
ENSG00000138180	CEP55	centrosomal protein 55 [Source:HGNC Symbol;Acc:HGNC:1161]	2658	13.0747	3.70871	4.32e-17	2.28e-14	yes	up
ENSG00000088325	TPX2	TPX2 microtubule nucleation factor [Source:HGNC Symbol;Acc:HGNC:1249]	3605	13.0118	3.70175	7.55e-21	1.07e-17	yes	up
ENSG00000211891	IGHE	immunoglobulin heavy constant epsilon [Source:HGNC Symbol;Acc:HGNC:5522]	1485	12.8368	3.68222	4.04e-11	4.68e-09	yes	up
ENSG00000211632	IGKV3D-11	immunoglobulin kappa variable 3D-11 [Source:HGNC Symbol;Acc:HGNC:5823]	444	12.7798	3.67579	1.43e-07	5.19e-06	yes	up
ENSG00000164045	CDC25A	cell division cycle 25A [Source:HGNC Symbol;Acc:HGNC:1725]	3844	12.7672	3.67437	7.43e-12	1.02e-09	yes	up
ENSG00000093009	CDC45	cell division cycle 45 [Source:HGNC Symbol;Acc:HGNC:1739]	2072	12.6973	3.66645	1.16e-17	6.94e-15	yes	up
ENSG00000211644	IGLV1-51	immunoglobulin lambda variable 1-51 [Source:HGNC Symbol;Acc:HGNC:5882]	389	12.6924	3.6659	1.81e-07	6.37e-06	yes	up
ENSG00000132465	JCHAIN	joining chain of multimeric IgA and IgM [Source:HGNC Symbol;Acc:HGNC:5713]	640	12.6339	3.65923	1.2e-08	6.43e-07	yes	up
ENSG00000184661	CDCA2	cell division cycle associated 2 [Source:HGNC Symbol;Acc:HGNC:14623]	3486	12.574	3.65238	1.97e-19	1.96e-16	yes	up
ENSG00000211951	IGHV2-26	immunoglobulin heavy variable 2-26 [Source:HGNC Symbol;Acc:HGNC:5575]	381	12.5445	3.64898	3.04e-09	1.96e-07	yes	up
ENSG00000211649	IGLV7-46	immunoglobulin lambda variable 7-46 (gene/pseudogene) [Source:HGNC Symbol;Acc:HGNC:5930]	385	12.494	3.64316	3.7e-06	7.57e-05	yes	up
ENSG00000211974	IGHV2-70D	immunoglobulin heavy variable 2-70D [Source:HGNC Symbol;Acc:HGNC:49602]	434	12.4486	3.63791	2.46e-05	0.000351382	yes	up
ENSG00000164647	STEAP1	STEAP family member 1 [Source:HGNC Symbol;Acc:HGNC:11378]	1219	12.3586	3.62744	0.00649204	0.0256035	yes	up
ENSG00000112984	KIF20A	kinesin family member 20A [Source:HGNC Symbol;Acc:HGNC:9787]	3095	12.3223	3.6232	1.21e-12	2.13e-10	yes	up
ENSG00000211893	IGHG2	immunoglobulin heavy constant gamma 2 (G2m marker) [Source:HGNC Symbol;Acc:HGNC:5526]	2594	12.2169	3.6108	7.64e-13	1.42e-10	yes	up
ENSG00000065328	MCM10	minichromosome maintenance 10 replication initiation factor [Source:HGNC Symbol;Acc:HGNC:18043]	3157	12.1514	3.60305	6.71e-11	7.13e-09	yes	up
ENSG00000211895	IGHA1	immunoglobulin heavy constant alpha 1 [Source:HGNC Symbol;Acc:HGNC:5478]	1310	12.1389	3.60156	4.01e-10	3.41e-08	yes	up
ENSG00000131094	C1QL1	complement C1q like 1 [Source:HGNC Symbol;Acc:HGNC:24182]	1527	12.1205	3.59938	0.00719057	0.0276818	yes	up
ENSG00000060709	RIMBP2	RIMS binding protein 2 [Source:HGNC Symbol;Acc:HGNC:30339]	5594	12.0614	3.59232	0.00783238	0.0295199	yes	up
ENSG00000211652	IGLV7-43	immunoglobulin lambda variable 7-43 [Source:HGNC Symbol;Acc:HGNC:5929]	385	12.0601	3.59216	3.1e-08	1.42e-06	yes	up
ENSG00000278196	IGLV2-8	immunoglobulin lambda variable 2-8 [Source:HGNC Symbol;Acc:HGNC:5895]	517	11.8468	3.56643	2.3e-07	7.71e-06	yes	up
ENSG00000211598	IGKV4-1	immunoglobulin kappa variable 4-1 [Source:HGNC Symbol;Acc:HGNC:5834]	538	11.8268	3.56399	1.48e-08	7.67e-07	yes	up
ENSG00000215218	UBE2QL1	ubiquitin conjugating enzyme E2 Q family like 1 [Source:HGNC Symbol;Acc:HGNC:37269]	5895	11.8067	3.56153	0.00433468	0.0188472	yes	up
ENSG00000129596	CDO1	cysteine dioxygenase type 1 [Source:HGNC Symbol;Acc:HGNC:1795]	1565	11.7994	3.56065	0.00649289	0.0256035	yes	up
ENSG00000211647	IGLV5-48	immunoglobulin lambda variable 5-48 (non-functional) [Source:HGNC Symbol;Acc:HGNC:5925]	369	11.7741	3.55755	1.75e-05	0.000267015	yes	up
ENSG00000174371	EXO1	exonuclease 1 [Source:HGNC Symbol;Acc:HGNC:3511]	3192	11.6436	3.54146	2.83e-17	1.55e-14	yes	up
ENSG00000100147	CCDC134	coiled-coil domain containing 134 [Source:HGNC Symbol;Acc:HGNC:26185]	1270	11.639	3.54089	0.00961787	0.0346352	yes	up
ENSG00000244116	IGKV2-28	immunoglobulin kappa variable 2-28 [Source:HGNC Symbol;Acc:HGNC:5783]	390	11.6204	3.53859	1.77e-06	4.17e-05	yes	up
ENSG00000017427	IGF1	insulin like growth factor 1 [Source:HGNC Symbol;Acc:HGNC:5464]	1097	11.5977	3.53577	2.71e-05	0.000380116	yes	up
ENSG00000090889	KIF4A	kinesin family member 4A [Source:HGNC Symbol;Acc:HGNC:13339]	4388	11.4862	3.52183	3.43e-19	2.88e-16	yes	up
ENSG00000157456	CCNB2	cyclin B2 [Source:HGNC Symbol;Acc:HGNC:1580]	1488	11.4708	3.51989	3.31e-20	4.23e-17	yes	up
ENSG00000277856	AC233755.2		294	11.4482	3.51705	2.31e-08	1.1e-06	yes	up
ENSG00000024526	DEPDC1	DEP domain containing 1 [Source:HGNC Symbol;Acc:HGNC:22949]	5299	11.4305	3.51482	1.38e-10	1.33e-08	yes	up
ENSG00000158578	ALAS2	5'-aminolevulinate synthase 2 [Source:HGNC Symbol;Acc:HGNC:397]	1940	11.3713	3.50732	7.33e-05	0.000831543	yes	up
ENSG00000109805	NCAPG	non-SMC condensin I complex subunit G [Source:HGNC Symbol;Acc:HGNC:24304]	4587	11.3496	3.50458	5.9e-22	1.06e-18	yes	up
ENSG00000171848	RRM2	ribonucleotide reductase regulatory subunit M2 [Source:HGNC Symbol;Acc:HGNC:10452]	3434	11.3228	3.50115	1.23e-27	6.61e-24	yes	up
ENSG00000211625	IGKV3D-20	immunoglobulin kappa variable 3D-20 [Source:HGNC Symbol;Acc:HGNC:5825]	445	11.2969	3.49786	9.18e-11	9.37e-09	yes	up
ENSG00000276775	IGHV4-4	immunoglobulin heavy variable 4-4 [Source:HGNC Symbol;Acc:HGNC:5652]	417	11.2731	3.49481	3.66e-06	7.5e-05	yes	up
ENSG00000211962	IGHV1-46	immunoglobulin heavy variable 1-46 [Source:HGNC Symbol;Acc:HGNC:5554]	655	11.2279	3.48902	1.28e-07	4.76e-06	yes	up
ENSG00000211679	IGLC3	immunoglobulin lambda constant 3 (Kern-Oz+ marker) [Source:HGNC Symbol;Acc:HGNC:5857]	462	11.1773	3.4825	6.77e-06	0.000124477	yes	up
ENSG00000237649	KIFC1	kinesin family member C1 [Source:HGNC Symbol;Acc:HGNC:6389]	2391	11.139	3.47755	2.52e-17	1.44e-14	yes	up
ENSG00000168447	SCNN1B	sodium channel epithelial 1 beta subunit [Source:HGNC Symbol;Acc:HGNC:10600]	2085	11.1357	3.47713	0.00660506	0.0259505	yes	up
ENSG00000224041	IGKV3D-15	immunoglobulin kappa variable 3D-15 (gene/pseudogene) [Source:HGNC Symbol;Acc:HGNC:5824]	396	11.1229	3.47546	1.92e-08	9.53e-07	yes	up
ENSG00000241755	IGKV1-9	immunoglobulin kappa variable 1-9 [Source:HGNC Symbol;Acc:HGNC:5744]	409	11.0545	3.46657	3.12e-06	6.62e-05	yes	up
ENSG00000129173	E2F8	E2F transcription factor 8 [Source:HGNC Symbol;Acc:HGNC:24727]	3519	10.9261	3.4497	3.26e-08	1.47e-06	yes	up
ENSG00000240671	IGKV1-8	immunoglobulin kappa variable 1-8 [Source:HGNC Symbol;Acc:HGNC:5743]	398	10.7409	3.42505	2.28e-07	7.67e-06	yes	up
ENSG00000211592	IGKC	immunoglobulin kappa constant [Source:HGNC Symbol;Acc:HGNC:5716]	523	10.7155	3.42163	4.36e-07	1.31e-05	yes	up
ENSG00000285043	AC093512.2	uncharaterized LOC112694756 [Source:NCBI gene;Acc:112694756]	2402	10.6929	3.41859	6.17e-06	0.000115052	yes	up
ENSG00000089685	BIRC5	baculoviral IAP repeat containing 5 [Source:HGNC Symbol;Acc:HGNC:593]	2711	10.6809	3.41696	4.02e-22	8.3e-19	yes	up
ENSG00000243238	IGKV2-30	immunoglobulin kappa variable 2-30 [Source:HGNC Symbol;Acc:HGNC:5785]	390	10.6588	3.41397	0.00574299	0.0232683	yes	up
ENSG00000175063	UBE2C	ubiquitin conjugating enzyme E2 C [Source:HGNC Symbol;Acc:HGNC:15937]	777	10.6002	3.40602	2.74e-15	8.75e-13	yes	up
ENSG00000071539	TRIP13	thyroid hormone receptor interactor 13 [Source:HGNC Symbol;Acc:HGNC:12307]	2431	10.5987	3.40581	2.68e-17	1.5e-14	yes	up
ENSG00000211654	IGLV5-37	immunoglobulin lambda variable 5-37 [Source:HGNC Symbol;Acc:HGNC:5922]	374	10.5798	3.40324	9.4e-06	0.000162159	yes	up
ENSG00000277632	CCL3	C-C motif chemokine ligand 3 [Source:HGNC Symbol;Acc:HGNC:10627]	780	10.5726	3.40225	8.39e-05	0.00092667	yes	up
ENSG00000211952	IGHV4-28	immunoglobulin heavy variable 4-28 [Source:HGNC Symbol;Acc:HGNC:5645]	425	10.5694	3.40183	1.03e-05	0.000174075	yes	up
ENSG00000178445	GLDC	glycine decarboxylase [Source:HGNC Symbol;Acc:HGNC:4313]	3900	10.5539	3.3997	7.9e-10	6.2e-08	yes	up
ENSG00000167513	CDT1	chromatin licensing and DNA replication factor 1 [Source:HGNC Symbol;Acc:HGNC:24576]	2664	10.4905	3.39101	9.28e-23	2.08e-19	yes	up
ENSG00000259001	AL355075.4	ribonuclease P RNA component H1	638	10.4259	3.3821	0.000458806	0.00344586	yes	up
ENSG00000181408	UTS2R	urotensin 2 receptor [Source:HGNC Symbol;Acc:HGNC:4468]	1357	10.4241	3.38185	0.000667593	0.00459966	yes	up
ENSG00000179431	FJX1	four-jointed box kinase 1 [Source:HGNC Symbol;Acc:HGNC:17166]	2406	10.3764	3.37524	0.0150065	0.0480589	yes	up
ENSG00000183010	PYCR1	pyrroline-5-carboxylate reductase 1 [Source:HGNC Symbol;Acc:HGNC:9721]	1346	10.3234	3.36785	1.37e-12	2.38e-10	yes	up
ENSG00000072571	HMMR	hyaluronan mediated motility receptor [Source:HGNC Symbol;Acc:HGNC:5012]	3016	10.3062	3.36543	3.05e-14	8.27e-12	yes	up
ENSG00000146670	CDCA5	cell division cycle associated 5 [Source:HGNC Symbol;Acc:HGNC:14626]	1012	10.2926	3.36354	1.86e-16	8.21e-14	yes	up
ENSG00000069011	PITX1	paired like homeodomain 1 [Source:HGNC Symbol;Acc:HGNC:9004]	2337	10.1735	3.34674	0.00323599	0.0151482	yes	up
ENSG00000165304	MELK	maternal embryonic leucine zipper kinase [Source:HGNC Symbol;Acc:HGNC:16870]	2452	10.154	3.34398	1.62e-08	8.26e-07	yes	up
ENSG00000239951	IGKV3-20	immunoglobulin kappa variable 3-20 [Source:HGNC Symbol;Acc:HGNC:5817]	400	10.1534	3.3439	1.16e-06	2.95e-05	yes	up
ENSG00000270141	TERC	telomerase RNA component [Source:HGNC Symbol;Acc:HGNC:11727]	541	10.1133	3.33818	0.00450047	0.0193681	yes	up
ENSG00000196188	CTSE	cathepsin E [Source:HGNC Symbol;Acc:HGNC:2530]	2214	10.0894	3.33478	0.00405614	0.0179626	yes	up
ENSG00000048462	TNFRSF17	TNF receptor superfamily member 17 [Source:HGNC Symbol;Acc:HGNC:11913]	891	10.088	3.33457	1.03e-05	0.00017485	yes	up
ENSG00000170476	MZB1	marginal zone B and B1 cell specific protein [Source:HGNC Symbol;Acc:HGNC:30125]	925	10.0244	3.32545	3.84e-11	4.52e-09	yes	up
ENSG00000211667	IGLV3-12	immunoglobulin lambda variable 3-12 [Source:HGNC Symbol;Acc:HGNC:5898]	356	9.76179	3.28715	0.00173269	0.00949693	yes	up
ENSG00000216775	AL109918.1	heterogeneous nuclear ribonucleoprotein A/B (HNRNPAB) pseudogene	3757	9.73885	3.28375	7.53e-09	4.32e-07	yes	up
ENSG00000242534	IGKV2D-28	immunoglobulin kappa variable 2D-28 [Source:HGNC Symbol;Acc:HGNC:5799]	396	9.70792	3.27916	0.0147239	0.0474368	yes	up
ENSG00000166803	PCLAF	PCNA clamp associated factor [Source:HGNC Symbol;Acc:HGNC:28961]	766	9.70753	3.2791	2.25e-13	4.95e-11	yes	up
ENSG00000283537	AC073264.3	novel TRPM8 channel-associated factor pseudogene	2498	9.68502	3.27576	0.000419973	0.00322456	yes	up
ENSG00000169607	CKAP2L	cytoskeleton associated protein 2 like [Source:HGNC Symbol;Acc:HGNC:26877]	4723	9.65615	3.27145	1.87e-12	3.12e-10	yes	up
ENSG00000277761	AC136616.2		336	9.62843	3.2673	0.00683748	0.0266418	yes	up
ENSG00000213856	VDAC1P2	voltage dependent anion channel 1 pseudogene 2 [Source:HGNC Symbol;Acc:HGNC:12670]	850	9.58932	3.26143	3.89e-08	1.69e-06	yes	up
ENSG00000167900	TK1	thymidine kinase 1 [Source:HGNC Symbol;Acc:HGNC:11830]	1681	9.54621	3.25493	8.44e-22	1.42e-18	yes	up
ENSG00000130707	ASS1	argininosuccinate synthase 1 [Source:HGNC Symbol;Acc:HGNC:758]	1548	9.53436	3.25314	2.49e-05	0.000355432	yes	up
ENSG00000257341	AL928654.3	novel protein	678	9.51333	3.24995	3.23e-11	3.87e-09	yes	up
ENSG00000240864	IGKV1-16	immunoglobulin kappa variable 1-16 [Source:HGNC Symbol;Acc:HGNC:5732]	378	9.45608	3.24124	1.63e-06	3.89e-05	yes	up
ENSG00000143476	DTL	denticleless E3 ubiquitin protein ligase homolog [Source:HGNC Symbol;Acc:HGNC:30288]	4409	9.39475	3.23185	2.18e-09	1.5e-07	yes	up
ENSG00000244575	IGKV1-27	immunoglobulin kappa variable 1-27 [Source:HGNC Symbol;Acc:HGNC:5735]	382	9.32513	3.22112	9.82e-07	2.58e-05	yes	up
ENSG00000149599	DUSP15	dual specificity phosphatase 15 [Source:HGNC Symbol;Acc:HGNC:16236]	1732	9.29864	3.21702	0.00602927	0.0241549	yes	up
ENSG00000121211	MND1	meiotic nuclear divisions 1 [Source:HGNC Symbol;Acc:HGNC:24839]	929	9.22893	3.20616	2.09e-13	4.65e-11	yes	up
ENSG00000239264	TXNDC5	thioredoxin domain containing 5 [Source:HGNC Symbol;Acc:HGNC:21073]	2938	9.21891	3.2046	8.1e-10	6.32e-08	yes	up
ENSG00000270230	MTND6P22	MT-ND6 pseudogene 22 [Source:HGNC Symbol;Acc:HGNC:51978]	521	9.20434	3.20231	0.00763457	0.0289613	yes	up
ENSG00000109674	NEIL3	nei like DNA glycosylase 3 [Source:HGNC Symbol;Acc:HGNC:24573]	2363	9.19869	3.20143	7.09e-14	1.78e-11	yes	up
ENSG00000162873	KLHDC8A	kelch domain containing 8A [Source:HGNC Symbol;Acc:HGNC:25573]	2931	9.17097	3.19707	0.00945373	0.0341678	yes	up
ENSG00000174307	PHLDA3	pleckstrin homology like domain family A member 3 [Source:HGNC Symbol;Acc:HGNC:8934]	896	9.15806	3.19504	5.8e-17	2.99e-14	yes	up
ENSG00000211968	IGHV1-58	immunoglobulin heavy variable 1-58 [Source:HGNC Symbol;Acc:HGNC:5555]	414	9.14997	3.19377	5.42e-05	0.000654919	yes	up
ENSG00000140534	TICRR	TOPBP1 interacting checkpoint and replication regulator [Source:HGNC Symbol;Acc:HGNC:28704]	6788	9.11255	3.18785	2.22e-14	6.27e-12	yes	up
ENSG00000125726	CD70	CD70 molecule [Source:HGNC Symbol;Acc:HGNC:11937]	881	9.06545	3.18038	6.67e-09	3.89e-07	yes	up
ENSG00000241351	IGKV3-11	immunoglobulin kappa variable 3-11 [Source:HGNC Symbol;Acc:HGNC:5815]	392	9.04556	3.17721	3.78e-07	1.16e-05	yes	up
ENSG00000184357	HIST1H1B	histone cluster 1 H1 family member b [Source:HGNC Symbol;Acc:HGNC:4719]	681	9.02416	3.17379	3.89e-06	7.85e-05	yes	up
ENSG00000170312	CDK1	cyclin dependent kinase 1 [Source:HGNC Symbol;Acc:HGNC:1722]	1889	9.00208	3.17026	2.49e-18	1.71e-15	yes	up
ENSG00000087842	PIR	pirin [Source:HGNC Symbol;Acc:HGNC:30048]	1274	8.95113	3.16207	2.81e-05	0.000390214	yes	up
ENSG00000165891	E2F7	E2F transcription factor 7 [Source:HGNC Symbol;Acc:HGNC:23820]	5725	8.94465	3.16102	7.97e-14	1.98e-11	yes	up
ENSG00000087245	MMP2	matrix metallopeptidase 2 [Source:HGNC Symbol;Acc:HGNC:7166]	3514	8.94387	3.1609	0.000648054	0.00449622	yes	up
ENSG00000100526	CDKN3	cyclin dependent kinase inhibitor 3 [Source:HGNC Symbol;Acc:HGNC:1791]	841	8.93428	3.15935	1.69e-18	1.23e-15	yes	up
ENSG00000198848	CES1	carboxylesterase 1 [Source:HGNC Symbol;Acc:HGNC:1863]	2006	8.92496	3.15785	3.23e-08	1.45e-06	yes	up
ENSG00000094804	CDC6	cell division cycle 6 [Source:HGNC Symbol;Acc:HGNC:1744]	1948	8.88821	3.15189	1e-16	4.73e-14	yes	up
ENSG00000075218	GTSE1	G2 and S-phase expressed 1 [Source:HGNC Symbol;Acc:HGNC:13698]	2983	8.86993	3.14892	1.43e-16	6.51e-14	yes	up
ENSG00000178343	SHISA3	shisa family member 3 [Source:HGNC Symbol;Acc:HGNC:25159]	2322	8.81767	3.1404	0.000605476	0.00426129	yes	up
ENSG00000211675	IGLC1	immunoglobulin lambda constant 1 [Source:HGNC Symbol;Acc:HGNC:5855]	460	8.79429	3.13657	1.56e-06	3.77e-05	yes	up
ENSG00000250361	GYPB	glycophorin B (MNS blood group) [Source:HGNC Symbol;Acc:HGNC:4703]	363	8.76026	3.13097	0.00155469	0.00875309	yes	up
ENSG00000240382	IGKV1-17	immunoglobulin kappa variable 1-17 [Source:HGNC Symbol;Acc:HGNC:5733]	378	8.66752	3.11562	0.0005033	0.00369663	yes	up
ENSG00000163053	SLC16A14	solute carrier family 16 member 14 [Source:HGNC Symbol;Acc:HGNC:26417]	4315	8.65107	3.11288	4.38e-08	1.87e-06	yes	up
ENSG00000211967	IGHV3-53	immunoglobulin heavy variable 3-53 [Source:HGNC Symbol;Acc:HGNC:5610]	571	8.64502	3.11187	8.32e-05	0.000919374	yes	up
ENSG00000169679	BUB1	BUB1 mitotic checkpoint serine/threonine kinase [Source:HGNC Symbol;Acc:HGNC:1148]	3762	8.60688	3.10549	3.98e-12	5.93e-10	yes	up
ENSG00000211890	IGHA2	immunoglobulin heavy constant alpha 2 (A2m marker) [Source:HGNC Symbol;Acc:HGNC:5479]	1320	8.48869	3.08554	7.61e-06	0.000137147	yes	up
ENSG00000136982	DSCC1	DNA replication and sister chromatid cohesion 1 [Source:HGNC Symbol;Acc:HGNC:24453]	2198	8.48221	3.08444	3.78e-08	1.65e-06	yes	up
ENSG00000276903	HIST1H2AL	histone cluster 1 H2A family member l [Source:HGNC Symbol;Acc:HGNC:4730]	393	8.44179	3.07755	0.00299333	0.0142628	yes	up
ENSG00000139734	DIAPH3	diaphanous related formin 3 [Source:HGNC Symbol;Acc:HGNC:15480]	4745	8.438	3.0769	9.49e-10	7.24e-08	yes	up
ENSG00000211670	IGLV3-9	immunoglobulin lambda variable 3-9 (gene/pseudogene) [Source:HGNC Symbol;Acc:HGNC:5918]	461	8.39387	3.06934	0.000192573	0.00176772	yes	up
ENSG00000131747	TOP2A	DNA topoisomerase II alpha [Source:HGNC Symbol;Acc:HGNC:11989]	5695	8.35755	3.06308	3.59e-15	1.12e-12	yes	up
ENSG00000111291	GPRC5D	G protein-coupled receptor class C group 5 member D [Source:HGNC Symbol;Acc:HGNC:13310]	1038	8.34457	3.06084	4.61e-09	2.83e-07	yes	up
ENSG00000078900	TP73	tumor protein p73 [Source:HGNC Symbol;Acc:HGNC:12003]	5192	8.28578	3.05064	7.14e-11	7.49e-09	yes	up
ENSG00000142945	KIF2C	kinesin family member 2C [Source:HGNC Symbol;Acc:HGNC:6393]	2862	8.19771	3.03522	2.97e-10	2.6e-08	yes	up
ENSG00000035499	DEPDC1B	DEP domain containing 1B [Source:HGNC Symbol;Acc:HGNC:24902]	2504	8.12161	3.02176	2.25e-17	1.31e-14	yes	up
ENSG00000122592	HOXA7	homeobox A7 [Source:HGNC Symbol;Acc:HGNC:5108]	2016	8.09078	3.01628	6.37e-05	0.000743948	yes	up
ENSG00000176753	C15orf56	chromosome 15 open reading frame 56 [Source:HGNC Symbol;Acc:HGNC:33868]	2129	8.07042	3.01264	0.000364329	0.00288646	yes	up
ENSG00000270022	Z93241.1	RNA, U12 small nuclear	664	8.04467	3.00803	0.00329899	0.0153697	yes	up
ENSG00000112742	TTK	TTK protein kinase [Source:HGNC Symbol;Acc:HGNC:12401]	2966	7.99379	2.99888	3.5e-14	9.29e-12	yes	up
ENSG00000135451	TROAP	trophinin associated protein [Source:HGNC Symbol;Acc:HGNC:12327]	2771	7.99039	2.99827	8.17e-18	4.99e-15	yes	up
ENSG00000185155	MIXL1	Mix paired-like homeobox [Source:HGNC Symbol;Acc:HGNC:13363]	839	7.96824	2.99426	9.02e-08	3.52e-06	yes	up
ENSG00000233087	RAB6D	RAB6D, member RAS oncogene family [Source:HGNC Symbol;Acc:HGNC:30272]	3032	7.96152	2.99304	0.000500576	0.00368248	yes	up
ENSG00000211650	IGLV5-45	immunoglobulin lambda variable 5-45 [Source:HGNC Symbol;Acc:HGNC:5924]	397	7.95494	2.99185	4.5e-06	8.84e-05	yes	up
ENSG00000261987	KYNUP1	kynureninase pseudogene 1 [Source:HGNC Symbol;Acc:HGNC:39199]	1406	7.94968	2.9909	0.000137244	0.00135927	yes	up
ENSG00000232341	RPL4P2	ribosomal protein L4 pseudogene 2 [Source:HGNC Symbol;Acc:HGNC:36836]	1282	7.8802	2.97823	0.000794561	0.00525964	yes	up
ENSG00000239975	IGKV1D-33	immunoglobulin kappa variable 1D-33 [Source:HGNC Symbol;Acc:HGNC:5753]	440	7.79822	2.96315	1.02e-06	2.66e-05	yes	up
ENSG00000268105	AC124856.1	ribosomal protein L5 (RPL5) pseudogene	896	7.7898	2.96159	0.00236114	0.0119594	yes	up
ENSG00000248278	SUMO2P17	SUMO2 pseudogene 17 [Source:HGNC Symbol;Acc:HGNC:49358]	738	7.75352	2.95485	0.00317728	0.014943	yes	up
ENSG00000116748	AMPD1	adenosine monophosphate deaminase 1 [Source:HGNC Symbol;Acc:HGNC:468]	2375	7.75208	2.95458	0.0122793	0.0414856	yes	up
ENSG00000249962	AL157400.5	pantothenate kinase 1 (PANK1) pseudogene	621	7.70881	2.94651	0.00571716	0.0231882	yes	up
ENSG00000170786	SDR16C5	short chain dehydrogenase/reductase family 16C member 5 [Source:HGNC Symbol;Acc:HGNC:30311]	1988	7.70547	2.94588	0.00399727	0.017784	yes	up
ENSG00000213371	NAP1L1P3	nucleosome assembly protein 1 like 1 pseudogene 3 [Source:HGNC Symbol;Acc:HGNC:38007]	880	7.6826	2.9416	2.27e-05	0.00033137	yes	up
ENSG00000100162	CENPM	centromere protein M [Source:HGNC Symbol;Acc:HGNC:18352]	938	7.66473	2.93823	5.99e-16	2.23e-13	yes	up
ENSG00000085999	RAD54L	RAD54 like [Source:HGNC Symbol;Acc:HGNC:9826]	2549	7.63172	2.93201	5.35e-14	1.37e-11	yes	up
ENSG00000131142	CCL25	C-C motif chemokine ligand 25 [Source:HGNC Symbol;Acc:HGNC:10624]	924	7.61739	2.9293	0.00195891	0.0103951	yes	up
ENSG00000127564	PKMYT1	protein kinase, membrane associated tyrosine/threonine 1 [Source:HGNC Symbol;Acc:HGNC:29650]	2308	7.59747	2.92552	4.06e-11	4.68e-09	yes	up
ENSG00000274270	AL137060.3	novel transcript, sense intronic to DLEU1	2648	7.50919	2.90866	3.57e-06	7.34e-05	yes	up
ENSG00000121152	NCAPH	non-SMC condensin I complex subunit H [Source:HGNC Symbol;Acc:HGNC:1112]	6030	7.50207	2.90729	7.48e-16	2.68e-13	yes	up
ENSG00000118193	KIF14	kinesin family member 14 [Source:HGNC Symbol;Acc:HGNC:19181]	7291	7.48325	2.90366	5.17e-13	9.99e-11	yes	up
ENSG00000233830	EIF4HP1	eukaryotic translation initiation factor 4H pseudogene 1 [Source:HGNC Symbol;Acc:HGNC:49035]	687	7.42611	2.89261	0.0129935	0.0432229	yes	up
ENSG00000204003	AL355987.1	novel protein	2420	7.40987	2.88945	0.00302127	0.0143628	yes	up
ENSG00000156970	BUB1B	BUB1 mitotic checkpoint serine/threonine kinase B [Source:HGNC Symbol;Acc:HGNC:1149]	3628	7.37573	2.88279	1.65e-14	4.77e-12	yes	up
ENSG00000259337	IGHV1OR15-2	immunoglobulin heavy variable 1/OR15-2 (pseudogene) [Source:HGNC Symbol;Acc:HGNC:5564]	353	7.37359	2.88237	0.00717005	0.0276246	yes	up
ENSG00000109472	CPE	carboxypeptidase E [Source:HGNC Symbol;Acc:HGNC:2303]	2582	7.34394	2.87655	0.000537944	0.00389802	yes	up
ENSG00000131153	GINS2	GINS complex subunit 2 [Source:HGNC Symbol;Acc:HGNC:24575]	2628	7.33992	2.87576	1.26e-14	3.66e-12	yes	up
ENSG00000115163	CENPA	centromere protein A [Source:HGNC Symbol;Acc:HGNC:1851]	1389	7.31458	2.87077	1.59e-10	1.5e-08	yes	up
ENSG00000129195	PIMREG	PICALM interacting mitotic regulator [Source:HGNC Symbol;Acc:HGNC:25483]	1551	7.26672	2.8613	1.71e-07	6.07e-06	yes	up
ENSG00000100122	CRYBB1	crystallin beta B1 [Source:HGNC Symbol;Acc:HGNC:2397]	1041	7.21627	2.85125	0.00968358	0.0347971	yes	up
ENSG00000178999	AURKB	aurora kinase B [Source:HGNC Symbol;Acc:HGNC:11390]	1254	7.164	2.84077	1.19e-12	2.12e-10	yes	up
ENSG00000211976	IGHV3-73	immunoglobulin heavy variable 3-73 [Source:HGNC Symbol;Acc:HGNC:5623]	437	7.14695	2.83733	3.23e-05	0.000438944	yes	up
ENSG00000162062	TEDC2	tubulin epsilon and delta complex 2 [Source:HGNC Symbol;Acc:HGNC:25849]	1633	7.13178	2.83426	1.97e-08	9.69e-07	yes	up
ENSG00000051180	RAD51	RAD51 recombinase [Source:HGNC Symbol;Acc:HGNC:9817]	1588	7.09441	2.82668	1.16e-10	1.14e-08	yes	up
ENSG00000153093	ACOXL	acyl-CoA oxidase like [Source:HGNC Symbol;Acc:HGNC:25621]	2373	7.04353	2.8163	4.01e-05	0.00052054	yes	up
ENSG00000115155	OTOF	otoferlin [Source:HGNC Symbol;Acc:HGNC:8515]	7156	7.03156	2.81385	3.06e-07	9.71e-06	yes	up
ENSG00000134057	CCNB1	cyclin B1 [Source:HGNC Symbol;Acc:HGNC:1579]	2029	6.93502	2.7939	3.03e-11	3.67e-09	yes	up
ENSG00000081041	CXCL2	C-X-C motif chemokine ligand 2 [Source:HGNC Symbol;Acc:HGNC:4603]	1115	6.92475	2.79176	0.000240818	0.00210687	yes	up
ENSG00000171241	SHCBP1	SHC binding and spindle associated 1 [Source:HGNC Symbol;Acc:HGNC:29547]	5177	6.84403	2.77485	1.11e-15	3.93e-13	yes	up
ENSG00000224650	IGHV3-74	immunoglobulin heavy variable 3-74 [Source:HGNC Symbol;Acc:HGNC:5624]	587	6.8173	2.7692	0.000124988	0.00126352	yes	up
ENSG00000104147	OIP5	Opa interacting protein 5 [Source:HGNC Symbol;Acc:HGNC:20300]	1201	6.78773	2.76293	9.81e-11	9.9e-09	yes	up
ENSG00000163808	KIF15	kinesin family member 15 [Source:HGNC Symbol;Acc:HGNC:17273]	4760	6.77175	2.75953	1.59e-12	2.72e-10	yes	up
ENSG00000177602	HASPIN	histone H3 associated protein kinase [Source:HGNC Symbol;Acc:HGNC:19682]	2797	6.6922	2.74248	2.88e-09	1.87e-07	yes	up
ENSG00000138160	KIF11	kinesin family member 11 [Source:HGNC Symbol;Acc:HGNC:6388]	5016	6.61455	2.72564	4.82e-13	9.52e-11	yes	up
ENSG00000145386	CCNA2	cyclin A2 [Source:HGNC Symbol;Acc:HGNC:1578]	2797	6.57016	2.71593	4.01e-15	1.24e-12	yes	up
ENSG00000168268	NT5DC2	5'-nucleotidase domain containing 2 [Source:HGNC Symbol;Acc:HGNC:25717]	1877	6.56266	2.71428	9.31e-11	9.47e-09	yes	up
ENSG00000103089	FA2H	fatty acid 2-hydroxylase [Source:HGNC Symbol;Acc:HGNC:21197]	2405	6.53742	2.70872	3.43e-05	0.000459113	yes	up
ENSG00000137491	SLCO2B1	solute carrier organic anion transporter family member 2B1 [Source:HGNC Symbol;Acc:HGNC:10962]	4374	6.51238	2.70319	0.00137557	0.00798921	yes	up
ENSG00000251039	IGKV2D-40	immunoglobulin kappa variable 2D-40 [Source:HGNC Symbol;Acc:HGNC:5804]	332	6.4801	2.69602	0.00687162	0.0267512	yes	up
ENSG00000134901	POGLUT2	protein O-glucosyltransferase 2 [Source:HGNC Symbol;Acc:HGNC:19350]	2029	6.44372	2.68789	2.69e-06	5.85e-05	yes	up
ENSG00000122952	ZWINT	ZW10 interacting kinetochore protein [Source:HGNC Symbol;Acc:HGNC:13195]	1851	6.35708	2.66836	1.93e-08	9.58e-07	yes	up
ENSG00000286848	AC009570.2	novel transcript	505	6.35704	2.66836	0.00570007	0.0231433	yes	up
ENSG00000087085	ACHE	acetylcholinesterase (Cartwright blood group) [Source:HGNC Symbol;Acc:HGNC:108]	2206	6.3503	2.66683	0.00266357	0.0130789	yes	up
ENSG00000159189	C1QC	complement C1q C chain [Source:HGNC Symbol;Acc:HGNC:1245]	1158	6.33205	2.66267	0.000393445	0.00306825	yes	up
ENSG00000259112	NDUFC2-KCTD14	NDUFC2-KCTD14 readthrough [Source:HGNC Symbol;Acc:HGNC:42956]	530	6.29186	2.65349	4.87e-05	0.000606718	yes	up
ENSG00000224721	AC007182.1	novel transcript, antisense to FLVCR2	2159	6.28394	2.65167	0.0133663	0.0441215	yes	up
ENSG00000135476	ESPL1	extra spindle pole bodies like 1, separase [Source:HGNC Symbol;Acc:HGNC:16856]	6447	6.27419	2.64943	2.44e-16	1.02e-13	yes	up
ENSG00000155011	DKK2	dickkopf WNT signaling pathway inhibitor 2 [Source:HGNC Symbol;Acc:HGNC:2892]	3654	6.26033	2.64624	0.00254928	0.0126691	yes	up
ENSG00000239862	IGKV1-37	immunoglobulin kappa variable 1-37 (non-functional) [Source:HGNC Symbol;Acc:HGNC:5739]	398	6.25424	2.64483	0.000190494	0.00175403	yes	up
ENSG00000133328	PLAAT2	phospholipase A and acyltransferase 2 [Source:HGNC Symbol;Acc:HGNC:17824]	738	6.20202	2.63274	1.28e-06	3.22e-05	yes	up
ENSG00000269242	AC010422.3	novel transcript	838	6.18787	2.62944	0.00209375	0.0109479	yes	up
ENSG00000101188	NTSR1	neurotensin receptor 1 [Source:HGNC Symbol;Acc:HGNC:8039]	4133	6.18032	2.62768	1.35e-05	0.000216935	yes	up
ENSG00000143228	NUF2	NUF2 component of NDC80 kinetochore complex [Source:HGNC Symbol;Acc:HGNC:14621]	1964	6.17207	2.62575	2.48e-14	6.86e-12	yes	up
ENSG00000166851	PLK1	polo like kinase 1 [Source:HGNC Symbol;Acc:HGNC:9077]	2160	6.16527	2.62416	1.8e-12	3.01e-10	yes	up
ENSG00000148773	MKI67	marker of proliferation Ki-67 [Source:HGNC Symbol;Acc:HGNC:7107]	12716	6.14672	2.61982	3.51e-11	4.19e-09	yes	up
ENSG00000099958	DERL3	derlin 3 [Source:HGNC Symbol;Acc:HGNC:14236]	1063	6.14086	2.61844	5.23e-07	1.5e-05	yes	up
ENSG00000158402	CDC25C	cell division cycle 25C [Source:HGNC Symbol;Acc:HGNC:1727]	1968	6.1318	2.61631	1e-05	0.000170673	yes	up
ENSG00000117650	NEK2	NIMA related kinase 2 [Source:HGNC Symbol;Acc:HGNC:7745]	2134	6.08429	2.60509	7.76e-11	8.04e-09	yes	up
ENSG00000066279	ASPM	abnormal spindle microtubule assembly [Source:HGNC Symbol;Acc:HGNC:19048]	10863	6.07815	2.60363	1.75e-12	2.98e-10	yes	up
ENSG00000250036	IGKV1D-37	immunoglobulin kappa variable 1D-37 (non-functional) [Source:HGNC Symbol;Acc:HGNC:5755]	353	6.05135	2.59726	0.0040132	0.0178372	yes	up
ENSG00000135916	ITM2C	integral membrane protein 2C [Source:HGNC Symbol;Acc:HGNC:6175]	2037	6.0509	2.59715	1.79e-12	3.01e-10	yes	up
ENSG00000211899	IGHM	immunoglobulin heavy constant mu [Source:HGNC Symbol;Acc:HGNC:5541]	1686	6.01749	2.58916	8.66e-06	0.000151777	yes	up
ENSG00000137563	GGH	gamma-glutamyl hydrolase [Source:HGNC Symbol;Acc:HGNC:4248]	1248	6.01687	2.58901	1.93e-12	3.16e-10	yes	up
ENSG00000231245	C1DP1	C1D nuclear receptor corepressor pseudogene 1 [Source:HGNC Symbol;Acc:HGNC:31465]	402	5.97605	2.57919	0.011145	0.0386871	yes	up
ENSG00000275063	AC233755.1	immunoglobulin heavy variable 4-38-2-like [Source:NCBI gene;Acc:102723407]	351	5.9462	2.57197	0.00689167	0.0267991	yes	up
ENSG00000237774	AC126615.1	ribosomal protein L14 (RPL14) pseudogene	630	5.93544	2.56936	0.011551	0.0397009	yes	up
ENSG00000076864	RAP1GAP	RAP1 GTPase activating protein [Source:HGNC Symbol;Acc:HGNC:9858]	3334	5.91894	2.56534	0.00136503	0.00794687	yes	up
ENSG00000272405	AL365181.3	novel transcript, antisense to BCAN	3222	5.90498	2.56193	0.00146616	0.00838296	yes	up
ENSG00000101187	SLCO4A1	solute carrier organic anion transporter family member 4A1 [Source:HGNC Symbol;Acc:HGNC:10953]	2716	5.89996	2.56071	1.8e-11	2.24e-09	yes	up
ENSG00000181649	PHLDA2	pleckstrin homology like domain family A member 2 [Source:HGNC Symbol;Acc:HGNC:12385]	920	5.89446	2.55936	0.000353468	0.0028182	yes	up
ENSG00000011590	ZBTB32	zinc finger and BTB domain containing 32 [Source:HGNC Symbol;Acc:HGNC:16763]	1960	5.8188	2.54072	7.33e-11	7.63e-09	yes	up
ENSG00000240505	TNFRSF13B	TNF receptor superfamily member 13B [Source:HGNC Symbol;Acc:HGNC:18153]	1357	5.79274	2.53425	2.35e-12	3.74e-10	yes	up
ENSG00000286522	HIST1H3B	histone cluster 1 H3 family member b [Source:HGNC Symbol;Acc:HGNC:4776]	506	5.77162	2.52898	0.0133935	0.0441843	yes	up
ENSG00000143603	KCNN3	potassium calcium-activated channel subfamily N member 3 [Source:HGNC Symbol;Acc:HGNC:6292]	13057	5.77137	2.52891	1.46e-06	3.6e-05	yes	up
ENSG00000211664	IGLV2-18	immunoglobulin lambda variable 2-18 [Source:HGNC Symbol;Acc:HGNC:5889]	367	5.74002	2.52106	6.41e-05	0.000747191	yes	up
ENSG00000011426	ANLN	anillin actin binding protein [Source:HGNC Symbol;Acc:HGNC:14082]	4731	5.70953	2.51337	7.23e-11	7.55e-09	yes	up
ENSG00000211938	IGHV3-7	immunoglobulin heavy variable 3-7 [Source:HGNC Symbol;Acc:HGNC:5620]	430	5.68358	2.5068	0.00226827	0.0115917	yes	up
ENSG00000123989	CHPF	chondroitin polymerizing factor [Source:HGNC Symbol;Acc:HGNC:24291]	3028	5.63375	2.4941	1.99e-16	8.62e-14	yes	up
ENSG00000073111	MCM2	minichromosome maintenance complex component 2 [Source:HGNC Symbol;Acc:HGNC:6944]	3434	5.62249	2.49121	4.86e-12	6.98e-10	yes	up
ENSG00000161888	SPC24	SPC24 component of NDC80 kinetochore complex [Source:HGNC Symbol;Acc:HGNC:26913]	633	5.60687	2.4872	2.75e-08	1.28e-06	yes	up
ENSG00000211665	IGLV3-16	immunoglobulin lambda variable 3-16 [Source:HGNC Symbol;Acc:HGNC:5901]	385	5.60668	2.48715	0.00145271	0.0083167	yes	up
ENSG00000137804	NUSAP1	nucleolar and spindle associated protein 1 [Source:HGNC Symbol;Acc:HGNC:18538]	2263	5.59138	2.4832	1.68e-11	2.12e-09	yes	up
ENSG00000137807	KIF23	kinesin family member 23 [Source:HGNC Symbol;Acc:HGNC:6392]	3620	5.56219	2.47565	2.76e-09	1.81e-07	yes	up
ENSG00000215910	C1orf167	chromosome 1 open reading frame 167 [Source:HGNC Symbol;Acc:HGNC:25262]	4545	5.55627	2.47412	0.0135879	0.0446992	yes	up
ENSG00000276070	CCL4L2	C-C motif chemokine ligand 4 like 2 [Source:HGNC Symbol;Acc:HGNC:24066]	836	5.53597	2.46884	0.00321844	0.0150864	yes	up
ENSG00000259316	AC087632.2	novel protein	1033	5.46819	2.45106	2.39e-13	5.17e-11	yes	up
ENSG00000177294	FBXO39	F-box protein 39 [Source:HGNC Symbol;Acc:HGNC:28565]	1685	5.41919	2.43808	0.00028094	0.00237283	yes	up
ENSG00000102385	DRP2	dystrophin related protein 2 [Source:HGNC Symbol;Acc:HGNC:3032]	6852	5.4019	2.43347	0.00323691	0.0151487	yes	up
ENSG00000280411	IGHV1-69D	immunoglobulin heavy variable 1-69D [Source:HGNC Symbol;Acc:HGNC:49601]	411	5.39088	2.43052	6.27e-05	0.000736945	yes	up
ENSG00000223963	THAP12P8	THAP domain containing 12 pseudogene 8 [Source:HGNC Symbol;Acc:HGNC:39572]	2115	5.38392	2.42866	0.00239718	0.0120872	yes	up
ENSG00000171320	ESCO2	establishment of sister chromatid cohesion N-acetyltransferase 2 [Source:HGNC Symbol;Acc:HGNC:27230]	3754	5.36488	2.42355	2.51e-12	3.96e-10	yes	up
ENSG00000123095	BHLHE41	basic helix-loop-helix family member e41 [Source:HGNC Symbol;Acc:HGNC:16617]	3743	5.34454	2.41806	4.96e-05	0.000614292	yes	up
ENSG00000258947	TUBB3	tubulin beta 3 class III [Source:HGNC Symbol;Acc:HGNC:20772]	1706	5.28438	2.40173	2.71e-07	8.84e-06	yes	up
ENSG00000183153	GJD3	gap junction protein delta 3 [Source:HGNC Symbol;Acc:HGNC:19147]	4086	5.23654	2.38861	3.45e-07	1.08e-05	yes	up
ENSG00000105610	KLF1	Kruppel like factor 1 [Source:HGNC Symbol;Acc:HGNC:6345]	1611	5.22343	2.385	1.32e-05	0.000212462	yes	up
ENSG00000211753	TRBV28	T cell receptor beta variable 28 [Source:HGNC Symbol;Acc:HGNC:12209]	364	5.16512	2.3688	2.45e-10	2.22e-08	yes	up
ENSG00000186075	ZPBP2	zona pellucida binding protein 2 [Source:HGNC Symbol;Acc:HGNC:20678]	1543	5.15787	2.36677	0.00552134	0.0225885	yes	up
ENSG00000170819	BFSP2	beaded filament structural protein 2 [Source:HGNC Symbol;Acc:HGNC:1041]	1512	5.15027	2.36465	4.68e-05	0.000588655	yes	up
ENSG00000129538	RNASE1	ribonuclease A family member 1, pancreatic [Source:HGNC Symbol;Acc:HGNC:10044]	896	5.13106	2.35926	0.0033082	0.015397	yes	up
ENSG00000240040	AC244205.1	novel transcript	705	5.09811	2.34996	0.000413146	0.00318489	yes	up
ENSG00000154839	SKA1	spindle and kinetochore associated complex subunit 1 [Source:HGNC Symbol;Acc:HGNC:28109]	979	5.05808	2.33859	4.16e-10	3.53e-08	yes	up
ENSG00000263513	FAM72C	family with sequence similarity 72 member C [Source:HGNC Symbol;Acc:HGNC:30602]	2297	5.03885	2.3331	4.67e-07	1.37e-05	yes	up
ENSG00000111206	FOXM1	forkhead box M1 [Source:HGNC Symbol;Acc:HGNC:3818]	3475	5.02088	2.32794	4.96e-13	9.72e-11	yes	up
ENSG00000105246	EBI3	Epstein-Barr virus induced 3 [Source:HGNC Symbol;Acc:HGNC:3129]	1158	4.96692	2.31235	9.51e-05	0.0010197	yes	up
ENSG00000230832	AC241584.1	Sjogren syndrome antigen B (autoantigen La) (SSB) pseudogene	1241	4.95457	2.30876	0.0118505	0.040461	yes	up
ENSG00000085840	ORC1	origin recognition complex subunit 1 [Source:HGNC Symbol;Acc:HGNC:8487]	3121	4.94829	2.30693	1.56e-11	1.98e-09	yes	up
ENSG00000186185	KIF18B	kinesin family member 18B [Source:HGNC Symbol;Acc:HGNC:27102]	4088	4.87158	2.28439	2.43e-10	2.21e-08	yes	up
ENSG00000111665	CDCA3	cell division cycle associated 3 [Source:HGNC Symbol;Acc:HGNC:14624]	1327	4.77332	2.25499	8.07e-12	1.1e-09	yes	up
ENSG00000115596	WNT6	Wnt family member 6 [Source:HGNC Symbol;Acc:HGNC:12785]	1719	4.77271	2.25481	0.00545343	0.022372	yes	up
ENSG00000127589	TUBBP1	tubulin beta pseudogene 1 [Source:HGNC Symbol;Acc:HGNC:12414]	1646	4.75805	2.25037	3.58e-10	3.05e-08	yes	up
ENSG00000136010	ALDH1L2	aldehyde dehydrogenase 1 family member L2 [Source:HGNC Symbol;Acc:HGNC:26777]	8198	4.73215	2.24249	2.19e-07	7.43e-06	yes	up
ENSG00000186452	TMPRSS12	transmembrane serine protease 12 [Source:HGNC Symbol;Acc:HGNC:28779]	1457	4.70754	2.23497	1.65e-05	0.000254174	yes	up
ENSG00000239819	IGKV1D-8	immunoglobulin kappa variable 1D-8 [Source:HGNC Symbol;Acc:HGNC:5759]	534	4.70039	2.23278	0.00183809	0.00995215	yes	up
ENSG00000271736	LINC02772	long intergenic non-protein coding RNA 2772 [Source:HGNC Symbol;Acc:HGNC:54292]	1573	4.63975	2.21405	0.00480205	0.02034	yes	up
ENSG00000166823	MESP1	mesoderm posterior bHLH transcription factor 1 [Source:HGNC Symbol;Acc:HGNC:29658]	2369	4.63877	2.21374	0.00123972	0.00741349	yes	up
ENSG00000140284	SLC27A2	solute carrier family 27 member 2 [Source:HGNC Symbol;Acc:HGNC:10996]	2384	4.63773	2.21342	7.15e-08	2.84e-06	yes	up
ENSG00000109794	FAM149A	family with sequence similarity 149 member A [Source:HGNC Symbol;Acc:HGNC:24527]	2997	4.57467	2.19367	0.00833403	0.0309372	yes	up
ENSG00000147889	CDKN2A	cyclin dependent kinase inhibitor 2A [Source:HGNC Symbol;Acc:HGNC:1787]	880	4.57036	2.19231	3.67e-08	1.61e-06	yes	up
ENSG00000165912	PACSIN3	protein kinase C and casein kinase substrate in neurons 3 [Source:HGNC Symbol;Acc:HGNC:8572]	2009	4.54302	2.18365	0.00990334	0.0353503	yes	up
ENSG00000272763	AC103702.2	novel transcript	1270	4.53888	2.18234	0.000821362	0.0053763	yes	up
ENSG00000123485	HJURP	Holliday junction recognition protein [Source:HGNC Symbol;Acc:HGNC:25444]	3157	4.47768	2.16275	2.92e-11	3.55e-09	yes	up
ENSG00000051341	POLQ	DNA polymerase theta [Source:HGNC Symbol;Acc:HGNC:9186]	9055	4.40921	2.14052	1.85e-13	4.27e-11	yes	up
ENSG00000205609	EIF3CL	eukaryotic translation initiation factor 3 subunit C like [Source:HGNC Symbol;Acc:HGNC:26347]	3053	4.3987	2.13708	1.5e-05	0.000236566	yes	up
ENSG00000102962	CCL22	C-C motif chemokine ligand 22 [Source:HGNC Symbol;Acc:HGNC:10621]	2917	4.39208	2.13491	0.00531102	0.0219251	yes	up
ENSG00000162407	PLPP3	phospholipid phosphatase 3 [Source:HGNC Symbol;Acc:HGNC:9229]	3273	4.37963	2.13081	0.000341814	0.0027437	yes	up
ENSG00000167774	AC010323.1	novel transcript	580	4.35572	2.12291	0.00319443	0.0150001	yes	up
ENSG00000170955	CAVIN3	caveolae associated protein 3 [Source:HGNC Symbol;Acc:HGNC:9400]	957	4.34916	2.12074	0.000368241	0.00291145	yes	up
ENSG00000092853	CLSPN	claspin [Source:HGNC Symbol;Acc:HGNC:19715]	8512	4.33813	2.11707	2.2e-09	1.5e-07	yes	up
ENSG00000145103	ILDR1	immunoglobulin like domain containing receptor 1 [Source:HGNC Symbol;Acc:HGNC:28741]	2855	4.32926	2.11412	3.85e-05	0.000501659	yes	up
ENSG00000164611	PTTG1	PTTG1 regulator of sister chromatid separation, securin [Source:HGNC Symbol;Acc:HGNC:9690]	1070	4.30212	2.10505	3.25e-13	6.76e-11	yes	up
ENSG00000197549	PRAMENP	PRAME N-terminal like, pseudogene [Source:HGNC Symbol;Acc:HGNC:34302]	3038	4.29808	2.10369	0.00134372	0.00786029	yes	up
ENSG00000211672	IGLV4-3	immunoglobulin lambda variable 4-3 [Source:HGNC Symbol;Acc:HGNC:5919]	403	4.29551	2.10283	0.00154682	0.00872156	yes	up
ENSG00000104738	MCM4	minichromosome maintenance complex component 4 [Source:HGNC Symbol;Acc:HGNC:6947]	3157	4.28751	2.10014	1.96e-13	4.46e-11	yes	up
ENSG00000078399	HOXA9	homeobox A9 [Source:HGNC Symbol;Acc:HGNC:5109]	2064	4.28347	2.09878	1.8e-06	4.24e-05	yes	up
ENSG00000183598	HIST2H3D	histone cluster 2 H3 family member d [Source:HGNC Symbol;Acc:HGNC:25311]	411	4.27464	2.0958	0.00522243	0.021676	yes	up
ENSG00000149554	CHEK1	checkpoint kinase 1 [Source:HGNC Symbol;Acc:HGNC:1925]	1670	4.26707	2.09325	4.86e-11	5.51e-09	yes	up
ENSG00000105048	TNNT1	troponin T1, slow skeletal type [Source:HGNC Symbol;Acc:HGNC:11948]	1111	4.23947	2.08388	0.00261586	0.0129134	yes	up
ENSG00000132170	PPARG	peroxisome proliferator activated receptor gamma [Source:HGNC Symbol;Acc:HGNC:9236]	1850	4.23874	2.08364	0.00124994	0.00744477	yes	up
ENSG00000101003	GINS1	GINS complex subunit 1 [Source:HGNC Symbol;Acc:HGNC:28980]	3311	4.23621	2.08277	5.56e-11	6.1e-09	yes	up
ENSG00000261553	AL137782.1	novel transcript	4128	4.20033	2.0705	0.000126738	0.00127737	yes	up
ENSG00000144354	CDCA7	cell division cycle associated 7 [Source:HGNC Symbol;Acc:HGNC:14628]	2778	4.19754	2.06954	9.17e-19	7.46e-16	yes	up
ENSG00000167641	PPP1R14A	protein phosphatase 1 regulatory inhibitor subunit 14A [Source:HGNC Symbol;Acc:HGNC:14871]	560	4.16868	2.05959	5.24e-05	0.00063817	yes	up
ENSG00000115902	SLC1A4	solute carrier family 1 member 4 [Source:HGNC Symbol;Acc:HGNC:10942]	4563	4.16402	2.05798	5.54e-12	7.78e-10	yes	up
ENSG00000182584	ACTL10	actin like 10 [Source:HGNC Symbol;Acc:HGNC:16127]	1583	4.15464	2.05472	1.95e-06	4.52e-05	yes	up
ENSG00000164087	POC1A	POC1 centriolar protein A [Source:HGNC Symbol;Acc:HGNC:24488]	1936	4.11769	2.04184	1.01e-06	2.64e-05	yes	up
ENSG00000272968	RBAK-RBAKDN	RBAK-RBAKDN readthrough [Source:HGNC Symbol;Acc:HGNC:42971]	1001	4.08643	2.03084	2.02e-05	0.000300008	yes	up
ENSG00000188486	H2AFX	H2A histone family member X [Source:HGNC Symbol;Acc:HGNC:4739]	1614	4.07638	2.02729	1.35e-13	3.18e-11	yes	up
ENSG00000169245	CXCL10	C-X-C motif chemokine ligand 10 [Source:HGNC Symbol;Acc:HGNC:10637]	1175	4.07098	2.02537	0.00553938	0.0226484	yes	up
ENSG00000211821	TRDV2	T cell receptor delta variable 2 [Source:HGNC Symbol;Acc:HGNC:12263]	520	4.0603	2.02159	0.00229939	0.0117085	yes	up
ENSG00000232629	HLA-DQB2	major histocompatibility complex, class II, DQ beta 2 [Source:HGNC Symbol;Acc:HGNC:4945]	2026	4.05388	2.0193	0.00317878	0.0149449	yes	up
ENSG00000189057	FAM111B	family with sequence similarity 111 member B [Source:HGNC Symbol;Acc:HGNC:24200]	3405	4.03852	2.01383	7.73e-06	0.000138931	yes	up
ENSG00000224220	AC104699.1	novel transcript	414	4.03652	2.01311	0.000416901	0.00320556	yes	up
ENSG00000164687	FABP5	fatty acid binding protein 5 [Source:HGNC Symbol;Acc:HGNC:3560]	676	4.028	2.01006	1.05e-09	7.91e-08	yes	up
ENSG00000074842	MYDGF	myeloid derived growth factor [Source:HGNC Symbol;Acc:HGNC:16948]	713	4.02006	2.00722	1.08e-12	1.95e-10	yes	up
ENSG00000073282	TP63	tumor protein p63 [Source:HGNC Symbol;Acc:HGNC:15979]	4944	4.01066	2.00384	2.1e-06	4.8e-05	yes	up
ENSG00000165409	TSHR	thyroid stimulating hormone receptor [Source:HGNC Symbol;Acc:HGNC:12373]	4566	4.00672	2.00242	1.07e-05	0.00017968	yes	up
ENSG00000087586	AURKA	aurora kinase A [Source:HGNC Symbol;Acc:HGNC:11393]	2169	3.99297	1.99746	3.21e-06	6.75e-05	yes	up
ENSG00000164850	GPER1	G protein-coupled estrogen receptor 1 [Source:HGNC Symbol;Acc:HGNC:4485]	1900	3.9855	1.99476	0.000535169	0.00388149	yes	up
ENSG00000170456	DENND5B	DENN domain containing 5B [Source:HGNC Symbol;Acc:HGNC:28338]	4291	3.97524	1.99104	2.48e-08	1.17e-06	yes	up
ENSG00000133216	EPHB2	EPH receptor B2 [Source:HGNC Symbol;Acc:HGNC:3393]	10816	3.94623	1.98047	0.000591437	0.00418668	yes	up
ENSG00000180574	EIF2S3B	eukaryotic translation initiation factor 2 subunit gamma B [Source:HGNC Symbol;Acc:HGNC:43863]	1602	3.88986	1.95972	0.0147126	0.0474173	yes	up
ENSG00000243063	IGKV3-7	immunoglobulin kappa variable 3-7 (non-functional) [Source:HGNC Symbol;Acc:HGNC:5821]	445	3.88307	1.9572	0.013959	0.045585	yes	up
ENSG00000132821	VSTM2L	V-set and transmembrane domain containing 2 like [Source:HGNC Symbol;Acc:HGNC:16096]	1936	3.86436	1.95023	0.00831758	0.0308932	yes	up
ENSG00000128228	SDF2L1	stromal cell derived factor 2 like 1 [Source:HGNC Symbol;Acc:HGNC:10676]	825	3.83272	1.93837	5.28e-22	1.01e-18	yes	up
ENSG00000285641	AL358472.6	novel protein	1706	3.83104	1.93773	3.27e-09	2.08e-07	yes	up
ENSG00000253102	AC004707.1	novel transcript, antisense to LRRC59	715	3.82029	1.93368	0.00714276	0.0275432	yes	up
ENSG00000157111	TMEM171	transmembrane protein 171 [Source:HGNC Symbol;Acc:HGNC:27031]	1244	3.8162	1.93214	0.00806453	0.0301578	yes	up
ENSG00000285932	AL133353.2	novel transcript	1971	3.81346	1.9311	1.69e-07	6.01e-06	yes	up
ENSG00000111732	AICDA	activation induced cytidine deaminase [Source:HGNC Symbol;Acc:HGNC:13203]	2803	3.80915	1.92947	0.000756112	0.00508048	yes	up
ENSG00000010030	ETV7	ETS variant 7 [Source:HGNC Symbol;Acc:HGNC:18160]	1605	3.80479	1.92782	9.67e-09	5.4e-07	yes	up
ENSG00000029153	ARNTL2	aryl hydrocarbon receptor nuclear translocator like 2 [Source:HGNC Symbol;Acc:HGNC:18984]	2291	3.80129	1.92649	2.52e-06	5.56e-05	yes	up
ENSG00000167476	JSRP1	junctional sarcoplasmic reticulum protein 1 [Source:HGNC Symbol;Acc:HGNC:24963]	1138	3.80104	1.92639	1.88e-06	4.37e-05	yes	up
ENSG00000109501	WFS1	wolframin ER transmembrane glycoprotein [Source:HGNC Symbol;Acc:HGNC:12762]	3255	3.80103	1.92639	5.39e-16	2.13e-13	yes	up
ENSG00000111247	RAD51AP1	RAD51 associated protein 1 [Source:HGNC Symbol;Acc:HGNC:16956]	2163	3.78619	1.92075	2.68e-05	0.000376428	yes	up
ENSG00000225492	GBP1P1	guanylate binding protein 1 pseudogene 1 [Source:HGNC Symbol;Acc:HGNC:39561]	1740	3.7805	1.91858	4.35e-09	2.69e-07	yes	up
ENSG00000260027	HOXB7	homeobox B7 [Source:HGNC Symbol;Acc:HGNC:5118]	1363	3.76963	1.91442	4.91e-05	0.000608747	yes	up
ENSG00000169116	PARM1	prostate androgen-regulated mucin-like protein 1 [Source:HGNC Symbol;Acc:HGNC:24536]	5011	3.76595	1.91301	2.52e-06	5.55e-05	yes	up
ENSG00000112312	GMNN	geminin DNA replication inhibitor [Source:HGNC Symbol;Acc:HGNC:17493]	1133	3.76131	1.91124	2.1e-08	1.02e-06	yes	up
ENSG00000184979	USP18	ubiquitin specific peptidase 18 [Source:HGNC Symbol;Acc:HGNC:12616]	1858	3.7592	1.91043	6.87e-08	2.77e-06	yes	up
ENSG00000273398	AC017083.3	novel protein	2306	3.75182	1.90759	0.00150181	0.00854316	yes	up
ENSG00000169715	MT1E	metallothionein 1E [Source:HGNC Symbol;Acc:HGNC:7397]	746	3.7491	1.90654	6.66e-07	1.84e-05	yes	up
ENSG00000117632	STMN1	stathmin 1 [Source:HGNC Symbol;Acc:HGNC:6510]	948	3.74566	1.90522	3.32e-10	2.87e-08	yes	up
ENSG00000275119	AC244131.2	novel transcript	512	3.70607	1.88989	6.27e-05	0.000736671	yes	up
ENSG00000197253	TPSB2	tryptase beta 2 (gene/pseudogene) [Source:HGNC Symbol;Acc:HGNC:14120]	1210	3.68064	1.87996	0.000684501	0.00468968	yes	up
ENSG00000145088	EAF2	ELL associated factor 2 [Source:HGNC Symbol;Acc:HGNC:23115]	960	3.67925	1.87941	6.13e-09	3.64e-07	yes	up
ENSG00000155760	FZD7	frizzled class receptor 7 [Source:HGNC Symbol;Acc:HGNC:4045]	3859	3.6787	1.8792	7.86e-06	0.000140459	yes	up
ENSG00000100479	POLE2	DNA polymerase epsilon 2, accessory subunit [Source:HGNC Symbol;Acc:HGNC:9178]	1692	3.67339	1.87711	2.33e-06	5.2e-05	yes	up
ENSG00000134690	CDCA8	cell division cycle associated 8 [Source:HGNC Symbol;Acc:HGNC:14629]	2371	3.66735	1.87474	3.54e-08	1.56e-06	yes	up
ENSG00000206147	RPL23AP57	ribosomal protein L23a pseudogene 57 [Source:HGNC Symbol;Acc:HGNC:36971]	466	3.66493	1.87379	0.00250561	0.0125234	yes	up
ENSG00000076003	MCM6	minichromosome maintenance complex component 6 [Source:HGNC Symbol;Acc:HGNC:6949]	3753	3.65754	1.87087	1.93e-12	3.16e-10	yes	up
ENSG00000043591	ADRB1	adrenoceptor beta 1 [Source:HGNC Symbol;Acc:HGNC:285]	3039	3.64695	1.86669	0.00314601	0.014822	yes	up
ENSG00000070159	PTPN3	protein tyrosine phosphatase non-receptor type 3 [Source:HGNC Symbol;Acc:HGNC:9655]	6704	3.64239	1.86489	0.00271866	0.0132841	yes	up
ENSG00000124557	BTN1A1	butyrophilin subfamily 1 member A1 [Source:HGNC Symbol;Acc:HGNC:1135]	2895	3.63725	1.86285	0.000395298	0.00307592	yes	up
ENSG00000169248	CXCL11	C-X-C motif chemokine ligand 11 [Source:HGNC Symbol;Acc:HGNC:10638]	767	3.63631	1.86248	0.0139469	0.045562	yes	up
ENSG00000243312	AC093827.1	ribosomal protein L6 (RPL6) pseudogene	861	3.63543	1.86212	0.000304812	0.00252677	yes	up
ENSG00000261441	AC124068.2	novel transcript, antisense to POLG	1109	3.61028	1.85211	0.0110816	0.0385117	yes	up
ENSG00000123473	STIL	STIL centriolar assembly protein [Source:HGNC Symbol;Acc:HGNC:10879]	5009	3.6095	1.8518	2.12e-09	1.47e-07	yes	up
ENSG00000143942	CHAC2	ChaC cation transport regulator homolog 2 [Source:HGNC Symbol;Acc:HGNC:32363]	1309	3.60394	1.84958	1.83e-06	4.3e-05	yes	up
ENSG00000088827	SIGLEC1	sialic acid binding Ig like lectin 1 [Source:HGNC Symbol;Acc:HGNC:11127]	6720	3.59181	1.84471	0.000615304	0.00432032	yes	up
ENSG00000163207	IVL	involucrin [Source:HGNC Symbol;Acc:HGNC:6187]	2152	3.54726	1.82671	2.66e-06	5.78e-05	yes	up
ENSG00000088882	CPXM1	carboxypeptidase X, M14 family member 1 [Source:HGNC Symbol;Acc:HGNC:15771]	2376	3.54211	1.82461	1.37e-05	0.000219464	yes	up
ENSG00000134508	CABLES1	Cdk5 and Abl enzyme substrate 1 [Source:HGNC Symbol;Acc:HGNC:25097]	5002	3.53693	1.8225	2.55e-05	0.000361573	yes	up
ENSG00000004468	CD38	CD38 molecule [Source:HGNC Symbol;Acc:HGNC:1667]	5620	3.53615	1.82218	1.23e-10	1.21e-08	yes	up
ENSG00000168496	FEN1	flap structure-specific endonuclease 1 [Source:HGNC Symbol;Acc:HGNC:3650]	2016	3.52756	1.81867	1.06e-09	7.94e-08	yes	up
ENSG00000259040	BLOC1S5-TXNDC5	BLOC1S5-TXNDC5 readthrough (NMD candidate) [Source:HGNC Symbol;Acc:HGNC:42001]	3030	3.50741	1.81041	0.000795157	0.00525964	yes	up
ENSG00000260018	AC040169.1	novel transcript, antisense to MBTPS1	521	3.50534	1.80955	0.000191741	0.00176189	yes	up
ENSG00000117724	CENPF	centromere protein F [Source:HGNC Symbol;Acc:HGNC:1857]	10290	3.49444	1.80506	2.12e-07	7.25e-06	yes	up
ENSG00000123131	PRDX4	peroxiredoxin 4 [Source:HGNC Symbol;Acc:HGNC:17169]	956	3.49424	1.80498	1.5e-06	3.67e-05	yes	up
ENSG00000197705	KLHL14	kelch like family member 14 [Source:HGNC Symbol;Acc:HGNC:29266]	4271	3.48975	1.80313	2.26e-05	0.000329609	yes	up
ENSG00000183856	IQGAP3	IQ motif containing GTPase activating protein 3 [Source:HGNC Symbol;Acc:HGNC:20669]	6013	3.47122	1.79544	0.00199785	0.0105574	yes	up
ENSG00000171992	SYNPO	synaptopodin [Source:HGNC Symbol;Acc:HGNC:30672]	5098	3.46559	1.7931	8.47e-06	0.000149941	yes	up
ENSG00000079931	MOXD1	monooxygenase DBH like 1 [Source:HGNC Symbol;Acc:HGNC:21063]	2989	3.43183	1.77898	0.00791534	0.0297282	yes	up
ENSG00000251493	FOXD1	forkhead box D1 [Source:HGNC Symbol;Acc:HGNC:3802]	2512	3.42827	1.77748	0.00091104	0.00584363	yes	up
ENSG00000172348	RCAN2	regulator of calcineurin 2 [Source:HGNC Symbol;Acc:HGNC:3041]	3240	3.42761	1.7772	0.0042143	0.0184832	yes	up
ENSG00000066735	KIF26A	kinesin family member 26A [Source:HGNC Symbol;Acc:HGNC:20226]	5649	3.42363	1.77553	0.00983485	0.0351924	yes	up
ENSG00000283288	SMIM33	small integral membrane protein 33 [Source:HGNC Symbol;Acc:HGNC:53645]	2594	3.3991	1.76515	0.0056197	0.0229036	yes	up
ENSG00000234184	LINC01781	long intergenic non-protein coding RNA 1781 [Source:HGNC Symbol;Acc:HGNC:52571]	608	3.39458	1.76323	0.000196026	0.0017939	yes	up
ENSG00000261822	AC018362.2	novel transcript, antisense to HAUS2	562	3.39385	1.76292	0.000425326	0.00324709	yes	up
ENSG00000198754	OXCT2	3-oxoacid CoA-transferase 2 [Source:HGNC Symbol;Acc:HGNC:18606]	1826	3.3937	1.76286	0.00209998	0.0109719	yes	up
ENSG00000124772	CPNE5	copine 5 [Source:HGNC Symbol;Acc:HGNC:2318]	3342	3.39182	1.76206	4.5e-07	1.33e-05	yes	up
ENSG00000077152	UBE2T	ubiquitin conjugating enzyme E2 T [Source:HGNC Symbol;Acc:HGNC:25009]	878	3.38727	1.76012	3.65e-05	0.000482046	yes	up
ENSG00000121621	KIF18A	kinesin family member 18A [Source:HGNC Symbol;Acc:HGNC:29441]	3417	3.38545	1.75935	1e-09	7.62e-08	yes	up
ENSG00000188610	FAM72B	family with sequence similarity 72 member B [Source:HGNC Symbol;Acc:HGNC:24805]	676	3.38323	1.7584	7.29e-06	0.000132911	yes	up
ENSG00000169255	B3GALNT1	beta-1,3-N-acetylgalactosaminyltransferase 1 (globoside blood group) [Source:HGNC Symbol;Acc:HGNC:918]	3392	3.38303	1.75831	0.000538028	0.00389802	yes	up
ENSG00000122966	CIT	citron rho-interacting serine/threonine kinase [Source:HGNC Symbol;Acc:HGNC:1985]	8736	3.37819	1.75625	7.06e-11	7.43e-09	yes	up
ENSG00000283020	DUX4L37	double homeobox 4 like 37 (pseudogene) [Source:HGNC Symbol;Acc:HGNC:51775]	728	3.3773	1.75587	0.000167057	0.00158106	yes	up
ENSG00000166562	SEC11C	SEC11 homolog C, signal peptidase complex subunit [Source:HGNC Symbol;Acc:HGNC:23400]	791	3.37518	1.75496	1.69e-11	2.13e-09	yes	up
ENSG00000119333	WDR34	WD repeat domain 34 [Source:HGNC Symbol;Acc:HGNC:28296]	1755	3.3615	1.7491	3.36e-08	1.49e-06	yes	up
ENSG00000182379	NXPH4	neurexophilin 4 [Source:HGNC Symbol;Acc:HGNC:8078]	1805	3.33845	1.73918	6.38e-05	0.000744794	yes	up
ENSG00000080986	NDC80	NDC80 kinetochore complex component [Source:HGNC Symbol;Acc:HGNC:16909]	2126	3.33815	1.73905	3.23e-11	3.87e-09	yes	up
ENSG00000163661	PTX3	pentraxin 3 [Source:HGNC Symbol;Acc:HGNC:9692]	1884	3.32261	1.73232	0.00978149	0.0350551	yes	up
ENSG00000184451	CCR10	C-C motif chemokine receptor 10 [Source:HGNC Symbol;Acc:HGNC:4474]	1773	3.32082	1.73154	0.000205791	0.00186483	yes	up
ENSG00000272908	AC006033.2	novel transcript	1968	3.31772	1.73019	0.000710488	0.00483074	yes	up
ENSG00000105997	HOXA3	homeobox A3 [Source:HGNC Symbol;Acc:HGNC:5104]	3263	3.31733	1.73002	0.0150769	0.0482036	yes	up
ENSG00000203760	CENPW	centromere protein W [Source:HGNC Symbol;Acc:HGNC:21488]	528	3.3162	1.72953	0.00142374	0.00819453	yes	up
ENSG00000277496	AL357033.4	novel transcript, antisense to SLCO4A1	1807	3.31597	1.72943	6.5e-06	0.000120166	yes	up
ENSG00000272196	HIST2H2AA4	histone cluster 2 H2A family member a4 [Source:HGNC Symbol;Acc:HGNC:29668]	564	3.30844	1.72615	0.00196438	0.0104154	yes	up
ENSG00000211717	TRBV10-1	T cell receptor beta variable 10-1(gene/pseudogene) [Source:HGNC Symbol;Acc:HGNC:12177]	412	3.30159	1.72316	0.00973496	0.0349443	yes	up
ENSG00000279602	AC109326.1	TEC	1321	3.30096	1.72289	0.006725	0.0263101	yes	up
ENSG00000151725	CENPU	centromere protein U [Source:HGNC Symbol;Acc:HGNC:21348]	2494	3.29697	1.72114	1.9e-07	6.61e-06	yes	up
ENSG00000197993	KEL	Kell metallo-endopeptidase (Kell blood group) [Source:HGNC Symbol;Acc:HGNC:6308]	2494	3.28668	1.71663	0.0128769	0.0429481	yes	up
ENSG00000268583	AC011466.1	novel transcript, antisense to CARD8	2175	3.27235	1.71033	1.37e-07	5.03e-06	yes	up
ENSG00000155660	PDIA4	protein disulfide isomerase family A member 4 [Source:HGNC Symbol;Acc:HGNC:30167]	2921	3.2678	1.70832	7.5e-10	5.94e-08	yes	up
ENSG00000215784	FAM72D	family with sequence similarity 72 member D [Source:HGNC Symbol;Acc:HGNC:33593]	2423	3.26246	1.70596	0.00657669	0.0258618	yes	up
ENSG00000173894	CBX2	chromobox 2 [Source:HGNC Symbol;Acc:HGNC:1552]	4628	3.25946	1.70463	0.000137622	0.00136102	yes	up
ENSG00000065485	PDIA5	protein disulfide isomerase family A member 5 [Source:HGNC Symbol;Acc:HGNC:24811]	1844	3.25488	1.70261	1.3e-07	4.79e-06	yes	up
ENSG00000137936	BCAR3	BCAR3 adaptor protein, NSP family member [Source:HGNC Symbol;Acc:HGNC:973]	3229	3.24678	1.69901	1.26e-07	4.69e-06	yes	up
ENSG00000219102	HNRNPA3P12	heterogeneous nuclear ribonucleoprotein A3 pseudogene 12 [Source:HGNC Symbol;Acc:HGNC:48758]	1063	3.24585	1.6986	0.00638513	0.0252825	yes	up
ENSG00000007968	E2F2	E2F transcription factor 2 [Source:HGNC Symbol;Acc:HGNC:3114]	5196	3.23801	1.69511	2.68e-07	8.76e-06	yes	up
ENSG00000262814	MRPL12	mitochondrial ribosomal protein L12 [Source:HGNC Symbol;Acc:HGNC:10378]	1009	3.23377	1.69322	1.42e-08	7.39e-07	yes	up
ENSG00000132646	PCNA	proliferating cell nuclear antigen [Source:HGNC Symbol;Acc:HGNC:8729]	1359	3.2289	1.69104	1.2e-06	3.03e-05	yes	up
ENSG00000185480	PARPBP	PARP1 binding protein [Source:HGNC Symbol;Acc:HGNC:26074]	2452	3.22359	1.68867	4.98e-08	2.1e-06	yes	up
ENSG00000277369	AC010654.1	novel transcript	808	3.21152	1.68326	0.00258486	0.0127815	yes	up
ENSG00000178965	ERICH3	glutamate rich 3 [Source:HGNC Symbol;Acc:HGNC:25346]	7201	3.21082	1.68294	3.2e-05	0.000436524	yes	up
ENSG00000110777	POU2AF1	POU class 2 homeobox associating factor 1 [Source:HGNC Symbol;Acc:HGNC:9211]	2875	3.20284	1.67935	2.5e-05	0.000356162	yes	up
ENSG00000227617	CERS6-AS1	CERS6 antisense RNA 1 [Source:HGNC Symbol;Acc:HGNC:44485]	2921	3.19809	1.67721	0.000234053	0.00206179	yes	up
ENSG00000147570	DNAJC5B	DnaJ heat shock protein family (Hsp40) member C5 beta [Source:HGNC Symbol;Acc:HGNC:24138]	2108	3.19673	1.6766	9.68e-05	0.00103257	yes	up
ENSG00000117411	B4GALT2	beta-1,4-galactosyltransferase 2 [Source:HGNC Symbol;Acc:HGNC:925]	2004	3.19348	1.67513	1.31e-09	9.7e-08	yes	up
ENSG00000101412	E2F1	E2F transcription factor 1 [Source:HGNC Symbol;Acc:HGNC:3113]	2690	3.19185	1.67439	4.59e-10	3.84e-08	yes	up
ENSG00000092621	PHGDH	phosphoglycerate dehydrogenase [Source:HGNC Symbol;Acc:HGNC:8923]	2585	3.17044	1.66468	1.07e-05	0.000180421	yes	up
ENSG00000168081	PNOC	prepronociceptin [Source:HGNC Symbol;Acc:HGNC:9163]	1060	3.16975	1.66437	4.04e-05	0.000523289	yes	up
ENSG00000123975	CKS2	CDC28 protein kinase regulatory subunit 2 [Source:HGNC Symbol;Acc:HGNC:2000]	616	3.16733	1.66327	6.73e-05	0.00077869	yes	up
ENSG00000136197	C7orf25	chromosome 7 open reading frame 25 [Source:HGNC Symbol;Acc:HGNC:21703]	1645	3.16229	1.66097	4.27e-05	0.000547391	yes	up
ENSG00000099194	SCD	stearoyl-CoA desaturase [Source:HGNC Symbol;Acc:HGNC:10571]	5245	3.16023	1.66003	3.04e-06	6.48e-05	yes	up
ENSG00000140905	GCSH	glycine cleavage system protein H [Source:HGNC Symbol;Acc:HGNC:4208]	1597	3.15992	1.65989	5.91e-06	0.000111299	yes	up
ENSG00000150625	GPM6A	glycoprotein M6A [Source:HGNC Symbol;Acc:HGNC:4460]	2821	3.14046	1.65098	4.42e-06	8.7e-05	yes	up
ENSG00000186193	SAPCD2	suppressor APC domain containing 2 [Source:HGNC Symbol;Acc:HGNC:28055]	3814	3.13909	1.65035	8.93e-05	0.000972161	yes	up
ENSG00000126709	IFI6	interferon alpha inducible protein 6 [Source:HGNC Symbol;Acc:HGNC:4054]	822	3.13755	1.64964	1.79e-09	1.26e-07	yes	up
ENSG00000143333	RGS16	regulator of G protein signaling 16 [Source:HGNC Symbol;Acc:HGNC:9997]	2408	3.11922	1.64118	0.000128418	0.00129123	yes	up
ENSG00000139567	ACVRL1	activin A receptor like type 1 [Source:HGNC Symbol;Acc:HGNC:175]	4121	3.11857	1.64089	0.00928115	0.0336892	yes	up
ENSG00000253364	COPDA1	chronic obstructive pulmonary disease associated lncRNA 1 [Source:HGNC Symbol;Acc:HGNC:53171]	548	3.11519	1.63932	0.00256468	0.0127168	yes	up
ENSG00000124721	DNAH8	dynein axonemal heavy chain 8 [Source:HGNC Symbol;Acc:HGNC:2952]	14663	3.11002	1.63692	6.66e-05	0.000771771	yes	up
ENSG00000187608	ISG15	ISG15 ubiquitin like modifier [Source:HGNC Symbol;Acc:HGNC:4053]	637	3.10906	1.63648	2.53e-10	2.28e-08	yes	up
ENSG00000196550	FAM72A	family with sequence similarity 72 member A [Source:HGNC Symbol;Acc:HGNC:24044]	2398	3.09816	1.63141	4.07e-05	0.000527037	yes	up
ENSG00000102024	PLS3	plastin 3 [Source:HGNC Symbol;Acc:HGNC:9091]	3037	3.096	1.63041	0.000581729	0.00413759	yes	up
ENSG00000123096	SSPN	sarcospan [Source:HGNC Symbol;Acc:HGNC:11322]	2788	3.09454	1.62973	0.000967431	0.00613788	yes	up
ENSG00000076382	SPAG5	sperm associated antigen 5 [Source:HGNC Symbol;Acc:HGNC:13452]	3786	3.08853	1.62692	3.91e-13	7.96e-11	yes	up
ENSG00000008517	IL32	interleukin 32 [Source:HGNC Symbol;Acc:HGNC:16830]	1014	3.07725	1.62164	1.74e-13	4.07e-11	yes	up
ENSG00000167618	LAIR2	leukocyte associated immunoglobulin like receptor 2 [Source:HGNC Symbol;Acc:HGNC:6478]	665	3.07339	1.61983	0.000708094	0.00482057	yes	up
ENSG00000243207	PPAN-P2RY11	PPAN-P2RY11 readthrough [Source:HGNC Symbol;Acc:HGNC:33526]	2385	3.07139	1.61889	0.000707217	0.00481723	yes	up
ENSG00000260101	AC008074.2	novel transcript	1907	3.06576	1.61625	0.000977526	0.0061844	yes	up
ENSG00000177465	ACOT4	acyl-CoA thioesterase 4 [Source:HGNC Symbol;Acc:HGNC:19748]	2362	3.06209	1.61452	1.9e-07	6.62e-06	yes	up
ENSG00000174123	TLR10	toll like receptor 10 [Source:HGNC Symbol;Acc:HGNC:15634]	3484	3.05673	1.61199	0.00433393	0.0188472	yes	up
ENSG00000253293	HOXA10	homeobox A10 [Source:HGNC Symbol;Acc:HGNC:5100]	2541	3.03815	1.60319	4.25e-06	8.47e-05	yes	up
ENSG00000230513	THAP7-AS1	THAP7 antisense RNA 1 [Source:HGNC Symbol;Acc:HGNC:41013]	2298	3.03659	1.60245	0.000424809	0.00324546	yes	up
ENSG00000165695	AK8	adenylate kinase 8 [Source:HGNC Symbol;Acc:HGNC:26526]	2072	3.01549	1.59239	0.00151896	0.00861151	yes	up
ENSG00000184897	H1FX	H1 histone family member X [Source:HGNC Symbol;Acc:HGNC:4722]	1516	3.01533	1.59232	2.27e-06	5.09e-05	yes	up
ENSG00000145050	MANF	mesencephalic astrocyte derived neurotrophic factor [Source:HGNC Symbol;Acc:HGNC:15461]	558	3.01398	1.59167	2.52e-13	5.42e-11	yes	up
ENSG00000157470	FAM81A	family with sequence similarity 81 member A [Source:HGNC Symbol;Acc:HGNC:28379]	3458	3.00164	1.58575	1.5e-05	0.000236133	yes	up
ENSG00000134532	SOX5	SRY-box transcription factor 5 [Source:HGNC Symbol;Acc:HGNC:11201]	7076	2.9936	1.58188	0.0039757	0.0177174	yes	up
ENSG00000118985	ELL2	elongation factor for RNA polymerase II 2 [Source:HGNC Symbol;Acc:HGNC:17064]	5826	2.9775	1.5741	9.34e-08	3.62e-06	yes	up
ENSG00000187510	C12orf74	chromosome 12 open reading frame 74 [Source:HGNC Symbol;Acc:HGNC:27887]	4497	2.97529	1.57303	0.000195454	0.00178989	yes	up
ENSG00000166123	GPT2	glutamic--pyruvic transaminase 2 [Source:HGNC Symbol;Acc:HGNC:18062]	3992	2.97207	1.57147	4.4e-07	1.31e-05	yes	up
ENSG00000132963	POMP	proteasome maturation protein [Source:HGNC Symbol;Acc:HGNC:20330]	1338	2.97142	1.57115	1.6e-15	5.37e-13	yes	up
ENSG00000287979	AC253572.2	novel transcript	1312	2.96989	1.57041	0.000600419	0.0042402	yes	up
ENSG00000231680	LINC02723	long intergenic non-protein coding RNA 2723 [Source:HGNC Symbol;Acc:HGNC:54240]	985	2.96909	1.57002	0.0136029	0.0447352	yes	up
ENSG00000267296	CEBPA-DT	CEBPA divergent transcript [Source:HGNC Symbol;Acc:HGNC:25710]	2198	2.96408	1.56759	0.00423288	0.0185374	yes	up
ENSG00000105173	CCNE1	cyclin E1 [Source:HGNC Symbol;Acc:HGNC:1589]	1954	2.96068	1.56593	5.73e-08	2.37e-06	yes	up
ENSG00000127074	RGS13	regulator of G protein signaling 13 [Source:HGNC Symbol;Acc:HGNC:9995]	1518	2.95682	1.56404	0.00128058	0.00759187	yes	up
ENSG00000255422	AP002954.1	novel transcript	915	2.95528	1.5633	5.2e-05	0.000635339	yes	up
ENSG00000100206	DMC1	DNA meiotic recombinase 1 [Source:HGNC Symbol;Acc:HGNC:2927]	2269	2.95302	1.56219	6.65e-05	0.000770536	yes	up
ENSG00000143878	RHOB	ras homolog family member B [Source:HGNC Symbol;Acc:HGNC:668]	2367	2.94707	1.55928	0.00825567	0.030727	yes	up
ENSG00000067715	SYT1	synaptotagmin 1 [Source:HGNC Symbol;Acc:HGNC:11509]	3095	2.94269	1.55713	0.0030196	0.01436	yes	up
ENSG00000063241	ISOC2	isochorismatase domain containing 2 [Source:HGNC Symbol;Acc:HGNC:26278]	1122	2.94151	1.55656	5.05e-09	3.08e-07	yes	up
ENSG00000131462	TUBG1	tubulin gamma 1 [Source:HGNC Symbol;Acc:HGNC:12417]	1608	2.92946	1.55063	2.48e-07	8.23e-06	yes	up
ENSG00000137812	KNL1	kinetochore scaffold 1 [Source:HGNC Symbol;Acc:HGNC:24054]	9573	2.9228	1.54735	3.03e-06	6.47e-05	yes	up
ENSG00000099901	RANBP1	RAN binding protein 1 [Source:HGNC Symbol;Acc:HGNC:9847]	1221	2.91287	1.54244	3.86e-12	5.79e-10	yes	up
ENSG00000164112	TMEM155	transmembrane protein 155 [Source:HGNC Symbol;Acc:HGNC:26418]	2316	2.9115	1.54176	0.0110034	0.0383341	yes	up
ENSG00000162817	C1orf115	chromosome 1 open reading frame 115 [Source:HGNC Symbol;Acc:HGNC:25873]	2891	2.91051	1.54127	3.81e-06	7.76e-05	yes	up
ENSG00000237238	BMS1P10	BMS1 pseudogene 10 [Source:HGNC Symbol;Acc:HGNC:49154]	1594	2.89899	1.53555	0.00984761	0.035218	yes	up
ENSG00000185585	OLFML2A	olfactomedin like 2A [Source:HGNC Symbol;Acc:HGNC:27270]	6567	2.89145	1.53179	1.48e-05	0.00023341	yes	up
ENSG00000142684	ZNF593	zinc finger protein 593 [Source:HGNC Symbol;Acc:HGNC:30943]	698	2.8905	1.53132	4.47e-08	1.91e-06	yes	up
ENSG00000197582	GPX1P1	glutathione peroxidase pseudogene 1 [Source:HGNC Symbol;Acc:HGNC:4560]	606	2.88756	1.52985	9.59e-05	0.00102555	yes	up
ENSG00000275302	CCL4	C-C motif chemokine ligand 4 [Source:HGNC Symbol;Acc:HGNC:10630]	660	2.8823	1.52722	0.0127337	0.0426306	yes	up
ENSG00000109881	CCDC34	coiled-coil domain containing 34 [Source:HGNC Symbol;Acc:HGNC:25079]	1452	2.87808	1.52511	7.37e-07	2.01e-05	yes	up
ENSG00000253174	AC009630.2	novel transcript, antisense to GINS4	884	2.87805	1.52509	0.00530688	0.0219143	yes	up
ENSG00000198826	ARHGAP11A	Rho GTPase activating protein 11A [Source:HGNC Symbol;Acc:HGNC:15783]	5876	2.878	1.52507	6.21e-09	3.67e-07	yes	up
ENSG00000166428	PLD4	phospholipase D family member 4 [Source:HGNC Symbol;Acc:HGNC:23792]	2007	2.87618	1.52415	9.66e-05	0.00103081	yes	up
ENSG00000234965	SHISA8	shisa family member 8 [Source:HGNC Symbol;Acc:HGNC:18351]	1405	2.87296	1.52254	0.0041548	0.0182819	yes	up
ENSG00000100219	XBP1	X-box binding protein 1 [Source:HGNC Symbol;Acc:HGNC:12801]	1794	2.86909	1.5206	3.17e-13	6.64e-11	yes	up
ENSG00000154319	FAM167A	family with sequence similarity 167 member A [Source:HGNC Symbol;Acc:HGNC:15549]	1620	2.86599	1.51903	1.68e-06	4.01e-05	yes	up
ENSG00000150967	ABCB9	ATP binding cassette subfamily B member 9 [Source:HGNC Symbol;Acc:HGNC:50]	3799	2.86414	1.5181	2.89e-08	1.34e-06	yes	up
ENSG00000167748	KLK1	kallikrein 1 [Source:HGNC Symbol;Acc:HGNC:6357]	876	2.85438	1.51318	0.000525059	0.00381745	yes	up
ENSG00000266208	AC080112.1	novel transcript, antisense to GJD3	2094	2.85018	1.51105	0.000724848	0.00490478	yes	up
ENSG00000105369	CD79A	CD79a molecule [Source:HGNC Symbol;Acc:HGNC:1698]	801	2.84974	1.51083	0.000328836	0.00266825	yes	up
ENSG00000186810	CXCR3	C-X-C motif chemokine receptor 3 [Source:HGNC Symbol;Acc:HGNC:4540]	1861	2.84609	1.50898	6.54e-06	0.000120704	yes	up
ENSG00000183048	SLC25A10	solute carrier family 25 member 10 [Source:HGNC Symbol;Acc:HGNC:10980]	1911	2.84119	1.5065	2.54e-09	1.69e-07	yes	up
ENSG00000185339	TCN2	transcobalamin 2 [Source:HGNC Symbol;Acc:HGNC:11653]	2192	2.8344	1.50305	0.010017	0.0356421	yes	up
ENSG00000186638	KIF24	kinesin family member 24 [Source:HGNC Symbol;Acc:HGNC:19916]	6131	2.83344	1.50255	0.000591604	0.00418676	yes	up
ENSG00000198901	PRC1	protein regulator of cytokinesis 1 [Source:HGNC Symbol;Acc:HGNC:9341]	3072	2.82991	1.50075	9.71e-09	5.41e-07	yes	up
ENSG00000181029	TRAPPC5	trafficking protein particle complex 5 [Source:HGNC Symbol;Acc:HGNC:23067]	790	2.82839	1.49998	1.91e-08	9.52e-07	yes	up
ENSG00000065268	WDR18	WD repeat domain 18 [Source:HGNC Symbol;Acc:HGNC:17956]	1608	2.82161	1.49652	7.06e-10	5.66e-08	yes	up
ENSG00000166451	CENPN	centromere protein N [Source:HGNC Symbol;Acc:HGNC:30873]	1556	2.82119	1.49631	1.63e-06	3.9e-05	yes	up
ENSG00000136492	BRIP1	BRCA1 interacting protein C-terminal helicase 1 [Source:HGNC Symbol;Acc:HGNC:20473]	6048	2.82096	1.49618	7.79e-08	3.07e-06	yes	up
ENSG00000237989	LINC01679	long intergenic non-protein coding RNA 1679 [Source:HGNC Symbol;Acc:HGNC:52469]	2798	2.81904	1.4952	0.000562385	0.00403476	yes	up
ENSG00000170128	GPR25	G protein-coupled receptor 25 [Source:HGNC Symbol;Acc:HGNC:4480]	1198	2.81636	1.49383	5.92e-05	0.000704095	yes	up
ENSG00000101773	RBBP8	RB binding protein 8, endonuclease [Source:HGNC Symbol;Acc:HGNC:9891]	2962	2.81325	1.49224	5.54e-06	0.000105778	yes	up
ENSG00000133106	EPSTI1	epithelial stromal interaction 1 [Source:HGNC Symbol;Acc:HGNC:16465]	3160	2.81276	1.49199	2.11e-09	1.47e-07	yes	up
ENSG00000112578	BYSL	bystin like [Source:HGNC Symbol;Acc:HGNC:1157]	1718	2.80541	1.48821	2.48e-07	8.22e-06	yes	up
ENSG00000142731	PLK4	polo like kinase 4 [Source:HGNC Symbol;Acc:HGNC:11397]	3838	2.8037	1.48733	3.13e-08	1.42e-06	yes	up
ENSG00000110660	SLC35F2	solute carrier family 35 member F2 [Source:HGNC Symbol;Acc:HGNC:23615]	2769	2.80102	1.48595	3.27e-10	2.84e-08	yes	up
ENSG00000058335	RASGRF1	Ras protein specific guanine nucleotide releasing factor 1 [Source:HGNC Symbol;Acc:HGNC:9875]	6294	2.79356	1.4821	0.000140437	0.00138069	yes	up
ENSG00000173372	C1QA	complement C1q A chain [Source:HGNC Symbol;Acc:HGNC:1241]	1091	2.7915	1.48104	0.0121113	0.0411215	yes	up
ENSG00000010319	SEMA3G	semaphorin 3G [Source:HGNC Symbol;Acc:HGNC:30400]	4993	2.78803	1.47924	4.86e-05	0.000605035	yes	up
ENSG00000174851	YIF1A	Yip1 interacting factor homolog A, membrane trafficking protein [Source:HGNC Symbol;Acc:HGNC:16688]	1097	2.78659	1.4785	1.4e-15	4.83e-13	yes	up
ENSG00000155115	GTF3C6	general transcription factor IIIC subunit 6 [Source:HGNC Symbol;Acc:HGNC:20872]	788	2.78332	1.4768	6.22e-14	1.57e-11	yes	up
ENSG00000008394	MGST1	microsomal glutathione S-transferase 1 [Source:HGNC Symbol;Acc:HGNC:7061]	901	2.77803	1.47406	0.00447286	0.0192797	yes	up
ENSG00000135069	PSAT1	phosphoserine aminotransferase 1 [Source:HGNC Symbol;Acc:HGNC:19129]	2206	2.77441	1.47218	0.000760909	0.00510633	yes	up
ENSG00000124191	TOX2	TOX high mobility group box family member 2 [Source:HGNC Symbol;Acc:HGNC:16095]	2491	2.77276	1.47132	1.21e-08	6.46e-07	yes	up
ENSG00000068137	PLEKHH3	pleckstrin homology, MyTH4 and FERM domain containing H3 [Source:HGNC Symbol;Acc:HGNC:26105]	3026	2.76442	1.46697	0.0021616	0.0112066	yes	up
ENSG00000168306	ACOX2	acyl-CoA oxidase 2 [Source:HGNC Symbol;Acc:HGNC:120]	2297	2.76057	1.46496	0.0155817	0.049441	yes	up
ENSG00000239672	NME1	NME/NM23 nucleoside diphosphate kinase 1 [Source:HGNC Symbol;Acc:HGNC:7849]	986	2.75902	1.46415	1.87e-06	4.35e-05	yes	up
ENSG00000286546	AL079338.1	novel transcript, antisense to MACROD2	2297	2.75827	1.46376	0.00736509	0.0282302	yes	up
ENSG00000184785	SMIM10	small integral membrane protein 10 [Source:HGNC Symbol;Acc:HGNC:41913]	1483	2.75822	1.46374	0.00339584	0.0157312	yes	up
ENSG00000160932	LY6E	lymphocyte antigen 6 family member E [Source:HGNC Symbol;Acc:HGNC:6727]	1335	2.75427	1.46167	1.55e-15	5.26e-13	yes	up
ENSG00000180767	CHST13	carbohydrate sulfotransferase 13 [Source:HGNC Symbol;Acc:HGNC:21755]	1917	2.75086	1.45988	0.0113467	0.0392097	yes	up
ENSG00000240184	PCDHGC3	protocadherin gamma subfamily C, 3 [Source:HGNC Symbol;Acc:HGNC:8716]	4758	2.74981	1.45933	0.00337232	0.0156574	yes	up
ENSG00000166598	HSP90B1	heat shock protein 90 beta family member 1 [Source:HGNC Symbol;Acc:HGNC:12028]	2782	2.74615	1.45741	6.32e-10	5.14e-08	yes	up
ENSG00000269388	AC018755.3	putative ATP-binding domain-containing protein 3-like protein (ABP3L) pseudogene	929	2.73451	1.45128	0.0116953	0.0400777	yes	up
ENSG00000120254	MTHFD1L	methylenetetrahydrofolate dehydrogenase (NADP+ dependent) 1 like [Source:HGNC Symbol;Acc:HGNC:21055]	3475	2.73353	1.45076	6.23e-06	0.000116069	yes	up
ENSG00000196141	SPATS2L	spermatogenesis associated serine rich 2 like [Source:HGNC Symbol;Acc:HGNC:24574]	6115	2.72937	1.44857	1.4e-09	1.04e-07	yes	up
ENSG00000230913	NPM1P51	nucleophosmin 1 pseudogene 51 [Source:HGNC Symbol;Acc:HGNC:45230]	744	2.72825	1.44798	0.0135735	0.0446629	yes	up
ENSG00000175279	CENPS	centromere protein S [Source:HGNC Symbol;Acc:HGNC:23163]	905	2.72693	1.44728	4.15e-05	0.000535212	yes	up
ENSG00000159259	CHAF1B	chromatin assembly factor 1 subunit B [Source:HGNC Symbol;Acc:HGNC:1911]	4466	2.72555	1.44655	2.91e-12	4.57e-10	yes	up
ENSG00000081052	COL4A4	collagen type IV alpha 4 chain [Source:HGNC Symbol;Acc:HGNC:2206]	10018	2.72325	1.44533	3.84e-05	0.000501659	yes	up
ENSG00000099864	PALM	paralemmin [Source:HGNC Symbol;Acc:HGNC:8594]	2891	2.72279	1.44508	0.0136307	0.0447963	yes	up
ENSG00000163170	BOLA3	bolA family member 3 [Source:HGNC Symbol;Acc:HGNC:24415]	555	2.71679	1.4419	9.9e-17	4.73e-14	yes	up
ENSG00000160957	RECQL4	RecQ like helicase 4 [Source:HGNC Symbol;Acc:HGNC:9949]	3819	2.71656	1.44178	1.03e-08	5.68e-07	yes	up
ENSG00000198554	WDHD1	WD repeat and HMG-box DNA binding protein 1 [Source:HGNC Symbol;Acc:HGNC:23170]	6019	2.71432	1.44059	1.65e-05	0.000255509	yes	up
ENSG00000266964	FXYD1	FXYD domain containing ion transport regulator 1 [Source:HGNC Symbol;Acc:HGNC:4025]	512	2.71409	1.44047	0.000511394	0.00374446	yes	up
ENSG00000258818	RNASE4	ribonuclease A family member 4 [Source:HGNC Symbol;Acc:HGNC:10047]	1341	2.71394	1.44039	0.00753897	0.0287123	yes	up
ENSG00000184164	CRELD2	cysteine rich with EGF like domains 2 [Source:HGNC Symbol;Acc:HGNC:28150]	1577	2.71259	1.43967	3.31e-14	8.89e-12	yes	up
ENSG00000188389	PDCD1	programmed cell death 1 [Source:HGNC Symbol;Acc:HGNC:8760]	2097	2.70827	1.43737	1.91e-06	4.43e-05	yes	up
ENSG00000106305	AIMP2	aminoacyl tRNA synthetase complex interacting multifunctional protein 2 [Source:HGNC Symbol;Acc:HGNC:20609]	1198	2.70628	1.43631	7.79e-06	0.000139608	yes	up
ENSG00000101210	EEF1A2	eukaryotic translation elongation factor 1 alpha 2 [Source:HGNC Symbol;Acc:HGNC:3192]	1586	2.70568	1.43599	0.000641078	0.00446394	yes	up
ENSG00000136235	GPNMB	glycoprotein nmb [Source:HGNC Symbol;Acc:HGNC:4462]	2751	2.7036	1.43488	0.00728677	0.0279764	yes	up
ENSG00000125319	C17orf53	chromosome 17 open reading frame 53 [Source:HGNC Symbol;Acc:HGNC:28460]	2725	2.70346	1.43481	0.00451815	0.0194318	yes	up
ENSG00000267001	AC006538.2	novel protein	543	2.70196	1.43401	0.00540439	0.0222183	yes	up
ENSG00000029993	HMGB3	high mobility group box 3 [Source:HGNC Symbol;Acc:HGNC:5004]	3507	2.69963	1.43276	0.000480081	0.00357267	yes	up
ENSG00000125148	MT2A	metallothionein 2A [Source:HGNC Symbol;Acc:HGNC:7406]	581	2.69549	1.43055	3.78e-05	0.000495185	yes	up
ENSG00000097021	ACOT7	acyl-CoA thioesterase 7 [Source:HGNC Symbol;Acc:HGNC:24157]	1614	2.69488	1.43022	1.11e-09	8.27e-08	yes	up
ENSG00000115138	POMC	proopiomelanocortin [Source:HGNC Symbol;Acc:HGNC:9201]	1128	2.69006	1.42764	1.12e-07	4.27e-06	yes	up
ENSG00000130487	KLHDC7B	kelch domain containing 7B [Source:HGNC Symbol;Acc:HGNC:25145]	5125	2.68893	1.42703	2.32e-06	5.19e-05	yes	up
ENSG00000186665	C17orf58	chromosome 17 open reading frame 58 [Source:HGNC Symbol;Acc:HGNC:27568]	2065	2.68435	1.42457	1.72e-08	8.66e-07	yes	up
ENSG00000102996	MMP15	matrix metallopeptidase 15 [Source:HGNC Symbol;Acc:HGNC:7161]	4062	2.68163	1.42311	0.00709495	0.0274258	yes	up
ENSG00000224786	CETN4P	centrin 4, pseudogene [Source:HGNC Symbol;Acc:HGNC:35450]	2379	2.68013	1.4223	0.00486133	0.0205364	yes	up
ENSG00000162063	CCNF	cyclin F [Source:HGNC Symbol;Acc:HGNC:1591]	4230	2.67988	1.42217	2.91e-07	9.32e-06	yes	up
ENSG00000240972	MIF	macrophage migration inhibitory factor [Source:HGNC Symbol;Acc:HGNC:7097]	557	2.6782	1.42126	3.47e-13	7.12e-11	yes	up
ENSG00000186603	HPDL	4-hydroxyphenylpyruvate dioxygenase like [Source:HGNC Symbol;Acc:HGNC:28242]	1785	2.6765	1.42035	0.0023812	0.012027	yes	up
ENSG00000074695	LMAN1	lectin, mannose binding 1 [Source:HGNC Symbol;Acc:HGNC:6631]	4824	2.67606	1.42011	2.53e-08	1.19e-06	yes	up
ENSG00000163535	SGO2	shugoshin 2 [Source:HGNC Symbol;Acc:HGNC:30812]	4478	2.67592	1.42004	1.19e-07	4.5e-06	yes	up
ENSG00000162188	GNG3	G protein subunit gamma 3 [Source:HGNC Symbol;Acc:HGNC:4405]	864	2.67442	1.41923	0.00708207	0.0273799	yes	up
ENSG00000164626	KCNK5	potassium two pore domain channel subfamily K member 5 [Source:HGNC Symbol;Acc:HGNC:6280]	3783	2.67143	1.41761	8.87e-05	0.000966848	yes	up
ENSG00000140525	FANCI	FA complementation group I [Source:HGNC Symbol;Acc:HGNC:25568]	4743	2.66981	1.41674	9.03e-13	1.65e-10	yes	up
ENSG00000072163	LIMS2	LIM zinc finger domain containing 2 [Source:HGNC Symbol;Acc:HGNC:16084]	2111	2.65781	1.41024	0.000524652	0.00381568	yes	up
ENSG00000123080	CDKN2C	cyclin dependent kinase inhibitor 2C [Source:HGNC Symbol;Acc:HGNC:1789]	2904	2.65287	1.40755	1.53e-12	2.63e-10	yes	up
ENSG00000166289	PLEKHF1	pleckstrin homology and FYVE domain containing 1 [Source:HGNC Symbol;Acc:HGNC:20764]	1699	2.65277	1.4075	0.000422499	0.0032342	yes	up
ENSG00000004779	NDUFAB1	NADH:ubiquinone oxidoreductase subunit AB1 [Source:HGNC Symbol;Acc:HGNC:7694]	885	2.65273	1.40748	1.74e-05	0.000265989	yes	up
ENSG00000112667	DNPH1	2'-deoxynucleoside 5'-phosphate N-hydrolase 1 [Source:HGNC Symbol;Acc:HGNC:21218]	834	2.65213	1.40715	5.22e-07	1.5e-05	yes	up
ENSG00000124615	MOCS1	molybdenum cofactor synthesis 1 [Source:HGNC Symbol;Acc:HGNC:7190]	4143	2.6519	1.40703	0.00720437	0.0277171	yes	up
ENSG00000169962	TAS1R3	taste 1 receptor member 3 [Source:HGNC Symbol;Acc:HGNC:15661]	3475	2.64842	1.40513	7.12e-07	1.95e-05	yes	up
ENSG00000177606	JUN	Jun proto-oncogene, AP-1 transcription factor subunit [Source:HGNC Symbol;Acc:HGNC:6204]	3257	2.64672	1.40421	0.00595064	0.023922	yes	up
ENSG00000112378	PERP	p53 apoptosis effector related to PMP22 [Source:HGNC Symbol;Acc:HGNC:17637]	4198	2.6405	1.40081	5.09e-08	2.14e-06	yes	up
ENSG00000176658	MYO1D	myosin ID [Source:HGNC Symbol;Acc:HGNC:7598]	5510	2.64018	1.40064	2.28e-07	7.67e-06	yes	up
ENSG00000107438	PDLIM1	PDZ and LIM domain 1 [Source:HGNC Symbol;Acc:HGNC:2067]	1431	2.63951	1.40027	6.14e-07	1.72e-05	yes	up
ENSG00000121101	TEX14	testis expressed 14, intercellular bridge forming factor [Source:HGNC Symbol;Acc:HGNC:11737]	4911	2.6386	1.39977	0.000970252	0.00614997	yes	up
ENSG00000166794	PPIB	peptidylprolyl isomerase B [Source:HGNC Symbol;Acc:HGNC:9255]	1081	2.63657	1.39866	1.64e-09	1.19e-07	yes	up
ENSG00000136840	ST6GALNAC4	ST6 N-acetylgalactosaminide alpha-2,6-sialyltransferase 4 [Source:HGNC Symbol;Acc:HGNC:17846]	1706	2.63394	1.39722	8.05e-05	0.000893673	yes	up
ENSG00000177303	CASKIN2	CASK interacting protein 2 [Source:HGNC Symbol;Acc:HGNC:18200]	4969	2.63167	1.39598	0.000445243	0.0033647	yes	up
ENSG00000272410	AC022384.1	novel protein	2270	2.62496	1.39229	0.0010981	0.00676547	yes	up
ENSG00000160888	IER2	immediate early response 2 [Source:HGNC Symbol;Acc:HGNC:28871]	2934	2.61797	1.38845	0.00270096	0.013215	yes	up
ENSG00000125869	LAMP5	lysosomal associated membrane protein family member 5 [Source:HGNC Symbol;Acc:HGNC:16097]	1810	2.6135	1.38599	0.00406303	0.0179813	yes	up
ENSG00000082438	COBLL1	cordon-bleu WH2 repeat protein like 1 [Source:HGNC Symbol;Acc:HGNC:23571]	3868	2.61268	1.38553	9.18e-05	0.000991783	yes	up
ENSG00000120697	ALG5	ALG5 dolichyl-phosphate beta-glucosyltransferase [Source:HGNC Symbol;Acc:HGNC:20266]	1219	2.61	1.38405	5.41e-11	5.98e-09	yes	up
ENSG00000263620	AC129492.3	novel protein	460	2.60174	1.37948	2.14e-06	4.88e-05	yes	up
ENSG00000213906	LTB4R2	leukotriene B4 receptor 2 [Source:HGNC Symbol;Acc:HGNC:19260]	3092	2.60097	1.37905	0.000585362	0.00415463	yes	up
ENSG00000142583	SLC2A5	solute carrier family 2 member 5 [Source:HGNC Symbol;Acc:HGNC:11010]	4085	2.59704	1.37687	4.22e-05	0.000541793	yes	up
ENSG00000075702	WDR62	WD repeat domain 62 [Source:HGNC Symbol;Acc:HGNC:24502]	4727	2.59254	1.37437	1.31e-08	6.9e-07	yes	up
ENSG00000237973	MTCO1P12	MT-CO1 pseudogene 12 [Source:HGNC Symbol;Acc:HGNC:52014]	1543	2.59251	1.37435	4.68e-13	9.32e-11	yes	up
ENSG00000108106	UBE2S	ubiquitin conjugating enzyme E2 S [Source:HGNC Symbol;Acc:HGNC:17895]	2559	2.59155	1.37382	9.37e-05	0.00100753	yes	up
ENSG00000198794	SCAMP5	secretory carrier membrane protein 5 [Source:HGNC Symbol;Acc:HGNC:30386]	3400	2.58523	1.37029	0.000820951	0.00537492	yes	up
ENSG00000105492	SIGLEC6	sialic acid binding Ig like lectin 6 [Source:HGNC Symbol;Acc:HGNC:10875]	3647	2.58483	1.37007	2.33e-05	0.000337421	yes	up
ENSG00000117215	PLA2G2D	phospholipase A2 group IID [Source:HGNC Symbol;Acc:HGNC:9033]	2651	2.58224	1.36862	0.00618905	0.024667	yes	up
ENSG00000175602	CCDC85B	coiled-coil domain containing 85B [Source:HGNC Symbol;Acc:HGNC:24926]	963	2.58146	1.36819	1.24e-07	4.64e-06	yes	up
ENSG00000203896	LIME1	Lck interacting transmembrane adaptor 1 [Source:HGNC Symbol;Acc:HGNC:26016]	1157	2.57746	1.36595	8.97e-05	0.000975499	yes	up
ENSG00000165948	IFI27L1	interferon alpha inducible protein 27 like 1 [Source:HGNC Symbol;Acc:HGNC:19754]	647	2.57707	1.36573	1.24e-06	3.13e-05	yes	up
ENSG00000076248	UNG	uracil DNA glycosylase [Source:HGNC Symbol;Acc:HGNC:12572]	2071	2.57233	1.36307	2.81e-06	6.08e-05	yes	up
ENSG00000178896	EXOSC4	exosome component 4 [Source:HGNC Symbol;Acc:HGNC:18189]	1065	2.57225	1.36303	7.42e-06	0.000134398	yes	up
ENSG00000130748	TMEM160	transmembrane protein 160 [Source:HGNC Symbol;Acc:HGNC:26042]	655	2.56996	1.36175	6.32e-07	1.77e-05	yes	up
ENSG00000116649	SRM	spermidine synthase [Source:HGNC Symbol;Acc:HGNC:11296]	1260	2.56774	1.3605	2.28e-08	1.09e-06	yes	up
ENSG00000146410	MTFR2	mitochondrial fission regulator 2 [Source:HGNC Symbol;Acc:HGNC:21115]	1789	2.56287	1.35776	3.53e-06	7.29e-05	yes	up
ENSG00000243449	C4orf48	chromosome 4 open reading frame 48 [Source:HGNC Symbol;Acc:HGNC:34437]	433	2.5599	1.35609	0.000379338	0.00298297	yes	up
ENSG00000131080	EDA2R	ectodysplasin A2 receptor [Source:HGNC Symbol;Acc:HGNC:17756]	3429	2.55922	1.3557	0.00936848	0.0339465	yes	up
ENSG00000167861	HID1	HID1 domain containing [Source:HGNC Symbol;Acc:HGNC:15736]	3298	2.55853	1.35532	0.000418952	0.00321948	yes	up
ENSG00000172031	EPHX4	epoxide hydrolase 4 [Source:HGNC Symbol;Acc:HGNC:23758]	1436	2.55725	1.35459	0.00368645	0.0167283	yes	up
ENSG00000108679	LGALS3BP	galectin 3 binding protein [Source:HGNC Symbol;Acc:HGNC:6564]	2202	2.55692	1.35441	0.000379398	0.00298297	yes	up
ENSG00000273702	AC091271.1	novel transcript	1162	2.55378	1.35263	5.78e-05	0.00069142	yes	up
ENSG00000100290	BIK	BCL2 interacting killer [Source:HGNC Symbol;Acc:HGNC:1051]	951	2.55168	1.35145	0.00241091	0.0121314	yes	up
ENSG00000137547	MRPL15	mitochondrial ribosomal protein L15 [Source:HGNC Symbol;Acc:HGNC:14054]	1729	2.55133	1.35125	0.00146694	0.00838311	yes	up
ENSG00000160791	CCR5	C-C motif chemokine receptor 5 (gene/pseudogene) [Source:HGNC Symbol;Acc:HGNC:1606]	1292	2.55108	1.35111	0.00535206	0.0220425	yes	up
ENSG00000104889	RNASEH2A	ribonuclease H2 subunit A [Source:HGNC Symbol;Acc:HGNC:18518]	2753	2.55041	1.35073	8.27e-10	6.42e-08	yes	up
ENSG00000086289	EPDR1	ependymin related 1 [Source:HGNC Symbol;Acc:HGNC:17572]	2515	2.54951	1.35022	0.000514633	0.00376086	yes	up
ENSG00000135862	LAMC1	laminin subunit gamma 1 [Source:HGNC Symbol;Acc:HGNC:6492]	7929	2.54899	1.34992	0.00725453	0.0278741	yes	up
ENSG00000157601	MX1	MX dynamin like GTPase 1 [Source:HGNC Symbol;Acc:HGNC:7532]	2810	2.54834	1.34956	0.000720485	0.00488604	yes	up
ENSG00000161513	FDXR	ferredoxin reductase [Source:HGNC Symbol;Acc:HGNC:3642]	1967	2.54803	1.34938	2.5e-19	2.4e-16	yes	up
ENSG00000254858	MPV17L2	MPV17 mitochondrial inner membrane protein like 2 [Source:HGNC Symbol;Acc:HGNC:28177]	1578	2.54685	1.34872	1.1e-06	2.83e-05	yes	up
ENSG00000275832	ARHGAP23	Rho GTPase activating protein 23 [Source:HGNC Symbol;Acc:HGNC:29293]	5911	2.54665	1.3486	0.00413746	0.0182235	yes	up
ENSG00000171604	CXXC5	CXXC finger protein 5 [Source:HGNC Symbol;Acc:HGNC:26943]	2601	2.54595	1.3482	1.19e-05	0.000196357	yes	up
ENSG00000104549	SQLE	squalene epoxidase [Source:HGNC Symbol;Acc:HGNC:11279]	2962	2.54545	1.34792	1.28e-07	4.76e-06	yes	up
ENSG00000103485	QPRT	quinolinate phosphoribosyltransferase [Source:HGNC Symbol;Acc:HGNC:9755]	2200	2.54344	1.34678	0.000113122	0.00116641	yes	up
ENSG00000002549	LAP3	leucine aminopeptidase 3 [Source:HGNC Symbol;Acc:HGNC:18449]	2100	2.54317	1.34663	1.46e-05	0.000230705	yes	up
ENSG00000130222	GADD45G	growth arrest and DNA damage inducible gamma [Source:HGNC Symbol;Acc:HGNC:4097]	1066	2.54295	1.3465	0.00196572	0.0104204	yes	up
ENSG00000152192	POU4F1	POU class 4 homeobox 1 [Source:HGNC Symbol;Acc:HGNC:9218]	4539	2.54099	1.34539	0.0113025	0.0390821	yes	up
ENSG00000104833	TUBB4A	tubulin beta 4A class IVa [Source:HGNC Symbol;Acc:HGNC:20774]	2277	2.53726	1.34327	0.000184773	0.00171311	yes	up
ENSG00000019582	CD74	CD74 molecule [Source:HGNC Symbol;Acc:HGNC:1697]	1727	2.53646	1.34282	1.48e-06	3.62e-05	yes	up
ENSG00000164109	MAD2L1	mitotic arrest deficient 2 like 1 [Source:HGNC Symbol;Acc:HGNC:6763]	5227	2.53559	1.34232	3.55e-05	0.000472705	yes	up
ENSG00000101439	CST3	cystatin C [Source:HGNC Symbol;Acc:HGNC:2475]	832	2.53385	1.34133	0.00384269	0.0172536	yes	up
ENSG00000177706	FAM20C	FAM20C golgi associated secretory pathway kinase [Source:HGNC Symbol;Acc:HGNC:22140]	3176	2.53083	1.33961	0.00372118	0.0168432	yes	up
ENSG00000105281	SLC1A5	solute carrier family 1 member 5 [Source:HGNC Symbol;Acc:HGNC:10943]	2882	2.52622	1.33698	3.14e-08	1.43e-06	yes	up
ENSG00000101255	TRIB3	tribbles pseudokinase 3 [Source:HGNC Symbol;Acc:HGNC:16228]	1533	2.52089	1.33394	0.0013971	0.00807917	yes	up
ENSG00000273604	EPOP	elongin BC and polycomb repressive complex 2 associated protein [Source:HGNC Symbol;Acc:HGNC:34493]	3255	2.51627	1.33129	5.57e-08	2.32e-06	yes	up
ENSG00000054148	PHPT1	phosphohistidine phosphatase 1 [Source:HGNC Symbol;Acc:HGNC:30033]	890	2.51579	1.33101	4.38e-12	6.36e-10	yes	up
ENSG00000127423	AUNIP	aurora kinase A and ninein interacting protein [Source:HGNC Symbol;Acc:HGNC:28363]	1392	2.51452	1.33029	0.00603989	0.0241817	yes	up
ENSG00000144645	OSBPL10	oxysterol binding protein like 10 [Source:HGNC Symbol;Acc:HGNC:16395]	6600	2.50507	1.32485	0.000225667	0.00200767	yes	up
ENSG00000186871	ERCC6L	ERCC excision repair 6 like, spindle assembly checkpoint helicase [Source:HGNC Symbol;Acc:HGNC:20794]	4218	2.49984	1.32183	0.000888027	0.00573483	yes	up
ENSG00000170684	ZNF296	zinc finger protein 296 [Source:HGNC Symbol;Acc:HGNC:15981]	1634	2.49951	1.32165	3.3e-05	0.00044566	yes	up
ENSG00000136842	TMOD1	tropomodulin 1 [Source:HGNC Symbol;Acc:HGNC:11871]	3311	2.49868	1.32117	0.000252939	0.00219148	yes	up
ENSG00000075239	ACAT1	acetyl-CoA acetyltransferase 1 [Source:HGNC Symbol;Acc:HGNC:93]	1442	2.49736	1.3204	9.33e-08	3.62e-06	yes	up
ENSG00000253958	CLDN23	claudin 23 [Source:HGNC Symbol;Acc:HGNC:17591]	2160	2.49659	1.31996	0.00911126	0.0331991	yes	up
ENSG00000100473	COCH	cochlin [Source:HGNC Symbol;Acc:HGNC:2180]	2582	2.49635	1.31982	7.01e-05	0.000802829	yes	up
ENSG00000010404	IDS	iduronate 2-sulfatase [Source:HGNC Symbol;Acc:HGNC:5389]	7580	2.49505	1.31907	0.000394034	0.00307106	yes	up
ENSG00000089692	LAG3	lymphocyte activating 3 [Source:HGNC Symbol;Acc:HGNC:6476]	1976	2.49014	1.31622	2.79e-06	6.05e-05	yes	up
ENSG00000126254	RBM42	RNA binding motif protein 42 [Source:HGNC Symbol;Acc:HGNC:28117]	1692	2.48932	1.31575	1.45e-08	7.52e-07	yes	up
ENSG00000167797	CDK2AP2	cyclin dependent kinase 2 associated protein 2 [Source:HGNC Symbol;Acc:HGNC:30833]	1378	2.48487	1.31317	6.91e-12	9.56e-10	yes	up
ENSG00000188010	MORN2	MORN repeat containing 2 [Source:HGNC Symbol;Acc:HGNC:30166]	706	2.48341	1.31232	0.00102163	0.00638965	yes	up
ENSG00000145945	FAM50B	family with sequence similarity 50 member B [Source:HGNC Symbol;Acc:HGNC:18789]	1935	2.48147	1.31119	0.0123867	0.0417452	yes	up
ENSG00000103490	PYCARD	PYD and CARD domain containing [Source:HGNC Symbol;Acc:HGNC:16608]	757	2.4764	1.30824	0.000598848	0.00423022	yes	up
ENSG00000272398	CD24	CD24 molecule [Source:HGNC Symbol;Acc:HGNC:1645]	825	2.47582	1.30791	0.000827556	0.00541024	yes	up
ENSG00000112812	PRSS16	serine protease 16 [Source:HGNC Symbol;Acc:HGNC:9480]	2887	2.46656	1.3025	0.00612256	0.024468	yes	up
ENSG00000104823	ECH1	enoyl-CoA hydratase 1 [Source:HGNC Symbol;Acc:HGNC:3149]	1200	2.46628	1.30234	9.16e-14	2.24e-11	yes	up
ENSG00000215472	RPL17-C18orf32	RPL17-C18orf32 readthrough [Source:HGNC Symbol;Acc:HGNC:44661]	1440	2.46257	1.30016	2.79e-07	9.03e-06	yes	up
ENSG00000283149	AC068631.2	novel protein	501	2.46043	1.29891	1.77e-08	8.92e-07	yes	up
ENSG00000157654	PALM2-AKAP2	PALM2-AKAP2 fusion [Source:HGNC Symbol;Acc:HGNC:33529]	7507	2.45811	1.29755	1.24e-05	0.000202823	yes	up
ENSG00000171067	C11orf24	chromosome 11 open reading frame 24 [Source:HGNC Symbol;Acc:HGNC:1174]	2071	2.45604	1.29633	9.59e-06	0.000164769	yes	up
ENSG00000185608	MRPL40	mitochondrial ribosomal protein L40 [Source:HGNC Symbol;Acc:HGNC:14491]	1387	2.45427	1.29529	9.64e-07	2.54e-05	yes	up
ENSG00000143870	PDIA6	protein disulfide isomerase family A member 6 [Source:HGNC Symbol;Acc:HGNC:30168]	2344	2.45274	1.2944	1.29e-07	4.77e-06	yes	up
ENSG00000178741	COX5A	cytochrome c oxidase subunit 5A [Source:HGNC Symbol;Acc:HGNC:2267]	571	2.45169	1.29378	7.17e-09	4.15e-07	yes	up
ENSG00000153066	TXNDC11	thioredoxin domain containing 11 [Source:HGNC Symbol;Acc:HGNC:28030]	3178	2.45013	1.29286	9.62e-10	7.32e-08	yes	up
ENSG00000122025	FLT3	fms related tyrosine kinase 3 [Source:HGNC Symbol;Acc:HGNC:3765]	3842	2.44739	1.29125	0.00391489	0.0175133	yes	up
ENSG00000124787	RPP40	ribonuclease P/MRP subunit p40 [Source:HGNC Symbol;Acc:HGNC:20992]	1488	2.4472	1.29113	0.000552477	0.00398122	yes	up
ENSG00000224877	NDUFAF8	NADH:ubiquinone oxidoreductase complex assembly factor 8 [Source:HGNC Symbol;Acc:HGNC:33551]	365	2.4461	1.29048	3.77e-06	7.69e-05	yes	up
ENSG00000182054	IDH2	isocitrate dehydrogenase (NADP(+)) 2, mitochondrial [Source:HGNC Symbol;Acc:HGNC:5383]	2694	2.43744	1.28537	7.92e-15	2.36e-12	yes	up
ENSG00000152082	MZT2B	mitotic spindle organizing protein 2B [Source:HGNC Symbol;Acc:HGNC:25886]	769	2.43652	1.28482	2.85e-07	9.17e-06	yes	up
ENSG00000102384	CENPI	centromere protein I [Source:HGNC Symbol;Acc:HGNC:3968]	2314	2.43436	1.28354	0.00957704	0.0345298	yes	up
ENSG00000178718	RPP25	ribonuclease P and MRP subunit p25 [Source:HGNC Symbol;Acc:HGNC:30361]	3049	2.43406	1.28336	0.00304228	0.0144397	yes	up
ENSG00000260805	AC092803.1	novel transcript	1899	2.43269	1.28255	0.000137431	0.00136063	yes	up
ENSG00000228672	PROB1	proline rich basic protein 1 [Source:HGNC Symbol;Acc:HGNC:41906]	4513	2.42961	1.28072	2.93e-07	9.36e-06	yes	up
ENSG00000100167	SEPTIN3	septin 3 [Source:HGNC Symbol;Acc:HGNC:10750]	4047	2.42391	1.27734	0.00478269	0.020274	yes	up
ENSG00000093100	AC016026.1	novel transcript	4328	2.42248	1.27648	0.00058918	0.004174	yes	up
ENSG00000089127	OAS1	2'-5'-oligoadenylate synthetase 1 [Source:HGNC Symbol;Acc:HGNC:8086]	1684	2.42159	1.27596	0.00347364	0.0160039	yes	up
ENSG00000187024	PTRH1	peptidyl-tRNA hydrolase 1 homolog [Source:HGNC Symbol;Acc:HGNC:27039]	2692	2.42044	1.27527	1.58e-16	7.09e-14	yes	up
ENSG00000196976	LAGE3	L antigen family member 3 [Source:HGNC Symbol;Acc:HGNC:26058]	949	2.41968	1.27482	2.81e-06	6.07e-05	yes	up
ENSG00000116133	DHCR24	24-dehydrocholesterol reductase [Source:HGNC Symbol;Acc:HGNC:2859]	4225	2.41577	1.27248	1.75e-07	6.17e-06	yes	up
ENSG00000119865	CNRIP1	cannabinoid receptor interacting protein 1 [Source:HGNC Symbol;Acc:HGNC:24546]	1953	2.41496	1.272	0.0122955	0.0415106	yes	up
ENSG00000267414	AC120049.1	uncharacterized LOC101927943 [Source:NCBI gene;Acc:101927943]	2065	2.41309	1.27088	0.00129327	0.00765192	yes	up
ENSG00000213413	PVRIG	PVR related immunoglobulin domain containing [Source:HGNC Symbol;Acc:HGNC:32190]	1583	2.41196	1.27021	0.00892885	0.0326532	yes	up
ENSG00000198937	CCDC167	coiled-coil domain containing 167 [Source:HGNC Symbol;Acc:HGNC:21239]	572	2.40478	1.2659	3.64e-06	7.46e-05	yes	up
ENSG00000132744	ACY3	aminoacylase 3 [Source:HGNC Symbol;Acc:HGNC:24104]	1371	2.40192	1.26419	0.00947028	0.0342184	yes	up
ENSG00000196937	FAM3C	family with sequence similarity 3 member C [Source:HGNC Symbol;Acc:HGNC:18664]	2455	2.40046	1.26331	7.39e-06	0.000134163	yes	up
ENSG00000173207	CKS1B	CDC28 protein kinase regulatory subunit 1B [Source:HGNC Symbol;Acc:HGNC:19083]	779	2.39741	1.26148	2.09e-05	0.00030793	yes	up
ENSG00000181938	GINS3	GINS complex subunit 3 [Source:HGNC Symbol;Acc:HGNC:25851]	1728	2.39573	1.26047	0.00581285	0.0234738	yes	up
ENSG00000172172	MRPL13	mitochondrial ribosomal protein L13 [Source:HGNC Symbol;Acc:HGNC:14278]	1260	2.38824	1.25595	0.000134128	0.00133383	yes	up
ENSG00000135736	CCDC102A	coiled-coil domain containing 102A [Source:HGNC Symbol;Acc:HGNC:28097]	2432	2.38815	1.2559	2.84e-05	0.00039252	yes	up
ENSG00000172469	MANEA	mannosidase endo-alpha [Source:HGNC Symbol;Acc:HGNC:21072]	4578	2.38678	1.25507	0.00078352	0.00521145	yes	up
ENSG00000153044	CENPH	centromere protein H [Source:HGNC Symbol;Acc:HGNC:17268]	1354	2.37937	1.25058	5.55e-05	0.000669657	yes	up
ENSG00000160113	NR2F6	nuclear receptor subfamily 2 group F member 6 [Source:HGNC Symbol;Acc:HGNC:7977]	2404	2.37832	1.24994	1.08e-05	0.000181735	yes	up
ENSG00000103257	SLC7A5	solute carrier family 7 member 5 [Source:HGNC Symbol;Acc:HGNC:11063]	4556	2.37668	1.24895	0.000890109	0.00574091	yes	up
ENSG00000181019	NQO1	NAD(P)H quinone dehydrogenase 1 [Source:HGNC Symbol;Acc:HGNC:2874]	2521	2.37565	1.24832	3.95e-06	7.95e-05	yes	up
ENSG00000196465	MYL6B	myosin light chain 6B [Source:HGNC Symbol;Acc:HGNC:29823]	1034	2.37525	1.24808	8.63e-07	2.31e-05	yes	up
ENSG00000065057	NTHL1	nth like DNA glycosylase 1 [Source:HGNC Symbol;Acc:HGNC:8028]	1067	2.37418	1.24743	5.4e-06	0.000103386	yes	up
ENSG00000198417	MT1F	metallothionein 1F [Source:HGNC Symbol;Acc:HGNC:7398]	425	2.37406	1.24736	1.04e-06	2.71e-05	yes	up
ENSG00000103811	CTSH	cathepsin H [Source:HGNC Symbol;Acc:HGNC:2535]	2190	2.37279	1.24658	0.00101687	0.00636705	yes	up
ENSG00000169583	CLIC3	chloride intracellular channel 3 [Source:HGNC Symbol;Acc:HGNC:2064]	809	2.3693	1.24446	0.00191082	0.0102182	yes	up
ENSG00000100714	MTHFD1	methylenetetrahydrofolate dehydrogenase, cyclohydrolase and formyltetrahydrofolate synthetase 1 [Source:HGNC Symbol;Acc:HGNC:7432]	6814	2.36794	1.24363	1.78e-09	1.26e-07	yes	up
ENSG00000162073	PAQR4	progestin and adipoQ receptor family member 4 [Source:HGNC Symbol;Acc:HGNC:26386]	2685	2.36755	1.2434	0.000204779	0.00185691	yes	up
ENSG00000187193	MT1X	metallothionein 1X [Source:HGNC Symbol;Acc:HGNC:7405]	404	2.36488	1.24177	4.17e-06	8.32e-05	yes	up
ENSG00000188725	SMIM15	small integral membrane protein 15 [Source:HGNC Symbol;Acc:HGNC:33861]	2888	2.36299	1.24061	0.000260616	0.00224136	yes	up
ENSG00000093010	COMT	catechol-O-methyltransferase [Source:HGNC Symbol;Acc:HGNC:2228]	1548	2.36283	1.24051	1.3e-06	3.25e-05	yes	up
ENSG00000151366	NDUFC2	NADH:ubiquinone oxidoreductase subunit C2 [Source:HGNC Symbol;Acc:HGNC:7706]	2168	2.36246	1.24029	1.04e-11	1.38e-09	yes	up
ENSG00000138778	CENPE	centromere protein E [Source:HGNC Symbol;Acc:HGNC:1856]	8624	2.36148	1.23969	3.01e-05	0.000413975	yes	up
ENSG00000123352	SPATS2	spermatogenesis associated serine rich 2 [Source:HGNC Symbol;Acc:HGNC:18650]	3158	2.3583	1.23775	3.59e-12	5.48e-10	yes	up
ENSG00000147123	NDUFB11	NADH:ubiquinone oxidoreductase subunit B11 [Source:HGNC Symbol;Acc:HGNC:20372]	948	2.35697	1.23693	1.06e-09	7.94e-08	yes	up
ENSG00000242114	MTFP1	mitochondrial fission process 1 [Source:HGNC Symbol;Acc:HGNC:26945]	1133	2.35608	1.23639	1.32e-11	1.71e-09	yes	up
ENSG00000235162	C12orf75	chromosome 12 open reading frame 75 [Source:HGNC Symbol;Acc:HGNC:35164]	291	2.35498	1.23572	1.18e-08	6.36e-07	yes	up
ENSG00000137168	PPIL1	peptidylprolyl isomerase like 1 [Source:HGNC Symbol;Acc:HGNC:9260]	1516	2.35479	1.2356	0.00292154	0.0140003	yes	up
ENSG00000108561	C1QBP	complement C1q binding protein [Source:HGNC Symbol;Acc:HGNC:1243]	1169	2.35216	1.23399	3.75e-07	1.15e-05	yes	up
ENSG00000184924	PTRHD1	peptidyl-tRNA hydrolase domain containing 1 [Source:HGNC Symbol;Acc:HGNC:33782]	1105	2.3518	1.23377	1.41e-10	1.36e-08	yes	up
ENSG00000167720	SRR	serine racemase [Source:HGNC Symbol;Acc:HGNC:14398]	2482	2.35176	1.23374	5.29e-06	0.000101514	yes	up
ENSG00000131871	SELENOS	selenoprotein S [Source:HGNC Symbol;Acc:HGNC:30396]	655	2.35133	1.23348	3.11e-08	1.42e-06	yes	up
ENSG00000276418	AC036214.3	novel protein, TPD52-MRPS28 readthrough	1527	2.35033	1.23286	0.00677539	0.0264456	yes	up
ENSG00000105011	ASF1B	anti-silencing function 1B histone chaperone [Source:HGNC Symbol;Acc:HGNC:20996]	1689	2.34984	1.23256	0.00194288	0.0103318	yes	up
ENSG00000196230	TUBB	tubulin beta class I [Source:HGNC Symbol;Acc:HGNC:20778]	2515	2.3465	1.23051	1.12e-06	2.88e-05	yes	up
ENSG00000284906	ARHGAP11B	Rho GTPase activating protein 11B [Source:HGNC Symbol;Acc:HGNC:15782]	2042	2.34496	1.22956	0.00134002	0.00784876	yes	up
ENSG00000213402	PTPRCAP	protein tyrosine phosphatase receptor type C associated protein [Source:HGNC Symbol;Acc:HGNC:9667]	907	2.34426	1.22913	3.49e-06	7.22e-05	yes	up
ENSG00000198353	HOXC4	homeobox C4 [Source:HGNC Symbol;Acc:HGNC:5126]	1708	2.33156	1.2213	0.00583578	0.0235484	yes	up
ENSG00000204394	VARS	valyl-tRNA synthetase [Source:HGNC Symbol;Acc:HGNC:12651]	4111	2.3312	1.22107	2.11e-10	1.97e-08	yes	up
ENSG00000224051	CPTP	ceramide-1-phosphate transfer protein [Source:HGNC Symbol;Acc:HGNC:28116]	2154	2.32951	1.22002	1.48e-09	1.08e-07	yes	up
ENSG00000170469	SPATA24	spermatogenesis associated 24 [Source:HGNC Symbol;Acc:HGNC:27322]	909	2.32897	1.21969	2.3e-05	0.000334128	yes	up
ENSG00000169223	LMAN2	lectin, mannose binding 2 [Source:HGNC Symbol;Acc:HGNC:16986]	1611	2.32466	1.21702	3.3e-08	1.48e-06	yes	up
ENSG00000223865	HLA-DPB1	major histocompatibility complex, class II, DP beta 1 [Source:HGNC Symbol;Acc:HGNC:4940]	3991	2.32151	1.21506	5.19e-07	1.5e-05	yes	up
ENSG00000179218	CALR	calreticulin [Source:HGNC Symbol;Acc:HGNC:1455]	1903	2.32004	1.21415	5.56e-15	1.68e-12	yes	up
ENSG00000163507	CIP2A	cell proliferation regulating inhibitor of protein phosphatase 2A [Source:HGNC Symbol;Acc:HGNC:29302]	2839	2.31624	1.21178	0.00013029	0.00130571	yes	up
ENSG00000007312	CD79B	CD79b molecule [Source:HGNC Symbol;Acc:HGNC:1699]	1254	2.31563	1.21141	0.0108653	0.0379632	yes	up
ENSG00000171813	PWWP2B	PWWP domain containing 2B [Source:HGNC Symbol;Acc:HGNC:25150]	2615	2.31014	1.20798	1.99e-05	0.000296048	yes	up
ENSG00000103152	MPG	N-methylpurine DNA glycosylase [Source:HGNC Symbol;Acc:HGNC:7211]	1193	2.3088	1.20714	1.09e-06	2.82e-05	yes	up
ENSG00000162337	LRP5	LDL receptor related protein 5 [Source:HGNC Symbol;Acc:HGNC:6697]	5177	2.30255	1.20323	0.00399866	0.0177873	yes	up
ENSG00000137843	PAK6	p21 (RAC1) activated kinase 6 [Source:HGNC Symbol;Acc:HGNC:16061]	3865	2.30029	1.20181	8.61e-05	0.000944833	yes	up
ENSG00000137959	IFI44L	interferon induced protein 44 like [Source:HGNC Symbol;Acc:HGNC:17817]	5829	2.29969	1.20144	0.000997481	0.00627663	yes	up
ENSG00000164484	TMEM200A	transmembrane protein 200A [Source:HGNC Symbol;Acc:HGNC:21075]	3512	2.29928	1.20118	4.59e-05	0.000579402	yes	up
ENSG00000197451	HNRNPAB	heterogeneous nuclear ribonucleoprotein A/B [Source:HGNC Symbol;Acc:HGNC:5034]	1785	2.29633	1.19933	2.02e-09	1.41e-07	yes	up
ENSG00000161800	RACGAP1	Rac GTPase activating protein 1 [Source:HGNC Symbol;Acc:HGNC:9804]	3106	2.29515	1.19859	2.26e-06	5.07e-05	yes	up
ENSG00000135925	WNT10A	Wnt family member 10A [Source:HGNC Symbol;Acc:HGNC:13829]	2055	2.29259	1.19698	0.000848444	0.00552796	yes	up
ENSG00000266469	AC005288.1	novel transcript, antisense to MED1 & FBXL20	860	2.2905	1.19566	0.00413371	0.018219	yes	up
ENSG00000179115	FARSA	phenylalanyl-tRNA synthetase subunit alpha [Source:HGNC Symbol;Acc:HGNC:3592]	2057	2.28659	1.1932	0.000123839	0.00125475	yes	up
ENSG00000259772	AC012236.1	uncharacterized LOC283710 [Source:NCBI gene;Acc:283710]	1024	2.2864	1.19308	0.00673044	0.0263237	yes	up
ENSG00000137310	TCF19	transcription factor 19 [Source:HGNC Symbol;Acc:HGNC:11629]	3243	2.28562	1.19258	3.41e-05	0.000458229	yes	up
ENSG00000091483	FH	fumarate hydratase [Source:HGNC Symbol;Acc:HGNC:3700]	1797	2.28546	1.19249	1.28e-05	0.000207798	yes	up
ENSG00000130303	BST2	bone marrow stromal cell antigen 2 [Source:HGNC Symbol;Acc:HGNC:1119]	1001	2.28265	1.19071	3.26e-12	5e-10	yes	up
ENSG00000026751	SLAMF7	SLAM family member 7 [Source:HGNC Symbol;Acc:HGNC:21394]	2707	2.28069	1.18947	2.7e-10	2.42e-08	yes	up
ENSG00000182199	SHMT2	serine hydroxymethyltransferase 2 [Source:HGNC Symbol;Acc:HGNC:10852]	2157	2.28042	1.1893	2.13e-07	7.26e-06	yes	up
ENSG00000168393	DTYMK	deoxythymidylate kinase [Source:HGNC Symbol;Acc:HGNC:3061]	1051	2.27927	1.18857	3.09e-08	1.42e-06	yes	up
ENSG00000259802	AC012640.2	novel transcript, antisense to MARCH6	901	2.27769	1.18757	0.00103895	0.00647838	yes	up
ENSG00000172339	ALG14	ALG14 UDP-N-acetylglucosaminyltransferase subunit [Source:HGNC Symbol;Acc:HGNC:28287]	9375	2.27755	1.18748	0.000289531	0.00243162	yes	up
ENSG00000150456	EEF1AKMT1	EEF1A lysine methyltransferase 1 [Source:HGNC Symbol;Acc:HGNC:27351]	1054	2.27663	1.1869	0.00255845	0.0126967	yes	up
ENSG00000079999	KEAP1	kelch like ECH associated protein 1 [Source:HGNC Symbol;Acc:HGNC:23177]	2648	2.27493	1.18582	0.00017214	0.0016189	yes	up
ENSG00000243678	NME2	NME/NM23 nucleoside diphosphate kinase 2 [Source:HGNC Symbol;Acc:HGNC:7850]	692	2.27426	1.1854	1.37e-07	5.03e-06	yes	up
ENSG00000140990	NDUFB10	NADH:ubiquinone oxidoreductase subunit B10 [Source:HGNC Symbol;Acc:HGNC:7696]	675	2.27112	1.18341	5.64e-11	6.14e-09	yes	up
ENSG00000131401	NAPSB	napsin B aspartic peptidase, pseudogene [Source:HGNC Symbol;Acc:HGNC:13396]	1343	2.26928	1.18224	0.00278089	0.013507	yes	up
ENSG00000106462	EZH2	enhancer of zeste 2 polycomb repressive complex 2 subunit [Source:HGNC Symbol;Acc:HGNC:3527]	2639	2.26901	1.18206	2.58e-15	8.37e-13	yes	up
ENSG00000205138	SDHAF1	succinate dehydrogenase complex assembly factor 1 [Source:HGNC Symbol;Acc:HGNC:33867]	1117	2.26766	1.18121	0.00170006	0.0093597	yes	up
ENSG00000172264	MACROD2	mono-ADP ribosylhydrolase 2 [Source:HGNC Symbol;Acc:HGNC:16126]	1632	2.26403	1.1789	0.0069617	0.0270157	yes	up
ENSG00000114786	ABHD14A-ACY1	ABHD14A-ACY1 readthrough [Source:HGNC Symbol;Acc:HGNC:38856]	1758	2.2638	1.17875	1.66e-05	0.000256039	yes	up
ENSG00000017483	SLC38A5	solute carrier family 38 member 5 [Source:HGNC Symbol;Acc:HGNC:18070]	2659	2.26164	1.17737	0.00185354	0.0100056	yes	up
ENSG00000146054	TRIM7	tripartite motif containing 7 [Source:HGNC Symbol;Acc:HGNC:16278]	2864	2.26025	1.17648	0.00179174	0.00975034	yes	up
ENSG00000074071	MRPS34	mitochondrial ribosomal protein S34 [Source:HGNC Symbol;Acc:HGNC:16618]	1040	2.25983	1.17621	7.31e-06	0.000133278	yes	up
ENSG00000117054	ACADM	acyl-CoA dehydrogenase medium chain [Source:HGNC Symbol;Acc:HGNC:89]	2172	2.25878	1.17554	3.59e-05	0.000476276	yes	up
ENSG00000118363	SPCS2	signal peptidase complex subunit 2 [Source:HGNC Symbol;Acc:HGNC:28962]	839	2.25726	1.17458	1.4e-11	1.8e-09	yes	up
ENSG00000091490	SEL1L3	SEL1L family member 3 [Source:HGNC Symbol;Acc:HGNC:29108]	4543	2.2569	1.17434	0.000166193	0.00157567	yes	up
ENSG00000112290	WASF1	WASP family member 1 [Source:HGNC Symbol;Acc:HGNC:12732]	3075	2.2565	1.17408	0.000157963	0.00151529	yes	up
ENSG00000272143	FGF14-AS2	FGF14 antisense RNA 2 [Source:HGNC Symbol;Acc:HGNC:44368]	1074	2.25623	1.17392	0.0119954	0.0408156	yes	up
ENSG00000198483	ANKRD35	ankyrin repeat domain 35 [Source:HGNC Symbol;Acc:HGNC:26323]	3359	2.25615	1.17386	0.014311	0.0464858	yes	up
ENSG00000107130	NCS1	neuronal calcium sensor 1 [Source:HGNC Symbol;Acc:HGNC:3953]	5164	2.2541	1.17255	0.00189497	0.0101618	yes	up
ENSG00000079150	FKBP7	FKBP prolyl isomerase 7 [Source:HGNC Symbol;Acc:HGNC:3723]	2876	2.24972	1.16974	0.000770619	0.00514241	yes	up
ENSG00000013306	SLC25A39	solute carrier family 25 member 39 [Source:HGNC Symbol;Acc:HGNC:24279]	1581	2.2491	1.16935	0.000805342	0.00530767	yes	up
ENSG00000167325	RRM1	ribonucleotide reductase catalytic subunit M1 [Source:HGNC Symbol;Acc:HGNC:10451]	3142	2.24701	1.168	0.000647346	0.0044936	yes	up
ENSG00000134594	RAB33A	RAB33A, member RAS oncogene family [Source:HGNC Symbol;Acc:HGNC:9773]	945	2.24519	1.16684	0.0090654	0.033058	yes	up
ENSG00000185090	MANEAL	mannosidase endo-alpha like [Source:HGNC Symbol;Acc:HGNC:26452]	2685	2.24507	1.16676	1.08e-05	0.000181685	yes	up
ENSG00000095585	BLNK	B cell linker [Source:HGNC Symbol;Acc:HGNC:14211]	1784	2.2443	1.16626	9.78e-05	0.00104135	yes	up
ENSG00000273619	AL121832.2	novel transcript, antisense to RPS21	668	2.24411	1.16614	0.00260753	0.0128793	yes	up
ENSG00000248098	BCKDHA	branched chain keto acid dehydrogenase E1 subunit alpha [Source:HGNC Symbol;Acc:HGNC:986]	1745	2.24351	1.16576	9.61e-08	3.71e-06	yes	up
ENSG00000179958	DCTPP1	dCTP pyrophosphatase 1 [Source:HGNC Symbol;Acc:HGNC:28777]	1181	2.24289	1.16536	1.96e-05	0.000292486	yes	up
ENSG00000168282	MGAT2	mannosyl (alpha-1,6-)-glycoprotein beta-1,2-N-acetylglucosaminyltransferase [Source:HGNC Symbol;Acc:HGNC:7045]	2683	2.24104	1.16417	0.000253331	0.00219225	yes	up
ENSG00000254692	AL136295.1	novel protein	2740	2.23985	1.1634	0.00864536	0.0318332	yes	up
ENSG00000197696	NMB	neuromedin B [Source:HGNC Symbol;Acc:HGNC:7842]	1017	2.23938	1.1631	1.87e-07	6.54e-06	yes	up
ENSG00000172531	PPP1CA	protein phosphatase 1 catalytic subunit alpha [Source:HGNC Symbol;Acc:HGNC:9281]	1389	2.23892	1.1628	3.23e-18	2.12e-15	yes	up
ENSG00000099860	GADD45B	growth arrest and DNA damage inducible beta [Source:HGNC Symbol;Acc:HGNC:4096]	765	2.23732	1.16177	0.0102513	0.0362741	yes	up
ENSG00000142675	CNKSR1	connector enhancer of kinase suppressor of Ras 1 [Source:HGNC Symbol;Acc:HGNC:19700]	2538	2.23441	1.15989	0.000278349	0.00235422	yes	up
ENSG00000100298	APOBEC3H	apolipoprotein B mRNA editing enzyme catalytic subunit 3H [Source:HGNC Symbol;Acc:HGNC:24100]	1023	2.23417	1.15974	0.000150309	0.00145382	yes	up
ENSG00000134326	CMPK2	cytidine/uridine monophosphate kinase 2 [Source:HGNC Symbol;Acc:HGNC:27015]	2884	2.23359	1.15936	4.87e-06	9.45e-05	yes	up
ENSG00000115233	PSMD14	proteasome 26S subunit, non-ATPase 14 [Source:HGNC Symbol;Acc:HGNC:16889]	1567	2.23304	1.15901	5.98e-10	4.91e-08	yes	up
ENSG00000127884	ECHS1	enoyl-CoA hydratase, short chain 1 [Source:HGNC Symbol;Acc:HGNC:3151]	1277	2.23273	1.15881	3.29e-06	6.87e-05	yes	up
ENSG00000136052	SLC41A2	solute carrier family 41 member 2 [Source:HGNC Symbol;Acc:HGNC:31045]	4449	2.23266	1.15877	0.00250392	0.0125196	yes	up
ENSG00000128626	MRPS12	mitochondrial ribosomal protein S12 [Source:HGNC Symbol;Acc:HGNC:10380]	929	2.22984	1.15694	8.33e-07	2.24e-05	yes	up
ENSG00000170627	GTSF1	gametocyte specific factor 1 [Source:HGNC Symbol;Acc:HGNC:26565]	902	2.22913	1.15648	8.82e-07	2.35e-05	yes	up
ENSG00000169435	RASSF6	Ras association domain family member 6 [Source:HGNC Symbol;Acc:HGNC:20796]	4331	2.22705	1.15513	9.53e-05	0.00102039	yes	up
ENSG00000197299	BLM	BLM RecQ like helicase [Source:HGNC Symbol;Acc:HGNC:1058]	5240	2.22625	1.15461	2.2e-08	1.06e-06	yes	up
ENSG00000143799	PARP1	poly(ADP-ribose) polymerase 1 [Source:HGNC Symbol;Acc:HGNC:270]	3978	2.2254	1.15406	0.000316678	0.00259922	yes	up
ENSG00000189233	NUGGC	nuclear GTPase, germinal center associated [Source:HGNC Symbol;Acc:HGNC:33550]	3952	2.22438	1.15341	5.88e-06	0.000110847	yes	up
ENSG00000136942	RPL35	ribosomal protein L35 [Source:HGNC Symbol;Acc:HGNC:10344]	452	2.22376	1.153	1.55e-08	7.96e-07	yes	up
ENSG00000037241	RPL26L1	ribosomal protein L26 like 1 [Source:HGNC Symbol;Acc:HGNC:17050]	695	2.22313	1.15259	0.00227438	0.0116164	yes	up
ENSG00000163923	RPL39L	ribosomal protein L39 like [Source:HGNC Symbol;Acc:HGNC:17094]	729	2.22253	1.1522	2.35e-06	5.24e-05	yes	up
ENSG00000184009	ACTG1	actin gamma 1 [Source:HGNC Symbol;Acc:HGNC:144]	2256	2.22085	1.15111	1.17e-08	6.31e-07	yes	up
ENSG00000196218	RYR1	ryanodine receptor 1 [Source:HGNC Symbol;Acc:HGNC:10483]	15117	2.22028	1.15074	6.7e-06	0.000123213	yes	up
ENSG00000114686	MRPL3	mitochondrial ribosomal protein L3 [Source:HGNC Symbol;Acc:HGNC:10379]	1457	2.21985	1.15046	5.22e-05	0.000636113	yes	up
ENSG00000012211	PRICKLE3	prickle planar cell polarity protein 3 [Source:HGNC Symbol;Acc:HGNC:6645]	2795	2.21902	1.14992	5.67e-05	0.000680117	yes	up
ENSG00000007080	CCDC124	coiled-coil domain containing 124 [Source:HGNC Symbol;Acc:HGNC:25171]	987	2.21876	1.14975	6.46e-09	3.8e-07	yes	up
ENSG00000116221	MRPL37	mitochondrial ribosomal protein L37 [Source:HGNC Symbol;Acc:HGNC:14034]	1582	2.21831	1.14946	5.66e-09	3.39e-07	yes	up
ENSG00000188372	ZP3	zona pellucida glycoprotein 3 [Source:HGNC Symbol;Acc:HGNC:13189]	1303	2.21713	1.14869	0.00661302	0.0259666	yes	up
ENSG00000172500	FIBP	FGF1 intracellular binding protein [Source:HGNC Symbol;Acc:HGNC:3705]	1261	2.2121	1.14542	1.11e-06	2.84e-05	yes	up
ENSG00000165389	SPTSSA	serine palmitoyltransferase small subunit A [Source:HGNC Symbol;Acc:HGNC:20361]	2662	2.20527	1.14095	0.00141183	0.00814374	yes	up
ENSG00000136770	DNAJC1	DnaJ heat shock protein family (Hsp40) member C1 [Source:HGNC Symbol;Acc:HGNC:20090]	2100	2.20448	1.14044	6.66e-10	5.39e-08	yes	up
ENSG00000108107	RPL28	ribosomal protein L28 [Source:HGNC Symbol;Acc:HGNC:10330]	670	2.20345	1.13977	3.59e-05	0.000476197	yes	up
ENSG00000161981	SNRNP25	small nuclear ribonucleoprotein U11/U12 subunit 25 [Source:HGNC Symbol;Acc:HGNC:14161]	1085	2.19653	1.13523	2.21e-06	5.01e-05	yes	up
ENSG00000040275	SPDL1	spindle apparatus coiled-coil protein 1 [Source:HGNC Symbol;Acc:HGNC:26010]	2529	2.19593	1.13483	9.88e-12	1.32e-09	yes	up
ENSG00000214026	MRPL23	mitochondrial ribosomal protein L23 [Source:HGNC Symbol;Acc:HGNC:10322]	613	2.19473	1.13404	0.00747146	0.0285199	yes	up
ENSG00000173141	MRPL57	mitochondrial ribosomal protein L57 [Source:HGNC Symbol;Acc:HGNC:14514]	2233	2.19189	1.13218	0.000107382	0.00111796	yes	up
ENSG00000100632	ERH	ERH mRNA splicing and mitosis factor [Source:HGNC Symbol;Acc:HGNC:3447]	791	2.19148	1.1319	9.15e-06	0.000158974	yes	up
ENSG00000159228	CBR1	carbonyl reductase 1 [Source:HGNC Symbol;Acc:HGNC:1548]	1208	2.19005	1.13096	0.00524042	0.0217339	yes	up
ENSG00000166136	NDUFB8	NADH:ubiquinone oxidoreductase subunit B8 [Source:HGNC Symbol;Acc:HGNC:7703]	678	2.18957	1.13065	2.64e-11	3.22e-09	yes	up
ENSG00000082515	MRPL22	mitochondrial ribosomal protein L22 [Source:HGNC Symbol;Acc:HGNC:14480]	784	2.18914	1.13037	1.5e-08	7.74e-07	yes	up
ENSG00000198947	DMD	dystrophin [Source:HGNC Symbol;Acc:HGNC:2928]	13956	2.18746	1.12926	0.00394726	0.0176199	yes	up
ENSG00000119203	CPSF3	cleavage and polyadenylation specific factor 3 [Source:HGNC Symbol;Acc:HGNC:2326]	2259	2.18616	1.1284	1.88e-07	6.56e-06	yes	up
ENSG00000100889	PCK2	phosphoenolpyruvate carboxykinase 2, mitochondrial [Source:HGNC Symbol;Acc:HGNC:8725]	2179	2.18471	1.12744	5.23e-05	0.000636934	yes	up
ENSG00000115274	INO80B	INO80 complex subunit B [Source:HGNC Symbol;Acc:HGNC:13324]	1181	2.18462	1.12738	5.19e-05	0.00063488	yes	up
ENSG00000068912	ERLEC1	endoplasmic reticulum lectin 1 [Source:HGNC Symbol;Acc:HGNC:25222]	2446	2.17991	1.12427	0.000112592	0.00116318	yes	up
ENSG00000133119	RFC3	replication factor C subunit 3 [Source:HGNC Symbol;Acc:HGNC:9971]	2306	2.17836	1.12325	1.66e-05	0.000255731	yes	up
ENSG00000106615	RHEB	Ras homolog, mTORC1 binding [Source:HGNC Symbol;Acc:HGNC:10011]	2046	2.17724	1.1225	2.46e-09	1.64e-07	yes	up
ENSG00000116157	GPX7	glutathione peroxidase 7 [Source:HGNC Symbol;Acc:HGNC:4559]	1229	2.17571	1.12149	5.08e-05	0.000625022	yes	up
ENSG00000137714	FDX1	ferredoxin 1 [Source:HGNC Symbol;Acc:HGNC:3638]	3144	2.1755	1.12135	1.01e-06	2.65e-05	yes	up
ENSG00000184840	TMED9	transmembrane p24 trafficking protein 9 [Source:HGNC Symbol;Acc:HGNC:24878]	2546	2.17477	1.12086	3.88e-08	1.69e-06	yes	up
ENSG00000108641	B9D1	B9 domain containing 1 [Source:HGNC Symbol;Acc:HGNC:24123]	3480	2.17316	1.11979	1.87e-05	0.000281964	yes	up
ENSG00000279296	PRAL	p53 regulation associated lncRNA [Source:HGNC Symbol;Acc:HGNC:52646]	3286	2.17314	1.11978	0.0131265	0.0435064	yes	up
ENSG00000265354	TIMM23	translocase of inner mitochondrial membrane 23 [Source:HGNC Symbol;Acc:HGNC:17312]	1190	2.17291	1.11963	6.97e-06	0.000127695	yes	up
ENSG00000182628	SKA2	spindle and kinetochore associated complex subunit 2 [Source:HGNC Symbol;Acc:HGNC:28006]	2809	2.17282	1.11957	9.59e-05	0.00102555	yes	up
ENSG00000142694	EVA1B	eva-1 homolog B [Source:HGNC Symbol;Acc:HGNC:25558]	1054	2.17203	1.11904	0.00293819	0.01406	yes	up
ENSG00000165895	ARHGAP42	Rho GTPase activating protein 42 [Source:HGNC Symbol;Acc:HGNC:26545]	8156	2.17194	1.11898	0.00327341	0.0152721	yes	up
ENSG00000129932	DOHH	deoxyhypusine hydroxylase [Source:HGNC Symbol;Acc:HGNC:28662]	1757	2.1717	1.11883	1.77e-07	6.23e-06	yes	up
ENSG00000272092	AC087623.2	novel transcript	1098	2.17074	1.11819	0.00352728	0.0161815	yes	up
ENSG00000059573	ALDH18A1	aldehyde dehydrogenase 18 family member A1 [Source:HGNC Symbol;Acc:HGNC:9722]	3352	2.16932	1.11724	2.04e-07	7.06e-06	yes	up
ENSG00000174547	MRPL11	mitochondrial ribosomal protein L11 [Source:HGNC Symbol;Acc:HGNC:14042]	1605	2.1689	1.11696	4.46e-07	1.33e-05	yes	up
ENSG00000117143	UAP1	UDP-N-acetylglucosamine pyrophosphorylase 1 [Source:HGNC Symbol;Acc:HGNC:12457]	2069	2.16876	1.11687	2.01e-08	9.89e-07	yes	up
ENSG00000197747	S100A10	S100 calcium binding protein A10 [Source:HGNC Symbol;Acc:HGNC:10487]	616	2.16664	1.11546	0.000584029	0.00414846	yes	up
ENSG00000144867	SRPRB	SRP receptor subunit beta [Source:HGNC Symbol;Acc:HGNC:24085]	2837	2.16587	1.11495	1.2e-05	0.00019696	yes	up
ENSG00000136457	CHAD	chondroadherin [Source:HGNC Symbol;Acc:HGNC:1909]	1739	2.16291	1.11298	0.0136642	0.0448569	yes	up
ENSG00000104524	PYCR3	pyrroline-5-carboxylate reductase 3 [Source:HGNC Symbol;Acc:HGNC:25846]	2678	2.16204	1.1124	0.0004642	0.00347668	yes	up
ENSG00000277972	CISD3	CDGSH iron sulfur domain 3 [Source:HGNC Symbol;Acc:HGNC:27578]	2552	2.1603	1.11123	1.3e-08	6.89e-07	yes	up
ENSG00000167862	MRPL58	mitochondrial ribosomal protein L58 [Source:HGNC Symbol;Acc:HGNC:5359]	894	2.15836	1.10993	0.000668775	0.00460544	yes	up
ENSG00000240616	RPS6P25	ribosomal protein S6 pseudogene 25 [Source:HGNC Symbol;Acc:HGNC:35948]	748	2.15807	1.10974	0.000448366	0.00338354	yes	up
ENSG00000100297	MCM5	minichromosome maintenance complex component 5 [Source:HGNC Symbol;Acc:HGNC:6948]	3458	2.15584	1.10825	2.44e-08	1.16e-06	yes	up
ENSG00000259319	AF111167.2	novel transcript, antisense to JDP2	4059	2.15546	1.10799	0.00239845	0.012089	yes	up
ENSG00000099624	ATP5F1D	ATP synthase F1 subunit delta [Source:HGNC Symbol;Acc:HGNC:837]	637	2.15501	1.10769	0.000297778	0.00248149	yes	up
ENSG00000132481	TRIM47	tripartite motif containing 47 [Source:HGNC Symbol;Acc:HGNC:19020]	2269	2.15489	1.10762	0.000312076	0.0025719	yes	up
ENSG00000183520	UTP11	UTP11 small subunit processome component [Source:HGNC Symbol;Acc:HGNC:24329]	2023	2.15251	1.10602	0.000171049	0.00161203	yes	up
ENSG00000164008	C1orf50	chromosome 1 open reading frame 50 [Source:HGNC Symbol;Acc:HGNC:28795]	4760	2.15096	1.10498	0.000596169	0.00421462	yes	up
ENSG00000102471	NDFIP2	Nedd4 family interacting protein 2 [Source:HGNC Symbol;Acc:HGNC:18537]	4625	2.14892	1.10361	0.000117669	0.00120404	yes	up
ENSG00000006625	GGCT	gamma-glutamylcyclotransferase [Source:HGNC Symbol;Acc:HGNC:21705]	1158	2.14744	1.10262	1.18e-05	0.000194917	yes	up
ENSG00000163686	ABHD6	abhydrolase domain containing 6 [Source:HGNC Symbol;Acc:HGNC:21398]	2393	2.14714	1.10242	0.000278259	0.00235422	yes	up
ENSG00000176619	LMNB2	lamin B2 [Source:HGNC Symbol;Acc:HGNC:6638]	4634	2.1457	1.10145	1.51e-06	3.67e-05	yes	up
ENSG00000278619	MRM1	mitochondrial rRNA methyltransferase 1 [Source:HGNC Symbol;Acc:HGNC:26202]	1839	2.14561	1.10139	0.00523836	0.0217287	yes	up
ENSG00000198722	UNC13B	unc-13 homolog B [Source:HGNC Symbol;Acc:HGNC:12566]	14550	2.14449	1.10063	0.00226773	0.0115917	yes	up
ENSG00000267120	AD000671.2	novel transcript	1925	2.14445	1.10061	2.31e-10	2.12e-08	yes	up
ENSG00000228300	FAM174C	family with sequence similarity 174 member C [Source:HGNC Symbol;Acc:HGNC:26073]	870	2.14394	1.10027	0.000182277	0.00169523	yes	up
ENSG00000165140	FBP1	fructose-bisphosphatase 1 [Source:HGNC Symbol;Acc:HGNC:3606]	1487	2.14334	1.09986	0.00168065	0.009287	yes	up
ENSG00000137309	HMGA1	high mobility group AT-hook 1 [Source:HGNC Symbol;Acc:HGNC:5010]	1920	2.14071	1.09809	1.63e-05	0.00025309	yes	up
ENSG00000104976	SNAPC2	small nuclear RNA activating complex polypeptide 2 [Source:HGNC Symbol;Acc:HGNC:11135]	1520	2.14042	1.09789	1.55e-09	1.13e-07	yes	up
ENSG00000197766	CFD	complement factor D [Source:HGNC Symbol;Acc:HGNC:2771]	809	2.13958	1.09732	0.00895645	0.0327363	yes	up
ENSG00000143314	MRPL24	mitochondrial ribosomal protein L24 [Source:HGNC Symbol;Acc:HGNC:14037]	883	2.13495	1.0942	4.73e-07	1.39e-05	yes	up
ENSG00000035720	STAP1	signal transducing adaptor family member 1 [Source:HGNC Symbol;Acc:HGNC:24133]	1951	2.13424	1.09372	0.00455679	0.0195416	yes	up
ENSG00000285417	BX571818.1	novel pseudogene	1119	2.13247	1.09253	0.00103348	0.00644874	yes	up
ENSG00000116586	LAMTOR2	late endosomal/lysosomal adaptor, MAPK and MTOR activator 2 [Source:HGNC Symbol;Acc:HGNC:29796]	587	2.12989	1.09078	0.000149023	0.00144502	yes	up
ENSG00000172731	LRRC20	leucine rich repeat containing 20 [Source:HGNC Symbol;Acc:HGNC:23421]	3095	2.12878	1.09003	4.79e-07	1.4e-05	yes	up
ENSG00000134802	SLC43A3	solute carrier family 43 member 3 [Source:HGNC Symbol;Acc:HGNC:17466]	1879	2.12823	1.08965	0.00193854	0.0103212	yes	up
ENSG00000134049	IER3IP1	immediate early response 3 interacting protein 1 [Source:HGNC Symbol;Acc:HGNC:18550]	3679	2.12744	1.08912	2.04e-12	3.31e-10	yes	up
ENSG00000082146	STRADB	STE20 related adaptor beta [Source:HGNC Symbol;Acc:HGNC:13205]	2222	2.12647	1.08846	0.00070352	0.00479917	yes	up
ENSG00000103512	NOMO1	NODAL modulator 1 [Source:HGNC Symbol;Acc:HGNC:30060]	3921	2.12641	1.08842	1.41e-07	5.13e-06	yes	up
ENSG00000156253	RWDD2B	RWD domain containing 2B [Source:HGNC Symbol;Acc:HGNC:1302]	3065	2.12563	1.08789	3.33e-10	2.87e-08	yes	up
ENSG00000124507	PACSIN1	protein kinase C and casein kinase substrate in neurons 1 [Source:HGNC Symbol;Acc:HGNC:8570]	4286	2.12385	1.08668	0.00262248	0.0129413	yes	up
ENSG00000111231	GPN3	GPN-loop GTPase 3 [Source:HGNC Symbol;Acc:HGNC:30186]	1604	2.12375	1.08662	0.00410572	0.0181283	yes	up
ENSG00000106588	PSMA2	proteasome subunit alpha 2 [Source:HGNC Symbol;Acc:HGNC:9531]	1434	2.12243	1.08572	3.06e-06	6.51e-05	yes	up
ENSG00000105364	MRPL4	mitochondrial ribosomal protein L4 [Source:HGNC Symbol;Acc:HGNC:14276]	1620	2.12226	1.0856	8.75e-09	4.95e-07	yes	up
ENSG00000150779	TIMM8B	translocase of inner mitochondrial membrane 8 homolog B [Source:HGNC Symbol;Acc:HGNC:11818]	805	2.12023	1.08422	0.00156309	0.00879123	yes	up
ENSG00000135144	DTX1	deltex E3 ubiquitin ligase 1 [Source:HGNC Symbol;Acc:HGNC:3060]	3455	2.11974	1.08389	6.08e-05	0.0007183	yes	up
ENSG00000123416	TUBA1B	tubulin alpha 1b [Source:HGNC Symbol;Acc:HGNC:18809]	1627	2.11962	1.08381	5.48e-05	0.000662657	yes	up
ENSG00000118777	ABCG2	ATP binding cassette subfamily G member 2 (Junior blood group) [Source:HGNC Symbol;Acc:HGNC:74]	4206	2.11917	1.0835	0.00255241	0.0126725	yes	up
ENSG00000176894	PXMP2	peroxisomal membrane protein 2 [Source:HGNC Symbol;Acc:HGNC:9716]	762	2.11668	1.0818	0.000338923	0.00273112	yes	up
ENSG00000088992	TESC	tescalcin [Source:HGNC Symbol;Acc:HGNC:26065]	989	2.11554	1.08103	7.98e-05	0.000887474	yes	up
ENSG00000179271	GADD45GIP1	GADD45G interacting protein 1 [Source:HGNC Symbol;Acc:HGNC:29996]	1769	2.11386	1.07988	0.00048317	0.00358869	yes	up
ENSG00000182648	LINC01006	long intergenic non-protein coding RNA 1006 [Source:HGNC Symbol;Acc:HGNC:48971]	4165	2.11333	1.07952	0.00311811	0.0147189	yes	up
ENSG00000125166	GOT2	glutamic-oxaloacetic transaminase 2 [Source:HGNC Symbol;Acc:HGNC:4433]	2421	2.11221	1.07875	3.38e-13	6.99e-11	yes	up
ENSG00000126249	PDCD2L	programmed cell death 2 like [Source:HGNC Symbol;Acc:HGNC:28194]	1157	2.11198	1.0786	0.000101192	0.00106758	yes	up
ENSG00000136573	BLK	BLK proto-oncogene, Src family tyrosine kinase [Source:HGNC Symbol;Acc:HGNC:1057]	2215	2.11121	1.07807	0.00360731	0.0164666	yes	up
ENSG00000166199	ALKBH3	alkB homolog 3, alpha-ketoglutaratedependent dioxygenase [Source:HGNC Symbol;Acc:HGNC:30141]	1544	2.11112	1.07801	3.05e-08	1.4e-06	yes	up
ENSG00000253669	GASAL1	growth arrest associated lncRNA 1 [Source:HGNC Symbol;Acc:HGNC:53461]	2770	2.11036	1.07749	0.00222466	0.0114355	yes	up
ENSG00000100600	LGMN	legumain [Source:HGNC Symbol;Acc:HGNC:9472]	1980	2.11029	1.07744	1.69e-06	4.03e-05	yes	up
ENSG00000147592	LACTB2	lactamase beta 2 [Source:HGNC Symbol;Acc:HGNC:18512]	1526	2.1099	1.07717	0.00563526	0.0229461	yes	up
ENSG00000181284	TMEM102	transmembrane protein 102 [Source:HGNC Symbol;Acc:HGNC:26722]	1981	2.10815	1.07598	0.00295418	0.0141138	yes	up
ENSG00000284989	AL451062.3	novel transcript	4037	2.10766	1.07564	0.000336285	0.00271311	yes	up
ENSG00000106153	CHCHD2	coiled-coil-helix-coiled-coil-helix domain containing 2 [Source:HGNC Symbol;Acc:HGNC:21645]	797	2.10758	1.07559	3.23e-09	2.06e-07	yes	up
ENSG00000108344	PSMD3	proteasome 26S subunit, non-ATPase 3 [Source:HGNC Symbol;Acc:HGNC:9560]	2147	2.10753	1.07555	5.4e-10	4.48e-08	yes	up
ENSG00000151729	SLC25A4	solute carrier family 25 member 4 [Source:HGNC Symbol;Acc:HGNC:10990]	4415	2.10669	1.07498	6.79e-07	1.87e-05	yes	up
ENSG00000167775	CD320	CD320 molecule [Source:HGNC Symbol;Acc:HGNC:16692]	1253	2.10652	1.07486	4.74e-05	0.00059264	yes	up
ENSG00000154723	ATP5PF	ATP synthase peripheral stalk subunit F6 [Source:HGNC Symbol;Acc:HGNC:847]	492	2.10542	1.07411	9.05e-07	2.4e-05	yes	up
ENSG00000117395	EBNA1BP2	EBNA1 binding protein 2 [Source:HGNC Symbol;Acc:HGNC:15531]	1503	2.10314	1.07254	0.000107365	0.00111796	yes	up
ENSG00000160284	SPATC1L	spermatogenesis and centriole associated 1 like [Source:HGNC Symbol;Acc:HGNC:1298]	2304	2.10092	1.07102	5.14e-06	9.94e-05	yes	up
ENSG00000119421	NDUFA8	NADH:ubiquinone oxidoreductase subunit A8 [Source:HGNC Symbol;Acc:HGNC:7692]	804	2.09915	1.0698	0.00129712	0.00766961	yes	up
ENSG00000172336	POP7	POP7 homolog, ribonuclease P/MRP subunit [Source:HGNC Symbol;Acc:HGNC:19949]	850	2.09759	1.06873	0.000186707	0.00172567	yes	up
ENSG00000285338	AC091564.7	novel transcript	1349	2.09749	1.06866	0.0143799	0.046653	yes	up
ENSG00000183207	RUVBL2	RuvB like AAA ATPase 2 [Source:HGNC Symbol;Acc:HGNC:10475]	1545	2.09673	1.06814	1.79e-06	4.22e-05	yes	up
ENSG00000065911	MTHFD2	methylenetetrahydrofolate dehydrogenase (NADP+ dependent) 2, methenyltetrahydrofolate cyclohydrolase [Source:HGNC Symbol;Acc:HGNC:7434]	4403	2.09659	1.06804	0.000361178	0.00286721	yes	up
ENSG00000108953	YWHAE	tyrosine 3-monooxygenase/tryptophan 5-monooxygenase activation protein epsilon [Source:HGNC Symbol;Acc:HGNC:12851]	2052	2.09622	1.06779	0.000410138	0.00316534	yes	up
ENSG00000184719	RNLS	renalase, FAD dependent amine oxidase [Source:HGNC Symbol;Acc:HGNC:25641]	2409	2.0955	1.0673	9.94e-05	0.00105264	yes	up
ENSG00000168734	PKIG	cAMP-dependent protein kinase inhibitor gamma [Source:HGNC Symbol;Acc:HGNC:9019]	1153	2.09364	1.06601	0.0014108	0.00814272	yes	up
ENSG00000198113	TOR4A	torsin family 4 member A [Source:HGNC Symbol;Acc:HGNC:25981]	4171	2.09331	1.06578	0.00641073	0.0253653	yes	up
ENSG00000072506	HSD17B10	hydroxysteroid 17-beta dehydrogenase 10 [Source:HGNC Symbol;Acc:HGNC:4800]	960	2.09316	1.06568	3.48e-07	1.08e-05	yes	up
ENSG00000149428	HYOU1	hypoxia up-regulated 1 [Source:HGNC Symbol;Acc:HGNC:16931]	4367	2.09158	1.06459	7.13e-08	2.84e-06	yes	up
ENSG00000172331	BPGM	bisphosphoglycerate mutase [Source:HGNC Symbol;Acc:HGNC:1093]	2051	2.09144	1.0645	0.000576104	0.00410629	yes	up
ENSG00000092208	GEMIN2	gem nuclear organelle associated protein 2 [Source:HGNC Symbol;Acc:HGNC:10884]	1420	2.09138	1.06446	2.73e-05	0.000381869	yes	up
ENSG00000134910	STT3A	STT3 oligosaccharyltransferase complex catalytic subunit A [Source:HGNC Symbol;Acc:HGNC:6172]	4501	2.08905	1.06285	0.000328279	0.00266681	yes	up
ENSG00000117450	PRDX1	peroxiredoxin 1 [Source:HGNC Symbol;Acc:HGNC:9352]	1234	2.08752	1.06179	0.00108877	0.006725	yes	up
ENSG00000175550	DRAP1	DR1 associated protein 1 [Source:HGNC Symbol;Acc:HGNC:3019]	819	2.08501	1.06005	2.23e-10	2.08e-08	yes	up
ENSG00000143179	UCK2	uridine-cytidine kinase 2 [Source:HGNC Symbol;Acc:HGNC:12562]	4801	2.08492	1.05999	0.000695421	0.00475237	yes	up
ENSG00000254473	AL354920.1	novel transcript, antisense to UBQLN1	1017	2.08417	1.05947	0.00855241	0.0315776	yes	up
ENSG00000198924	DCLRE1A	DNA cross-link repair 1A [Source:HGNC Symbol;Acc:HGNC:17660]	4450	2.08416	1.05947	2.27e-06	5.08e-05	yes	up
ENSG00000105373	NOP53	NOP53 ribosome biogenesis factor [Source:HGNC Symbol;Acc:HGNC:4333]	1504	2.08311	1.05874	5.04e-05	0.000620469	yes	up
ENSG00000172586	CHCHD1	coiled-coil-helix-coiled-coil-helix domain containing 1 [Source:HGNC Symbol;Acc:HGNC:23518]	850	2.08068	1.05706	0.00786832	0.0296345	yes	up
ENSG00000198910	L1CAM	L1 cell adhesion molecule [Source:HGNC Symbol;Acc:HGNC:6470]	5138	2.07929	1.05609	0.00151549	0.00860093	yes	up
ENSG00000169682	SPNS1	sphingolipid transporter 1 (putative) [Source:HGNC Symbol;Acc:HGNC:30621]	1979	2.07881	1.05576	9.29e-05	0.00100226	yes	up
ENSG00000272269	AL138724.1	novel transcript, antisense to NUP153	1088	2.07759	1.05491	4.68e-05	0.000589394	yes	up
ENSG00000145284	SCD5	stearoyl-CoA desaturase 5 [Source:HGNC Symbol;Acc:HGNC:21088]	3040	2.07736	1.05475	0.00251314	0.0125447	yes	up
ENSG00000260806	AL163051.1	novel transcript, antisense to PAPOLA	1512	2.07696	1.05447	0.0155885	0.0494565	yes	up
ENSG00000262664	OVCA2	OVCA2 serine hydrolase domain containing [Source:HGNC Symbol;Acc:HGNC:24203]	1031	2.07647	1.05413	3.87e-11	4.54e-09	yes	up
ENSG00000121594	CD80	CD80 molecule [Source:HGNC Symbol;Acc:HGNC:1700]	1491	2.07451	1.05277	0.00189812	0.010176	yes	up
ENSG00000153563	CD8A	CD8a molecule [Source:HGNC Symbol;Acc:HGNC:1706]	3048	2.07308	1.05177	2.6e-08	1.22e-06	yes	up
ENSG00000068079	IFI35	interferon induced protein 35 [Source:HGNC Symbol;Acc:HGNC:5399]	1232	2.07031	1.04984	4.84e-05	0.000603448	yes	up
ENSG00000068489	PRR11	proline rich 11 [Source:HGNC Symbol;Acc:HGNC:25619]	1641	2.06988	1.04954	0.00300978	0.0143183	yes	up
ENSG00000204822	MRPL53	mitochondrial ribosomal protein L53 [Source:HGNC Symbol;Acc:HGNC:16684]	496	2.06904	1.04896	0.000694803	0.00474936	yes	up
ENSG00000175701	MTLN	mitoregulin [Source:HGNC Symbol;Acc:HGNC:27339]	2051	2.06895	1.0489	0.000512167	0.00374909	yes	up
ENSG00000038210	PI4K2B	phosphatidylinositol 4-kinase type 2 beta [Source:HGNC Symbol;Acc:HGNC:18215]	3594	2.06672	1.04734	0.000151342	0.00146118	yes	up
ENSG00000180879	SSR4	signal sequence receptor subunit 4 [Source:HGNC Symbol;Acc:HGNC:11326]	745	2.06525	1.04632	1.96e-08	9.67e-07	yes	up
ENSG00000173486	FKBP2	FKBP prolyl isomerase 2 [Source:HGNC Symbol;Acc:HGNC:3718]	1131	2.06458	1.04585	3.51e-08	1.55e-06	yes	up
ENSG00000229769	TRBV10-2	T cell receptor beta variable 10-2 [Source:HGNC Symbol;Acc:HGNC:12178]	395	2.06348	1.04508	0.0137191	0.0449987	yes	up
ENSG00000125844	RRBP1	ribosome binding protein 1 [Source:HGNC Symbol;Acc:HGNC:10448]	5049	2.06338	1.04501	1.73e-06	4.11e-05	yes	up
ENSG00000224875	AC083949.1	novel transcript	657	2.06322	1.0449	0.00572663	0.0232161	yes	up
ENSG00000185651	UBE2L3	ubiquitin conjugating enzyme E2 L3 [Source:HGNC Symbol;Acc:HGNC:12488]	3007	2.06305	1.04478	6.84e-10	5.52e-08	yes	up
ENSG00000123178	SPRYD7	SPRY domain containing 7 [Source:HGNC Symbol;Acc:HGNC:14297]	3057	2.0624	1.04432	9.97e-06	0.000170239	yes	up
ENSG00000116663	FBXO6	F-box protein 6 [Source:HGNC Symbol;Acc:HGNC:13585]	1444	2.06226	1.04423	3.49e-07	1.08e-05	yes	up
ENSG00000063660	GPC1	glypican 1 [Source:HGNC Symbol;Acc:HGNC:4449]	3719	2.06203	1.04406	0.00467681	0.0198965	yes	up
ENSG00000227632	AC018804.1	pseudogene similar to part of CDC42 binding protein kinase beta (DMPK-like) CDC42BPB	618	2.06163	1.04379	0.0124243	0.0418508	yes	up
ENSG00000213563	C8orf82	chromosome 8 open reading frame 82 [Source:HGNC Symbol;Acc:HGNC:33826]	802	2.06148	1.04368	7.25e-06	0.000132422	yes	up
ENSG00000090861	AARS	alanyl-tRNA synthetase [Source:HGNC Symbol;Acc:HGNC:20]	3477	2.06028	1.04284	0.00014685	0.00142912	yes	up
ENSG00000145912	NHP2	NHP2 ribonucleoprotein [Source:HGNC Symbol;Acc:HGNC:14377]	865	2.05961	1.04237	2.04e-07	7.06e-06	yes	up
ENSG00000165704	HPRT1	hypoxanthine phosphoribosyltransferase 1 [Source:HGNC Symbol;Acc:HGNC:5157]	1395	2.05796	1.04121	1.27e-07	4.75e-06	yes	up
ENSG00000198833	UBE2J1	ubiquitin conjugating enzyme E2 J1 [Source:HGNC Symbol;Acc:HGNC:17598]	4164	2.05794	1.0412	0.00108128	0.00668643	yes	up
ENSG00000112118	MCM3	minichromosome maintenance complex component 3 [Source:HGNC Symbol;Acc:HGNC:6945]	3208	2.05726	1.04072	0.00844972	0.0312758	yes	up
ENSG00000128050	PAICS	phosphoribosylaminoimidazole carboxylase and phosphoribosylaminoimidazolesuccinocarboxamide synthase [Source:HGNC Symbol;Acc:HGNC:8587]	3297	2.05641	1.04013	0.0012423	0.0074223	yes	up
ENSG00000114850	SSR3	signal sequence receptor subunit 3 [Source:HGNC Symbol;Acc:HGNC:11325]	1039	2.05607	1.03989	3.24e-07	1.02e-05	yes	up
ENSG00000001036	FUCA2	alpha-L-fucosidase 2 [Source:HGNC Symbol;Acc:HGNC:4008]	2385	2.05428	1.03863	0.000453286	0.00340917	yes	up
ENSG00000183978	COA3	cytochrome c oxidase assembly factor 3 [Source:HGNC Symbol;Acc:HGNC:24990]	780	2.05384	1.03832	0.00757518	0.0288216	yes	up
ENSG00000204316	MRPL38	mitochondrial ribosomal protein L38 [Source:HGNC Symbol;Acc:HGNC:14033]	1888	2.05374	1.03825	1.02e-10	1.02e-08	yes	up
ENSG00000133265	HSPBP1	HSPA (Hsp70) binding protein 1 [Source:HGNC Symbol;Acc:HGNC:24989]	1635	2.0536	1.03816	2.68e-07	8.76e-06	yes	up
ENSG00000196781	TLE1	TLE family member 1, transcriptional corepressor [Source:HGNC Symbol;Acc:HGNC:11837]	4135	2.05326	1.03791	0.00100896	0.00632567	yes	up
ENSG00000027001	MIPEP	mitochondrial intermediate peptidase [Source:HGNC Symbol;Acc:HGNC:7104]	2381	2.0529	1.03766	3.89e-07	1.18e-05	yes	up
ENSG00000105171	POP4	POP4 homolog, ribonuclease P/MRP subunit [Source:HGNC Symbol;Acc:HGNC:30081]	2556	2.05171	1.03683	4.02e-08	1.74e-06	yes	up
ENSG00000196544	BORCS6	BLOC-1 related complex subunit 6 [Source:HGNC Symbol;Acc:HGNC:25939]	1836	2.04908	1.03497	0.000236326	0.00207658	yes	up
ENSG00000137124	ALDH1B1	aldehyde dehydrogenase 1 family member B1 [Source:HGNC Symbol;Acc:HGNC:407]	3028	2.04862	1.03465	0.00519812	0.0216085	yes	up
ENSG00000173409	ARV1	ARV1 homolog, fatty acid homeostasis modulator [Source:HGNC Symbol;Acc:HGNC:29561]	879	2.04766	1.03397	0.000212377	0.00190777	yes	up
ENSG00000092470	WDR76	WD repeat domain 76 [Source:HGNC Symbol;Acc:HGNC:25773]	3932	2.04742	1.03381	1.22e-07	4.6e-06	yes	up
ENSG00000123144	TRIR	telomerase RNA component interacting RNase [Source:HGNC Symbol;Acc:HGNC:28424]	879	2.04683	1.03339	1.05e-13	2.54e-11	yes	up
ENSG00000146540	C7orf50	chromosome 7 open reading frame 50 [Source:HGNC Symbol;Acc:HGNC:22421]	2138	2.0461	1.03288	2.18e-06	4.95e-05	yes	up
ENSG00000102575	ACP5	acid phosphatase 5, tartrate resistant [Source:HGNC Symbol;Acc:HGNC:124]	1527	2.0449	1.03203	0.000128082	0.0012885	yes	up
ENSG00000163536	SERPINI1	serpin family I member 1 [Source:HGNC Symbol;Acc:HGNC:8943]	1890	2.04438	1.03167	0.000602225	0.00424737	yes	up
ENSG00000115541	HSPE1	heat shock protein family E (Hsp10) member 1 [Source:HGNC Symbol;Acc:HGNC:5269]	557	2.04433	1.03163	5.67e-05	0.000680117	yes	up
ENSG00000205544	TMEM256	transmembrane protein 256 [Source:HGNC Symbol;Acc:HGNC:28618]	446	2.04151	1.02963	7.84e-06	0.000140342	yes	up
ENSG00000165916	PSMC3	proteasome 26S subunit, ATPase 3 [Source:HGNC Symbol;Acc:HGNC:9549]	1544	2.04147	1.02961	1.12e-07	4.24e-06	yes	up
ENSG00000167670	CHAF1A	chromatin assembly factor 1 subunit A [Source:HGNC Symbol;Acc:HGNC:1910]	3366	2.04066	1.02903	2.67e-08	1.25e-06	yes	up
ENSG00000104635	SLC39A14	solute carrier family 39 member 14 [Source:HGNC Symbol;Acc:HGNC:20858]	2137	2.0404	1.02886	0.00348641	0.0160499	yes	up
ENSG00000141759	TXNL4A	thioredoxin like 4A [Source:HGNC Symbol;Acc:HGNC:30551]	3472	2.03963	1.02831	2.15e-08	1.04e-06	yes	up
ENSG00000183779	ZNF703	zinc finger protein 703 [Source:HGNC Symbol;Acc:HGNC:25883]	3316	2.03944	1.02817	0.0130564	0.0433331	yes	up
ENSG00000143553	SNAPIN	SNAP associated protein [Source:HGNC Symbol;Acc:HGNC:17145]	1003	2.03886	1.02776	0.00201038	0.010609	yes	up
ENSG00000171954	CYP4F22	cytochrome P450 family 4 subfamily F member 22 [Source:HGNC Symbol;Acc:HGNC:26820]	2445	2.03865	1.02762	7.08e-05	0.000807799	yes	up
ENSG00000126458	RRAS	RAS related [Source:HGNC Symbol;Acc:HGNC:10447]	986	2.03865	1.02761	0.000339985	0.00273393	yes	up
ENSG00000108010	GLRX3	glutaredoxin 3 [Source:HGNC Symbol;Acc:HGNC:15987]	1318	2.0386	1.02758	2.75e-13	5.86e-11	yes	up
ENSG00000131019	ULBP3	UL16 binding protein 3 [Source:HGNC Symbol;Acc:HGNC:14895]	3111	2.03818	1.02728	0.00801069	0.0300275	yes	up
ENSG00000120509	PDZD11	PDZ domain containing 11 [Source:HGNC Symbol;Acc:HGNC:28034]	1043	2.0381	1.02723	2.58e-08	1.21e-06	yes	up
ENSG00000136521	NDUFB5	NADH:ubiquinone oxidoreductase subunit B5 [Source:HGNC Symbol;Acc:HGNC:7700]	671	2.03685	1.02634	5.85e-10	4.82e-08	yes	up
ENSG00000258644	SYNJ2BP-COX16	SYNJ2BP-COX16 readthrough [Source:HGNC Symbol;Acc:HGNC:48350]	929	2.03642	1.02603	0.0042261	0.0185167	yes	up
ENSG00000064102	INTS13	integrator complex subunit 13 [Source:HGNC Symbol;Acc:HGNC:20174]	2634	2.03613	1.02583	9.85e-09	5.45e-07	yes	up
ENSG00000173272	MZT2A	mitotic spindle organizing protein 2A [Source:HGNC Symbol;Acc:HGNC:33187]	599	2.0359	1.02567	3.97e-06	7.99e-05	yes	up
ENSG00000125971	DYNLRB1	dynein light chain roadblock-type 1 [Source:HGNC Symbol;Acc:HGNC:15468]	1044	2.03576	1.02557	6.14e-13	1.18e-10	yes	up
ENSG00000185803	SLC52A2	solute carrier family 52 member 2 [Source:HGNC Symbol;Acc:HGNC:30224]	1777	2.03352	1.02398	1.77e-09	1.26e-07	yes	up
ENSG00000106628	POLD2	DNA polymerase delta 2, accessory subunit [Source:HGNC Symbol;Acc:HGNC:9176]	1619	2.03297	1.02359	1.48e-06	3.62e-05	yes	up
ENSG00000174370	C11orf45	chromosome 11 open reading frame 45 [Source:HGNC Symbol;Acc:HGNC:28584]	3627	2.03032	1.0217	0.00349445	0.0160771	yes	up
ENSG00000050405	LIMA1	LIM domain and actin binding 1 [Source:HGNC Symbol;Acc:HGNC:24636]	3669	2.03029	1.02169	8.66e-05	0.000949504	yes	up
ENSG00000137965	IFI44	interferon induced protein 44 [Source:HGNC Symbol;Acc:HGNC:16938]	1682	2.03012	1.02156	1.86e-08	9.32e-07	yes	up
ENSG00000115268	RPS15	ribosomal protein S15 [Source:HGNC Symbol;Acc:HGNC:10388]	629	2.02863	1.02051	6.58e-05	0.000764391	yes	up
ENSG00000244038	DDOST	dolichyl-diphosphooligosaccharide--protein glycosyltransferase non-catalytic subunit [Source:HGNC Symbol;Acc:HGNC:2728]	2079	2.0273	1.01956	5.36e-09	3.23e-07	yes	up
ENSG00000146066	HIGD2A	HIG1 hypoxia inducible domain family member 2A [Source:HGNC Symbol;Acc:HGNC:28311]	654	2.02714	1.01945	7.14e-08	2.84e-06	yes	up
ENSG00000182718	ANXA2	annexin A2 [Source:HGNC Symbol;Acc:HGNC:537]	1444	2.026	1.01864	0.00947622	0.0342353	yes	up
ENSG00000105438	KDELR1	KDEL endoplasmic reticulum protein retention receptor 1 [Source:HGNC Symbol;Acc:HGNC:6304]	815	2.0258	1.01849	2.34e-07	7.83e-06	yes	up
ENSG00000075131	TIPIN	TIMELESS interacting protein [Source:HGNC Symbol;Acc:HGNC:30750]	1728	2.02491	1.01786	0.00103169	0.00643907	yes	up
ENSG00000239857	GET4	guided entry of tail-anchored proteins factor 4 [Source:HGNC Symbol;Acc:HGNC:21690]	2090	2.02491	1.01785	1.82e-10	1.71e-08	yes	up
ENSG00000175920	DOK7	docking protein 7 [Source:HGNC Symbol;Acc:HGNC:26594]	2566	2.0249	1.01785	0.00268753	0.0131673	yes	up
ENSG00000020426	MNAT1	MNAT1 component of CDK activating kinase [Source:HGNC Symbol;Acc:HGNC:7181]	2648	2.02148	1.01541	2.2e-08	1.06e-06	yes	up
ENSG00000254986	DPP3	dipeptidyl peptidase 3 [Source:HGNC Symbol;Acc:HGNC:3008]	2974	2.02128	1.01527	2.27e-10	2.09e-08	yes	up
ENSG00000164342	TLR3	toll like receptor 3 [Source:HGNC Symbol;Acc:HGNC:11849]	6015	2.02122	1.01523	0.00539654	0.0221934	yes	up
ENSG00000147536	GINS4	GINS complex subunit 4 [Source:HGNC Symbol;Acc:HGNC:28226]	1158	2.01947	1.01397	0.00141182	0.00814374	yes	up
ENSG00000141510	TP53	tumor protein p53 [Source:HGNC Symbol;Acc:HGNC:11998]	1883	2.01938	1.01391	0.000125432	0.00126707	yes	up
ENSG00000111639	MRPL51	mitochondrial ribosomal protein L51 [Source:HGNC Symbol;Acc:HGNC:14044]	898	2.01929	1.01385	0.000636312	0.00443881	yes	up
ENSG00000112110	MRPL18	mitochondrial ribosomal protein L18 [Source:HGNC Symbol;Acc:HGNC:14477]	970	2.01731	1.01243	0.00378707	0.0170752	yes	up
ENSG00000127774	EMC6	ER membrane protein complex subunit 6 [Source:HGNC Symbol;Acc:HGNC:28430]	762	2.01627	1.01169	1.91e-05	0.000287093	yes	up
ENSG00000073578	SDHA	succinate dehydrogenase complex flavoprotein subunit A [Source:HGNC Symbol;Acc:HGNC:10680]	2693	2.01624	1.01167	6.21e-08	2.56e-06	yes	up
ENSG00000158716	DUSP23	dual specificity phosphatase 23 [Source:HGNC Symbol;Acc:HGNC:21480]	797	2.01592	1.01144	6.27e-06	0.000116678	yes	up
ENSG00000075624	ACTB	actin beta [Source:HGNC Symbol;Acc:HGNC:132]	1812	2.01578	1.01134	0.000166491	0.00157682	yes	up
ENSG00000141933	TPGS1	tubulin polyglutamylase complex subunit 1 [Source:HGNC Symbol;Acc:HGNC:25058]	1114	2.01559	1.0112	0.000137483	0.00136064	yes	up
ENSG00000085644	ZNF213	zinc finger protein 213 [Source:HGNC Symbol;Acc:HGNC:13005]	2240	2.01539	1.01106	0.000172325	0.0016195	yes	up
ENSG00000114405	C3orf14	chromosome 3 open reading frame 14 [Source:HGNC Symbol;Acc:HGNC:25024]	631	2.01408	1.01012	0.000783566	0.00521145	yes	up
ENSG00000104835	SARS2	seryl-tRNA synthetase 2, mitochondrial [Source:HGNC Symbol;Acc:HGNC:17697]	1630	2.01374	1.00988	2.98e-07	9.52e-06	yes	up
ENSG00000156127	BATF	basic leucine zipper ATF-like transcription factor [Source:HGNC Symbol;Acc:HGNC:958]	925	2.01354	1.00974	0.00468382	0.0199114	yes	up
ENSG00000025772	TOMM34	translocase of outer mitochondrial membrane 34 [Source:HGNC Symbol;Acc:HGNC:15746]	1973	2.01231	1.00886	2.78e-07	9.01e-06	yes	up
ENSG00000134247	PTGFRN	prostaglandin F2 receptor inhibitor [Source:HGNC Symbol;Acc:HGNC:9601]	6314	2.01123	1.00808	0.0117681	0.0402719	yes	up
ENSG00000111775	COX6A1	cytochrome c oxidase subunit 6A1 [Source:HGNC Symbol;Acc:HGNC:2277]	537	2.01117	1.00803	1.65e-08	8.39e-07	yes	up
ENSG00000112130	RNF8	ring finger protein 8 [Source:HGNC Symbol;Acc:HGNC:10071]	5616	2.011	1.00792	2.78e-05	0.00038686	yes	up
ENSG00000108829	LRRC59	leucine rich repeat containing 59 [Source:HGNC Symbol;Acc:HGNC:28817]	2880	2.0109	1.00784	0.000653277	0.00452308	yes	up
ENSG00000146701	MDH2	malate dehydrogenase 2 [Source:HGNC Symbol;Acc:HGNC:6971]	2170	2.00902	1.0065	7.23e-10	5.76e-08	yes	up
ENSG00000066044	ELAVL1	ELAV like RNA binding protein 1 [Source:HGNC Symbol;Acc:HGNC:3312]	6054	2.00613	1.00442	8.63e-06	0.000151471	yes	up
ENSG00000100097	LGALS1	galectin 1 [Source:HGNC Symbol;Acc:HGNC:6561]	528	2.00559	1.00403	0.0119823	0.0407866	yes	up
ENSG00000106105	GARS	glycyl-tRNA synthetase [Source:HGNC Symbol;Acc:HGNC:4162]	2437	2.00504	1.00363	4.11e-14	1.08e-11	yes	up
ENSG00000184967	NOC4L	nucleolar complex associated 4 homolog [Source:HGNC Symbol;Acc:HGNC:28461]	1650	2.00445	1.00321	4.4e-07	1.31e-05	yes	up
ENSG00000285304	Z83844.3	novel protein	3123	2.00276	1.00199	0.00491156	0.0206876	yes	up
ENSG00000100628	ASB2	ankyrin repeat and SOCS box containing 2 [Source:HGNC Symbol;Acc:HGNC:16012]	2608	2.00142	1.00102	0.00010555	0.00110531	yes	up
ENSG00000079462	PAFAH1B3	platelet activating factor acetylhydrolase 1b catalytic subunit 3 [Source:HGNC Symbol;Acc:HGNC:8576]	1003	2.00068	1.00049	6.05e-05	0.000715745	yes	up
ENSG00000279753	AC011558.1	TEC	338	0.499999	-1	0.00322343	0.0150967	yes	down
ENSG00000122484	RPAP2	RNA polymerase II associated protein 2 [Source:HGNC Symbol;Acc:HGNC:25791]	16899	0.499861	-1.0004	4.06e-06	8.12e-05	yes	down
ENSG00000284428	AC092329.4	novel transcript	2651	0.499651	-1.00101	0.000423766	0.00324071	yes	down
ENSG00000272923	AC092139.1	novel transcript	754	0.499322	-1.00196	0.0112831	0.0390432	yes	down
ENSG00000188234	AGAP4	ArfGAP with GTPase domain, ankyrin repeat and PH domain 4 [Source:HGNC Symbol;Acc:HGNC:23459]	2784	0.499263	-1.00213	0.00186894	0.0100664	yes	down
ENSG00000083168	KAT6A	lysine acetyltransferase 6A [Source:HGNC Symbol;Acc:HGNC:13013]	9254	0.499263	-1.00213	0.000176615	0.00165288	yes	down
ENSG00000064607	SUGP2	SURP and G-patch domain containing 2 [Source:HGNC Symbol;Acc:HGNC:18641]	4752	0.499239	-1.0022	0.0145559	0.0470706	yes	down
ENSG00000198315	ZKSCAN8	zinc finger with KRAB and SCAN domains 8 [Source:HGNC Symbol;Acc:HGNC:12983]	2071	0.499026	-1.00281	5.2e-05	0.000635339	yes	down
ENSG00000119720	NRDE2	NRDE-2, necessary for RNA interference, domain containing [Source:HGNC Symbol;Acc:HGNC:20186]	14008	0.499005	-1.00287	5.33e-07	1.53e-05	yes	down
ENSG00000271383	NBPF19	NBPF member 19 [Source:HGNC Symbol;Acc:HGNC:31999]	13648	0.498584	-1.00409	0.00383842	0.0172454	yes	down
ENSG00000246263	UBR5-AS1	UBR5 antisense RNA 1 [Source:HGNC Symbol;Acc:HGNC:51661]	2376	0.498211	-1.00517	0.0077158	0.0291993	yes	down
ENSG00000124602	UNC5CL	unc-5 family C-terminal like [Source:HGNC Symbol;Acc:HGNC:21203]	3156	0.498181	-1.00526	0.00111045	0.00682434	yes	down
ENSG00000213463	SYNJ2BP	synaptojanin 2 binding protein [Source:HGNC Symbol;Acc:HGNC:18955]	7057	0.497891	-1.0061	5.87e-06	0.00011078	yes	down
ENSG00000263020	AL662899.2	novel protein	991	0.497865	-1.00617	0.00201998	0.0106471	yes	down
ENSG00000272040	AC010245.2	novel transcript	1167	0.497667	-1.00675	0.0133785	0.0441457	yes	down
ENSG00000144362	PHOSPHO2	phosphatase, orphan 2 [Source:HGNC Symbol;Acc:HGNC:28316]	1252	0.497631	-1.00685	0.00675603	0.0263739	yes	down
ENSG00000250506	CDK3	cyclin dependent kinase 3 [Source:HGNC Symbol;Acc:HGNC:1772]	1570	0.497284	-1.00786	0.0141186	0.0459776	yes	down
ENSG00000173889	PHC3	polyhomeotic homolog 3 [Source:HGNC Symbol;Acc:HGNC:15682]	12652	0.497242	-1.00798	0.000889434	0.00573868	yes	down
ENSG00000145439	CBR4	carbonyl reductase 4 [Source:HGNC Symbol;Acc:HGNC:25891]	3440	0.497101	-1.00839	3.55e-05	0.000472705	yes	down
ENSG00000149311	ATM	ATM serine/threonine kinase [Source:HGNC Symbol;Acc:HGNC:795]	12954	0.49704	-1.00856	0.000149756	0.00144951	yes	down
ENSG00000267023	LRRC37A16P	leucine rich repeat containing 37 member A16, pseudogene [Source:HGNC Symbol;Acc:HGNC:43820]	3725	0.497009	-1.00866	0.000536561	0.00388949	yes	down
ENSG00000110429	FBXO3	F-box protein 3 [Source:HGNC Symbol;Acc:HGNC:13582]	2403	0.496851	-1.00911	6.04e-05	0.000715351	yes	down
ENSG00000197183	NOL4L	nucleolar protein 4 like [Source:HGNC Symbol;Acc:HGNC:16106]	6577	0.496811	-1.00923	0.00210251	0.0109787	yes	down
ENSG00000288156	AC104530.1	novel transcript	2609	0.496482	-1.01019	0.00278225	0.0135112	yes	down
ENSG00000111860	CEP85L	centrosomal protein 85 like [Source:HGNC Symbol;Acc:HGNC:21638]	7118	0.496375	-1.0105	2.37e-05	0.000341601	yes	down
ENSG00000185619	PCGF3	polycomb group ring finger 3 [Source:HGNC Symbol;Acc:HGNC:10066]	1652	0.496174	-1.01108	0.00202912	0.0106827	yes	down
ENSG00000116679	IVNS1ABP	influenza virus NS1A binding protein [Source:HGNC Symbol;Acc:HGNC:16951]	4113	0.495817	-1.01212	9.62e-06	0.000165024	yes	down
ENSG00000095015	MAP3K1	mitogen-activated protein kinase kinase kinase 1 [Source:HGNC Symbol;Acc:HGNC:6848]	7036	0.495552	-1.01289	7.29e-07	1.99e-05	yes	down
ENSG00000129493	HEATR5A	HEAT repeat containing 5A [Source:HGNC Symbol;Acc:HGNC:20276]	7811	0.495495	-1.01306	0.000752001	0.00505539	yes	down
ENSG00000183723	CMTM4	CKLF like MARVEL transmembrane domain containing 4 [Source:HGNC Symbol;Acc:HGNC:19175]	3414	0.494912	-1.01476	0.00687021	0.0267496	yes	down
ENSG00000167065	DUSP18	dual specificity phosphatase 18 [Source:HGNC Symbol;Acc:HGNC:18484]	1732	0.494752	-1.01522	0.000107431	0.00111804	yes	down
ENSG00000279605	AC067930.5	TEC	4947	0.494635	-1.01556	0.00673333	0.0263312	yes	down
ENSG00000244055	AC007566.1	novel transcript, antisense to ERVW-1 and PEX1	4933	0.49458	-1.01572	1.51e-06	3.67e-05	yes	down
ENSG00000183569	SERHL2	serine hydrolase like 2 [Source:HGNC Symbol;Acc:HGNC:29446]	1337	0.494322	-1.01648	0.00241881	0.012162	yes	down
ENSG00000143669	LYST	lysosomal trafficking regulator [Source:HGNC Symbol;Acc:HGNC:1968]	13480	0.494169	-1.01692	0.00467238	0.0198911	yes	down
ENSG00000108474	PIGL	phosphatidylinositol glycan anchor biosynthesis class L [Source:HGNC Symbol;Acc:HGNC:8966]	1289	0.494131	-1.01703	0.00431533	0.0188004	yes	down
ENSG00000258461	AC012651.1	novel transcript	3501	0.494112	-1.01709	0.000426987	0.00325514	yes	down
ENSG00000269934	AL353593.1	novel transcript, antisense to OBSCN	5172	0.494021	-1.01736	0.0124818	0.0419482	yes	down
ENSG00000033867	SLC4A7	solute carrier family 4 member 7 [Source:HGNC Symbol;Acc:HGNC:11033]	4159	0.493957	-1.01754	0.00443583	0.0191667	yes	down
ENSG00000189190	ZNF600	zinc finger protein 600 [Source:HGNC Symbol;Acc:HGNC:30951]	3645	0.4939	-1.01771	0.000254721	0.00220266	yes	down
ENSG00000173258	ZNF483	zinc finger protein 483 [Source:HGNC Symbol;Acc:HGNC:23384]	14694	0.493421	-1.01911	0.00461734	0.0197225	yes	down
ENSG00000122435	TRMT13	tRNA methyltransferase 13 homolog [Source:HGNC Symbol;Acc:HGNC:25502]	3130	0.492953	-1.02048	8.11e-05	0.000900049	yes	down
ENSG00000111011	RSRC2	arginine and serine rich coiled-coil 2 [Source:HGNC Symbol;Acc:HGNC:30559]	3461	0.492761	-1.02104	0.0034738	0.0160039	yes	down
ENSG00000250771	AC106865.1	toll-like receptor 2 pseudogene	3034	0.492716	-1.02117	0.0101987	0.0361212	yes	down
ENSG00000181220	ZNF746	zinc finger protein 746 [Source:HGNC Symbol;Acc:HGNC:21948]	3949	0.492503	-1.0218	0.00141223	0.00814374	yes	down
ENSG00000197081	IGF2R	insulin like growth factor 2 receptor [Source:HGNC Symbol;Acc:HGNC:5467]	14044	0.492477	-1.02187	0.00317865	0.0149449	yes	down
ENSG00000269911	FAM226B	family with sequence similarity 226 member B [Source:HGNC Symbol;Acc:HGNC:31964]	1490	0.49235	-1.02225	0.00225516	0.0115511	yes	down
ENSG00000162390	ACOT11	acyl-CoA thioesterase 11 [Source:HGNC Symbol;Acc:HGNC:18156]	6369	0.492341	-1.02227	0.00500074	0.0209797	yes	down
ENSG00000243696	AC006254.1	novel MUSTN1-ITIH4 readthrough	5640	0.492187	-1.02272	0.00113538	0.00692052	yes	down
ENSG00000032219	ARID4A	AT-rich interaction domain 4A [Source:HGNC Symbol;Acc:HGNC:9885]	5864	0.492093	-1.023	7.24e-05	0.000824451	yes	down
ENSG00000235963	MCCD1P1	mitochondrial coiled-coil domain 1 pseudogene 1 [Source:HGNC Symbol;Acc:HGNC:33449]	328	0.49206	-1.02309	0.00173279	0.00949693	yes	down
ENSG00000105993	DNAJB6	DnaJ heat shock protein family (Hsp40) member B6 [Source:HGNC Symbol;Acc:HGNC:14888]	1005	0.491956	-1.0234	0.00210725	0.0109927	yes	down
ENSG00000258465	AL139011.2	novel protein	914	0.491543	-1.02461	0.00190268	0.0101929	yes	down
ENSG00000173875	ZNF791	zinc finger protein 791 [Source:HGNC Symbol;Acc:HGNC:26895]	6465	0.491139	-1.0258	2.44e-06	5.39e-05	yes	down
ENSG00000106479	ZNF862	zinc finger protein 862 [Source:HGNC Symbol;Acc:HGNC:34519]	6942	0.491126	-1.02584	0.000116094	0.00119156	yes	down
ENSG00000132199	ENOSF1	enolase superfamily member 1 [Source:HGNC Symbol;Acc:HGNC:30365]	1845	0.491062	-1.02602	0.00100854	0.00632545	yes	down
ENSG00000112137	PHACTR1	phosphatase and actin regulator 1 [Source:HGNC Symbol;Acc:HGNC:20990]	5332	0.490597	-1.02739	0.0149131	0.0478369	yes	down
ENSG00000109756	RAPGEF2	Rap guanine nucleotide exchange factor 2 [Source:HGNC Symbol;Acc:HGNC:16854]	8225	0.490583	-1.02743	0.00564186	0.0229626	yes	down
ENSG00000196233	LCOR	ligand dependent nuclear receptor corepressor [Source:HGNC Symbol;Acc:HGNC:29503]	16004	0.490352	-1.02811	0.000200004	0.00182285	yes	down
ENSG00000228274	AL021707.2	novel transcript, antisense to CBY1	1737	0.489524	-1.03055	0.00520328	0.0216266	yes	down
ENSG00000186812	ZNF397	zinc finger protein 397 [Source:HGNC Symbol;Acc:HGNC:18818]	5259	0.488514	-1.03353	0.000422025	0.00323291	yes	down
ENSG00000046653	GPM6B	glycoprotein M6B [Source:HGNC Symbol;Acc:HGNC:4461]	3118	0.488376	-1.03393	0.00621605	0.0247554	yes	down
ENSG00000125551	PLGLB2	plasminogen like B2 [Source:HGNC Symbol;Acc:HGNC:9073]	3016	0.488289	-1.03419	0.0151078	0.0482853	yes	down
ENSG00000167565	SERTAD3	SERTA domain containing 3 [Source:HGNC Symbol;Acc:HGNC:17931]	1515	0.487503	-1.03652	0.00027491	0.00233724	yes	down
ENSG00000278133	AC135050.6	novel transcript, sense intronic to KAT8	528	0.487411	-1.03679	0.000572526	0.00408838	yes	down
ENSG00000259658	AC027559.1	putative ubiquitin-conjugating enzyme E2Q2-like protein [Source:NCBI gene;Acc:100128108]	625	0.487175	-1.03749	0.0145039	0.0469362	yes	down
ENSG00000057019	DCBLD2	discoidin, CUB and LCCL domain containing 2 [Source:HGNC Symbol;Acc:HGNC:24627]	3959	0.487076	-1.03778	0.00881001	0.0323192	yes	down
ENSG00000269713	NBPF9	NBPF member 9 [Source:HGNC Symbol;Acc:HGNC:31991]	5835	0.48702	-1.03795	1.57e-06	3.78e-05	yes	down
ENSG00000179406	LINC00174	long intergenic non-protein coding RNA 174 [Source:HGNC Symbol;Acc:HGNC:27788]	4702	0.486843	-1.03847	0.00204496	0.0107493	yes	down
ENSG00000228696	ARL17B	ADP ribosylation factor like GTPase 17B [Source:HGNC Symbol;Acc:HGNC:32387]	731	0.486177	-1.04045	0.00716688	0.0276203	yes	down
ENSG00000188227	ZNF793	zinc finger protein 793 [Source:HGNC Symbol;Acc:HGNC:33115]	6712	0.486159	-1.0405	0.0025217	0.0125664	yes	down
ENSG00000146556	WASH2P	WASP family homolog 2, pseudogene [Source:HGNC Symbol;Acc:HGNC:33145]	2800	0.485947	-1.04113	5.01e-05	0.000618745	yes	down
ENSG00000054654	SYNE2	spectrin repeat containing nuclear envelope protein 2 [Source:HGNC Symbol;Acc:HGNC:17084]	21842	0.48594	-1.04115	0.000193543	0.00177602	yes	down
ENSG00000105982	RNF32	ring finger protein 32 [Source:HGNC Symbol;Acc:HGNC:17118]	1682	0.485603	-1.04215	1.54e-07	5.55e-06	yes	down
ENSG00000234663	LINC01934	long intergenic non-protein coding RNA 1934 [Source:HGNC Symbol;Acc:HGNC:52757]	11533	0.484023	-1.04685	0.00136092	0.00792812	yes	down
ENSG00000148481	MINDY3	MINDY lysine 48 deubiquitinase 3 [Source:HGNC Symbol;Acc:HGNC:23578]	2364	0.483909	-1.04719	0.00029847	0.00248571	yes	down
ENSG00000164691	TAGAP	T cell activation RhoGTPase activating protein [Source:HGNC Symbol;Acc:HGNC:15669]	3887	0.483776	-1.04759	9.47e-05	0.00101674	yes	down
ENSG00000047578	KIAA0556	KIAA0556 [Source:HGNC Symbol;Acc:HGNC:29068]	6624	0.483703	-1.04781	0.000728975	0.00492402	yes	down
ENSG00000274049	INO80B-WBP1	INO80B-WBP1 readthrough (NMD candidate) [Source:HGNC Symbol;Acc:HGNC:49199]	2040	0.483449	-1.04856	5.22e-06	0.000100462	yes	down
ENSG00000131018	SYNE1	spectrin repeat containing nuclear envelope protein 1 [Source:HGNC Symbol;Acc:HGNC:17089]	27708	0.482706	-1.05078	0.00217745	0.0112626	yes	down
ENSG00000102934	PLLP	plasmolipin [Source:HGNC Symbol;Acc:HGNC:18553]	1497	0.482665	-1.05091	0.0042108	0.0184738	yes	down
ENSG00000245904	AC025164.1	novel transcript, antisense to BTG1	5699	0.482524	-1.05133	3.49e-05	0.000466233	yes	down
ENSG00000261884	AC040162.1	novel transcript	573	0.482261	-1.05211	7.08e-05	0.000807586	yes	down
ENSG00000253106	AC090198.1	novel transcript, antisense to TATDN1	2355	0.482244	-1.05216	0.000722763	0.00489437	yes	down
ENSG00000070087	PFN2	profilin 2 [Source:HGNC Symbol;Acc:HGNC:8882]	911	0.481666	-1.0539	6.07e-05	0.000717684	yes	down
ENSG00000172638	EFEMP2	EGF containing fibulin extracellular matrix protein 2 [Source:HGNC Symbol;Acc:HGNC:3219]	1813	0.48135	-1.05484	0.00417817	0.0183667	yes	down
ENSG00000120217	CD274	CD274 molecule [Source:HGNC Symbol;Acc:HGNC:17635]	3634	0.481326	-1.05491	0.0044618	0.0192418	yes	down
ENSG00000268230	AC012313.3	novel transcript	3322	0.48131	-1.05496	0.0110791	0.0385117	yes	down
ENSG00000248527	MTATP6P1	MT-ATP6 pseudogene 1 [Source:HGNC Symbol;Acc:HGNC:44575]	681	0.481251	-1.05514	0.000104506	0.0010948	yes	down
ENSG00000174010	KLHL15	kelch like family member 15 [Source:HGNC Symbol;Acc:HGNC:29347]	6272	0.481215	-1.05525	0.0129858	0.0432054	yes	down
ENSG00000113448	PDE4D	phosphodiesterase 4D [Source:HGNC Symbol;Acc:HGNC:8783]	8160	0.481089	-1.05562	0.00460734	0.0197017	yes	down
ENSG00000232098	AC012313.1	novel transcript	3059	0.480998	-1.0559	0.00257744	0.0127507	yes	down
ENSG00000204514	ZNF814	zinc finger protein 814 [Source:HGNC Symbol;Acc:HGNC:33258]	6244	0.480402	-1.05768	0.000312635	0.00257493	yes	down
ENSG00000171295	ZNF440	zinc finger protein 440 [Source:HGNC Symbol;Acc:HGNC:20874]	4215	0.480341	-1.05787	6.09e-05	0.000718889	yes	down
ENSG00000184465	WDR27	WD repeat domain 27 [Source:HGNC Symbol;Acc:HGNC:21248]	3554	0.479867	-1.05929	0.000257049	0.00221921	yes	down
ENSG00000100784	RPS6KA5	ribosomal protein S6 kinase A5 [Source:HGNC Symbol;Acc:HGNC:10434]	26829	0.47963	-1.06001	1.72e-07	6.09e-06	yes	down
ENSG00000109083	IFT20	intraflagellar transport 20 [Source:HGNC Symbol;Acc:HGNC:30989]	1071	0.4794	-1.0607	0.0156705	0.0496639	yes	down
ENSG00000213160	KLHL23	kelch like family member 23 [Source:HGNC Symbol;Acc:HGNC:27506]	4081	0.479202	-1.0613	0.000445621	0.00336661	yes	down
ENSG00000196074	SYCP2	synaptonemal complex protein 2 [Source:HGNC Symbol;Acc:HGNC:11490]	5479	0.478964	-1.06201	0.000602481	0.00424806	yes	down
ENSG00000214413	BBIP1	BBSome interacting protein 1 [Source:HGNC Symbol;Acc:HGNC:28093]	812	0.478946	-1.06207	1.82e-09	1.28e-07	yes	down
ENSG00000157036	EXOG	exo/endonuclease G [Source:HGNC Symbol;Acc:HGNC:3347]	3076	0.47813	-1.06453	0.000111159	0.00115103	yes	down
ENSG00000279873	LINC01126	long intergenic non-protein coding RNA 1126 [Source:HGNC Symbol;Acc:HGNC:49275]	1646	0.47808	-1.06468	0.00253053	0.0126034	yes	down
ENSG00000123636	BAZ2B	bromodomain adjacent to zinc finger domain 2B [Source:HGNC Symbol;Acc:HGNC:963]	8145	0.477722	-1.06576	0.000354667	0.00282408	yes	down
ENSG00000063127	SLC6A16	solute carrier family 6 member 16 [Source:HGNC Symbol;Acc:HGNC:13622]	2904	0.477591	-1.06615	0.000170086	0.00160408	yes	down
ENSG00000131379	C3orf20	chromosome 3 open reading frame 20 [Source:HGNC Symbol;Acc:HGNC:25320]	3286	0.477095	-1.06765	7.85e-06	0.000140438	yes	down
ENSG00000261771	DNAAF4-CCPG1	DNAAF4-CCPG1 readthrough (NMD candidate) [Source:HGNC Symbol;Acc:HGNC:43019]	4589	0.476995	-1.06795	0.00981386	0.0351477	yes	down
ENSG00000131203	IDO1	indoleamine 2,3-dioxygenase 1 [Source:HGNC Symbol;Acc:HGNC:6059]	1709	0.476744	-1.06871	0.00378925	0.0170822	yes	down
ENSG00000176593	AC008969.1	novel transcript, antisense to ZNF606	6438	0.476304	-1.07004	3.83e-07	1.17e-05	yes	down
ENSG00000137266	SLC22A23	solute carrier family 22 member 23 [Source:HGNC Symbol;Acc:HGNC:21106]	6641	0.476304	-1.07005	6.96e-05	0.000799041	yes	down
ENSG00000167548	KMT2D	lysine methyltransferase 2D [Source:HGNC Symbol;Acc:HGNC:7133]	19419	0.476013	-1.07093	5.9e-05	0.000702431	yes	down
ENSG00000246982	Z84485.1	novel transcript, antisense to BRPF3	1230	0.475854	-1.07141	0.00843166	0.0312325	yes	down
ENSG00000204305	AGER	advanced glycosylation end-product specific receptor [Source:HGNC Symbol;Acc:HGNC:320]	1538	0.475614	-1.07214	0.00155842	0.0087704	yes	down
ENSG00000176422	SPRYD4	SPRY domain containing 4 [Source:HGNC Symbol;Acc:HGNC:27468]	10769	0.475088	-1.07373	8.42e-05	0.000929269	yes	down
ENSG00000262879	AC005670.3	novel transcript	8712	0.47507	-1.07379	5.45e-07	1.56e-05	yes	down
ENSG00000213918	DNASE1	deoxyribonuclease 1 [Source:HGNC Symbol;Acc:HGNC:2956]	8552	0.474542	-1.07539	3.37e-05	0.000452897	yes	down
ENSG00000219626	FAM228B	family with sequence similarity 228 member B [Source:HGNC Symbol;Acc:HGNC:24736]	1369	0.474118	-1.07668	0.00153452	0.00867589	yes	down
ENSG00000228393	LINC01004	long intergenic non-protein coding RNA 1004 [Source:HGNC Symbol;Acc:HGNC:48961]	1056	0.473848	-1.0775	0.0128563	0.0429107	yes	down
ENSG00000139083	ETV6	ETS variant 6 [Source:HGNC Symbol;Acc:HGNC:3495]	5989	0.473582	-1.07831	0.00307048	0.0145376	yes	down
ENSG00000233058	LINC00884	long intergenic non-protein coding RNA 884 [Source:HGNC Symbol;Acc:HGNC:48570]	5557	0.472986	-1.08013	0.00473721	0.0201129	yes	down
ENSG00000136895	GARNL3	GTPase activating Rap/RanGAP domain like 3 [Source:HGNC Symbol;Acc:HGNC:25425]	3552	0.472892	-1.08042	0.00409147	0.0180863	yes	down
ENSG00000244459	AC147067.1	novel transcript	579	0.472813	-1.08066	0.00927496	0.0336758	yes	down
ENSG00000269834	ZNF528-AS1	ZNF528 antisense RNA 1 [Source:HGNC Symbol;Acc:HGNC:51305]	2732	0.472797	-1.08071	0.0157853	0.0499336	yes	down
ENSG00000188785	ZNF548	zinc finger protein 548 [Source:HGNC Symbol;Acc:HGNC:26561]	4987	0.472707	-1.08098	0.00192095	0.010252	yes	down
ENSG00000174749	FAM241A	family with sequence similarity 241 member A [Source:HGNC Symbol;Acc:HGNC:26813]	8844	0.472527	-1.08153	0.0144234	0.0467545	yes	down
ENSG00000123836	PFKFB2	6-phosphofructo-2-kinase/fructose-2,6-biphosphatase 2 [Source:HGNC Symbol;Acc:HGNC:8873]	7073	0.472332	-1.08213	0.00249382	0.0124738	yes	down
ENSG00000100154	TTC28	tetratricopeptide repeat domain 28 [Source:HGNC Symbol;Acc:HGNC:29179]	11795	0.471742	-1.08393	0.000286118	0.00240824	yes	down
ENSG00000260404	AC110079.1	general transcription factor IIi (GTF2I) pseudogene	4395	0.471605	-1.08435	0.00894485	0.0326983	yes	down
ENSG00000163728	TTC14	tetratricopeptide repeat domain 14 [Source:HGNC Symbol;Acc:HGNC:24697]	3000	0.471509	-1.08464	0.000839061	0.00547346	yes	down
ENSG00000177570	SAMD12	sterile alpha motif domain containing 12 [Source:HGNC Symbol;Acc:HGNC:31750]	2172	0.471224	-1.08551	0.0089322	0.0326565	yes	down
ENSG00000274114	ALOX15P1	arachidonate 15-lipoxygenase pseudogene 1 [Source:HGNC Symbol;Acc:HGNC:13742]	2493	0.471199	-1.08559	0.00119546	0.00721953	yes	down
ENSG00000285130	AL358113.1	novel protein	4806	0.470688	-1.08716	0.00134317	0.00785882	yes	down
ENSG00000253203	GUSBP3	GUSB pseudogene 3 [Source:HGNC Symbol;Acc:HGNC:37301]	1296	0.470548	-1.08759	0.000300266	0.00249757	yes	down
ENSG00000214425	LRRC37A4P	leucine rich repeat containing 37 member A4, pseudogene [Source:HGNC Symbol;Acc:HGNC:25479]	5372	0.470455	-1.08787	6.84e-07	1.88e-05	yes	down
ENSG00000173200	PARP15	poly(ADP-ribose) polymerase family member 15 [Source:HGNC Symbol;Acc:HGNC:26876]	5002	0.470361	-1.08816	0.0126111	0.0422926	yes	down
ENSG00000180385	EMC3-AS1	EMC3 antisense RNA 1 [Source:HGNC Symbol;Acc:HGNC:49223]	2882	0.470089	-1.089	0.00457134	0.0195777	yes	down
ENSG00000147894	C9orf72	C9orf72-SMCR8 complex subunit [Source:HGNC Symbol;Acc:HGNC:28337]	2678	0.470057	-1.08909	0.00100644	0.0063182	yes	down
ENSG00000138640	FAM13A	family with sequence similarity 13 member A [Source:HGNC Symbol;Acc:HGNC:19367]	5866	0.470042	-1.08914	0.000861537	0.00560239	yes	down
ENSG00000126353	CCR7	C-C motif chemokine receptor 7 [Source:HGNC Symbol;Acc:HGNC:1608]	2173	0.469643	-1.09036	0.0152923	0.0487474	yes	down
ENSG00000272155	AC055822.1	novel transcript, antisense to MTFR1	445	0.469553	-1.09064	0.00966676	0.0347506	yes	down
ENSG00000119699	TGFB3	transforming growth factor beta 3 [Source:HGNC Symbol;Acc:HGNC:11769]	2522	0.46938	-1.09117	0.00284777	0.013746	yes	down
ENSG00000280128	AL662795.2	TEC	3706	0.469088	-1.09207	0.000601184	0.00424226	yes	down
ENSG00000164938	TP53INP1	tumor protein p53 inducible nuclear protein 1 [Source:HGNC Symbol;Acc:HGNC:18022]	5605	0.468988	-1.09238	5.29e-05	0.000642985	yes	down
ENSG00000224078	SNHG14	small nucleolar RNA host gene 14 [Source:HGNC Symbol;Acc:HGNC:37462]	24124	0.468964	-1.09245	0.000167761	0.00158661	yes	down
ENSG00000232611	AL683813.1	novel transcript	3018	0.468792	-1.09298	0.00455288	0.0195311	yes	down
ENSG00000029363	BCLAF1	BCL2 associated transcription factor 1 [Source:HGNC Symbol;Acc:HGNC:16863]	7494	0.468723	-1.09319	0.00108326	0.00669554	yes	down
ENSG00000264112	AC015813.1	novel transcript	4722	0.468448	-1.09404	0.0130559	0.0433331	yes	down
ENSG00000189332	SLC25A51P4	SLC25A51 pseudogene 4 [Source:HGNC Symbol;Acc:HGNC:54321]	2945	0.468432	-1.09409	0.0101956	0.0361151	yes	down
ENSG00000163126	ANKRD23	ankyrin repeat domain 23 [Source:HGNC Symbol;Acc:HGNC:24470]	2584	0.468211	-1.09477	0.000339235	0.00273199	yes	down
ENSG00000223756	TSSC2	tumor suppressing subtransferable candidate 2 pseudogene [Source:HGNC Symbol;Acc:HGNC:12384]	2337	0.467484	-1.09701	0.00281671	0.0136362	yes	down
ENSG00000269743	SLC25A53	solute carrier family 25 member 53 [Source:HGNC Symbol;Acc:HGNC:31894]	6207	0.467421	-1.09721	2.75e-07	8.93e-06	yes	down
ENSG00000104714	ERICH1	glutamate rich 1 [Source:HGNC Symbol;Acc:HGNC:27234]	1798	0.467226	-1.09781	8.19e-07	2.21e-05	yes	down
ENSG00000107282	APBA1	amyloid beta precursor protein binding family A member 1 [Source:HGNC Symbol;Acc:HGNC:578]	6597	0.467118	-1.09814	0.00320579	0.0150401	yes	down
ENSG00000186715	MST1L	macrophage stimulating 1 like [Source:HGNC Symbol;Acc:HGNC:7390]	3995	0.467103	-1.09819	0.0104196	0.0367191	yes	down
ENSG00000254198	AC113191.1	Family with sequence similarity 9, member C (FAM9C) pseudogene	403	0.466824	-1.09905	0.0105908	0.0371863	yes	down
ENSG00000280351	AC127496.7	TEC	1798	0.466613	-1.0997	0.00329784	0.015369	yes	down
ENSG00000186020	ZNF529	zinc finger protein 529 [Source:HGNC Symbol;Acc:HGNC:29328]	5144	0.466574	-1.09982	0.00013264	0.00132049	yes	down
ENSG00000234420	ZNF37BP	zinc finger protein 37B, pseudogene [Source:HGNC Symbol;Acc:HGNC:13103]	8637	0.466299	-1.10067	0.00562133	0.0229068	yes	down
ENSG00000271862	AC104118.1	novel transcript	1589	0.465971	-1.10169	0.000761648	0.00510746	yes	down
ENSG00000227398	KIF9-AS1	KIF9 antisense RNA 1 [Source:HGNC Symbol;Acc:HGNC:26822]	4898	0.465378	-1.10352	0.00139899	0.00808501	yes	down
ENSG00000245648	AC022075.1	novel transcript, antisense to KLRK1	3388	0.4648	-1.10532	0.00379893	0.0171143	yes	down
ENSG00000120709	FAM53C	family with sequence similarity 53 member C [Source:HGNC Symbol;Acc:HGNC:1336]	1686	0.464714	-1.10559	0.000341302	0.00274042	yes	down
ENSG00000267041	ZNF850	zinc finger protein 850 [Source:HGNC Symbol;Acc:HGNC:27994]	7712	0.464335	-1.10676	0.000478289	0.00356328	yes	down
ENSG00000274070	CASTOR2	cytosolic arginine sensor for mTORC1 subunit 2 [Source:HGNC Symbol;Acc:HGNC:37073]	8100	0.464047	-1.10766	0.0136817	0.0448978	yes	down
ENSG00000162702	ZNF281	zinc finger protein 281 [Source:HGNC Symbol;Acc:HGNC:13075]	4864	0.463894	-1.10813	0.000175785	0.00164684	yes	down
ENSG00000260793	AC003102.1	novel transcript, antisense to UBTF	1796	0.463869	-1.10821	0.0135625	0.044632	yes	down
ENSG00000183621	ZNF438	zinc finger protein 438 [Source:HGNC Symbol;Acc:HGNC:21029]	3144	0.463608	-1.10902	0.0131896	0.0436779	yes	down
ENSG00000244627	TPTEP2	TPTE pseudogene 2 [Source:HGNC Symbol;Acc:HGNC:53828]	974	0.46343	-1.10958	2.2e-07	7.46e-06	yes	down
ENSG00000250539	KRT8P33	keratin 8 pseudogene 33 [Source:HGNC Symbol;Acc:HGNC:39867]	1423	0.463047	-1.11077	0.014687	0.0473519	yes	down
ENSG00000267645	AC105052.3	novel protein, POLR2J2-UPK3BL readthrough	1598	0.463035	-1.11081	1.36e-05	0.000217266	yes	down
ENSG00000149187	CELF1	CUGBP Elav-like family member 1 [Source:HGNC Symbol;Acc:HGNC:2549]	3650	0.462855	-1.11137	6.31e-08	2.6e-06	yes	down
ENSG00000248445	SEMA6A-AS1	SEMA6A antisense RNA 1 [Source:HGNC Symbol;Acc:HGNC:51110]	862	0.462828	-1.11145	0.0044607	0.0192415	yes	down
ENSG00000152207	CYSLTR2	cysteinyl leukotriene receptor 2 [Source:HGNC Symbol;Acc:HGNC:18274]	4672	0.462755	-1.11168	7.75e-05	0.000867044	yes	down
ENSG00000177125	ZBTB34	zinc finger and BTB domain containing 34 [Source:HGNC Symbol;Acc:HGNC:31446]	6564	0.462626	-1.11208	0.00194202	0.010331	yes	down
ENSG00000279088	AC022400.6	TEC	1236	0.462613	-1.11212	0.00983187	0.0351887	yes	down
ENSG00000102908	NFAT5	nuclear factor of activated T cells 5 [Source:HGNC Symbol;Acc:HGNC:7774]	13289	0.462588	-1.1122	0.000805776	0.00530876	yes	down
ENSG00000215158	AC138409.2	Putative beta-glucuronidase-like protein FLJ75287 pseudogene	5001	0.462191	-1.11344	0.00163469	0.00909857	yes	down
ENSG00000266872	AC015688.6	novel transcript, antisense to KSR1	656	0.462057	-1.11386	0.000169677	0.00160079	yes	down
ENSG00000101751	POLI	DNA polymerase iota [Source:HGNC Symbol;Acc:HGNC:9182]	6133	0.462041	-1.11391	3e-06	6.4e-05	yes	down
ENSG00000003402	CFLAR	CASP8 and FADD like apoptosis regulator [Source:HGNC Symbol;Acc:HGNC:1876]	2128	0.461973	-1.11412	4.72e-05	0.000591709	yes	down
ENSG00000163257	DCAF16	DDB1 and CUL4 associated factor 16 [Source:HGNC Symbol;Acc:HGNC:25987]	4547	0.461873	-1.11443	3.28e-05	0.000443869	yes	down
ENSG00000122417	ODF2L	outer dense fiber of sperm tails 2 like [Source:HGNC Symbol;Acc:HGNC:29225]	4376	0.46184	-1.11453	0.00071725	0.00487055	yes	down
ENSG00000245149	RNF139-AS1	RNF139 antisense RNA 1 (head to head) [Source:HGNC Symbol;Acc:HGNC:48940]	5654	0.461773	-1.11474	0.00488707	0.0206186	yes	down
ENSG00000273183	AC093726.2	novel transcript, antisense to PAXIP1	679	0.461108	-1.11682	0.0153902	0.0489663	yes	down
ENSG00000225975	LINC01534	long intergenic non-protein coding RNA 1534 [Source:HGNC Symbol;Acc:HGNC:51281]	3668	0.460923	-1.1174	0.000324287	0.00264252	yes	down
ENSG00000168255	POLR2J3	RNA polymerase II subunit J3 [Source:HGNC Symbol;Acc:HGNC:33853]	955	0.460864	-1.11759	0.000577543	0.00411546	yes	down
ENSG00000108352	RAPGEFL1	Rap guanine nucleotide exchange factor like 1 [Source:HGNC Symbol;Acc:HGNC:17428]	4184	0.460828	-1.1177	0.00719666	0.0276965	yes	down
ENSG00000245552	AP000787.1	novel transcript, antisense to SESN3	2211	0.460648	-1.11826	0.00831581	0.0308932	yes	down
ENSG00000169180	XPO6	exportin 6 [Source:HGNC Symbol;Acc:HGNC:19733]	4422	0.460399	-1.11904	0.00100847	0.00632545	yes	down
ENSG00000099338	CATSPERG	cation channel sperm associated auxiliary subunit gamma [Source:HGNC Symbol;Acc:HGNC:25243]	3691	0.46011	-1.11995	0.00524133	0.0217341	yes	down
ENSG00000139160	ETFBKMT	electron transfer flavoprotein subunit beta lysine methyltransferase [Source:HGNC Symbol;Acc:HGNC:28739]	1083	0.459964	-1.12041	0.000782854	0.00521077	yes	down
ENSG00000204177	BMS1P1	BMS1 pseudogene 1 [Source:HGNC Symbol;Acc:HGNC:23649]	4294	0.45922	-1.12274	0.000130662	0.00130808	yes	down
ENSG00000171988	JMJD1C	jumonji domain containing 1C [Source:HGNC Symbol;Acc:HGNC:12313]	8758	0.459066	-1.12323	0.0016498	0.00915798	yes	down
ENSG00000140323	DISP2	dispatched RND transporter family member 2 [Source:HGNC Symbol;Acc:HGNC:19712]	12612	0.458985	-1.12348	0.00490281	0.0206592	yes	down
ENSG00000141298	SSH2	slingshot protein phosphatase 2 [Source:HGNC Symbol;Acc:HGNC:30580]	9484	0.458638	-1.12457	0.000710271	0.00483049	yes	down
ENSG00000065413	ANKRD44	ankyrin repeat domain 44 [Source:HGNC Symbol;Acc:HGNC:25259]	7218	0.458385	-1.12537	1.94e-05	0.000290742	yes	down
ENSG00000239494	RN7SL333P	RNA, 7SL, cytoplasmic 333, pseudogene [Source:HGNC Symbol;Acc:HGNC:46349]	297	0.457815	-1.12716	0.0029412	0.0140693	yes	down
ENSG00000197119	SLC25A29	solute carrier family 25 member 29 [Source:HGNC Symbol;Acc:HGNC:20116]	2291	0.457538	-1.12804	0.0055439	0.0226596	yes	down
ENSG00000214776	AC092821.1	alpha-2-macroglobulin like 1 pseudogene	7870	0.457103	-1.12941	0.00597617	0.0239815	yes	down
ENSG00000105856	HBP1	HMG-box transcription factor 1 [Source:HGNC Symbol;Acc:HGNC:23200]	2420	0.456927	-1.12997	6.84e-11	7.23e-09	yes	down
ENSG00000141527	CARD14	caspase recruitment domain family member 14 [Source:HGNC Symbol;Acc:HGNC:16446]	4475	0.456925	-1.12997	0.00156718	0.00881028	yes	down
ENSG00000273192	AL671710.1	novel transcript, antisense to ALG12	2349	0.456721	-1.13062	0.0140561	0.0458184	yes	down
ENSG00000108306	FBXL20	F-box and leucine rich repeat protein 20 [Source:HGNC Symbol;Acc:HGNC:24679]	1620	0.456714	-1.13064	0.000886952	0.00573019	yes	down
ENSG00000100523	DDHD1	DDHD domain containing 1 [Source:HGNC Symbol;Acc:HGNC:19714]	5503	0.456694	-1.1307	0.00105793	0.00656772	yes	down
ENSG00000184371	CSF1	colony stimulating factor 1 [Source:HGNC Symbol;Acc:HGNC:2432]	2484	0.456485	-1.13136	0.00996472	0.035508	yes	down
ENSG00000065243	PKN2	protein kinase N2 [Source:HGNC Symbol;Acc:HGNC:9406]	6070	0.456159	-1.13239	7.99e-05	0.000888866	yes	down
ENSG00000175455	CCDC14	coiled-coil domain containing 14 [Source:HGNC Symbol;Acc:HGNC:25766]	4156	0.456076	-1.13265	0.000334496	0.00270275	yes	down
ENSG00000233306	TRGV2	T cell receptor gamma variable 2 [Source:HGNC Symbol;Acc:HGNC:12287]	544	0.456021	-1.13283	0.000797404	0.00526828	yes	down
ENSG00000166405	RIC3	RIC3 acetylcholine receptor chaperone [Source:HGNC Symbol;Acc:HGNC:30338]	5788	0.455722	-1.13377	0.00665225	0.0260901	yes	down
ENSG00000129521	EGLN3	egl-9 family hypoxia inducible factor 3 [Source:HGNC Symbol;Acc:HGNC:14661]	2706	0.455714	-1.1338	0.00670946	0.0262646	yes	down
ENSG00000241490	AC093010.2	novel transcript, antisense to ZNF80	3023	0.455434	-1.13469	0.0019154	0.0102365	yes	down
ENSG00000128872	TMOD2	tropomodulin 2 [Source:HGNC Symbol;Acc:HGNC:11872]	9150	0.455407	-1.13477	6.63e-06	0.000122088	yes	down
ENSG00000108256	NUFIP2	nuclear FMR1 interacting protein 2 [Source:HGNC Symbol;Acc:HGNC:17634]	10877	0.454886	-1.13642	2.75e-06	5.96e-05	yes	down
ENSG00000256500	AL139300.1	novel protein	2505	0.454448	-1.13781	1.2e-05	0.00019742	yes	down
ENSG00000134815	DHX34	DExH-box helicase 34 [Source:HGNC Symbol;Acc:HGNC:16719]	4338	0.453967	-1.13934	0.000977408	0.0061844	yes	down
ENSG00000189007	ADAT2	adenosine deaminase tRNA specific 2 [Source:HGNC Symbol;Acc:HGNC:21172]	6244	0.453944	-1.13941	0.00304964	0.0144669	yes	down
ENSG00000173214	MFSD4B	major facilitator superfamily domain containing 4B [Source:HGNC Symbol;Acc:HGNC:21053]	3677	0.45393	-1.13946	0.000575942	0.00410623	yes	down
ENSG00000101104	PABPC1L	poly(A) binding protein cytoplasmic 1 like [Source:HGNC Symbol;Acc:HGNC:15797]	1851	0.453771	-1.13996	0.0113678	0.0392521	yes	down
ENSG00000198743	SLC5A3	solute carrier family 5 member 3 [Source:HGNC Symbol;Acc:HGNC:11038]	11566	0.453716	-1.14014	1.1e-05	0.000182994	yes	down
ENSG00000229852	AC019205.1	novel transcript, antisense to KHDC1	3362	0.453614	-1.14046	0.000102295	0.00107584	yes	down
ENSG00000269937	AC093525.7	novel transcript, antisense to PDPK1	3626	0.453595	-1.14052	0.00347338	0.0160039	yes	down
ENSG00000270012	AC232271.1	novel transcript	2715	0.453399	-1.14115	0.00335119	0.0155647	yes	down
ENSG00000100697	DICER1	dicer 1, ribonuclease III [Source:HGNC Symbol;Acc:HGNC:17098]	10277	0.453199	-1.14178	6.38e-07	1.78e-05	yes	down
ENSG00000281852	LINC00891	long intergenic non-protein coding RNA 891 [Source:HGNC Symbol;Acc:HGNC:48577]	4113	0.453023	-1.14234	0.00208016	0.0108959	yes	down
ENSG00000101493	ZNF516	zinc finger protein 516 [Source:HGNC Symbol;Acc:HGNC:28990]	8678	0.452306	-1.14463	0.0018714	0.0100736	yes	down
ENSG00000188315	C3orf62	chromosome 3 open reading frame 62 [Source:HGNC Symbol;Acc:HGNC:24771]	3748	0.452176	-1.14504	0.00549142	0.0225003	yes	down
ENSG00000259976	AC093010.3	novel transcript	15214	0.452056	-1.14543	0.00421351	0.0184827	yes	down
ENSG00000169231	THBS3	thrombospondin 3 [Source:HGNC Symbol;Acc:HGNC:11787]	3145	0.451963	-1.14572	7.67e-05	0.000861138	yes	down
ENSG00000233806	LINC01237	long intergenic non-protein coding RNA 1237 [Source:HGNC Symbol;Acc:HGNC:49793]	843	0.451886	-1.14597	0.00381329	0.0171646	yes	down
ENSG00000235532	LINC00402	long intergenic non-protein coding RNA 402 [Source:HGNC Symbol;Acc:HGNC:42732]	3340	0.451879	-1.14599	0.00208073	0.0108968	yes	down
ENSG00000276259	AC009118.3	novel transcript, antisense to CNOT1	873	0.451749	-1.14641	0.00812535	0.0303303	yes	down
ENSG00000162888	C1orf147	chromosome 1 open reading frame 147 [Source:HGNC Symbol;Acc:HGNC:32061]	2096	0.451595	-1.1469	0.000720591	0.00488604	yes	down
ENSG00000231856	AL162377.1	novel transcript	1793	0.451509	-1.14717	9.17e-05	0.000991154	yes	down
ENSG00000170345	FOS	Fos proto-oncogene, AP-1 transcription factor subunit [Source:HGNC Symbol;Acc:HGNC:3796]	2104	0.451263	-1.14796	0.00429338	0.0187169	yes	down
ENSG00000183891	TTC32	tetratricopeptide repeat domain 32 [Source:HGNC Symbol;Acc:HGNC:32954]	941	0.450963	-1.14892	1.1e-05	0.000183511	yes	down
ENSG00000173295	FAM86B3P	family with sequence similarity 86 member B3, pseudogene [Source:HGNC Symbol;Acc:HGNC:44371]	2829	0.450814	-1.14939	8.75e-05	0.000956183	yes	down
ENSG00000048740	CELF2	CUGBP Elav-like family member 2 [Source:HGNC Symbol;Acc:HGNC:2550]	1952	0.450623	-1.15001	0.000571089	0.00408137	yes	down
ENSG00000073605	GSDMB	gasdermin B [Source:HGNC Symbol;Acc:HGNC:23690]	1468	0.450476	-1.15048	0.00540336	0.0222175	yes	down
ENSG00000242028	HYPK	huntingtin interacting protein K [Source:HGNC Symbol;Acc:HGNC:18418]	4777	0.450464	-1.15052	0.00332338	0.0154623	yes	down
ENSG00000218018	AL109955.1	novel transcript	1540	0.449942	-1.15219	0.00816474	0.0304561	yes	down
ENSG00000135655	USP15	ubiquitin specific peptidase 15 [Source:HGNC Symbol;Acc:HGNC:12613]	14971	0.449773	-1.15273	0.000155431	0.00149581	yes	down
ENSG00000163867	ZMYM6	zinc finger MYM-type containing 6 [Source:HGNC Symbol;Acc:HGNC:13050]	5122	0.449692	-1.15299	0.00172599	0.00947317	yes	down
ENSG00000242689	CNTF	ciliary neurotrophic factor [Source:HGNC Symbol;Acc:HGNC:2169]	1902	0.44956	-1.15341	0.0143133	0.0464876	yes	down
ENSG00000173933	RBM4	RNA binding motif protein 4 [Source:HGNC Symbol;Acc:HGNC:9901]	2321	0.449244	-1.15443	0.00596908	0.0239638	yes	down
ENSG00000286707	AC010896.1	novel transcript	2717	0.448884	-1.15559	0.000764196	0.0051156	yes	down
ENSG00000167604	NFKBID	NFKB inhibitor delta [Source:HGNC Symbol;Acc:HGNC:15671]	1736	0.448847	-1.15571	0.00157814	0.00884987	yes	down
ENSG00000180667	YOD1	YOD1 deubiquitinase [Source:HGNC Symbol;Acc:HGNC:25035]	6265	0.448706	-1.15616	0.00115659	0.00702431	yes	down
ENSG00000246627	CACNA1C-AS1	CACNA1C antisense RNA 1 [Source:HGNC Symbol;Acc:HGNC:40119]	2191	0.44867	-1.15627	0.00387198	0.0173626	yes	down
ENSG00000225507	AC069282.1	pseudogene similar to part of TTK protein kinase TTK	526	0.448497	-1.15683	0.00189354	0.0101561	yes	down
ENSG00000273174	AC108673.2	novel transcript, antisense to RAB43	565	0.448449	-1.15698	0.00669991	0.0262387	yes	down
ENSG00000238083	LRRC37A2	leucine rich repeat containing 37 member A2 [Source:HGNC Symbol;Acc:HGNC:32404]	5669	0.448315	-1.15742	0.000986861	0.00622001	yes	down
ENSG00000057704	TMCC3	transmembrane and coiled-coil domain family 3 [Source:HGNC Symbol;Acc:HGNC:29199]	5874	0.447884	-1.1588	0.00183113	0.00992649	yes	down
ENSG00000170006	TMEM154	transmembrane protein 154 [Source:HGNC Symbol;Acc:HGNC:26489]	10534	0.447835	-1.15896	0.00360808	0.0164673	yes	down
ENSG00000175548	ALG10B	ALG10 alpha-1,2-glucosyltransferase B [Source:HGNC Symbol;Acc:HGNC:31088]	10050	0.447814	-1.15903	6.33e-08	2.6e-06	yes	down
ENSG00000165985	C1QL3	complement C1q like 3 [Source:HGNC Symbol;Acc:HGNC:19359]	2376	0.447646	-1.15957	0.00508165	0.0212262	yes	down
ENSG00000125505	MBOAT7	membrane bound O-acyltransferase domain containing 7 [Source:HGNC Symbol;Acc:HGNC:15505]	2294	0.447632	-1.15962	0.00722882	0.0277912	yes	down
ENSG00000091844	RGS17	regulator of G protein signaling 17 [Source:HGNC Symbol;Acc:HGNC:14088]	7773	0.44759	-1.15975	0.00718765	0.0276818	yes	down
ENSG00000165959	CLMN	calmin [Source:HGNC Symbol;Acc:HGNC:19972]	12749	0.447507	-1.16002	0.0150376	0.0481291	yes	down
ENSG00000175322	ZNF519	zinc finger protein 519 [Source:HGNC Symbol;Acc:HGNC:30574]	2830	0.447315	-1.16064	0.000258303	0.00222646	yes	down
ENSG00000197837	HIST4H4	histone cluster 4 H4 [Source:HGNC Symbol;Acc:HGNC:20510]	577	0.447148	-1.16118	0.000650631	0.00451174	yes	down
ENSG00000108960	MMD	monocyte to macrophage differentiation associated [Source:HGNC Symbol;Acc:HGNC:7153]	2641	0.447047	-1.1615	0.0100012	0.0355977	yes	down
ENSG00000185946	RNPC3	RNA binding region (RNP1, RRM) containing 3 [Source:HGNC Symbol;Acc:HGNC:18666]	2144	0.446836	-1.16218	0.00213475	0.0110974	yes	down
ENSG00000112394	SLC16A10	solute carrier family 16 member 10 [Source:HGNC Symbol;Acc:HGNC:17027]	10757	0.446726	-1.16254	0.0129001	0.0429797	yes	down
ENSG00000287917	AP000944.7	novel transcript, antisense to POLA2	1179	0.445938	-1.16509	0.0124824	0.0419482	yes	down
ENSG00000156671	SAMD8	sterile alpha motif domain containing 8 [Source:HGNC Symbol;Acc:HGNC:26320]	6906	0.445681	-1.16592	4.02e-07	1.22e-05	yes	down
ENSG00000287839	AL353807.5	novel transcript	1259	0.44567	-1.16595	0.00016593	0.00157445	yes	down
ENSG00000245970	AP003352.1	novel transcript	1989	0.445654	-1.166	0.0118464	0.0404523	yes	down
ENSG00000111886	GABRR2	gamma-aminobutyric acid type A receptor rho2 subunit [Source:HGNC Symbol;Acc:HGNC:4091]	4738	0.445282	-1.16721	2.26e-05	0.000329609	yes	down
ENSG00000167207	NOD2	nucleotide binding oligomerization domain containing 2 [Source:HGNC Symbol;Acc:HGNC:5331]	4486	0.444904	-1.16843	0.0122953	0.0415106	yes	down
ENSG00000252421	RNU6-1069P	RNA, U6 small nuclear 1069, pseudogene [Source:HGNC Symbol;Acc:HGNC:48032]	133	0.444682	-1.16915	4.74e-07	1.39e-05	yes	down
ENSG00000279149	AL356750.1	TEC	2496	0.444287	-1.17044	0.0114208	0.0393877	yes	down
ENSG00000274425	AC114271.1	novel transcript, antisense to ICAM3	2813	0.444216	-1.17067	4.4e-05	0.000559939	yes	down
ENSG00000179988	PSTK	phosphoseryl-tRNA kinase [Source:HGNC Symbol;Acc:HGNC:28578]	1098	0.443953	-1.17152	0.0126907	0.0425135	yes	down
ENSG00000160111	CPAMD8	C3 and PZP like alpha-2-macroglobulin domain containing 8 [Source:HGNC Symbol;Acc:HGNC:23228]	5985	0.44386	-1.17182	0.000320686	0.00261954	yes	down
ENSG00000232354	VIPR1-AS1	VIPR1 antisense RNA 1 [Source:HGNC Symbol;Acc:HGNC:40610]	1435	0.443816	-1.17197	0.00167147	0.00925338	yes	down
ENSG00000214544	GTF2IRD2P1	GTF2I repeat domain containing 2 pseudogene 1 [Source:HGNC Symbol;Acc:HGNC:33127]	3055	0.443791	-1.17205	0.000171749	0.00161749	yes	down
ENSG00000197620	CXorf40A	chromosome X open reading frame 40A [Source:HGNC Symbol;Acc:HGNC:28089]	1403	0.443502	-1.17299	0.00423519	0.0185445	yes	down
ENSG00000233695	GAS6-AS1	GAS6 antisense RNA 1 [Source:HGNC Symbol;Acc:HGNC:39826]	7169	0.443416	-1.17327	0.00642752	0.0254078	yes	down
ENSG00000205309	NT5M	5',3'-nucleotidase, mitochondrial [Source:HGNC Symbol;Acc:HGNC:15769]	1635	0.443388	-1.17336	0.00965894	0.0347411	yes	down
ENSG00000022556	NLRP2	NLR family pyrin domain containing 2 [Source:HGNC Symbol;Acc:HGNC:22948]	3576	0.443153	-1.17412	3.89e-06	7.87e-05	yes	down
ENSG00000145850	TIMD4	T cell immunoglobulin and mucin domain containing 4 [Source:HGNC Symbol;Acc:HGNC:25132]	1330	0.44305	-1.17446	0.0145814	0.0471245	yes	down
ENSG00000170525	PFKFB3	6-phosphofructo-2-kinase/fructose-2,6-biphosphatase 3 [Source:HGNC Symbol;Acc:HGNC:8874]	2311	0.442791	-1.1753	0.00841907	0.0312097	yes	down
ENSG00000143882	ATP6V1C2	ATPase H+ transporting V1 subunit C2 [Source:HGNC Symbol;Acc:HGNC:18264]	1578	0.442594	-1.17594	0.000654953	0.00453191	yes	down
ENSG00000213443	AC007068.1	nucleophosmin (nucleolar phosphoprotein B23, numatrin) (NPM1) pseudogene	844	0.442405	-1.17656	6.54e-05	0.000761169	yes	down
ENSG00000262001	DLGAP1-AS2	DLGAP1 antisense RNA 2 [Source:HGNC Symbol;Acc:HGNC:28146]	2261	0.442334	-1.17679	0.00271569	0.013272	yes	down
ENSG00000256977	LIMS3	LIM zinc finger domain containing 3 [Source:HGNC Symbol;Acc:HGNC:30047]	1197	0.442263	-1.17702	0.00630921	0.0250521	yes	down
ENSG00000131669	NINJ1	ninjurin 1 [Source:HGNC Symbol;Acc:HGNC:7824]	1237	0.441981	-1.17794	0.0133761	0.0441457	yes	down
ENSG00000130066	SAT1	spermidine/spermine N1-acetyltransferase 1 [Source:HGNC Symbol;Acc:HGNC:10540]	1065	0.441849	-1.17838	0.00764863	0.0290024	yes	down
ENSG00000276710	CSPG4P10	chondroitin sulfate proteoglycan 4 pseudogene 10 [Source:HGNC Symbol;Acc:HGNC:48361]	4817	0.441182	-1.18055	0.00386848	0.0173519	yes	down
ENSG00000184619	KRBA2	KRAB-A domain containing 2 [Source:HGNC Symbol;Acc:HGNC:26989]	1964	0.441011	-1.18111	7.66e-05	0.000860709	yes	down
ENSG00000164309	CMYA5	cardiomyopathy associated 5 [Source:HGNC Symbol;Acc:HGNC:14305]	12888	0.440784	-1.18186	0.00669956	0.0262387	yes	down
ENSG00000175414	ARL10	ADP ribosylation factor like GTPase 10 [Source:HGNC Symbol;Acc:HGNC:22042]	10826	0.440629	-1.18236	5.77e-06	0.000109311	yes	down
ENSG00000118689	FOXO3	forkhead box O3 [Source:HGNC Symbol;Acc:HGNC:3821]	7296	0.440481	-1.18285	9.37e-05	0.00100753	yes	down
ENSG00000129315	CCNT1	cyclin T1 [Source:HGNC Symbol;Acc:HGNC:1599]	6788	0.439877	-1.18483	0.000105987	0.00110816	yes	down
ENSG00000273136	NBPF26	NBPF member 26 [Source:HGNC Symbol;Acc:HGNC:49571]	4602	0.439872	-1.18484	0.00462792	0.0197551	yes	down
ENSG00000249624	AP000295.1	novel protein	3770	0.439857	-1.18489	3.2e-06	6.74e-05	yes	down
ENSG00000277476	AC005332.5	novel transcript	2735	0.439579	-1.1858	0.0090171	0.0329221	yes	down
ENSG00000074660	SCARF1	scavenger receptor class F member 1 [Source:HGNC Symbol;Acc:HGNC:16820]	3428	0.439399	-1.1864	0.0153462	0.0488556	yes	down
ENSG00000139055	ERP27	endoplasmic reticulum protein 27 [Source:HGNC Symbol;Acc:HGNC:26495]	1547	0.439081	-1.18744	0.0026604	0.013078	yes	down
ENSG00000196646	ZNF136	zinc finger protein 136 [Source:HGNC Symbol;Acc:HGNC:12920]	3601	0.438537	-1.18923	8.57e-07	2.3e-05	yes	down
ENSG00000185271	KLHL33	kelch like family member 33 [Source:HGNC Symbol;Acc:HGNC:31952]	5478	0.438336	-1.18989	0.00541496	0.0222516	yes	down
ENSG00000155158	TTC39B	tetratricopeptide repeat domain 39B [Source:HGNC Symbol;Acc:HGNC:23704]	10483	0.437848	-1.1915	0.000763716	0.0051156	yes	down
ENSG00000140807	NKD1	NKD inhibitor of WNT signaling pathway 1 [Source:HGNC Symbol;Acc:HGNC:17045]	17039	0.437837	-1.19153	0.000131789	0.00131477	yes	down
ENSG00000139132	FGD4	FYVE, RhoGEF and PH domain containing 4 [Source:HGNC Symbol;Acc:HGNC:19125]	2977	0.437619	-1.19225	0.0121818	0.0412756	yes	down
ENSG00000068976	PYGM	glycogen phosphorylase, muscle associated [Source:HGNC Symbol;Acc:HGNC:9726]	2866	0.437581	-1.19238	8.94e-06	0.000155784	yes	down
ENSG00000095397	WHRN	whirlin [Source:HGNC Symbol;Acc:HGNC:16361]	4070	0.437388	-1.19301	0.0101772	0.036071	yes	down
ENSG00000276718	AC005840.4	novel transcript, antisense to VAMP1	599	0.437321	-1.19323	0.000156587	0.00150532	yes	down
ENSG00000274561	AC005332.3	novel transcript	446	0.437255	-1.19345	0.00243301	0.0122243	yes	down
ENSG00000243244	STON1	stonin 1 [Source:HGNC Symbol;Acc:HGNC:17003]	5606	0.437205	-1.19362	0.0121587	0.0412251	yes	down
ENSG00000197558	SSPO	SCO-spondin [Source:HGNC Symbol;Acc:HGNC:21998]	15589	0.437153	-1.19379	0.00668462	0.0261941	yes	down
ENSG00000229413	AC018638.1	novel pseudogene	330	0.437077	-1.19404	0.000334069	0.00270255	yes	down
ENSG00000151131	C12orf45	chromosome 12 open reading frame 45 [Source:HGNC Symbol;Acc:HGNC:28628]	1279	0.437045	-1.19415	0.000679302	0.00466239	yes	down
ENSG00000272030	AL162258.2	novel transcript, antisense to S100A1 and CHTOP	831	0.436905	-1.19461	0.00646569	0.0255149	yes	down
ENSG00000272645	GTF2IP20	general transcription factor IIi pseudogene 20 [Source:HGNC Symbol;Acc:HGNC:51732]	2966	0.43675	-1.19512	2.89e-05	0.000399467	yes	down
ENSG00000096093	EFHC1	EF-hand domain containing 1 [Source:HGNC Symbol;Acc:HGNC:16406]	3829	0.436718	-1.19523	0.0019882	0.0105209	yes	down
ENSG00000175779	LINC02694	long intergenic non-protein coding RNA 2694 [Source:HGNC Symbol;Acc:HGNC:33796]	2043	0.436717	-1.19523	0.0149078	0.0478283	yes	down
ENSG00000108848	LUC7L3	LUC7 like 3 pre-mRNA splicing factor [Source:HGNC Symbol;Acc:HGNC:24309]	2284	0.436217	-1.19688	0.000250324	0.00217374	yes	down
ENSG00000198064	NPIPB13	nuclear pore complex interacting protein family, member B13 [Source:HGNC Symbol;Acc:HGNC:41989]	3584	0.43575	-1.19843	0.0130163	0.0432695	yes	down
ENSG00000070476	ZXDC	ZXD family zinc finger C [Source:HGNC Symbol;Acc:HGNC:28160]	3377	0.435521	-1.19919	2.26e-06	5.08e-05	yes	down
ENSG00000158023	WDR66	WD repeat domain 66 [Source:HGNC Symbol;Acc:HGNC:28506]	3729	0.435223	-1.20017	0.00456544	0.0195631	yes	down
ENSG00000175544	CABP4	calcium binding protein 4 [Source:HGNC Symbol;Acc:HGNC:1386]	2559	0.435174	-1.20034	0.00285849	0.0137818	yes	down
ENSG00000258311	AC009779.3	novel protein	3382	0.434638	-1.20211	0.00191838	0.0102443	yes	down
ENSG00000125804	FAM182A	family with sequence similarity 182 member A [Source:HGNC Symbol;Acc:HGNC:16222]	5070	0.434423	-1.20283	0.00282057	0.0136454	yes	down
ENSG00000214900	LINC01588	long intergenic non-protein coding RNA 1588 [Source:HGNC Symbol;Acc:HGNC:27503]	4279	0.434396	-1.20292	9.93e-06	0.000169815	yes	down
ENSG00000023839	ABCC2	ATP binding cassette subfamily C member 2 [Source:HGNC Symbol;Acc:HGNC:53]	5806	0.434349	-1.20307	0.000115588	0.00118728	yes	down
ENSG00000159433	STARD9	StAR related lipid transfer domain containing 9 [Source:HGNC Symbol;Acc:HGNC:19162]	15637	0.434284	-1.20329	0.000604369	0.00425667	yes	down
ENSG00000224892	RPS4XP16	ribosomal protein S4X pseudogene 16 [Source:HGNC Symbol;Acc:HGNC:36365]	807	0.434266	-1.20335	0.00826715	0.0307612	yes	down
ENSG00000162804	SNED1	sushi, nidogen and EGF like domains 1 [Source:HGNC Symbol;Acc:HGNC:24696]	8394	0.434114	-1.20385	2.15e-05	0.000316288	yes	down
ENSG00000205269	TMEM170B	transmembrane protein 170B [Source:HGNC Symbol;Acc:HGNC:34244]	8891	0.434101	-1.2039	0.00629504	0.025018	yes	down
ENSG00000227827	AC138969.2	polycystic kidney disease 1 (autosomal dominant) (PKD1) pseudogene	9932	0.433825	-1.20482	0.0030302	0.0143951	yes	down
ENSG00000198899	MT-ATP6	mitochondrially encoded ATP synthase membrane subunit 6 [Source:HGNC Symbol;Acc:HGNC:7414]	681	0.433796	-1.20491	0.000131081	0.00131081	yes	down
ENSG00000114796	KLHL24	kelch like family member 24 [Source:HGNC Symbol;Acc:HGNC:25947]	7380	0.433312	-1.20652	0.00017486	0.00163874	yes	down
ENSG00000157796	WDR19	WD repeat domain 19 [Source:HGNC Symbol;Acc:HGNC:18340]	4395	0.433233	-1.20678	4.15e-05	0.000535291	yes	down
ENSG00000139890	REM2	RRAD and GEM like GTPase 2 [Source:HGNC Symbol;Acc:HGNC:20248]	1858	0.433046	-1.20741	0.00365958	0.0166457	yes	down
ENSG00000284747	AL034417.4	novel transcript, antisense to ERRFI1	2236	0.433038	-1.20743	0.00123444	0.00739176	yes	down
ENSG00000262728	AC123768.3	novel transcript, antisense to GOLGA8N	1393	0.432915	-1.20784	0.00155215	0.00874611	yes	down
ENSG00000166439	RNF169	ring finger protein 169 [Source:HGNC Symbol;Acc:HGNC:26961]	7842	0.432842	-1.20809	6.31e-05	0.000740479	yes	down
ENSG00000239407	Z68871.1	novel transcript	1133	0.432666	-1.20868	0.0109208	0.0381059	yes	down
ENSG00000174007	CEP19	centrosomal protein 19 [Source:HGNC Symbol;Acc:HGNC:28209]	2158	0.431892	-1.21126	0.00550344	0.022529	yes	down
ENSG00000257497	AC121761.1	novel transcript, antisense to GLIPR1	1482	0.430792	-1.21494	6.05e-05	0.000715745	yes	down
ENSG00000132424	PNISR	PNN interacting serine and arginine rich protein [Source:HGNC Symbol;Acc:HGNC:21222]	5189	0.430703	-1.21523	1.1e-05	0.00018349	yes	down
ENSG00000203865	ATP1A1-AS1	ATP1A1 antisense RNA 1 [Source:HGNC Symbol;Acc:HGNC:28262]	3099	0.430531	-1.21581	0.00442092	0.0191269	yes	down
ENSG00000235194	PPP1R3E	protein phosphatase 1 regulatory subunit 3E [Source:HGNC Symbol;Acc:HGNC:14943]	4775	0.430081	-1.21732	0.00255994	0.012698	yes	down
ENSG00000133466	C1QTNF6	C1q and TNF related 6 [Source:HGNC Symbol;Acc:HGNC:14343]	1647	0.429971	-1.21769	0.0120249	0.0408955	yes	down
ENSG00000132334	PTPRE	protein tyrosine phosphatase receptor type E [Source:HGNC Symbol;Acc:HGNC:9669]	5331	0.429664	-1.21872	0.00059636	0.00421486	yes	down
ENSG00000241058	NSUN6	NOP2/Sun RNA methyltransferase 6 [Source:HGNC Symbol;Acc:HGNC:23529]	2166	0.429027	-1.22086	0.00179095	0.0097492	yes	down
ENSG00000095564	BTAF1	B-TFIID TATA-box binding protein associated factor 1 [Source:HGNC Symbol;Acc:HGNC:17307]	7249	0.428776	-1.22171	0.000124373	0.00125778	yes	down
ENSG00000262943	ALOX12P2	arachidonate 12-lipoxygenase pseudogene 2 [Source:HGNC Symbol;Acc:HGNC:432]	4326	0.428753	-1.22178	0.012785	0.0427531	yes	down
ENSG00000198932	GPRASP1	G protein-coupled receptor associated sorting protein 1 [Source:HGNC Symbol;Acc:HGNC:24834]	5901	0.428695	-1.22198	0.00826928	0.0307649	yes	down
ENSG00000249626	AC024560.2	protein phosphatase 4, regulatory subunit 2 (PPP4R2) pseudogene	1497	0.428507	-1.22261	0.0123954	0.0417692	yes	down
ENSG00000145780	FEM1C	fem-1 homolog C [Source:HGNC Symbol;Acc:HGNC:16933]	5697	0.427881	-1.22472	0.00576992	0.0233528	yes	down
ENSG00000233396	LINC01719	long intergenic non-protein coding RNA 1719 [Source:HGNC Symbol;Acc:HGNC:52506]	4486	0.427698	-1.22534	5.59e-06	0.000106553	yes	down
ENSG00000273338	AC103591.3	novel transcript, antisense to DNAJB4	209	0.427665	-1.22545	0.00142464	0.00819795	yes	down
ENSG00000268947	AC002128.1	novel transcript	1016	0.427629	-1.22557	0.0117297	0.0401662	yes	down
ENSG00000184206	GOLGA6L4	golgin A6 family like 4 [Source:HGNC Symbol;Acc:HGNC:27256]	4553	0.427615	-1.22562	0.0023677	0.0119787	yes	down
ENSG00000268030	AC005253.1	novel transcript, antisense to KXD1	2001	0.427441	-1.2262	0.00130782	0.00770908	yes	down
ENSG00000169991	IFFO2	intermediate filament family orphan 2 [Source:HGNC Symbol;Acc:HGNC:27006]	6179	0.427393	-1.22637	0.0119182	0.0406353	yes	down
ENSG00000276007	AC079414.3	novel transcript, antisense WWOX	1090	0.427392	-1.22637	0.0101732	0.0360641	yes	down
ENSG00000106258	CYP3A5	cytochrome P450 family 3 subfamily A member 5 [Source:HGNC Symbol;Acc:HGNC:2638]	1720	0.427302	-1.22667	0.00420642	0.0184576	yes	down
ENSG00000113742	CPEB4	cytoplasmic polyadenylation element binding protein 4 [Source:HGNC Symbol;Acc:HGNC:21747]	9418	0.426975	-1.22778	0.000208398	0.00187894	yes	down
ENSG00000286656	AC008875.2	novel transcript	1386	0.42696	-1.22783	0.000287742	0.00241917	yes	down
ENSG00000116539	ASH1L	ASH1 like histone lysine methyltransferase [Source:HGNC Symbol;Acc:HGNC:19088]	11942	0.426798	-1.22838	1.63e-07	5.84e-06	yes	down
ENSG00000146433	TMEM181	transmembrane protein 181 [Source:HGNC Symbol;Acc:HGNC:20958]	5390	0.42654	-1.22925	0.00122579	0.00735307	yes	down
ENSG00000189269	DRICH1	aspartate rich 1 [Source:HGNC Symbol;Acc:HGNC:28031]	1300	0.426449	-1.22956	0.00541459	0.0222516	yes	down
ENSG00000238105	GOLGA2P5	GOLGA2 pseudogene 5 [Source:HGNC Symbol;Acc:HGNC:25315]	5266	0.426034	-1.23096	0.00162947	0.009077	yes	down
ENSG00000154358	OBSCN	obscurin, cytoskeletal calmodulin and titin-interacting RhoGEF [Source:HGNC Symbol;Acc:HGNC:15719]	26925	0.426006	-1.23105	0.000206994	0.00187257	yes	down
ENSG00000270049	AC009061.2	novel transcript, antisense to AGRP	2475	0.425976	-1.23116	1.09e-06	2.82e-05	yes	down
ENSG00000173991	TCAP	titin-cap [Source:HGNC Symbol;Acc:HGNC:11610]	2123	0.425747	-1.23193	0.00282854	0.0136768	yes	down
ENSG00000188647	PTAR1	protein prenyltransferase alpha subunit repeat containing 1 [Source:HGNC Symbol;Acc:HGNC:30449]	10099	0.425723	-1.23201	1.62e-06	3.89e-05	yes	down
ENSG00000272379	AL008729.2	novel transcript	473	0.425571	-1.23253	0.00220178	0.0113579	yes	down
ENSG00000280135	AL096816.1	TEC	2920	0.425202	-1.23378	0.00209218	0.0109439	yes	down
ENSG00000172828	CES3	carboxylesterase 3 [Source:HGNC Symbol;Acc:HGNC:1865]	3858	0.425156	-1.23394	0.0109692	0.0382448	yes	down
ENSG00000261716	HIST2H2BC	histone cluster 2 H2B family member c (pseudogene) [Source:HGNC Symbol;Acc:HGNC:20516]	6440	0.42513	-1.23402	6.41e-06	0.000118706	yes	down
ENSG00000269867	AC010326.3	novel transcript, sense intronic to ZNF814	679	0.424784	-1.2352	0.00993158	0.035437	yes	down
ENSG00000162591	MEGF6	multiple EGF like domains 6 [Source:HGNC Symbol;Acc:HGNC:3232]	7443	0.424783	-1.2352	0.000240034	0.00210137	yes	down
ENSG00000180953	AC015871.1	Suppressor of tumorigenicity 20 protein [Source:UniProtKB/Swiss-Prot;Acc:Q9HBF5]	694	0.424752	-1.23531	0.00934283	0.033859	yes	down
ENSG00000239388	ASB14	ankyrin repeat and SOCS box containing 14 [Source:HGNC Symbol;Acc:HGNC:19766]	3187	0.42462	-1.23576	0.0018584	0.0100217	yes	down
ENSG00000114268	PFKFB4	6-phosphofructo-2-kinase/fructose-2,6-biphosphatase 4 [Source:HGNC Symbol;Acc:HGNC:8875]	3499	0.424448	-1.23634	0.00695717	0.0270064	yes	down
ENSG00000251022	THAP9-AS1	THAP9 antisense RNA 1 [Source:HGNC Symbol;Acc:HGNC:44172]	2770	0.424311	-1.23681	6.71e-05	0.000776369	yes	down
ENSG00000149591	TAGLN	transgelin [Source:HGNC Symbol;Acc:HGNC:11553]	1477	0.423891	-1.23824	0.0121347	0.0411748	yes	down
ENSG00000168036	CTNNB1	catenin beta 1 [Source:HGNC Symbol;Acc:HGNC:2514]	3127	0.423397	-1.23992	0.000409623	0.00316409	yes	down
ENSG00000166343	MSS51	MSS51 mitochondrial translational activator [Source:HGNC Symbol;Acc:HGNC:21000]	2423	0.423375	-1.23999	0.000174558	0.00163648	yes	down
ENSG00000174514	MFSD4A	major facilitator superfamily domain containing 4A [Source:HGNC Symbol;Acc:HGNC:25433]	4058	0.423341	-1.24011	0.000312051	0.0025719	yes	down
ENSG00000175066	GK5	glycerol kinase 5 [Source:HGNC Symbol;Acc:HGNC:28635]	9815	0.423245	-1.24044	0.00401935	0.0178527	yes	down
ENSG00000113249	HAVCR1	hepatitis A virus cellular receptor 1 [Source:HGNC Symbol;Acc:HGNC:17866]	1807	0.423228	-1.24049	0.0109116	0.0380885	yes	down
ENSG00000151474	FRMD4A	FERM domain containing 4A [Source:HGNC Symbol;Acc:HGNC:25491]	6861	0.42264	-1.2425	0.000363011	0.00287943	yes	down
ENSG00000171570	RAB4B-EGLN2	RAB4B-EGLN2 readthrough (NMD candidate) [Source:HGNC Symbol;Acc:HGNC:44465]	2774	0.42264	-1.2425	9.08e-11	9.31e-09	yes	down
ENSG00000284070	AP000356.2	novel transcript	4634	0.422304	-1.24365	0.0062783	0.0249617	yes	down
ENSG00000138670	RASGEF1B	RasGEF domain family member 1B [Source:HGNC Symbol;Acc:HGNC:24881]	2386	0.42213	-1.24424	0.0060424	0.0241858	yes	down
ENSG00000283580	AC098484.3	novel protein	1008	0.422026	-1.2446	1.78e-05	0.000270721	yes	down
ENSG00000237356	AL365295.1	novel transcript	2598	0.421655	-1.24587	0.0157538	0.0498632	yes	down
ENSG00000204620	AC115618.1	novel transcript, antisense to RBM3	549	0.421261	-1.24721	0.0146189	0.0471863	yes	down
ENSG00000121310	ECHDC2	enoyl-CoA hydratase domain containing 2 [Source:HGNC Symbol;Acc:HGNC:23408]	1556	0.421237	-1.2473	0.00322091	0.0150904	yes	down
ENSG00000188277	C15orf62	chromosome 15 open reading frame 62 [Source:HGNC Symbol;Acc:HGNC:34489]	2470	0.421089	-1.2478	0.000245929	0.00214186	yes	down
ENSG00000248503	AL356235.1	chromosome 4 open reading frame 46 (C4orf46) pseudogene	2363	0.421078	-1.24784	0.00135687	0.00791138	yes	down
ENSG00000143847	PPFIA4	PTPRF interacting protein alpha 4 [Source:HGNC Symbol;Acc:HGNC:9248]	6434	0.420894	-1.24847	0.00456967	0.0195777	yes	down
ENSG00000239521	CASTOR3	CASTOR family member 3 [Source:HGNC Symbol;Acc:HGNC:29954]	2733	0.42087	-1.24855	5.06e-05	0.000623075	yes	down
ENSG00000280239	AC011498.7	TEC	2027	0.420642	-1.24933	0.000408457	0.00315872	yes	down
ENSG00000206530	CFAP44	cilia and flagella associated protein 44 [Source:HGNC Symbol;Acc:HGNC:25631]	10238	0.420409	-1.25013	4.71e-05	0.00059106	yes	down
ENSG00000285728	AC098484.4	novel transcript, antisense to PPIH	2041	0.42032	-1.25044	0.000207803	0.00187609	yes	down
ENSG00000268069	AC004466.1	novel transcript, antisense to HDAC7	1080	0.420304	-1.25049	0.0109458	0.0381832	yes	down
ENSG00000240240	BX664727.3	novel transcript	4479	0.420259	-1.25065	0.00996649	0.0355096	yes	down
ENSG00000197822	OCLN	occludin [Source:HGNC Symbol;Acc:HGNC:8104]	6438	0.419906	-1.25186	0.00733192	0.0281191	yes	down
ENSG00000112195	TREML2	triggering receptor expressed on myeloid cells like 2 [Source:HGNC Symbol;Acc:HGNC:21092]	3785	0.419716	-1.25252	0.0054963	0.0225134	yes	down
ENSG00000140199	SLC12A6	solute carrier family 12 member 6 [Source:HGNC Symbol;Acc:HGNC:10914]	3725	0.419577	-1.25299	4.74e-05	0.00059264	yes	down
ENSG00000168970	JMJD7-PLA2G4B	JMJD7-PLA2G4B readthrough [Source:HGNC Symbol;Acc:HGNC:34449]	3331	0.419572	-1.25301	0.00142641	0.0082046	yes	down
ENSG00000287265	AL365272.1	novel transcript, antisense to DUSP22	3484	0.419495	-1.25328	6.14e-05	0.000723396	yes	down
ENSG00000264772	AC016876.2	novel transcript	4554	0.419412	-1.25356	0.00980987	0.0351381	yes	down
ENSG00000268119	AC010615.2	novel transcript	4690	0.41787	-1.25887	0.0134679	0.0444077	yes	down
ENSG00000006016	CRLF1	cytokine receptor like factor 1 [Source:HGNC Symbol;Acc:HGNC:2364]	1741	0.417747	-1.2593	0.00507715	0.0212173	yes	down
ENSG00000248671	ALG1L9P	ALG1 like 9, pseudogene [Source:NCBI gene;Acc:285407]	3153	0.417598	-1.25981	7.86e-06	0.000140459	yes	down
ENSG00000233355	CHRM3-AS2	CHRM3 antisense RNA 2 [Source:HGNC Symbol;Acc:HGNC:43725]	5593	0.417419	-1.26043	0.00191813	0.0102443	yes	down
ENSG00000129657	SEC14L1	SEC14 like lipid binding 1 [Source:HGNC Symbol;Acc:HGNC:10698]	2908	0.417366	-1.26061	0.00106358	0.00659824	yes	down
ENSG00000131389	SLC6A6	solute carrier family 6 member 6 [Source:HGNC Symbol;Acc:HGNC:11052]	6526	0.417346	-1.26068	0.00226863	0.0115917	yes	down
ENSG00000116337	AMPD2	adenosine monophosphate deaminase 2 [Source:HGNC Symbol;Acc:HGNC:469]	4107	0.416979	-1.26195	0.00338126	0.0156854	yes	down
ENSG00000118579	MED28	mediator complex subunit 28 [Source:HGNC Symbol;Acc:HGNC:24628]	879	0.416616	-1.26321	2.89e-19	2.59e-16	yes	down
ENSG00000214021	TTLL3	tubulin tyrosine ligase like 3 [Source:HGNC Symbol;Acc:HGNC:24483]	3632	0.416551	-1.26344	0.00698269	0.0270855	yes	down
ENSG00000081148	IMPG2	interphotoreceptor matrix proteoglycan 2 [Source:HGNC Symbol;Acc:HGNC:18362]	8352	0.41597	-1.26545	0.0045021	0.019372	yes	down
ENSG00000197779	ZNF81	zinc finger protein 81 [Source:HGNC Symbol;Acc:HGNC:13156]	7859	0.415685	-1.26644	1.52e-05	0.000238502	yes	down
ENSG00000269476	AC010326.2	novel transcript	1020	0.415501	-1.26708	0.00046262	0.00346771	yes	down
ENSG00000198106	AC025279.1	novel transcript	4818	0.415147	-1.26831	5.35e-05	0.000647986	yes	down
ENSG00000232268	OR52I1	olfactory receptor family 52 subfamily I member 1 [Source:HGNC Symbol;Acc:HGNC:15220]	1050	0.415079	-1.26854	0.0121915	0.0412894	yes	down
ENSG00000184154	LRTOMT	leucine rich transmembrane and O-methyltransferase domain containing [Source:HGNC Symbol;Acc:HGNC:25033]	3194	0.414815	-1.26946	0.00231964	0.0117892	yes	down
ENSG00000100644	HIF1A	hypoxia inducible factor 1 subunit alpha [Source:HGNC Symbol;Acc:HGNC:4910]	3956	0.414648	-1.27004	0.00867194	0.0319224	yes	down
ENSG00000174788	PCP2	Purkinje cell protein 2 [Source:HGNC Symbol;Acc:HGNC:30209]	747	0.414064	-1.27207	0.00873728	0.0321057	yes	down
ENSG00000283761	AC118553.2	novel protein	2590	0.413963	-1.27243	0.00200484	0.010586	yes	down
ENSG00000279656	AL132780.4	TEC	1135	0.413932	-1.27254	0.0148265	0.04767	yes	down
ENSG00000225138	SLC9A3-AS1	SLC9A3 antisense RNA 1 [Source:HGNC Symbol;Acc:HGNC:40550]	2762	0.413792	-1.27302	0.0137512	0.0450707	yes	down
ENSG00000204282	TNRC6C-AS1	TNRC6C antisense RNA 1 [Source:HGNC Symbol;Acc:HGNC:44360]	3192	0.413777	-1.27308	0.00155178	0.00874588	yes	down
ENSG00000283787	PRR33	proline rich 33 [Source:HGNC Symbol;Acc:HGNC:35118]	3319	0.413431	-1.27428	0.000185826	0.0017199	yes	down
ENSG00000006459	KDM7A	lysine demethylase 7A [Source:HGNC Symbol;Acc:HGNC:22224]	9220	0.413332	-1.27463	1.3e-06	3.25e-05	yes	down
ENSG00000114841	DNAH1	dynein axonemal heavy chain 1 [Source:HGNC Symbol;Acc:HGNC:2940]	13104	0.413158	-1.27523	1.24e-05	0.000202494	yes	down
ENSG00000048342	CC2D2A	coiled-coil and C2 domain containing 2A [Source:HGNC Symbol;Acc:HGNC:29253]	5249	0.413082	-1.2755	0.00277976	0.0135055	yes	down
ENSG00000257556	LINC02298	long intergenic non-protein coding RNA 2298 [Source:HGNC Symbol;Acc:HGNC:53216]	3060	0.412945	-1.27598	0.0111108	0.0385881	yes	down
ENSG00000187416	LHFPL3	LHFPL tetraspan subfamily member 3 [Source:HGNC Symbol;Acc:HGNC:6589]	1719	0.412589	-1.27722	0.000231768	0.00204563	yes	down
ENSG00000078814	MYH7B	myosin heavy chain 7B [Source:HGNC Symbol;Acc:HGNC:15906]	6293	0.412576	-1.27727	0.000320549	0.00261922	yes	down
ENSG00000251634	AC145138.1	NLR family, apoptosis inhibitory protein (NAIP) pseudogene	2851	0.411997	-1.2793	5.41e-05	0.000654907	yes	down
ENSG00000257176	AC009318.1	novel transcript, antisense to FAR2	4676	0.411867	-1.27975	0.00742141	0.0283915	yes	down
ENSG00000166337	TAF10	TATA-box binding protein associated factor 10 [Source:HGNC Symbol;Acc:HGNC:11543]	5312	0.411772	-1.28008	2.16e-05	0.000317425	yes	down
ENSG00000237298	TTN-AS1	TTN antisense RNA 1 [Source:HGNC Symbol;Acc:HGNC:44124]	6297	0.411742	-1.28019	8.04e-08	3.15e-06	yes	down
ENSG00000261490	AC005674.2	novel transcript, overlapping WDR1	3510	0.411707	-1.28031	0.000959677	0.00609682	yes	down
ENSG00000264235	AP005329.1	novel transcript, antisense to MYL12A	1054	0.411339	-1.2816	0.00679356	0.026505	yes	down
ENSG00000267007	AC012615.2	novel transcript, antisense to REXO1	447	0.411306	-1.28172	0.000541155	0.00391328	yes	down
ENSG00000167766	ZNF83	zinc finger protein 83 [Source:HGNC Symbol;Acc:HGNC:13158]	3743	0.411245	-1.28193	0.000146479	0.00142654	yes	down
ENSG00000168214	RBPJ	recombination signal binding protein for immunoglobulin kappa J region [Source:HGNC Symbol;Acc:HGNC:5724]	5860	0.411235	-1.28197	8.47e-05	0.000932393	yes	down
ENSG00000228486	C2orf92	chromosome 2 open reading frame 92 [Source:HGNC Symbol;Acc:HGNC:49272]	1067	0.411125	-1.28235	0.000389516	0.00304292	yes	down
ENSG00000263126	AC040162.3	novel transcript	3907	0.411092	-1.28247	0.0102376	0.036235	yes	down
ENSG00000139668	WDFY2	WD repeat and FYVE domain containing 2 [Source:HGNC Symbol;Acc:HGNC:20482]	9369	0.41099	-1.28283	4.64e-05	0.000585009	yes	down
ENSG00000260078	AC007342.3	u3 small nucleolar ribonucleoprotein protein MPP10-like [Source:NCBI gene;Acc:643802]	3792	0.410935	-1.28302	0.00236528	0.0119713	yes	down
ENSG00000274808	TBC1D3B	TBC1 domain family member 3B [Source:HGNC Symbol;Acc:HGNC:27011]	2081	0.410889	-1.28318	0.00736977	0.0282401	yes	down
ENSG00000080298	RFX3	regulatory factor X3 [Source:HGNC Symbol;Acc:HGNC:9984]	9253	0.410629	-1.28409	5.85e-05	0.000697919	yes	down
ENSG00000261468	AC096921.2	novel transcript	1916	0.410549	-1.28437	6.7e-05	0.000775573	yes	down
ENSG00000173209	AHSA2P	activator of HSP90 ATPase homolog 2, pseudogene [Source:HGNC Symbol;Acc:HGNC:20437]	6574	0.410547	-1.28438	0.00858487	0.0316734	yes	down
ENSG00000086570	FAT2	FAT atypical cadherin 2 [Source:HGNC Symbol;Acc:HGNC:3596]	14534	0.410061	-1.28609	0.00858637	0.0316734	yes	down
ENSG00000153914	SREK1	splicing regulatory glutamic acid and lysine rich protein 1 [Source:HGNC Symbol;Acc:HGNC:17882]	6699	0.410036	-1.28618	0.000255963	0.00221197	yes	down
ENSG00000197813	AC011450.1	novel transcript	707	0.409817	-1.28695	0.00521268	0.0216523	yes	down
ENSG00000281100	AC105749.1	TEC	2008	0.409812	-1.28696	0.00234614	0.0118946	yes	down
ENSG00000265018	AGAP12P	ArfGAP with GTPase domain, ankyrin repeat and PH domain 12, pseudogene [Source:HGNC Symbol;Acc:HGNC:23661]	2359	0.409673	-1.28746	0.00604432	0.0241899	yes	down
ENSG00000249898	MCPH1-AS1	MCPH1 antisense RNA 1 [Source:HGNC Symbol;Acc:HGNC:51655]	3652	0.409508	-1.28804	2.72e-05	0.00038144	yes	down
ENSG00000069667	RORA	RAR related orphan receptor A [Source:HGNC Symbol;Acc:HGNC:10258]	1951	0.409401	-1.28841	0.00281713	0.0136362	yes	down
ENSG00000143409	MINDY1	MINDY lysine 48 deubiquitinase 1 [Source:HGNC Symbol;Acc:HGNC:25648]	1961	0.408905	-1.29016	1.25e-06	3.16e-05	yes	down
ENSG00000091592	NLRP1	NLR family pyrin domain containing 1 [Source:HGNC Symbol;Acc:HGNC:14374]	5610	0.408742	-1.29074	0.000144581	0.00141019	yes	down
ENSG00000130529	TRPM4	transient receptor potential cation channel subfamily M member 4 [Source:HGNC Symbol;Acc:HGNC:17993]	4058	0.408497	-1.2916	0.0156927	0.0497108	yes	down
ENSG00000204681	GABBR1	gamma-aminobutyric acid type B receptor subunit 1 [Source:HGNC Symbol;Acc:HGNC:4070]	4525	0.408157	-1.29281	0.00182044	0.00987849	yes	down
ENSG00000154134	ROBO3	roundabout guidance receptor 3 [Source:HGNC Symbol;Acc:HGNC:13433]	4528	0.407944	-1.29356	0.00342189	0.0158192	yes	down
ENSG00000246090	AP002026.1	novel transcript, antisense to ADH4, ADH6 & ADH1A	4825	0.407833	-1.29395	0.00651632	0.0256582	yes	down
ENSG00000285558	AC112504.2	novel protein	756	0.407612	-1.29473	0.000682516	0.00467847	yes	down
ENSG00000269982	AC018809.2	novel transcript, antisense to TMEM111	3823	0.407467	-1.29524	0.00193245	0.0102949	yes	down
ENSG00000234072	AC074117.1	novel transcript, antisense to GTF3C2 and EIF2B4	3060	0.407307	-1.29581	0.000214002	0.00192108	yes	down
ENSG00000146425	DYNLT1	dynein light chain Tctex-type 1 [Source:HGNC Symbol;Acc:HGNC:11697]	730	0.407263	-1.29597	1.56e-05	0.000243837	yes	down
ENSG00000253853	AC246817.1	novel transcript	3305	0.407237	-1.29606	0.0114007	0.0393463	yes	down
ENSG00000274015	AL136038.5	novel transcript	921	0.407184	-1.29625	0.0140699	0.0458468	yes	down
ENSG00000139908	TSSK4	testis specific serine kinase 4 [Source:HGNC Symbol;Acc:HGNC:19825]	1347	0.407072	-1.29664	0.00112098	0.00686552	yes	down
ENSG00000212127	TAS2R14	taste 2 receptor member 14 [Source:HGNC Symbol;Acc:HGNC:14920]	1858	0.406976	-1.29698	0.00157519	0.00883999	yes	down
ENSG00000264324	AC006030.1	novel protein	5059	0.406633	-1.2982	0.00132684	0.00778873	yes	down
ENSG00000284052	AC006460.2	novel transcript	4744	0.406363	-1.29916	0.0113943	0.0393335	yes	down
ENSG00000247373	TMED2-DT	TMED2 divergent transcript [Source:HGNC Symbol;Acc:HGNC:53346]	8279	0.40632	-1.29931	0.000522167	0.0038026	yes	down
ENSG00000184984	CHRM5	cholinergic receptor muscarinic 5 [Source:HGNC Symbol;Acc:HGNC:1954]	5410	0.406181	-1.2998	0.0140593	0.0458234	yes	down
ENSG00000008086	CDKL5	cyclin dependent kinase like 5 [Source:HGNC Symbol;Acc:HGNC:11411]	3449	0.406181	-1.2998	1.09e-05	0.000181993	yes	down
ENSG00000165030	NFIL3	nuclear factor, interleukin 3 regulated [Source:HGNC Symbol;Acc:HGNC:7787]	2055	0.405674	-1.30161	0.00492241	0.0207125	yes	down
ENSG00000178038	ALS2CL	ALS2 C-terminal like [Source:HGNC Symbol;Acc:HGNC:20605]	4913	0.405625	-1.30178	0.00307163	0.0145404	yes	down
ENSG00000254162	AC009812.3	novel transcript	3766	0.405488	-1.30227	0.00913354	0.0332523	yes	down
ENSG00000116016	EPAS1	endothelial PAS domain protein 1 [Source:HGNC Symbol;Acc:HGNC:3374]	5155	0.4054	-1.30258	0.00441704	0.0191224	yes	down
ENSG00000273261	AC092953.2	novel transcript, antisense to ATP11B	699	0.405331	-1.30283	0.00356994	0.0163321	yes	down
ENSG00000224897	POT1-AS1	POT1 antisense RNA 1 [Source:HGNC Symbol;Acc:HGNC:49459]	3252	0.404945	-1.3042	0.0112996	0.0390772	yes	down
ENSG00000182831	C16orf72	chromosome 16 open reading frame 72 [Source:HGNC Symbol;Acc:HGNC:30103]	5952	0.40488	-1.30443	0.000317801	0.00260412	yes	down
ENSG00000232940	HCG25	HLA complex group 25 [Source:HGNC Symbol;Acc:HGNC:20196]	3121	0.404846	-1.30455	4.6e-06	8.99e-05	yes	down
ENSG00000265206	AC004687.1	novel transcript, MIR142 host	1625	0.404374	-1.30624	0.010039	0.0357112	yes	down
ENSG00000174255	ZNF80	zinc finger protein 80 [Source:HGNC Symbol;Acc:HGNC:13155]	2216	0.404301	-1.3065	0.00208655	0.0109208	yes	down
ENSG00000273033	LINC02035	long intergenic non-protein coding RNA 2035 [Source:HGNC Symbol;Acc:HGNC:52875]	5476	0.403986	-1.30762	3.55e-05	0.000472705	yes	down
ENSG00000279253	AL121753.2	novel transcript	1461	0.403411	-1.30968	0.00251058	0.0125366	yes	down
ENSG00000275234	AC010503.4	novel transcript, antisense to DENND1C	688	0.403221	-1.31036	0.0125126	0.0420374	yes	down
ENSG00000278917	AC006213.6	TEC	4179	0.403075	-1.31088	0.0140367	0.0457866	yes	down
ENSG00000175197	DDIT3	DNA damage inducible transcript 3 [Source:HGNC Symbol;Acc:HGNC:2726]	1067	0.402916	-1.31145	0.00373772	0.0169038	yes	down
ENSG00000205482	SPDYE18	speedy/RINGO cell cycle regulator family member E18 [Source:HGNC Symbol;Acc:HGNC:51514]	1050	0.40246	-1.31308	0.00134013	0.00784876	yes	down
ENSG00000181619	GPR135	G protein-coupled receptor 135 [Source:HGNC Symbol;Acc:HGNC:19991]	2540	0.402379	-1.31337	0.00317353	0.0149307	yes	down
ENSG00000127507	ADGRE2	adhesion G protein-coupled receptor E2 [Source:HGNC Symbol;Acc:HGNC:3337]	3128	0.402241	-1.31387	0.0124538	0.0419044	yes	down
ENSG00000140563	MCTP2	multiple C2 and transmembrane domain containing 2 [Source:HGNC Symbol;Acc:HGNC:25636]	7879	0.402176	-1.3141	0.000346136	0.00277343	yes	down
ENSG00000227039	ITGB2-AS1	ITGB2 antisense RNA 1 [Source:HGNC Symbol;Acc:HGNC:44304]	2282	0.402102	-1.31437	0.00399467	0.0177754	yes	down
ENSG00000215837	SDHAP2	succinate dehydrogenase complex flavoprotein subunit A pseudogene 2 [Source:HGNC Symbol;Acc:HGNC:27408]	2001	0.401972	-1.31483	0.000378614	0.00297855	yes	down
ENSG00000232973	CYP1B1-AS1	CYP1B1 antisense RNA 1 [Source:HGNC Symbol;Acc:HGNC:28543]	2596	0.401701	-1.31581	0.00118165	0.00714417	yes	down
ENSG00000123643	SLC36A1	solute carrier family 36 member 1 [Source:HGNC Symbol;Acc:HGNC:18761]	5772	0.401676	-1.3159	0.00291018	0.0139632	yes	down
ENSG00000172426	RSPH9	radial spoke head 9 homolog [Source:HGNC Symbol;Acc:HGNC:21057]	2586	0.401458	-1.31668	0.00211597	0.0110327	yes	down
ENSG00000135437	RDH5	retinol dehydrogenase 5 [Source:HGNC Symbol;Acc:HGNC:9940]	1259	0.40132	-1.31718	0.010097	0.0358652	yes	down
ENSG00000080947	CROCCP3	CROCC pseudogene 3 [Source:HGNC Symbol;Acc:HGNC:29405]	5368	0.401224	-1.31752	0.000452396	0.00340526	yes	down
ENSG00000254995	STX16-NPEPL1	STX16-NPEPL1 readthrough (NMD candidate) [Source:HGNC Symbol;Acc:HGNC:41993]	3433	0.401133	-1.31785	0.00107829	0.00667249	yes	down
ENSG00000198673	TAFA2	TAFA chemokine like family member 2 [Source:HGNC Symbol;Acc:HGNC:21589]	2718	0.400827	-1.31895	0.001599	0.00894442	yes	down
ENSG00000126861	OMG	oligodendrocyte myelin glycoprotein [Source:HGNC Symbol;Acc:HGNC:8135]	1775	0.400732	-1.31929	0.000258695	0.00222842	yes	down
ENSG00000038219	BOD1L1	biorientation of chromosomes in cell division 1 like 1 [Source:HGNC Symbol;Acc:HGNC:31792]	10567	0.40054	-1.31998	3.91e-07	1.19e-05	yes	down
ENSG00000073910	FRY	FRY microtubule binding protein [Source:HGNC Symbol;Acc:HGNC:20367]	12973	0.400234	-1.32108	0.000562463	0.00403476	yes	down
ENSG00000273137	AL022328.2	novel transcript, antisense to SELO	640	0.400225	-1.32112	0.00860719	0.0317362	yes	down
ENSG00000235859	AC006978.1	proteasome (prosome, macropain) 26S subunit, ATPase, 5 (PSMC5) pseudogene	1234	0.399987	-1.32197	0.00231234	0.0117677	yes	down
ENSG00000139112	GABARAPL1	GABA type A receptor associated protein like 1 [Source:HGNC Symbol;Acc:HGNC:4068]	653	0.399938	-1.32215	0.000879109	0.00569047	yes	down
ENSG00000262454	MIR193BHG	MIR193B host gene [Source:HGNC Symbol;Acc:HGNC:51945]	5365	0.399919	-1.32222	0.0141074	0.0459522	yes	down
ENSG00000175787	ZNF169	zinc finger protein 169 [Source:HGNC Symbol;Acc:HGNC:12957]	2374	0.399888	-1.32233	2.95e-06	6.32e-05	yes	down
ENSG00000213366	GSTM2	glutathione S-transferase mu 2 [Source:HGNC Symbol;Acc:HGNC:4634]	1730	0.399871	-1.32239	0.000478453	0.00356352	yes	down
ENSG00000134245	WNT2B	Wnt family member 2B [Source:HGNC Symbol;Acc:HGNC:12781]	11130	0.39978	-1.32272	8.44e-05	0.000931114	yes	down
ENSG00000196935	SRGAP1	SLIT-ROBO Rho GTPase activating protein 1 [Source:HGNC Symbol;Acc:HGNC:17382]	22920	0.399742	-1.32286	0.0119637	0.0407391	yes	down
ENSG00000161958	FGF11	fibroblast growth factor 11 [Source:HGNC Symbol;Acc:HGNC:3667]	2578	0.399409	-1.32406	0.000534326	0.00387642	yes	down
ENSG00000255495	AC145124.1	novel transcript	1361	0.399079	-1.32525	0.00246707	0.0123653	yes	down
ENSG00000169203	NPIPB12	nuclear pore complex interacting protein family member B12 [Source:HGNC Symbol;Acc:HGNC:37491]	1861	0.399012	-1.3255	0.00758896	0.0288517	yes	down
ENSG00000272140	AC022400.4	novel transcript	1031	0.398985	-1.32559	0.00231524	0.0117769	yes	down
ENSG00000198237	AC131392.1	glucuronidase, beta (GUSB) pseudogene	633	0.398962	-1.32568	0.000188157	0.00173728	yes	down
ENSG00000167552	TUBA1A	tubulin alpha 1a [Source:HGNC Symbol;Acc:HGNC:20766]	1672	0.398931	-1.32579	0.000122392	0.00124337	yes	down
ENSG00000139190	VAMP1	vesicle associated membrane protein 1 [Source:HGNC Symbol;Acc:HGNC:12642]	1113	0.398865	-1.32603	0.000834094	0.00544773	yes	down
ENSG00000285531	Z83840.1	LLP homolog, long-term synaptic facilitation ( LLPH) pseudogene	381	0.398745	-1.32646	0.00382682	0.0172157	yes	down
ENSG00000251474	RPL32P3	ribosomal protein L32 pseudogene 3 [Source:HGNC Symbol;Acc:HGNC:27024]	2816	0.398674	-1.32672	6.98e-05	0.000799784	yes	down
ENSG00000255478	AP000944.1	novel transcript	564	0.398644	-1.32683	0.000153398	0.00147997	yes	down
ENSG00000285258	ATXN7	ataxin 7 [Source:HGNC Symbol;Acc:HGNC:10560]	3367	0.39864	-1.32684	4.56e-05	0.000576013	yes	down
ENSG00000033327	GAB2	GRB2 associated binding protein 2 [Source:HGNC Symbol;Acc:HGNC:14458]	6110	0.398595	-1.327	0.00472211	0.0200583	yes	down
ENSG00000118520	ARG1	arginase 1 [Source:HGNC Symbol;Acc:HGNC:663]	1468	0.398568	-1.3271	0.013681	0.0448978	yes	down
ENSG00000147394	ZNF185	zinc finger protein 185 with LIM domain [Source:HGNC Symbol;Acc:HGNC:12976]	2166	0.398255	-1.32824	0.00683756	0.0266418	yes	down
ENSG00000132510	KDM6B	lysine demethylase 6B [Source:HGNC Symbol;Acc:HGNC:29012]	6713	0.398112	-1.32876	6.35e-05	0.000742761	yes	down
ENSG00000247828	TMEM161B-AS1	TMEM161B antisense RNA 1 [Source:HGNC Symbol;Acc:HGNC:43839]	15798	0.398057	-1.32895	1.22e-06	3.09e-05	yes	down
ENSG00000260563	AC132872.1	novel transcript	1195	0.397996	-1.32918	0.000881669	0.00570292	yes	down
ENSG00000274021	AC024909.1	novel transcript, antisense to DUSP6	2257	0.397894	-1.32954	0.00526568	0.0218016	yes	down
ENSG00000286162	AL162253.2	novel transcript	1987	0.397593	-1.33063	0.000171552	0.0016162	yes	down
ENSG00000006652	IFRD1	interferon related developmental regulator 1 [Source:HGNC Symbol;Acc:HGNC:5456]	1834	0.397486	-1.33102	0.000271174	0.0023129	yes	down
ENSG00000166676	TVP23A	trans-golgi network vesicle protein 23 homolog A [Source:HGNC Symbol;Acc:HGNC:20398]	3370	0.397392	-1.33137	4.63e-06	9.03e-05	yes	down
ENSG00000223960	CHROMR	cholesterol induced regulator of metabolism RNA [Source:HGNC Symbol;Acc:HGNC:54059]	5659	0.397214	-1.33201	1.76e-05	0.000267652	yes	down
ENSG00000220848	RPS18P9	ribosomal protein S18 pseudogene 9 [Source:HGNC Symbol;Acc:HGNC:36483]	1721	0.397168	-1.33218	0.00212813	0.0110823	yes	down
ENSG00000267074	AC015911.3	novel transcript, sense intronic SLFN12L	849	0.396614	-1.33419	0.00342816	0.01584	yes	down
ENSG00000163599	CTLA4	cytotoxic T-lymphocyte associated protein 4 [Source:HGNC Symbol;Acc:HGNC:2505]	1997	0.3966	-1.33424	0.000273476	0.00232958	yes	down
ENSG00000214176	PLEKHM1P1	pleckstrin homology and RUN domain containing M1 pseudogene 1 [Source:HGNC Symbol;Acc:HGNC:35411]	5014	0.396502	-1.3346	0.00031401	0.00258473	yes	down
ENSG00000042832	TG	thyroglobulin [Source:HGNC Symbol;Acc:HGNC:11764]	8455	0.396445	-1.33481	0.000347512	0.0027803	yes	down
ENSG00000109381	ELF2	E74 like ETS transcription factor 2 [Source:HGNC Symbol;Acc:HGNC:3317]	3278	0.396272	-1.33544	2.43e-05	0.000348561	yes	down
ENSG00000128000	ZNF780B	zinc finger protein 780B [Source:HGNC Symbol;Acc:HGNC:33109]	8687	0.396254	-1.3355	0.0054072	0.0222265	yes	down
ENSG00000183397	C19orf71	chromosome 19 open reading frame 71 [Source:HGNC Symbol;Acc:HGNC:34496]	674	0.395762	-1.3373	0.000163499	0.00155713	yes	down
ENSG00000224165	DNAJC27-AS1	DNAJC27 antisense RNA 1 [Source:HGNC Symbol;Acc:HGNC:42943]	4869	0.395453	-1.33842	0.00861263	0.0317476	yes	down
ENSG00000261067	AC109460.3	novel transcript	5296	0.395429	-1.33851	0.00247029	0.0123768	yes	down
ENSG00000179818	PCBP1-AS1	PCBP1 antisense RNA 1 [Source:HGNC Symbol;Acc:HGNC:42948]	3908	0.395337	-1.33885	7.56e-06	0.000136485	yes	down
ENSG00000260924	LINC01311	long intergenic non-protein coding RNA 1311 [Source:HGNC Symbol;Acc:HGNC:50503]	1445	0.395271	-1.33909	0.00651225	0.0256493	yes	down
ENSG00000246596	AC139795.1	SUMO interacting motifs containing 1 (SIMC1) pseudogene	1805	0.394653	-1.34134	0.000123704	0.00125385	yes	down
ENSG00000285943	AC112128.1	novel protein	6837	0.394627	-1.34144	5.44e-07	1.56e-05	yes	down
ENSG00000151715	TMEM45B	transmembrane protein 45B [Source:HGNC Symbol;Acc:HGNC:25194]	1639	0.394576	-1.34163	0.00138038	0.0080102	yes	down
ENSG00000267169	AC022098.1	novel transcript, antisense to LPHN1	2894	0.394466	-1.34203	9.38e-06	0.000161962	yes	down
ENSG00000247903	AC024896.1	novel transcript, antisense to TM7SF3	2549	0.393969	-1.34384	0.000460177	0.00345422	yes	down
ENSG00000178935	ZNF552	zinc finger protein 552 [Source:HGNC Symbol;Acc:HGNC:26135]	2352	0.393921	-1.34402	1.32e-07	4.85e-06	yes	down
ENSG00000118263	KLF7	Kruppel like factor 7 [Source:HGNC Symbol;Acc:HGNC:6350]	8365	0.39384	-1.34432	2.12e-07	7.25e-06	yes	down
ENSG00000188026	RILPL1	Rab interacting lysosomal protein like 1 [Source:HGNC Symbol;Acc:HGNC:26814]	3933	0.393732	-1.34471	0.000236396	0.00207658	yes	down
ENSG00000267426	AC087289.3	novel protein	550	0.393596	-1.34521	0.0122521	0.0414268	yes	down
ENSG00000135835	KIAA1614	KIAA1614 [Source:HGNC Symbol;Acc:HGNC:29327]	9946	0.393181	-1.34673	7.94e-06	0.000141681	yes	down
ENSG00000273486	AC096992.2	novel transcript, antisense to SLC35G2	1684	0.39316	-1.34681	0.000258134	0.00222576	yes	down
ENSG00000139998	RAB15	RAB15, member RAS oncogene family [Source:HGNC Symbol;Acc:HGNC:20150]	3351	0.393102	-1.34702	0.00106984	0.00663249	yes	down
ENSG00000225528	Z82206.1	novel protein similar to translation machinery associated 7 homolog (S. cerevisiae) TMA7	1322	0.392811	-1.34809	0.00675347	0.0263677	yes	down
ENSG00000176809	LRRC37A3	leucine rich repeat containing 37 member A3 [Source:HGNC Symbol;Acc:HGNC:32427]	5537	0.392322	-1.34989	9.91e-07	2.6e-05	yes	down
ENSG00000139547	RDH16	retinol dehydrogenase 16 [Source:HGNC Symbol;Acc:HGNC:29674]	2409	0.392318	-1.34991	0.0155975	0.0494735	yes	down
ENSG00000182253	SYNM	synemin [Source:HGNC Symbol;Acc:HGNC:24466]	7353	0.392175	-1.35043	0.00157467	0.00883999	yes	down
ENSG00000100068	LRP5L	LDL receptor related protein 5 like [Source:HGNC Symbol;Acc:HGNC:25323]	3602	0.392099	-1.35071	7.4e-05	0.000837664	yes	down
ENSG00000232022	FAAHP1	fatty acid amide hydrolase pseudogene 1 [Source:HGNC Symbol;Acc:HGNC:50679]	1238	0.392041	-1.35093	0.00369973	0.0167715	yes	down
ENSG00000146859	TMEM140	transmembrane protein 140 [Source:HGNC Symbol;Acc:HGNC:21870]	1997	0.392023	-1.35099	1.74e-05	0.000265989	yes	down
ENSG00000189238	LINC00943	long intergenic non-protein coding RNA 943 [Source:HGNC Symbol;Acc:HGNC:48639]	5253	0.391763	-1.35195	0.010306	0.0364338	yes	down
ENSG00000100201	DDX17	DEAD-box helicase 17 [Source:HGNC Symbol;Acc:HGNC:2740]	4791	0.391638	-1.35241	3.24e-06	6.79e-05	yes	down
ENSG00000224934	AL391684.1	novel transcript	5667	0.391321	-1.35358	2.24e-05	0.000327208	yes	down
ENSG00000246465	AC138904.1	novel transcript LOC100506705	2481	0.391257	-1.35381	0.0127274	0.0426156	yes	down
ENSG00000179532	DNHD1	dynein heavy chain domain 1 [Source:HGNC Symbol;Acc:HGNC:26532]	14862	0.391225	-1.35393	0.000468391	0.00350412	yes	down
ENSG00000116731	PRDM2	PR/SET domain 2 [Source:HGNC Symbol;Acc:HGNC:9347]	7957	0.391116	-1.35433	0.00322215	0.0150933	yes	down
ENSG00000270231	NBPF8	NBPF member 8 [Source:HGNC Symbol;Acc:HGNC:31990]	5859	0.391047	-1.35458	3.45e-08	1.53e-06	yes	down
ENSG00000283189	AC104452.1	novel protein	2266	0.390875	-1.35522	0.014869	0.0477624	yes	down
ENSG00000254064	AC105206.2	novel transcript	515	0.39087	-1.35524	0.000882201	0.00570498	yes	down
ENSG00000140398	NEIL1	nei like DNA glycosylase 1 [Source:HGNC Symbol;Acc:HGNC:18448]	1797	0.390699	-1.35587	0.00234659	0.0118946	yes	down
ENSG00000128585	MKLN1	muskelin 1 [Source:HGNC Symbol;Acc:HGNC:7109]	11136	0.390652	-1.35604	2.24e-06	5.04e-05	yes	down
ENSG00000231731	AC010976.1	novel transcript, antisense to IWS1	1010	0.390606	-1.35621	0.00506323	0.0211813	yes	down
ENSG00000260910	LINC00565	long intergenic non-protein coding RNA 565 [Source:HGNC Symbol;Acc:HGNC:43709]	2331	0.390593	-1.35626	0.000398716	0.00309946	yes	down
ENSG00000225948	LINC02648	long intergenic non-protein coding RNA 2648 [Source:HGNC Symbol;Acc:HGNC:54132]	500	0.390533	-1.35648	0.00305901	0.0145011	yes	down
ENSG00000279425	AC092279.2	TEC	2189	0.390322	-1.35726	0.0144967	0.046934	yes	down
ENSG00000196411	EPHB4	EPH receptor B4 [Source:HGNC Symbol;Acc:HGNC:3395]	4353	0.390159	-1.35787	0.00134446	0.00786208	yes	down
ENSG00000185513	L3MBTL1	L3MBTL histone methyl-lysine binding protein 1 [Source:HGNC Symbol;Acc:HGNC:15905]	3382	0.389913	-1.35878	0.00144867	0.00829712	yes	down
ENSG00000247679	AC139795.2	novel transcript	2090	0.389901	-1.35882	1.96e-05	0.000292256	yes	down
ENSG00000274213	AC015912.3	novel transcript	348	0.389766	-1.35932	0.00861788	0.0317538	yes	down
ENSG00000224660	SH3BP5-AS1	SH3BP5 antisense RNA 1 [Source:HGNC Symbol;Acc:HGNC:44501]	5570	0.389579	-1.36001	0.0011282	0.00689997	yes	down
ENSG00000205307	SAP25	Sin3A associated protein 25 [Source:HGNC Symbol;Acc:HGNC:41908]	1111	0.389417	-1.36061	0.00787199	0.0296441	yes	down
ENSG00000198625	MDM4	MDM4 regulator of p53 [Source:HGNC Symbol;Acc:HGNC:6974]	10050	0.389407	-1.36065	0.00104536	0.00651226	yes	down
ENSG00000157741	UBN2	ubinuclein 2 [Source:HGNC Symbol;Acc:HGNC:21931]	14692	0.389139	-1.36164	1.41e-08	7.37e-07	yes	down
ENSG00000255468	AP001107.9	novel transcript, antisense to SLC29A2	1504	0.389097	-1.3618	0.0148498	0.0477162	yes	down
ENSG00000286010	AC108925.1	novel transcript	4601	0.388844	-1.36274	0.0150975	0.0482637	yes	down
ENSG00000167615	LENG8	leukocyte receptor cluster member 8 [Source:HGNC Symbol;Acc:HGNC:15500]	5789	0.388767	-1.36302	0.00287717	0.0138494	yes	down
ENSG00000231105	AL031728.1	novel transcript	2479	0.388636	-1.36351	0.00167969	0.00928361	yes	down
ENSG00000182326	C1S	complement C1s [Source:HGNC Symbol;Acc:HGNC:1247]	3076	0.388589	-1.36368	0.0114009	0.0393463	yes	down
ENSG00000257354	AC048341.1	novel transcript	8693	0.388483	-1.36408	0.00164131	0.00913056	yes	down
ENSG00000117425	PTCH2	patched 2 [Source:HGNC Symbol;Acc:HGNC:9586]	4410	0.387741	-1.36683	0.00330508	0.0153878	yes	down
ENSG00000108590	MED31	mediator complex subunit 31 [Source:HGNC Symbol;Acc:HGNC:24260]	1629	0.387582	-1.36743	1.23e-07	4.63e-06	yes	down
ENSG00000100483	VCPKMT	valosin containing protein lysine methyltransferase [Source:HGNC Symbol;Acc:HGNC:20352]	1772	0.387302	-1.36847	5.77e-05	0.000690533	yes	down
ENSG00000163960	UBXN7	UBX domain protein 7 [Source:HGNC Symbol;Acc:HGNC:29119]	10521	0.387298	-1.36848	6.54e-09	3.83e-07	yes	down
ENSG00000183542	KLRC4	killer cell lectin like receptor C4 [Source:HGNC Symbol;Acc:HGNC:6377]	930	0.38692	-1.36989	0.00130323	0.00768709	yes	down
ENSG00000171962	DRC3	dynein regulatory complex subunit 3 [Source:HGNC Symbol;Acc:HGNC:25384]	2031	0.386886	-1.37002	6.08e-07	1.71e-05	yes	down
ENSG00000231621	AC013264.1	novel transcript	455	0.386749	-1.37053	0.0136367	0.0448103	yes	down
ENSG00000279434	AL049776.1	TEC	2025	0.386733	-1.37059	7.72e-05	0.000864079	yes	down
ENSG00000187699	C2orf88	chromosome 2 open reading frame 88 [Source:HGNC Symbol;Acc:HGNC:28191]	692	0.386729	-1.37061	0.0140378	0.0457866	yes	down
ENSG00000278997	AL662907.1	TEC	1360	0.386696	-1.37073	0.000340649	0.00273599	yes	down
ENSG00000188167	TMPPE	transmembrane protein with metallophosphoesterase domain [Source:HGNC Symbol;Acc:HGNC:33865]	4310	0.386663	-1.37085	0.000429237	0.00326858	yes	down
ENSG00000180481	GLIPR1L2	GLIPR1 like 2 [Source:HGNC Symbol;Acc:HGNC:28592]	2590	0.386515	-1.3714	0.000648059	0.00449622	yes	down
ENSG00000280054	AC004241.5	TEC	2448	0.386468	-1.37158	0.00867629	0.0319296	yes	down
ENSG00000181404	WASHC1	WASH complex subunit 1 [Source:HGNC Symbol;Acc:HGNC:24361]	1873	0.386447	-1.37166	0.00134037	0.00784876	yes	down
ENSG00000254929	AL591684.2	novel transcript	1594	0.385769	-1.37419	0.00040254	0.00312407	yes	down
ENSG00000267104	TBC1D3P1-DHX40P1	TBC1D3P1-DHX40P1 readthrough, transcribed pseudogene [Source:HGNC Symbol;Acc:HGNC:42362]	1841	0.385505	-1.37518	2.23e-06	5.03e-05	yes	down
ENSG00000271270	TMCC1-AS1	TMCC1 antisense RNA 1 (head to head) [Source:HGNC Symbol;Acc:HGNC:49060]	4472	0.385122	-1.37661	0.000106875	0.00111527	yes	down
ENSG00000026652	AGPAT4	1-acylglycerol-3-phosphate O-acyltransferase 4 [Source:HGNC Symbol;Acc:HGNC:20885]	7923	0.3848	-1.37782	0.000347086	0.00277772	yes	down
ENSG00000165997	ARL5B	ADP ribosylation factor like GTPase 5B [Source:HGNC Symbol;Acc:HGNC:23052]	7170	0.384408	-1.37929	0.000449302	0.00338869	yes	down
ENSG00000160593	JAML	junction adhesion molecule like [Source:HGNC Symbol;Acc:HGNC:19084]	1876	0.384402	-1.37931	0.00232027	0.0117902	yes	down
ENSG00000147162	OGT	O-linked N-acetylglucosamine (GlcNAc) transferase [Source:HGNC Symbol;Acc:HGNC:8127]	5435	0.384188	-1.38012	0.000787384	0.0052296	yes	down
ENSG00000223697	AF230666.1	novel transcript, antisense to PHF20L1	870	0.384172	-1.38018	0.00148085	0.00844412	yes	down
ENSG00000241666	AL031733.2	novel transcript	2523	0.384023	-1.38073	0.0043236	0.0188151	yes	down
ENSG00000188211	NCR3LG1	natural killer cell cytotoxicity receptor 3 ligand 1 [Source:HGNC Symbol;Acc:HGNC:42400]	6364	0.38396	-1.38097	0.00104904	0.00652911	yes	down
ENSG00000249846	LINC02021	long intergenic non-protein coding RNA 2021 [Source:HGNC Symbol;Acc:HGNC:52856]	1732	0.383562	-1.38247	0.00182458	0.00989693	yes	down
ENSG00000075426	FOSL2	FOS like 2, AP-1 transcription factor subunit [Source:HGNC Symbol;Acc:HGNC:3798]	6713	0.383345	-1.38328	0.000179038	0.00166929	yes	down
ENSG00000179698	WDR97	WD repeat domain 97 [Source:HGNC Symbol;Acc:HGNC:26959]	6916	0.383205	-1.38381	0.000421187	0.00322926	yes	down
ENSG00000166402	TUB	TUB bipartite transcription factor [Source:HGNC Symbol;Acc:HGNC:12406]	6420	0.383029	-1.38447	0.00150609	0.00856204	yes	down
ENSG00000160062	ZBTB8A	zinc finger and BTB domain containing 8A [Source:HGNC Symbol;Acc:HGNC:24172]	7077	0.382833	-1.38521	0.00190243	0.0101929	yes	down
ENSG00000214279	SCART1	scavenger receptor family member expressed on T cells 1 [Source:HGNC Symbol;Acc:HGNC:32411]	4351	0.382489	-1.38651	0.00238545	0.0120439	yes	down
ENSG00000104093	DMXL2	Dmx like 2 [Source:HGNC Symbol;Acc:HGNC:2938]	10400	0.382438	-1.3867	0.00733156	0.0281191	yes	down
ENSG00000274487	AC244154.1	aminopeptidase puromycin sensitive (NPEPPS) pseudogene	1643	0.382405	-1.38682	0.000161029	0.00153921	yes	down
ENSG00000157800	SLC37A3	solute carrier family 37 member 3 [Source:HGNC Symbol;Acc:HGNC:20651]	3330	0.38227	-1.38733	0.000186496	0.00172521	yes	down
ENSG00000286018	AF129075.3	novel transcript, antisense to CCT8	731	0.38214	-1.38783	0.00287997	0.0138579	yes	down
ENSG00000260296	AC095057.3	novel transcript, overlapping N4BP2	1157	0.382132	-1.38786	0.0116002	0.039834	yes	down
ENSG00000178809	TRIM73	tripartite motif containing 73 [Source:HGNC Symbol;Acc:HGNC:18162]	1321	0.382101	-1.38798	0.00273099	0.0133299	yes	down
ENSG00000116396	KCNC4	potassium voltage-gated channel subfamily C member 4 [Source:HGNC Symbol;Acc:HGNC:6236]	18750	0.38158	-1.38994	2.83e-09	1.84e-07	yes	down
ENSG00000196663	TECPR2	tectonin beta-propeller repeat containing 2 [Source:HGNC Symbol;Acc:HGNC:19957]	8704	0.381481	-1.39032	0.000892155	0.00575135	yes	down
ENSG00000139610	CELA1	chymotrypsin like elastase 1 [Source:HGNC Symbol;Acc:HGNC:3308]	953	0.381463	-1.39039	0.0145938	0.0471499	yes	down
ENSG00000258768	AL356019.2	novel transcript	3829	0.380961	-1.39228	0.00280995	0.0136137	yes	down
ENSG00000139318	DUSP6	dual specificity phosphatase 6 [Source:HGNC Symbol;Acc:HGNC:3072]	3627	0.38074	-1.39312	0.00380694	0.0171417	yes	down
ENSG00000160678	S100A1	S100 calcium binding protein A1 [Source:HGNC Symbol;Acc:HGNC:10486]	784	0.380605	-1.39363	0.00770019	0.0291567	yes	down
ENSG00000124942	AHNAK	AHNAK nucleoprotein [Source:HGNC Symbol;Acc:HGNC:347]	18761	0.38026	-1.39494	7.7e-05	0.000862949	yes	down
ENSG00000250312	ZNF718	zinc finger protein 718 [Source:HGNC Symbol;Acc:HGNC:26889]	3647	0.380053	-1.39573	1.24e-05	0.000202786	yes	down
ENSG00000258317	AC034102.6	novel transcript, antisense to ZC3H10 and ESYT1	882	0.379748	-1.39688	0.00379295	0.017096	yes	down
ENSG00000173110	HSPA6	heat shock protein family A (Hsp70) member 6 [Source:HGNC Symbol;Acc:HGNC:5239]	2355	0.378912	-1.40007	0.0084475	0.031272	yes	down
ENSG00000224086	AC245452.1	novel transcript, antisense to PPM1F and TOP3B	37852	0.378378	-1.4021	0.00165717	0.00918939	yes	down
ENSG00000147421	HMBOX1	homeobox containing 1 [Source:HGNC Symbol;Acc:HGNC:26137]	1731	0.378348	-1.40221	4.56e-05	0.00057676	yes	down
ENSG00000232021	LEF1-AS1	LEF1 antisense RNA 1 [Source:HGNC Symbol;Acc:HGNC:40339]	3360	0.378136	-1.40302	0.00760323	0.0288955	yes	down
ENSG00000259341	AC015660.1	novel transcript	11392	0.378108	-1.40313	0.00764421	0.0289938	yes	down
ENSG00000177410	ZFAS1	ZNFX1 antisense RNA 1 [Source:HGNC Symbol;Acc:HGNC:33101]	4526	0.377907	-1.4039	0.000451322	0.00340011	yes	down
ENSG00000186166	CCDC84	coiled-coil domain containing 84 [Source:HGNC Symbol;Acc:HGNC:30460]	1254	0.377278	-1.4063	0.00702873	0.0272089	yes	down
ENSG00000197181	PIWIL2	piwi like RNA-mediated gene silencing 2 [Source:HGNC Symbol;Acc:HGNC:17644]	3442	0.377158	-1.40676	0.00305243	0.014475	yes	down
ENSG00000231160	KLF3-AS1	KLF3 antisense RNA 1 [Source:HGNC Symbol;Acc:HGNC:25796]	3290	0.377148	-1.4068	0.00319433	0.0150001	yes	down
ENSG00000261546	AC135782.3	novel transcript, antisense to ACSF3	2105	0.377138	-1.40684	0.00367741	0.0167014	yes	down
ENSG00000116299	KIAA1324	KIAA1324 [Source:HGNC Symbol;Acc:HGNC:29618]	6880	0.376838	-1.40799	0.00787368	0.0296441	yes	down
ENSG00000054793	ATP9A	ATPase phospholipid transporting 9A (putative) [Source:HGNC Symbol;Acc:HGNC:13540]	7862	0.376781	-1.4082	6.09e-05	0.00071836	yes	down
ENSG00000100767	PAPLN	papilin, proteoglycan like sulfated glycoprotein [Source:HGNC Symbol;Acc:HGNC:19262]	4090	0.376425	-1.40957	0.00689318	0.0268002	yes	down
ENSG00000135842	NIBAN1	niban apoptosis regulator 1 [Source:HGNC Symbol;Acc:HGNC:16784]	6884	0.376157	-1.41059	0.00509009	0.021245	yes	down
ENSG00000090376	IRAK3	interleukin 1 receptor associated kinase 3 [Source:HGNC Symbol;Acc:HGNC:17020]	8328	0.375947	-1.4114	0.00465658	0.0198459	yes	down
ENSG00000234444	ZNF736	zinc finger protein 736 [Source:HGNC Symbol;Acc:HGNC:32467]	8961	0.375914	-1.41152	1.06e-09	7.94e-08	yes	down
ENSG00000287077	AL157893.2	novel transcript	1412	0.375703	-1.41234	0.000907315	0.00582669	yes	down
ENSG00000273062	AL449106.1	novel transcript, antisense to RALGPS2	1980	0.3757	-1.41235	0.00173036	0.00948939	yes	down
ENSG00000269343	ZNF587B	zinc finger protein 587B [Source:HGNC Symbol;Acc:HGNC:37142]	2118	0.375597	-1.41274	1.68e-05	0.000257684	yes	down
ENSG00000185201	IFITM2	interferon induced transmembrane protein 2 [Source:HGNC Symbol;Acc:HGNC:5413]	659	0.375399	-1.4135	0.00184582	0.00998054	yes	down
ENSG00000013441	CLK1	CDC like kinase 1 [Source:HGNC Symbol;Acc:HGNC:2068]	2026	0.375393	-1.41353	0.000554993	0.00399399	yes	down
ENSG00000091831	ESR1	estrogen receptor 1 [Source:HGNC Symbol;Acc:HGNC:3467]	6466	0.375383	-1.41356	0.000710176	0.00483049	yes	down
ENSG00000165801	ARHGEF40	Rho guanine nucleotide exchange factor 40 [Source:HGNC Symbol;Acc:HGNC:25516]	5893	0.375025	-1.41494	0.00805429	0.0301314	yes	down
ENSG00000213062	Z99572.1	novel transcript	14107	0.374735	-1.41606	6.08e-06	0.000113697	yes	down
ENSG00000080854	IGSF9B	immunoglobulin superfamily member 9B [Source:HGNC Symbol;Acc:HGNC:32326]	17176	0.374714	-1.41614	2.53e-06	5.56e-05	yes	down
ENSG00000261556	SMG1P7	SMG1 pseudogene 7 [Source:HGNC Symbol;Acc:HGNC:49864]	2997	0.374691	-1.41623	0.000484029	0.00359138	yes	down
ENSG00000263272	AC004148.1	novel transcript, antisense to RPAIN	1938	0.374666	-1.41632	7.85e-05	0.000875839	yes	down
ENSG00000259529	AL136295.5	novel transcript	5574	0.374663	-1.41634	3.7e-05	0.000487119	yes	down
ENSG00000164265	SCGB3A2	secretoglobin family 3A member 2 [Source:HGNC Symbol;Acc:HGNC:18391]	516	0.374517	-1.4169	0.00164304	0.00913368	yes	down
ENSG00000176720	BOK	BCL2 family apoptosis regulator BOK [Source:HGNC Symbol;Acc:HGNC:1087]	2626	0.374488	-1.41701	0.0128534	0.0429107	yes	down
ENSG00000237945	LINC00649	long intergenic non-protein coding RNA 649 [Source:HGNC Symbol;Acc:HGNC:44305]	9124	0.374268	-1.41786	2.64e-06	5.76e-05	yes	down
ENSG00000226423	AC093642.1	novel transcript	565	0.374077	-1.41859	0.00800631	0.0300153	yes	down
ENSG00000155966	AFF2	AF4/FMR2 family member 2 [Source:HGNC Symbol;Acc:HGNC:3776]	13748	0.37381	-1.41962	0.000426683	0.00325374	yes	down
ENSG00000116729	WLS	Wnt ligand secretion mediator [Source:HGNC Symbol;Acc:HGNC:30238]	2037	0.373027	-1.42265	0.0131683	0.0436183	yes	down
ENSG00000286504	AC092745.4	novel transcript	3266	0.373012	-1.4227	0.00422184	0.0185041	yes	down
ENSG00000100354	TNRC6B	trinucleotide repeat containing adaptor 6B [Source:HGNC Symbol;Acc:HGNC:29190]	18280	0.372834	-1.42339	0.00160231	0.0089592	yes	down
ENSG00000179240	GVQW3	GVQW motif containing 3 [Source:HGNC Symbol;Acc:HGNC:51239]	5363	0.372831	-1.4234	5.68e-05	0.000680945	yes	down
ENSG00000146856	AGBL3	ATP/GTP binding protein like 3 [Source:HGNC Symbol;Acc:HGNC:27981]	3533	0.372748	-1.42373	0.00111786	0.0068526	yes	down
ENSG00000161149	TUBA3FP	tubulin alpha 3f pseudogene [Source:HGNC Symbol;Acc:HGNC:24067]	1974	0.372593	-1.42433	0.00419747	0.0184291	yes	down
ENSG00000072195	SPEG	striated muscle enriched protein kinase [Source:HGNC Symbol;Acc:HGNC:16901]	10782	0.372592	-1.42433	0.0153804	0.0489467	yes	down
ENSG00000257800	FNBP1P1	formin binding protein 1 pseudogene 1 [Source:HGNC Symbol;Acc:HGNC:44528]	1994	0.372474	-1.42479	0.00333988	0.0155256	yes	down
ENSG00000161010	MRNIP	MRN complex interacting protein [Source:HGNC Symbol;Acc:HGNC:30817]	1168	0.37222	-1.42577	0.000203284	0.0018471	yes	down
ENSG00000286389	AL731702.1	novel transcript	3452	0.372147	-1.42606	0.0032408	0.0151612	yes	down
ENSG00000233183	AL138889.1	novel transcript	6593	0.372095	-1.42626	0.00785773	0.0296112	yes	down
ENSG00000230955	AL929472.2	novel transcript	481	0.371898	-1.42702	0.00257367	0.0127449	yes	down
ENSG00000143995	MEIS1	Meis homeobox 1 [Source:HGNC Symbol;Acc:HGNC:7000]	3530	0.371798	-1.42741	0.00914452	0.0332832	yes	down
ENSG00000213347	MXD3	MAX dimerization protein 3 [Source:HGNC Symbol;Acc:HGNC:14008]	1534	0.371308	-1.42931	0.000542031	0.00391856	yes	down
ENSG00000242616	GNG10	G protein subunit gamma 10 [Source:HGNC Symbol;Acc:HGNC:4402]	1201	0.37129	-1.42938	0.0136295	0.0447963	yes	down
ENSG00000270878	AL136038.4	glycine C-acetyltransferase (GCAT) pseudogene	1261	0.370949	-1.43071	0.00239693	0.0120872	yes	down
ENSG00000259321	AL136295.2	novel transcript	747	0.370725	-1.43158	0.000431433	0.00327879	yes	down
ENSG00000243302	AC018638.4	novel pseudogene	1150	0.370295	-1.43325	1.25e-05	0.000203666	yes	down
ENSG00000253476	AC091185.1	novel transcript	528	0.370147	-1.43383	0.0133177	0.0440044	yes	down
ENSG00000185532	PRKG1	protein kinase cGMP-dependent 1 [Source:HGNC Symbol;Acc:HGNC:9414]	6615	0.37007	-1.43413	0.00129655	0.00766794	yes	down
ENSG00000077264	PAK3	p21 (RAC1) activated kinase 3 [Source:HGNC Symbol;Acc:HGNC:8592]	2098	0.370047	-1.43422	0.0156017	0.0494809	yes	down
ENSG00000225855	RUSC1-AS1	RUSC1 antisense RNA 1 [Source:HGNC Symbol;Acc:HGNC:26680]	1836	0.3698	-1.43518	0.000603376	0.00425325	yes	down
ENSG00000103269	RHBDL1	rhomboid like 1 [Source:HGNC Symbol;Acc:HGNC:10007]	1560	0.369652	-1.43576	0.0152227	0.0485886	yes	down
ENSG00000128346	C22orf23	chromosome 22 open reading frame 23 [Source:HGNC Symbol;Acc:HGNC:18589]	1560	0.369622	-1.43588	3.22e-05	0.000438111	yes	down
ENSG00000125531	FNDC11	fibronectin type III domain containing 11 [Source:HGNC Symbol;Acc:HGNC:28764]	2954	0.369561	-1.43612	0.00067426	0.00463489	yes	down
ENSG00000198467	TPM2	tropomyosin 2 [Source:HGNC Symbol;Acc:HGNC:12011]	1327	0.369474	-1.43645	0.00857398	0.0316398	yes	down
ENSG00000241404	EGFL8	EGF like domain multiple 8 [Source:HGNC Symbol;Acc:HGNC:13944]	1312	0.369365	-1.43688	0.00989385	0.0353305	yes	down
ENSG00000173727	AP000769.1	Finkel-Biskis-Reilly murine sarcoma virus (FBR-MuSV) ubiquitously expressed (FAU) pseudogene	844	0.369081	-1.43799	0.007897	0.0296925	yes	down
ENSG00000118515	SGK1	serum/glucocorticoid regulated kinase 1 [Source:HGNC Symbol;Acc:HGNC:10810]	3201	0.368058	-1.442	0.00264537	0.0130208	yes	down
ENSG00000255458	AC108471.2	novel transcript	3296	0.368048	-1.44204	0.00383418	0.0172326	yes	down
ENSG00000158480	SPATA2	spermatogenesis associated 2 [Source:HGNC Symbol;Acc:HGNC:14681]	4043	0.368026	-1.44212	0.0145453	0.0470419	yes	down
ENSG00000055955	ITIH4	inter-alpha-trypsin inhibitor heavy chain 4 [Source:HGNC Symbol;Acc:HGNC:6169]	2990	0.367976	-1.44232	0.00822156	0.0306182	yes	down
ENSG00000134317	GRHL1	grainyhead like transcription factor 1 [Source:HGNC Symbol;Acc:HGNC:17923]	3568	0.367804	-1.44299	0.0103012	0.0364267	yes	down
ENSG00000148090	AUH	AU RNA binding methylglutaconyl-CoA hydratase [Source:HGNC Symbol;Acc:HGNC:890]	1577	0.36774	-1.44324	0.00243719	0.0122406	yes	down
ENSG00000114626	ABTB1	ankyrin repeat and BTB domain containing 1 [Source:HGNC Symbol;Acc:HGNC:18275]	1962	0.367687	-1.44345	6.52e-05	0.000759135	yes	down
ENSG00000215068	AC025171.2	novel transcript, antisense to ANXA2R	2454	0.367657	-1.44357	2.17e-08	1.05e-06	yes	down
ENSG00000262370	AC108134.3	novel transcript	1941	0.36749	-1.44422	0.00618754	0.024667	yes	down
ENSG00000213199	ASIC3	acid sensing ion channel subunit 3 [Source:HGNC Symbol;Acc:HGNC:101]	1718	0.36684	-1.44678	0.00698271	0.0270855	yes	down
ENSG00000227518	AL928970.1	novel transcript	2923	0.366839	-1.44678	0.00121995	0.0073279	yes	down
ENSG00000152284	TCF7L1	transcription factor 7 like 1 [Source:HGNC Symbol;Acc:HGNC:11640]	2985	0.366814	-1.44688	0.000443192	0.00335109	yes	down
ENSG00000251513	LIX1-AS1	LIX1 and RIOK2 antisense RNA 1 [Source:HGNC Symbol;Acc:HGNC:52976]	1793	0.366801	-1.44693	0.00916769	0.0333585	yes	down
ENSG00000132823	OSER1	oxidative stress responsive serine rich 1 [Source:HGNC Symbol;Acc:HGNC:16105]	1616	0.366696	-1.44734	0.000245215	0.00213763	yes	down
ENSG00000226688	ENTPD1-AS1	ENTPD1 antisense RNA 1 [Source:HGNC Symbol;Acc:HGNC:45203]	5112	0.366085	-1.44975	3.12e-06	6.62e-05	yes	down
ENSG00000182871	COL18A1	collagen type XVIII alpha 1 chain [Source:HGNC Symbol;Acc:HGNC:2195]	6586	0.365886	-1.45053	2.1e-07	7.21e-06	yes	down
ENSG00000196696	AC009022.1	novel transcript	4184	0.36569	-1.45131	0.00626837	0.0249368	yes	down
ENSG00000180616	SSTR2	somatostatin receptor 2 [Source:HGNC Symbol;Acc:HGNC:11331]	7685	0.365678	-1.45135	0.00693917	0.0269444	yes	down
ENSG00000215912	TTC34	tetratricopeptide repeat domain 34 [Source:HGNC Symbol;Acc:HGNC:34297]	8814	0.365651	-1.45146	0.00595896	0.0239411	yes	down
ENSG00000006837	CDKL3	cyclin dependent kinase like 3 [Source:HGNC Symbol;Acc:HGNC:15483]	2222	0.365525	-1.45196	0.00445424	0.0192308	yes	down
ENSG00000163959	SLC51A	solute carrier family 51 alpha subunit [Source:HGNC Symbol;Acc:HGNC:29955]	1430	0.365291	-1.45288	3.22e-06	6.76e-05	yes	down
ENSG00000247137	AP000873.2	novel transcript	2515	0.365202	-1.45323	0.0040534	0.0179565	yes	down
ENSG00000272750	AL592148.3	novel transcript, antisense to MIA3	2646	0.365114	-1.45358	0.00174072	0.00953374	yes	down
ENSG00000215417	MIR17HG	miR-17-92a-1 cluster host gene [Source:HGNC Symbol;Acc:HGNC:23564]	2845	0.365104	-1.45362	0.0126761	0.04247	yes	down
ENSG00000235381	AL596202.1	novel transcript	3088	0.365101	-1.45363	0.00212112	0.0110517	yes	down
ENSG00000151948	GLT1D1	glycosyltransferase 1 domain containing 1 [Source:HGNC Symbol;Acc:HGNC:26483]	1714	0.364516	-1.45595	0.00683028	0.026625	yes	down
ENSG00000261098	AP000766.1	novel transcript	4140	0.364445	-1.45623	0.000384819	0.00301236	yes	down
ENSG00000227908	AC016596.1	novel transcript, antisense to IL6ST	2289	0.364427	-1.4563	0.00226056	0.0115672	yes	down
ENSG00000092421	SEMA6A	semaphorin 6A [Source:HGNC Symbol;Acc:HGNC:10738]	4256	0.364357	-1.45658	0.00151491	0.00860093	yes	down
ENSG00000255320	AP000759.1	novel transcript	397	0.364287	-1.45685	0.000957574	0.00608973	yes	down
ENSG00000064547	LPAR2	lysophosphatidic acid receptor 2 [Source:HGNC Symbol;Acc:HGNC:3168]	1823	0.364268	-1.45693	5.32e-05	0.000646043	yes	down
ENSG00000257315	ZBED6	zinc finger BED-type containing 6 [Source:HGNC Symbol;Acc:HGNC:33273]	12481	0.364162	-1.45735	2.53e-05	0.000359994	yes	down
ENSG00000245205	EEF1A1P4	eukaryotic translation elongation factor 1 alpha 1 pseudogene 4 [Source:HGNC Symbol;Acc:HGNC:3199]	1405	0.363846	-1.4586	0.0148347	0.0476792	yes	down
ENSG00000137070	IL11RA	interleukin 11 receptor subunit alpha [Source:HGNC Symbol;Acc:HGNC:5967]	1700	0.363811	-1.45874	0.00237634	0.0120081	yes	down
ENSG00000261996	AC004706.1	novel transcript	879	0.363607	-1.45955	0.00768241	0.0291058	yes	down
ENSG00000114270	COL7A1	collagen type VII alpha 1 chain [Source:HGNC Symbol;Acc:HGNC:2214]	9276	0.363427	-1.46026	0.00232793	0.0118213	yes	down
ENSG00000237296	SMG1P1	SMG1 pseudogene 1 [Source:HGNC Symbol;Acc:HGNC:44186]	4223	0.363358	-1.46054	0.00468305	0.0199113	yes	down
ENSG00000260778	AC009065.4	novel transcript	543	0.363284	-1.46083	0.00114224	0.00695345	yes	down
ENSG00000099954	CECR2	CECR2 histone acetyl-lysine reader [Source:HGNC Symbol;Acc:HGNC:1840]	6178	0.363268	-1.46089	0.00755849	0.0287703	yes	down
ENSG00000246174	KCTD21-AS1	KCTD21 antisense RNA 1 [Source:HGNC Symbol;Acc:HGNC:48674]	2355	0.363234	-1.46103	0.00101392	0.00635032	yes	down
ENSG00000235192	AC009495.3	novel transcript	779	0.363228	-1.46105	0.00832567	0.0309147	yes	down
ENSG00000144214	LYG1	lysozyme g1 [Source:HGNC Symbol;Acc:HGNC:27014]	1038	0.363135	-1.46142	0.0153726	0.0489278	yes	down
ENSG00000228253	MT-ATP8	mitochondrially encoded ATP synthase membrane subunit 8 [Source:HGNC Symbol;Acc:HGNC:7415]	207	0.363029	-1.46184	0.000769021	0.00513751	yes	down
ENSG00000236334	PPIAL4G	peptidylprolyl isomerase A like 4G [Source:HGNC Symbol;Acc:HGNC:33996]	3856	0.362754	-1.46294	0.0100777	0.0358154	yes	down
ENSG00000143384	MCL1	MCL1 apoptosis regulator, BCL2 family member [Source:HGNC Symbol;Acc:HGNC:6943]	3950	0.362472	-1.46406	4.42e-05	0.000562161	yes	down
ENSG00000189144	ZNF573	zinc finger protein 573 [Source:HGNC Symbol;Acc:HGNC:26420]	2257	0.362446	-1.46416	2.38e-05	0.000342861	yes	down
ENSG00000258352	AC119044.1	interferon induced transmembrane protein 3 (1-8U) (IFITM3) pseudogene	404	0.362153	-1.46533	0.000639563	0.00445803	yes	down
ENSG00000186409	CCDC30	coiled-coil domain containing 30 [Source:HGNC Symbol;Acc:HGNC:26103]	6518	0.361947	-1.46615	1.02e-05	0.00017281	yes	down
ENSG00000284862	CCDC39	coiled-coil domain containing 39 [Source:HGNC Symbol;Acc:HGNC:25244]	3848	0.361889	-1.46638	6.68e-05	0.00077291	yes	down
ENSG00000238197	PAXBP1-AS1	PAXBP1 antisense RNA 1 [Source:HGNC Symbol;Acc:HGNC:39603]	5211	0.361872	-1.46645	8.2e-07	2.21e-05	yes	down
ENSG00000197093	GAL3ST4	galactose-3-O-sulfotransferase 4 [Source:HGNC Symbol;Acc:HGNC:24145]	2405	0.361778	-1.46682	0.00414337	0.0182436	yes	down
ENSG00000276564	AC130650.2	novel transcript	2403	0.361662	-1.46728	0.00797012	0.0298963	yes	down
ENSG00000163162	RNF149	ring finger protein 149 [Source:HGNC Symbol;Acc:HGNC:23137]	2953	0.361614	-1.46748	2.56e-05	0.000363563	yes	down
ENSG00000286366	AC005052.2	novel transcript, antisense to UPF3B	2006	0.361614	-1.46748	0.00107279	0.00664463	yes	down
ENSG00000267858	MZF1-AS1	MZF1 antisense RNA 1 [Source:HGNC Symbol;Acc:HGNC:51271]	2567	0.361262	-1.46888	0.000181594	0.00169005	yes	down
ENSG00000148498	PARD3	par-3 family cell polarity regulator [Source:HGNC Symbol;Acc:HGNC:16051]	5980	0.361241	-1.46897	0.0050593	0.0211691	yes	down
ENSG00000273230	AC102953.2	novel transcript	3026	0.361161	-1.46928	0.00212144	0.0110517	yes	down
ENSG00000277007	AC096642.1	novel transcript	2614	0.361161	-1.46929	0.00346576	0.0159752	yes	down
ENSG00000284634	AC092821.3	novel transcript	2891	0.360913	-1.47028	0.000243208	0.002125	yes	down
ENSG00000214189	ZNF788P	zinc finger family member 788, pseudogene [Source:HGNC Symbol;Acc:HGNC:33112]	3246	0.360455	-1.47211	0.0127433	0.0426417	yes	down
ENSG00000171617	ENC1	ectodermal-neural cortex 1 [Source:HGNC Symbol;Acc:HGNC:3345]	5520	0.360361	-1.47248	0.00517927	0.0215535	yes	down
ENSG00000150477	KIAA1328	KIAA1328 [Source:HGNC Symbol;Acc:HGNC:29248]	3256	0.360263	-1.47288	4.82e-05	0.000601243	yes	down
ENSG00000260884	AC009120.3	novel transcript	513	0.360068	-1.47366	0.012165	0.0412412	yes	down
ENSG00000270804	AC010326.4	ubiquitin-conjugating enzyme E2C (UBE2C) pseudogene	891	0.360064	-1.47368	0.00369126	0.0167441	yes	down
ENSG00000279352	AC006557.6	TEC	864	0.359419	-1.47626	0.00680549	0.0265361	yes	down
ENSG00000242294	STAG3L5P	stromal antigen 3-like 5 pseudogene [Source:HGNC Symbol;Acc:HGNC:48896]	1255	0.359308	-1.47671	0.000106673	0.0011136	yes	down
ENSG00000254206	NPIPB11	nuclear pore complex interacting protein family member B11 [Source:HGNC Symbol;Acc:HGNC:37453]	3653	0.359288	-1.47679	0.00251735	0.0125596	yes	down
ENSG00000254911	SCARNA9	small Cajal body-specific RNA 9 [Source:HGNC Symbol;Acc:HGNC:32566]	353	0.359229	-1.47702	0.000384023	0.00301004	yes	down
ENSG00000270149	AL591806.4	novel transcript, TSTD1 - F11R readthrough	2096	0.359083	-1.47761	0.000702004	0.00479004	yes	down
ENSG00000105501	SIGLEC5	sialic acid binding Ig like lectin 5 [Source:HGNC Symbol;Acc:HGNC:10874]	2360	0.358993	-1.47797	0.00135303	0.00789583	yes	down
ENSG00000166359	WDR88	WD repeat domain 88 [Source:HGNC Symbol;Acc:HGNC:26999]	1702	0.358908	-1.47831	0.00461993	0.0197283	yes	down
ENSG00000205583	STAG3L1	stromal antigen 3-like 1 (pseudogene) [Source:HGNC Symbol;Acc:HGNC:33852]	1192	0.358866	-1.47848	8.82e-06	0.00015422	yes	down
ENSG00000198496	NBR2	neighbor of BRCA1 lncRNA 2 [Source:HGNC Symbol;Acc:HGNC:20691]	1895	0.358845	-1.47857	8.57e-06	0.000150936	yes	down
ENSG00000119608	PROX2	prospero homeobox 2 [Source:HGNC Symbol;Acc:HGNC:26715]	3878	0.358582	-1.47962	0.0038272	0.0172157	yes	down
ENSG00000270055	AC127502.2	novel transcript	2351	0.358448	-1.48017	0.00072164	0.004888	yes	down
ENSG00000254870	ATP6V1G2-DDX39B	ATP6V1G2-DDX39B readthrough (NMD candidate) [Source:HGNC Symbol;Acc:HGNC:41999]	2039	0.358305	-1.48074	3.32e-07	1.04e-05	yes	down
ENSG00000143156	NME7	NME/NM23 family member 7 [Source:HGNC Symbol;Acc:HGNC:20461]	1472	0.358151	-1.48136	0.000361364	0.00286721	yes	down
ENSG00000117569	PTBP2	polypyrimidine tract binding protein 2 [Source:HGNC Symbol;Acc:HGNC:17662]	3057	0.358025	-1.48187	0.0031238	0.0147354	yes	down
ENSG00000215241	LINC02449	long intergenic non-protein coding RNA 2449 [Source:HGNC Symbol;Acc:HGNC:53381]	1905	0.358005	-1.48195	0.000561533	0.00403133	yes	down
ENSG00000285238	AC006064.6	novel transcript	8502	0.357949	-1.48217	1.81e-05	0.000273831	yes	down
ENSG00000137462	TLR2	toll like receptor 2 [Source:HGNC Symbol;Acc:HGNC:11848]	2979	0.357905	-1.48235	0.00243374	0.0122256	yes	down
ENSG00000095574	IKZF5	IKAROS family zinc finger 5 [Source:HGNC Symbol;Acc:HGNC:14283]	4542	0.357828	-1.48266	0.00313193	0.0147634	yes	down
ENSG00000213462	ERV3-1	endogenous retrovirus group 3 member 1, envelope [Source:HGNC Symbol;Acc:HGNC:3454]	3206	0.357729	-1.48306	0.00176741	0.00966101	yes	down
ENSG00000251417	AC145285.2	novel transcript	1963	0.35749	-1.48403	0.000101543	0.00107045	yes	down
ENSG00000196912	ANKRD36B	ankyrin repeat domain 36B [Source:HGNC Symbol;Acc:HGNC:29333]	4297	0.357432	-1.48426	0.00397162	0.0177022	yes	down
ENSG00000248213	CICP16	capicua transcriptional repressor pseudogene 16 [Source:HGNC Symbol;Acc:HGNC:38550]	2813	0.357414	-1.48433	0.0018516	0.0100011	yes	down
ENSG00000008323	PLEKHG6	pleckstrin homology and RhoGEF domain containing G6 [Source:HGNC Symbol;Acc:HGNC:25562]	2963	0.357162	-1.48535	0.00473161	0.0200923	yes	down
ENSG00000143226	FCGR2A	Fc fragment of IgG receptor IIa [Source:HGNC Symbol;Acc:HGNC:3616]	2412	0.35685	-1.48661	0.0012363	0.00739963	yes	down
ENSG00000232300	FAM215B	family with sequence similarity 215 member B [Source:HGNC Symbol;Acc:HGNC:43639]	2183	0.356846	-1.48663	1.96e-05	0.000292256	yes	down
ENSG00000266718	AC079336.5	novel transcript, antisense MYO1D	3822	0.35674	-1.48706	0.00131984	0.00776376	yes	down
ENSG00000261790	AC005606.2	novel transcript	2040	0.356723	-1.48712	2e-05	0.000297914	yes	down
ENSG00000275294	LINC02340	long intergenic non-protein coding RNA 2340 [Source:HGNC Symbol;Acc:HGNC:53260]	626	0.356641	-1.48745	0.00283385	0.0136961	yes	down
ENSG00000167261	DPEP2	dipeptidase 2 [Source:HGNC Symbol;Acc:HGNC:23028]	1728	0.356513	-1.48797	6.81e-08	2.75e-06	yes	down
ENSG00000224950	AL390066.1	novel transcript	2302	0.356477	-1.48812	0.00306443	0.0145217	yes	down
ENSG00000269427	AC024075.3	novel transcript, antisense C19orf42	453	0.356403	-1.48842	0.00121747	0.00732121	yes	down
ENSG00000281490	CICP14	capicua transcriptional repressor pseudogene 14 [Source:HGNC Symbol;Acc:HGNC:38542]	2732	0.356374	-1.48854	3.88e-06	7.85e-05	yes	down
ENSG00000258727	AL135999.1	novel transcript, antisense to AP1G2	3243	0.356337	-1.48868	0.00405325	0.0179565	yes	down
ENSG00000267493	CIRBP-AS1	CIRBP antisense RNA 1 [Source:HGNC Symbol;Acc:HGNC:28588]	1356	0.35626	-1.489	0.002625	0.012949	yes	down
ENSG00000117586	TNFSF4	TNF superfamily member 4 [Source:HGNC Symbol;Acc:HGNC:11934]	3492	0.356217	-1.48917	0.000173839	0.00163087	yes	down
ENSG00000120318	ARAP3	ArfGAP with RhoGAP domain, ankyrin repeat and PH domain 3 [Source:HGNC Symbol;Acc:HGNC:24097]	5258	0.356157	-1.48942	0.000380928	0.00299062	yes	down
ENSG00000141665	FBXO15	F-box protein 15 [Source:HGNC Symbol;Acc:HGNC:13617]	1675	0.356033	-1.48992	0.00845928	0.0312928	yes	down
ENSG00000231507	LINC01353	long intergenic non-protein coding RNA 1353 [Source:HGNC Symbol;Acc:HGNC:50580]	1109	0.356024	-1.48995	0.0135849	0.0446948	yes	down
ENSG00000213190	MLLT11	MLLT11 transcription factor 7 cofactor [Source:HGNC Symbol;Acc:HGNC:16997]	4075	0.355694	-1.49129	5.88e-06	0.000110847	yes	down
ENSG00000106976	DNM1	dynamin 1 [Source:HGNC Symbol;Acc:HGNC:2972]	3181	0.355595	-1.49169	0.0132787	0.0438917	yes	down
ENSG00000132681	ATP1A4	ATPase Na+/K+ transporting subunit alpha 4 [Source:HGNC Symbol;Acc:HGNC:14073]	3839	0.35547	-1.4922	0.00791119	0.0297168	yes	down
ENSG00000162913	OBSCN-AS1	OBSCN antisense RNA 1 [Source:HGNC Symbol;Acc:HGNC:32047]	2893	0.355447	-1.49229	0.00252065	0.0125664	yes	down
ENSG00000180596	HIST1H2BC	histone cluster 1 H2B family member c [Source:HGNC Symbol;Acc:HGNC:4757]	659	0.354984	-1.49417	0.00079853	0.00527442	yes	down
ENSG00000274272	AC069281.2	novel transcript	4401	0.354892	-1.49455	0.00313034	0.0147585	yes	down
ENSG00000197670	AL157838.1	novel transcript, antisense to ZNF217	2502	0.354458	-1.49631	0.000250627	0.00217566	yes	down
ENSG00000170271	FAXDC2	fatty acid hydroxylase domain containing 2 [Source:HGNC Symbol;Acc:HGNC:1334]	2947	0.354025	-1.49808	0.0153495	0.0488599	yes	down
ENSG00000275371	AC012645.4	novel transcript, antisense to GDPD3	1061	0.35383	-1.49887	0.00265428	0.0130568	yes	down
ENSG00000279246	AP003108.3	novel transcript	2234	0.353782	-1.49907	0.00278006	0.0135055	yes	down
ENSG00000272153	AL365330.1	novel transcript, antisense to LRRC47	531	0.353711	-1.49936	0.000785779	0.00522232	yes	down
ENSG00000247157	LINC01252	long intergenic non-protein coding RNA 1252 [Source:HGNC Symbol;Acc:HGNC:27888]	3673	0.353455	-1.5004	0.00547953	0.0224619	yes	down
ENSG00000251600	AC107223.1	novel transcript, antisense to GYPA	5037	0.353189	-1.50149	0.00258678	0.0127863	yes	down
ENSG00000273356	LINC02019	long intergenic non-protein coding RNA 2019 [Source:HGNC Symbol;Acc:HGNC:52854]	2060	0.352932	-1.50254	0.0016504	0.0091594	yes	down
ENSG00000271895	AL109811.2	novel transcript, antisense to MASP2	870	0.352909	-1.50263	0.00355114	0.0162738	yes	down
ENSG00000280300	AC117503.4	novel transcript	549	0.352804	-1.50306	0.00755647	0.0287667	yes	down
ENSG00000108846	ABCC3	ATP binding cassette subfamily C member 3 [Source:HGNC Symbol;Acc:HGNC:54]	5693	0.352661	-1.50365	0.00954567	0.0344491	yes	down
ENSG00000175711	B3GNTL1	UDP-GlcNAc:betaGal beta-1,3-N-acetylglucosaminyltransferase like 1 [Source:HGNC Symbol;Acc:HGNC:21727]	1383	0.352592	-1.50393	0.000825931	0.00540093	yes	down
ENSG00000167378	IRGQ	immunity related GTPase Q [Source:HGNC Symbol;Acc:HGNC:24868]	2210	0.352581	-1.50397	0.00282328	0.0136561	yes	down
ENSG00000069399	BCL3	BCL3 transcription coactivator [Source:HGNC Symbol;Acc:HGNC:998]	1877	0.352502	-1.50429	0.000968815	0.00614376	yes	down
ENSG00000226259	GTF2H2B	general transcription factor IIH subunit 2B (pseudogene) [Source:HGNC Symbol;Acc:HGNC:31393]	1954	0.352272	-1.50524	1.6e-06	3.86e-05	yes	down
ENSG00000186567	CEACAM19	carcinoembryonic antigen related cell adhesion molecule 19 [Source:HGNC Symbol;Acc:HGNC:31951]	1982	0.351932	-1.50663	2.4e-05	0.000345056	yes	down
ENSG00000171051	FPR1	formyl peptide receptor 1 [Source:HGNC Symbol;Acc:HGNC:3826]	1965	0.351864	-1.50691	0.0103831	0.0366151	yes	down
ENSG00000176920	FUT2	fucosyltransferase 2 [Source:HGNC Symbol;Acc:HGNC:4013]	3116	0.351791	-1.50721	0.01332	0.0440067	yes	down
ENSG00000267469	AC005944.1	novel transcript, antisense to AES	564	0.351589	-1.50804	8.98e-05	0.000976625	yes	down
ENSG00000257270	AL928654.2	novel transcript, antisense to MTA1	445	0.351555	-1.50818	8.62e-06	0.000151403	yes	down
ENSG00000286548	AL596214.1	novel transcript, antisense to LRRC8B	4186	0.351541	-1.50824	0.000491995	0.00363813	yes	down
ENSG00000174353	STAG3L3	stromal antigen 3-like 3 (pseudogene) [Source:HGNC Symbol;Acc:HGNC:33845]	2137	0.351432	-1.50868	2.73e-05	0.000381869	yes	down
ENSG00000170629	DPY19L2P2	DPY19L2 pseudogene 2 [Source:HGNC Symbol;Acc:HGNC:21764]	4078	0.351192	-1.50967	8.49e-05	0.000933502	yes	down
ENSG00000272734	ADIRF-AS1	ADIRF antisense RNA 1 [Source:HGNC Symbol;Acc:HGNC:45127]	3822	0.350788	-1.51133	0.00520713	0.0216326	yes	down
ENSG00000181227	DLSTP1	dihydrolipoamide S-succinyltransferase pseudogene 1 [Source:HGNC Symbol;Acc:HGNC:2912]	1354	0.350688	-1.51174	0.000590787	0.00418318	yes	down
ENSG00000271871	AC005740.4	novel transcript, antisense to PCDH12	957	0.349967	-1.51471	0.0120953	0.0410785	yes	down
ENSG00000240053	LY6G5B	lymphocyte antigen 6 family member G5B [Source:HGNC Symbol;Acc:HGNC:13931]	2654	0.349905	-1.51496	0.00294789	0.0140963	yes	down
ENSG00000249042	AC008771.1	novel transcript	5383	0.349862	-1.51514	0.0133263	0.0440221	yes	down
ENSG00000067113	PLPP1	phospholipid phosphatase 1 [Source:HGNC Symbol;Acc:HGNC:9228]	1550	0.349706	-1.51578	0.0139575	0.045585	yes	down
ENSG00000154025	SLC5A10	solute carrier family 5 member 10 [Source:HGNC Symbol;Acc:HGNC:23155]	2140	0.349675	-1.51592	0.000568923	0.00406933	yes	down
ENSG00000241549	GUSBP2	GUSB pseudogene 2 [Source:HGNC Symbol;Acc:HGNC:18792]	1457	0.349254	-1.51765	0.000178045	0.00166105	yes	down
ENSG00000234185	AC068533.3	novel transcript	404	0.349235	-1.51773	0.00057789	0.00411602	yes	down
ENSG00000165355	FBXO33	F-box protein 33 [Source:HGNC Symbol;Acc:HGNC:19833]	3853	0.349071	-1.51841	0.00229636	0.0116997	yes	down
ENSG00000105339	DENND3	DENN domain containing 3 [Source:HGNC Symbol;Acc:HGNC:29134]	5482	0.348971	-1.51882	0.000291899	0.00244687	yes	down
ENSG00000263766	AC025682.1	novel transcript, antisense to NPEPPS	733	0.348904	-1.5191	0.00433591	0.0188472	yes	down
ENSG00000267002	AC060780.1	novel transcript	6025	0.348761	-1.51969	1.04e-06	2.7e-05	yes	down
ENSG00000185829	ARL17A	ADP ribosylation factor like GTPase 17A [Source:HGNC Symbol;Acc:HGNC:24096]	3945	0.348635	-1.52021	0.00149084	0.00849152	yes	down
ENSG00000260698	AL591848.3	novel transcript	2968	0.348521	-1.52068	0.00953298	0.0344079	yes	down
ENSG00000288380	CRIPAK	cysteine rich PAK1 inhibitor [Source:HGNC Symbol;Acc:HGNC:26619]	4441	0.34816	-1.52218	0.0039272	0.0175596	yes	down
ENSG00000246223	LINC01550	long intergenic non-protein coding RNA 1550 [Source:HGNC Symbol;Acc:HGNC:20111]	2740	0.347953	-1.52304	2.53e-06	5.56e-05	yes	down
ENSG00000286239	AC093884.1	novel protein, WDFY1-AP1S3 readthrough	3429	0.347922	-1.52316	0.000334916	0.00270451	yes	down
ENSG00000261200	AC136944.2	novel transcript	3971	0.347916	-1.52319	1.72e-06	4.07e-05	yes	down
ENSG00000259954	IL21R-AS1	IL21R antisense RNA 1 [Source:HGNC Symbol;Acc:HGNC:27551]	2615	0.347723	-1.52399	0.0122341	0.0413813	yes	down
ENSG00000167549	CORO6	coronin 6 [Source:HGNC Symbol;Acc:HGNC:21356]	2603	0.347718	-1.52401	0.000384767	0.00301236	yes	down
ENSG00000189212	DPY19L2P1	DPY19L2 pseudogene 1 [Source:HGNC Symbol;Acc:HGNC:22305]	3914	0.347663	-1.52424	0.0109402	0.0381686	yes	down
ENSG00000285219	HULC	hepatocellular carcinoma up-regulated long non-coding RNA [Source:HGNC Symbol;Acc:HGNC:34232]	3568	0.347557	-1.52468	0.00183426	0.00994144	yes	down
ENSG00000264058	AC073508.2	novel transcript	2502	0.347466	-1.52506	0.00129766	0.00767114	yes	down
ENSG00000273449	AC093788.1	novel transcript	927	0.347181	-1.52624	0.00367022	0.0166885	yes	down
ENSG00000167216	KATNAL2	katanin catalytic subunit A1 like 2 [Source:HGNC Symbol;Acc:HGNC:25387]	2893	0.347056	-1.52676	3.27e-05	0.000443439	yes	down
ENSG00000205045	SLFN12L	schlafen family member 12 like [Source:HGNC Symbol;Acc:HGNC:33920]	1854	0.346956	-1.52718	0.000181018	0.00168527	yes	down
ENSG00000150787	PTS	6-pyruvoyltetrahydropterin synthase [Source:HGNC Symbol;Acc:HGNC:9689]	872	0.346902	-1.5274	0.0144512	0.0468293	yes	down
ENSG00000173480	ZNF417	zinc finger protein 417 [Source:HGNC Symbol;Acc:HGNC:20646]	4685	0.346669	-1.52837	1.15e-05	0.000191046	yes	down
ENSG00000278986	AC091060.1	TEC	1766	0.346519	-1.52899	0.00714717	0.0275562	yes	down
ENSG00000170509	HSD17B13	hydroxysteroid 17-beta dehydrogenase 13 [Source:HGNC Symbol;Acc:HGNC:18685]	2368	0.346507	-1.52905	0.00815767	0.0304425	yes	down
ENSG00000198466	ZNF587	zinc finger protein 587 [Source:HGNC Symbol;Acc:HGNC:30955]	6885	0.346444	-1.52931	1.16e-09	8.65e-08	yes	down
ENSG00000172243	CLEC7A	C-type lectin domain containing 7A [Source:HGNC Symbol;Acc:HGNC:14558]	1592	0.346334	-1.52976	0.00213209	0.0110945	yes	down
ENSG00000242588	AC108010.1	novel transcript	1552	0.346334	-1.52977	0.000101247	0.00106775	yes	down
ENSG00000229153	EPHA1-AS1	EPHA1 antisense RNA 1 [Source:HGNC Symbol;Acc:HGNC:27799]	5018	0.346233	-1.53018	1.2e-05	0.00019742	yes	down
ENSG00000231887	PRH1	proline rich protein HaeIII subfamily 1 [Source:HGNC Symbol;Acc:HGNC:9366]	710	0.34611	-1.5307	3.75e-05	0.000492902	yes	down
ENSG00000258136	AC007622.2	novel transcript, antisense to PRDM4	1680	0.346078	-1.53083	0.00687398	0.0267565	yes	down
ENSG00000245849	RAD51-AS1	RAD51 antisense RNA 1 [Source:HGNC Symbol;Acc:HGNC:48621]	1962	0.345965	-1.5313	0.001137	0.00692725	yes	down
ENSG00000197978	GOLGA6L9	golgin A6 family like 9 [Source:HGNC Symbol;Acc:HGNC:37229]	1710	0.34583	-1.53186	0.00120151	0.0072463	yes	down
ENSG00000261094	AC007066.2	novel transcript, overlapping RABGAP1	1993	0.345817	-1.53192	0.00457994	0.0195951	yes	down
ENSG00000181409	AATK	apoptosis associated tyrosine kinase [Source:HGNC Symbol;Acc:HGNC:21]	5461	0.345817	-1.53192	0.000259515	0.00223404	yes	down
ENSG00000214029	ZNF891	zinc finger protein 891 [Source:HGNC Symbol;Acc:HGNC:38709]	2054	0.345749	-1.5322	2.93e-13	6.2e-11	yes	down
ENSG00000180354	MTURN	maturin, neural progenitor differentiation regulator homolog [Source:HGNC Symbol;Acc:HGNC:25457]	5761	0.345693	-1.53244	0.000813972	0.00534265	yes	down
ENSG00000213901	SLC23A3	solute carrier family 23 member 3 [Source:HGNC Symbol;Acc:HGNC:20601]	2048	0.345646	-1.53263	0.00266105	0.0130788	yes	down
ENSG00000124103	FAM209A	family with sequence similarity 209 member A [Source:HGNC Symbol;Acc:HGNC:16100]	921	0.345542	-1.53307	0.00100737	0.00632158	yes	down
ENSG00000228107	AP000692.1	novel transcript, sense overlapping MORC3	596	0.34527	-1.5342	0.00779845	0.0294186	yes	down
ENSG00000101213	PTK6	protein tyrosine kinase 6 [Source:HGNC Symbol;Acc:HGNC:9617]	2953	0.34515	-1.5347	0.00221819	0.0114162	yes	down
ENSG00000183018	SPNS2	sphingolipid transporter 2 [Source:HGNC Symbol;Acc:HGNC:26992]	3404	0.345096	-1.53493	0.000365594	0.00289308	yes	down
ENSG00000272374	Z97832.2	novel transcript, antisense to SCUBE3	4261	0.34497	-1.53546	0.000942872	0.00601619	yes	down
ENSG00000183092	BEGAIN	brain enriched guanylate kinase associated [Source:HGNC Symbol;Acc:HGNC:24163]	3259	0.344839	-1.536	0.00363741	0.0165758	yes	down
ENSG00000226328	NUP50-DT	NUP50 divergent transcript [Source:HGNC Symbol;Acc:HGNC:50502]	2076	0.34481	-1.53613	1.55e-07	5.57e-06	yes	down
ENSG00000099994	SUSD2	sushi domain containing 2 [Source:HGNC Symbol;Acc:HGNC:30667]	3172	0.344758	-1.53635	0.0120514	0.0409749	yes	down
ENSG00000143257	NR1I3	nuclear receptor subfamily 1 group I member 3 [Source:HGNC Symbol;Acc:HGNC:7969]	1074	0.344132	-1.53897	0.000652038	0.00451566	yes	down
ENSG00000205923	CEMP1	cementum protein 1 [Source:HGNC Symbol;Acc:HGNC:32553]	1374	0.344045	-1.53933	0.00274115	0.0133769	yes	down
ENSG00000231365	WARS2-AS1	WARS2 antisense RNA 1 [Source:HGNC Symbol;Acc:HGNC:40612]	5847	0.343949	-1.53973	6.62e-06	0.000122088	yes	down
ENSG00000155744	FAM126B	family with sequence similarity 126 member B [Source:HGNC Symbol;Acc:HGNC:28593]	9333	0.343902	-1.53993	3.57e-07	1.1e-05	yes	down
ENSG00000120693	SMAD9	SMAD family member 9 [Source:HGNC Symbol;Acc:HGNC:6774]	5592	0.343816	-1.54029	0.00702345	0.0272003	yes	down
ENSG00000273173	SNURF	SNRPN upstream reading frame [Source:HGNC Symbol;Acc:HGNC:11171]	796	0.34381	-1.54032	0.000554715	0.00399306	yes	down
ENSG00000240288	GHRLOS	ghrelin opposite strand/antisense RNA [Source:HGNC Symbol;Acc:HGNC:33885]	2986	0.343746	-1.54058	0.00172056	0.00944724	yes	down
ENSG00000255893	AP000786.1	novel transcript	581	0.343624	-1.5411	0.0127458	0.0426448	yes	down
ENSG00000273729	AC007686.3	novel transcript, antisense to IRF2BPL	3487	0.343499	-1.54162	0.000142371	0.00139411	yes	down
ENSG00000243679	AC018638.5	novel pseudogene	754	0.343373	-1.54215	1.6e-05	0.000248878	yes	down
[truncated: 3,711 more rows]

## Sheet: Metascape-upregulated-top500
Sequence ID	Gene Symbol Group Vs Control (DEGs-Cohort)	Description	Biological Process (GO)	Kinase Class (UniProt)	Protein Function (Protein Atlas)	Subcellular Location (Protein Atlas)	Drug (DrugBank)	Canonical Pathways_x000D_	Hallmark Gene Sets_x000D_
ENSG00000230202	RPL29	ribosomal protein L29	GO:0007566 embryo implantation;GO:0002181 cytoplasmic translation;GO:0007565 female pregnancy		Ribosomal proteins; Predicted intracellular proteins	Cytosol;Endoplasmic reticulum;Nucleoli (Supported)
ENSG00000183260	ABHD16B	abhydrolase domain containing 16B	GO:0006660 phosphatidylserine catabolic process;GO:0052651 monoacylglycerol catabolic process;GO:0046462 monoacylglycerol metabolic process		Predicted intracellular proteins	Nucleoplasm (Enhanced)
ENSG00000262526	AC120057.2	None	None	None	None	None	None	None	None
ENSG00000223350	IGLV9-49	immunoglobulin lambda variable 9-49	GO:0002377 immunoglobulin production;GO:0002440 production of molecular mediator of immune response;GO:0002250 adaptive immune response		Predicted secreted proteins
ENSG00000282122	IGHV7-4-1	immunoglobulin heavy variable 7-4-1	GO:0006910 phagocytosis, recognition;GO:0006958 complement activation, classical pathway;GO:0002455 humoral immune response mediated by circulating immunoglobulin		Predicted secreted proteins
ENSG00000253691	IGKV2OR22-4	immunoglobulin kappa variable 2/OR22-4 (pseudogene)
ENSG00000256663	AC112777.1	None	None	None	None	None	None	None	None
ENSG00000087116	ADAMTS2	ADAM metallopeptidase with thrombospondin type 1 motif 2	GO:0030574 collagen catabolic process;GO:0030199 collagen fibril organization;GO:0032963 collagen metabolic process		ENZYME proteins:Hydrolases; Predicted secreted proteins; Human disease related genes:Congenital malformations:Congenital malformations of skin; Disease related genes; Potential drug targets; Enzymes	Plasma membrane (Approved); Additional: Vesicles		(M3468)NABA ECM REGULATORS; (M5885)NABA MATRISOME ASSOCIATED; (M5889)NABA MATRISOME
ENSG00000230699	AL645608.2	None	None	None	None	None	None	None	None
ENSG00000223648	IGHV3-64	immunoglobulin heavy variable 3-64	GO:0006910 phagocytosis, recognition;GO:0006958 complement activation, classical pathway;GO:0002455 humoral immune response mediated by circulating immunoglobulin		Predicted secreted proteins
ENSG00000277125	AC211476.4	None	None	None	None	None	None	None	None
ENSG00000211950	IGHV1-24	immunoglobulin heavy variable 1-24	GO:0006910 phagocytosis, recognition;GO:0006958 complement activation, classical pathway;GO:0002455 humoral immune response mediated by circulating immunoglobulin		Predicted secreted proteins
ENSG00000257027	AC010186.3	None	None	None	None	None	None	None	None
ENSG00000278857	IGKV1D-12	immunoglobulin kappa variable 1D-12	GO:0002377 immunoglobulin production;GO:0002440 production of molecular mediator of immune response;GO:0002250 adaptive immune response		Predicted secreted proteins
ENSG00000253998	IGKV2-29	immunoglobulin kappa variable 2-29	GO:0002377 immunoglobulin production;GO:0002440 production of molecular mediator of immune response;GO:0002250 adaptive immune response
ENSG00000211655	IGLV1-36	immunoglobulin lambda variable 1-36	GO:0002377 immunoglobulin production;GO:0002440 production of molecular mediator of immune response;GO:0002250 adaptive immune response		Predicted secreted proteins
ENSG00000211658	IGLV3-27	immunoglobulin lambda variable 3-27	GO:0002377 immunoglobulin production;GO:0002440 production of molecular mediator of immune response;GO:0002250 adaptive immune response		Predicted secreted proteins
ENSG00000211663	IGLV3-19	immunoglobulin lambda variable 3-19	GO:0002377 immunoglobulin production;GO:0002440 production of molecular mediator of immune response;GO:0002250 adaptive immune response		Predicted secreted proteins
ENSG00000211642	IGLV10-54	immunoglobulin lambda variable 10-54	GO:0002377 immunoglobulin production;GO:0002440 production of molecular mediator of immune response;GO:0002250 adaptive immune response		Predicted secreted proteins
ENSG00000232216	IGHV3-43	immunoglobulin heavy variable 3-43	GO:0006910 phagocytosis, recognition;GO:0006958 complement activation, classical pathway;GO:0002455 humoral immune response mediated by circulating immunoglobulin		Predicted secreted proteins
ENSG00000081803	CADPS2	calcium dependent secretion activator 2	GO:1990504 dense core granule exocytosis;GO:0017156 calcium-ion regulated exocytosis;GO:0016079 synaptic vesicle exocytosis		Predicted intracellular proteins	Nucleoplasm;Vesicles (Approved)	Calcium citrate; Calcium Phosphate; Calcium phosphate dihydrate
ENSG00000258749	AL110504.1	None	None	None	None	None	None	None	None
ENSG00000154277	UCHL1	ubiquitin C-terminal hydrolase L1	GO:0007412 axon target recognition;GO:0019896 axonal transport of mitochondrion;GO:0034643 establishment of mitochondrion localization, microtubule-mediated		Human disease related genes:Nervous system diseases:Other nervous and sensory system diseases; ENZYME proteins:Hydrolases; Predicted intracellular proteins; Peptidases:Cysteine-type peptidases; Disease related genes; Potential drug targets; Enzymes; Human disease related genes:Nervous system diseases:Neurodegenerative diseases	Cytosol (Supported); Additional: Nucleoplasm	Phenethyl Isothiocyanate	(M275)PID ALPHA SYNUCLEIN PATHWAY
ENSG00000211659	IGLV3-25	immunoglobulin lambda variable 3-25	GO:0002377 immunoglobulin production;GO:0002440 production of molecular mediator of immune response;GO:0002250 adaptive immune response		Predicted secreted proteins
ENSG00000211959	IGHV4-39	immunoglobulin heavy variable 4-39	GO:0006910 phagocytosis, recognition;GO:0006958 complement activation, classical pathway;GO:0002455 humoral immune response mediated by circulating immunoglobulin		Predicted secreted proteins
ENSG00000015413	DPEP1	dipeptidase 1	GO:0016999 antibiotic metabolic process;GO:0072340 cellular lactam catabolic process;GO:0072338 cellular lactam metabolic process		Enzymes; ENZYME proteins:Hydrolases; FDA approved drug targets:Small molecule drugs; Predicted intracellular proteins	Cell Junctions;Nucleoplasm (Approved)	Cilastatin
ENSG00000281991	TMEM265	transmembrane protein 265
ENSG00000253239	IGLVI-70	immunoglobulin lambda variable (I)-70 (pseudogene)
ENSG00000211972	IGHV3-66	immunoglobulin heavy variable 3-66	GO:0006910 phagocytosis, recognition;GO:0006958 complement activation, classical pathway;GO:0002455 humoral immune response mediated by circulating immunoglobulin		Predicted secreted proteins
ENSG00000229930	AC138393.2	None	None	None	None	None	None	None	None
ENSG00000274576	IGHV2-70	immunoglobulin heavy variable 2-70	GO:0006910 phagocytosis, recognition;GO:0006958 complement activation, classical pathway;GO:0002455 humoral immune response mediated by circulating immunoglobulin		Predicted secreted proteins
ENSG00000242766	IGKV1D-17	immunoglobulin kappa variable 1D-17	GO:0002377 immunoglobulin production;GO:0002440 production of molecular mediator of immune response;GO:0002250 adaptive immune response		Predicted secreted proteins
ENSG00000211669	IGLV3-10	immunoglobulin lambda variable 3-10	GO:0002377 immunoglobulin production;GO:0002440 production of molecular mediator of immune response;GO:0002250 adaptive immune response		Predicted secreted proteins
ENSG00000211637	IGLV4-69	immunoglobulin lambda variable 4-69	GO:0002377 immunoglobulin production;GO:0002440 production of molecular mediator of immune response;GO:0002250 adaptive immune response		Predicted secreted proteins
ENSG00000211965	IGHV3-49	immunoglobulin heavy variable 3-49	GO:0006910 phagocytosis, recognition;GO:0006958 complement activation, classical pathway;GO:0002455 humoral immune response mediated by circulating immunoglobulin		Predicted secreted proteins
ENSG00000243264	IGKV2D-29	immunoglobulin kappa variable 2D-29	GO:0002377 immunoglobulin production;GO:0002440 production of molecular mediator of immune response;GO:0002250 adaptive immune response		Predicted secreted proteins; Predicted intracellular proteins
ENSG00000211955	IGHV3-33	immunoglobulin heavy variable 3-33	GO:0006910 phagocytosis, recognition;GO:0006958 complement activation, classical pathway;GO:0002455 humoral immune response mediated by circulating immunoglobulin		Predicted secreted proteins
ENSG00000211946	IGHV3-20	immunoglobulin heavy variable 3-20	GO:0006910 phagocytosis, recognition;GO:0006958 complement activation, classical pathway;GO:0002455 humoral immune response mediated by circulating immunoglobulin		Predicted secreted proteins
ENSG00000211666	IGLV2-14	immunoglobulin lambda variable 2-14	GO:0002377 immunoglobulin production;GO:0002440 production of molecular mediator of immune response;GO:0002250 adaptive immune response		Predicted secreted proteins
ENSG00000239571	IGKV2D-30	immunoglobulin kappa variable 2D-30	GO:0002377 immunoglobulin production;GO:0002440 production of molecular mediator of immune response;GO:0002250 adaptive immune response		Predicted secreted proteins
ENSG00000211660	IGLV2-23	immunoglobulin lambda variable 2-23	GO:0002377 immunoglobulin production;GO:0002440 production of molecular mediator of immune response;GO:0002250 adaptive immune response		Predicted secreted proteins
ENSG00000184423	RPL23AP38	ribosomal protein L23a pseudogene 38
ENSG00000211973	IGHV1-69	immunoglobulin heavy variable 1-69	GO:0006910 phagocytosis, recognition;GO:0006958 complement activation, classical pathway;GO:0002455 humoral immune response mediated by circulating immunoglobulin		Predicted secreted proteins
ENSG00000211653	IGLV1-40	immunoglobulin lambda variable 1-40	GO:0002377 immunoglobulin production;GO:0002440 production of molecular mediator of immune response;GO:0002250 adaptive immune response		Predicted secreted proteins
ENSG00000262074	SNORD3B-2	small nucleolar RNA, C/D box 3B-2
ENSG00000211648	IGLV1-47	immunoglobulin lambda variable 1-47	GO:0002377 immunoglobulin production;GO:0002440 production of molecular mediator of immune response;GO:0002250 adaptive immune response		Predicted secreted proteins
ENSG00000115884	SDC1	syndecan 1	GO:0048627 myoblast development;GO:1903553 positive regulation of extracellular exosome assembly;GO:1903551 regulation of extracellular exosome assembly		Transporters; CD markers; Cancer-related genes:Candidate cancer biomarkers; Predicted secreted proteins; Predicted intracellular proteins	Focal adhesion sites (Approved)		(M212)PID INTEGRIN5 PATHWAY; (M53)PID INTEGRIN3 PATHWAY; (M198)PID SYNDECAN 1 PATHWAY	(M5930)HALLMARK EPITHELIAL MESENCHYMAL TRANSITION; (M5937)HALLMARK GLYCOLYSIS; (M5939)HALLMARK P53 PATHWAY
ENSG00000211896	IGHG1	immunoglobulin heavy constant gamma 1 (G1m marker)	GO:0097278 complement-dependent cytotoxicity;GO:0001788 antibody-dependent cellular cytotoxicity;GO:0001794 type IIa hypersensitivity		Predicted secreted proteins; FDA approved drug targets:Biotech drugs; Predicted intracellular proteins; Disease related genes			(M28)PID IL4 2PATHWAY
ENSG00000232810	TNF	tumor necrosis factor	GO:0002439 chronic inflammatory response to antigenic stimulus;GO:0045994 positive regulation of translational initiation by iron;GO:0061048 negative regulation of branching involved in lung morphogenesis		FDA approved drug targets:Small molecule drugs; Cancer-related genes:Mutated cancer genes; Candidate cardiovascular disease genes; Cancer-related genes:Candidate cancer biomarkers; Human disease related genes:Immune system diseases:Allergies and autoimmune diseases; Predicted secreted proteins; FDA approved drug targets:Biotech drugs; Disease related genes; Predicted intracellular proteins		Etanercept; Adalimumab; Infliximab; Chloroquine; Epinephrine; Pseudoephedrine; Thalidomide; Glucosamine; Clenbuterol; Pranlukast; Amrinone; Afelimomab; YSIL6; SD118; PN0621; OMS-103HP; Talmapimod; VX-702; Atiprimod; CRx-139; CYT007-TNFQb; Andrographolide; Ethyl pyruvate; AME-527; PR-104; Plinabulin; Dexanabinol; Onercept; Golimumab; Certolizumab pegol; Pomalidomide; Polaprezinc; Foreskin fibrobla…	(M11736)SA MMP CYTOKINE CONNECTION; (M267)PID ANTHRAX PATHWAY; (M37)PID NFKAPPAB CANONICAL PATHWAY	(M5897)HALLMARK IL6 JAK STAT3 SIGNALING; (M5902)HALLMARK APOPTOSIS; (M5890)HALLMARK TNFA SIGNALING VIA NFKB
ENSG00000165949	IFI27	interferon alpha inducible protein 27	GO:0060337 type I interferon signaling pathway;GO:0044827 modulation by host of viral genome replication;GO:0071357 cellular response to type I interferon		Predicted intracellular proteins			(M295)SIG PIP3 SIGNALING IN CARDIAC MYOCTES	(M5911)HALLMARK INTERFERON ALPHA RESPONSE; (M5913)HALLMARK INTERFERON GAMMA RESPONSE
ENSG00000274172	MIR8071-1	microRNA 8071-1
ENSG00000211945	IGHV1-18	immunoglobulin heavy variable 1-18	GO:0006910 phagocytosis, recognition;GO:0006958 complement activation, classical pathway;GO:0002455 humoral immune response mediated by circulating immunoglobulin		Predicted secreted proteins
ENSG00000211639	IGLV4-60	immunoglobulin lambda variable 4-60	GO:0002377 immunoglobulin production;GO:0002440 production of molecular mediator of immune response;GO:0002250 adaptive immune response		Predicted secreted proteins
ENSG00000267740	AC024592.3	None	None	None	None	None	None	None	None
ENSG00000231475	IGHV4-31	immunoglobulin heavy variable 4-31	GO:0006910 phagocytosis, recognition;GO:0006958 complement activation, classical pathway;GO:0002455 humoral immune response mediated by circulating immunoglobulin
ENSG00000211935	IGHV1-3	immunoglobulin heavy variable 1-3	GO:0006910 phagocytosis, recognition;GO:0006958 complement activation, classical pathway;GO:0002455 humoral immune response mediated by circulating immunoglobulin		Predicted secreted proteins
ENSG00000276566	IGKV1D-13	immunoglobulin kappa variable 1D-13	GO:0002377 immunoglobulin production;GO:0002440 production of molecular mediator of immune response;GO:0002250 adaptive immune response		Predicted secreted proteins
ENSG00000211673	IGLV3-1	immunoglobulin lambda variable 3-1	GO:0002377 immunoglobulin production;GO:0002440 production of molecular mediator of immune response;GO:0002250 adaptive immune response
ENSG00000211942	IGHV3-13	immunoglobulin heavy variable 3-13	GO:0006910 phagocytosis, recognition;GO:0006958 complement activation, classical pathway;GO:0002455 humoral immune response mediated by circulating immunoglobulin		Predicted secreted proteins
ENSG00000224373	IGHV4-59	immunoglobulin heavy variable 4-59	GO:0006910 phagocytosis, recognition;GO:0006958 complement activation, classical pathway;GO:0002455 humoral immune response mediated by circulating immunoglobulin		Predicted secreted proteins
ENSG00000132688	NES	nestin	GO:0030842 regulation of intermediate filament depolymerization;GO:0030844 positive regulation of intermediate filament depolymerization;GO:0045108 regulation of intermediate filament polymerization or depolymerization		Predicted intracellular proteins	Intermediate filaments (Enhanced)
ENSG00000275238	MIR4734	microRNA 4734
ENSG00000168078	PBK	PDZ binding kinase	GO:0032435 negative regulation of proteasomal ubiquitin-dependent protein catabolic process;GO:2000059 negative regulation of ubiquitin-dependent protein catabolic process;GO:1901799 negative regulation of proteasomal protein catabolic process	STE Ser/Thr protein kinase family	Enzymes; Kinases:STE Ser/Thr protein kinases; Predicted intracellular proteins; ENZYME proteins:Transferases	Cytosol (Approved)			(M5901)HALLMARK G2M CHECKPOINT
ENSG00000211956	IGHV4-34	immunoglobulin heavy variable 4-34	GO:0006910 phagocytosis, recognition;GO:0006958 complement activation, classical pathway;GO:0002455 humoral immune response mediated by circulating immunoglobulin		Predicted secreted proteins
ENSG00000241244	IGKV1D-16	immunoglobulin kappa variable 1D-16			Predicted secreted proteins
ENSG00000242076	IGKV1-33	immunoglobulin kappa variable 1-33			Predicted secreted proteins; Predicted intracellular proteins
ENSG00000211638	IGLV8-61	immunoglobulin lambda variable 8-61	GO:0002377 immunoglobulin production;GO:0002440 production of molecular mediator of immune response;GO:0002250 adaptive immune response		Predicted secreted proteins
ENSG00000211897	IGHG3	immunoglobulin heavy constant gamma 3 (G3m marker)	GO:0001895 retina homeostasis;GO:0006910 phagocytosis, recognition;GO:0006958 complement activation, classical pathway		Predicted secreted proteins; Predicted intracellular proteins			(M28)PID IL4 2PATHWAY
ENSG00000199480	RNA5SP389	RNA, 5S ribosomal pseudogene 389
ENSG00000241294	IGKV2-24	immunoglobulin kappa variable 2-24	GO:0002377 immunoglobulin production;GO:0002440 production of molecular mediator of immune response;GO:0002250 adaptive immune response		Predicted secreted proteins
ENSG00000204792	LINC01291	long intergenic non-protein coding RNA 1291
ENSG00000243290	IGKV1-12	immunoglobulin kappa variable 1-12	GO:0002377 immunoglobulin production;GO:0002440 production of molecular mediator of immune response;GO:0002250 adaptive immune response		Predicted secreted proteins
ENSG00000211933	IGHV6-1	immunoglobulin heavy variable 6-1	GO:0006910 phagocytosis, recognition;GO:0006958 complement activation, classical pathway;GO:0002455 humoral immune response mediated by circulating immunoglobulin		Predicted secreted proteins
ENSG00000253818	IGLV1-41	immunoglobulin lambda variable 1-41 (pseudogene)
ENSG00000211970	IGHV4-61	immunoglobulin heavy variable 4-61	GO:0006910 phagocytosis, recognition;GO:0006958 complement activation, classical pathway;GO:0002455 humoral immune response mediated by circulating immunoglobulin		Predicted secreted proteins
ENSG00000231292	IGKV1OR2-108	immunoglobulin kappa variable 1/OR2-108 (non-functional)
ENSG00000183336	BOLA2	bolA family member 2	GO:0044571 [2Fe-2S] cluster assembly;GO:0097428 protein maturation by iron-sulfur cluster transfer;GO:0016226 iron-sulfur cluster assembly		Predicted intracellular proteins	Nucleoplasm (Uncertain)			(M5898)HALLMARK DNA REPAIR
ENSG00000211934	IGHV1-2	immunoglobulin heavy variable 1-2			Predicted secreted proteins
ENSG00000225698	IGHV3-72	immunoglobulin heavy variable 3-72	GO:0006910 phagocytosis, recognition;GO:0006958 complement activation, classical pathway;GO:0002455 humoral immune response mediated by circulating immunoglobulin		Predicted secreted proteins; Predicted intracellular proteins
ENSG00000117399	CDC20	cell division cycle 20	GO:1905786 positive regulation of anaphase-promoting complex-dependent catabolic process;GO:1905784 regulation of anaphase-promoting complex-dependent catabolic process;GO:0031915 positive regulation of synaptic plasticity		Transporters; Predicted intracellular proteins; Cancer-related genes:Candidate cancer biomarkers	Cytosol;Nucleoplasm (Enhanced)		(M129)PID PLK1 PATHWAY	(M5901)HALLMARK G2M CHECKPOINT; (M5907)HALLMARK ESTROGEN RESPONSE LATE; (M5925)HALLMARK E2F TARGETS
ENSG00000122420	PTGFR	prostaglandin F receptor	GO:0071798 response to prostaglandin D;GO:0071799 cellular response to prostaglandin D stimulus;GO:0007567 parturition		G-protein coupled receptors:GPCRs excl olfactory receptors; FDA approved drug targets:Small molecule drugs		Travoprost; Latanoprost; Bimatoprost; Dinoprost tromethamine; Tafluprost; Latanoprostene bunod		(M5942)HALLMARK UV RESPONSE DN; (M5956)HALLMARK KRAS SIGNALING DN
ENSG00000211651	IGLV1-44	immunoglobulin lambda variable 1-44	GO:0002377 immunoglobulin production;GO:0002440 production of molecular mediator of immune response;GO:0002250 adaptive immune response		Predicted secreted proteins
ENSG00000105974	CAV1	caveolin 1	GO:1900085 negative regulation of peptidyl-tyrosine autophosphorylation;GO:0086098 angiotensin-activated signaling pathway involved in heart process;GO:0044860 protein localization to plasma membrane raft		Cancer-related genes:Candidate cancer biomarkers; Transporters:Accessory Factors Involved in Transport; Predicted intracellular proteins; Disease related genes; Potential drug targets; Human disease related genes:Cardiovascular diseases:Hypertensive diseases; Human disease related genes:Congenital disorders of metabolism:Other congenital disorders of metabolism	Golgi apparatus (Supported)		(M90)PID WNT CANONICAL PATHWAY; (M206)PID PDGFRA PATHWAY; (M185)PID ALK1 PATHWAY	(M5942)HALLMARK UV RESPONSE DN; (M5902)HALLMARK APOPTOSIS; (M5891)HALLMARK HYPOXIA
ENSG00000211640	IGLV6-57	immunoglobulin lambda variable 6-57	GO:0002377 immunoglobulin production;GO:0002440 production of molecular mediator of immune response;GO:0002250 adaptive immune response		Predicted secreted proteins
ENSG00000244437	IGKV3-15	immunoglobulin kappa variable 3-15	GO:0002377 immunoglobulin production;GO:0002440 production of molecular mediator of immune response;GO:0002250 adaptive immune response		Predicted secreted proteins
ENSG00000198225	FKBP1C	FKBP prolyl isomerase family member 1C			Predicted intracellular proteins
ENSG00000101057	MYBL2	MYB proto-oncogene like 2	GO:0090307 mitotic spindle assembly;GO:0043525 positive regulation of neuron apoptotic process;GO:1901216 positive regulation of neuron death		Transcription factors:Helix-turn-helix domains; Predicted intracellular proteins; Cancer-related genes:Candidate cancer biomarkers	Nucleoplasm (Supported); Additional: Cytosol		(M40)PID E2F PATHWAY	(M5901)HALLMARK G2M CHECKPOINT; (M5925)HALLMARK E2F TARGETS
ENSG00000254395	IGHV4-55	immunoglobulin heavy variable 4-55 (pseudogene)
ENSG00000077943	ITGA8	integrin subunit alpha 8	GO:2000721 positive regulation of transcription from RNA polymerase II promoter involved in smooth muscle cell differentiation;GO:0048745 smooth muscle tissue development;GO:0048333 mesodermal cell differentiation		Disease related genes; Human disease related genes:Congenital malformations:Congenital malformations of the urinary system	Plasma membrane (Approved)		(M47)PID INTEGRIN CS PATHWAY; (M67)PID ARF6 TRAFFICKING PATHWAY; (M18)PID INTEGRIN1 PATHWAY
ENSG00000243466	IGKV1-5	immunoglobulin kappa variable 1-5	GO:0002377 immunoglobulin production;GO:0002440 production of molecular mediator of immune response;GO:0002250 adaptive immune response		Predicted secreted proteins
ENSG00000211937	IGHV2-5	immunoglobulin heavy variable 2-5	GO:0006910 phagocytosis, recognition;GO:0006958 complement activation, classical pathway;GO:0002455 humoral immune response mediated by circulating immunoglobulin		Predicted secreted proteins
ENSG00000270816	LINC00221	long intergenic non-protein coding RNA 221
ENSG00000239855	IGKV1-6	immunoglobulin kappa variable 1-6	GO:0002377 immunoglobulin production;GO:0002440 production of molecular mediator of immune response;GO:0002250 adaptive immune response		Predicted secreted proteins
ENSG00000211662	IGLV3-21	immunoglobulin lambda variable 3-21	GO:0002377 immunoglobulin production;GO:0002440 production of molecular mediator of immune response;GO:0002250 adaptive immune response		Predicted secreted proteins
ENSG00000211643	IGLV5-52	immunoglobulin lambda variable 5-52	GO:0002377 immunoglobulin production;GO:0002440 production of molecular mediator of immune response;GO:0002250 adaptive immune response
ENSG00000258572	AL133467.1	None	None	None	None	None	None	None	None
ENSG00000126787	DLGAP5	DLG associated protein 5	GO:0007079 mitotic chromosome movement towards spindle pole;GO:0051305 chromosome movement towards spindle pole;GO:0045842 positive regulation of mitotic metaphase/anaphase transition		Predicted intracellular proteins	Centriolar satellite;Cytosol (Supported)		(M242)PID AURORA A PATHWAY	(M5893)HALLMARK MITOTIC SPINDLE; (M5925)HALLMARK E2F TARGETS
ENSG00000176890	TYMS	thymidylate synthetase	GO:0019860 uracil metabolic process;GO:0060574 intestinal epithelial cell maturation;GO:0006231 dTMP biosynthetic process		FDA approved drug targets:Small molecule drugs; Cancer-related genes:Candidate cancer biomarkers; Enzymes; Predicted intracellular proteins; ENZYME proteins:Transferases		Raltitrexed; Floxuridine; Trifluridine; Gemcitabine; Fluorouracil; Methotrexate; Pemetrexed; Capecitabine; Thymidine monophosphate; 10-Propargyl-5,8-Dideazafolic Acid; Deoxyuridine monophosphate; S,S-(2-Hydroxyethyl)Thiocysteine; Thymectacin; ANX-510; OSI-7904L; Pralatrexate; 2,4-Diamino-5-phenyl-6-ethylpyrimidine; N-[2-Chloro-5-(trifluoromethyl)phenyl]imidodicarbonimidic diamide; N-(3,5-dimethox…	(M40)PID E2F PATHWAY	(M5898)HALLMARK DNA REPAIR; (M5926)HALLMARK MYC TARGETS V1
ENSG00000263859	AC145207.6	None	None	None	None	None	None	None	None
ENSG00000211668	IGLV2-11	immunoglobulin lambda variable 2-11	GO:0002377 immunoglobulin production;GO:0002440 production of molecular mediator of immune response;GO:0002250 adaptive immune response		Predicted secreted proteins
ENSG00000211966	IGHV5-51	immunoglobulin heavy variable 5-51	GO:0006910 phagocytosis, recognition;GO:0006958 complement activation, classical pathway;GO:0002455 humoral immune response mediated by circulating immunoglobulin		Predicted secreted proteins
ENSG00000254709	IGLL5	immunoglobulin lambda like polypeptide 5	GO:0006910 phagocytosis, recognition;GO:0006958 complement activation, classical pathway;GO:0002455 humoral immune response mediated by circulating immunoglobulin		Predicted secreted proteins; Predicted intracellular proteins
ENSG00000180535	BHLHA15	basic helix-loop-helix family member a15	GO:0048312 intracellular distribution of mitochondria;GO:0010832 negative regulation of myotube differentiation;GO:0048311 mitochondrion distribution		Transcription factors:Basic domains; Predicted intracellular proteins	Golgi apparatus;Nucleoplasm (Approved)
ENSG00000211941	IGHV3-11	immunoglobulin heavy variable 3-11	GO:0006910 phagocytosis, recognition;GO:0006958 complement activation, classical pathway;GO:0002455 humoral immune response mediated by circulating immunoglobulin		Predicted secreted proteins
ENSG00000270550	IGHV3-30	immunoglobulin heavy variable 3-30	GO:0006910 phagocytosis, recognition;GO:0006958 complement activation, classical pathway;GO:0002455 humoral immune response mediated by circulating immunoglobulin		Predicted secreted proteins
ENSG00000211947	IGHV3-21	immunoglobulin heavy variable 3-21	GO:0006910 phagocytosis, recognition;GO:0006958 complement activation, classical pathway;GO:0002455 humoral immune response mediated by circulating immunoglobulin		Predicted secreted proteins
ENSG00000105976	MET	MET proto-oncogene, receptor tyrosine kinase	GO:0070494 regulation of thrombin-activated receptor signaling pathway;GO:0070495 negative regulation of thrombin-activated receptor signaling pathway;GO:1905098 negative regulation of guanyl-nucleotide exchange factor activity	Tyr protein kinase family	Human disease related genes:Cancers:Cancers of the digestive system; Human disease related genes:Nervous system diseases:Ear disease; FDA approved drug targets:Small molecule drugs; Cancer-related genes:Mutated cancer genes; Cancer-related genes:Candidate cancer biomarkers; Human disease related genes:Cancers:Cancers of soft tissues and bone; Predicted secreted proteins; Human disease related gen…	Cytosol;Plasma membrane (Approved)	K-252a; SGX-523; 1-(4-fluorophenyl)-N-[3-fluoro-4-(1H-pyrrolo[2,3-b]pyridin-4-yloxy)phenyl]-2-oxo-1,2-dihydropyridine-3-carboxamide; N-({4-[(2-aminopyridin-4-yl)oxy]-3-fluorophenyl}carbamoyl)-2-(4-fluorophenyl)acetamide; 2-(4-fluorophenyl)-N-{[3-fluoro-4-(1H-pyrrolo[2,3-b]pyridin-4-yloxy)phenyl]carbamoyl}acetamide; N-(3-chlorophenyl)-N-methyl-2-oxo-3-[(3,4,5-trimethyl-1H-pyrrol-2-yl)methyl]-2H-in…	(M86)PID ARF6 PATHWAY; (M232)PID ECADHERIN STABILIZATION PATHWAY; (M91)PID TCPTP PATHWAY	(M5942)HALLMARK UV RESPONSE DN; (M5932)HALLMARK INFLAMMATORY RESPONSE; (M5937)HALLMARK GLYCOLYSIS
ENSG00000251546	IGKV1D-39	immunoglobulin kappa variable 1D-39	GO:0002377 immunoglobulin production;GO:0002440 production of molecular mediator of immune response;GO:0002250 adaptive immune response		Predicted secreted proteins
ENSG00000211599	IGKV5-2	immunoglobulin kappa variable 5-2	GO:0002377 immunoglobulin production;GO:0002440 production of molecular mediator of immune response;GO:0002250 adaptive immune response		Predicted secreted proteins
ENSG00000211892	IGHG4	immunoglobulin heavy constant gamma 4 (G4m marker)	GO:0006910 phagocytosis, recognition;GO:0006958 complement activation, classical pathway;GO:0002455 humoral immune response mediated by circulating immunoglobulin		Predicted secreted proteins; FDA approved drug targets:Biotech drugs; Predicted intracellular proteins
ENSG00000225523	IGKV6D-21	immunoglobulin kappa variable 6D-21 (non-functional)	GO:0002377 immunoglobulin production;GO:0002440 production of molecular mediator of immune response;GO:0002250 adaptive immune response		Predicted secreted proteins
ENSG00000211611	IGKV6-21	immunoglobulin kappa variable 6-21 (non-functional)	GO:0002377 immunoglobulin production;GO:0002440 production of molecular mediator of immune response;GO:0002250 adaptive immune response		Predicted secreted proteins
ENSG00000204001	LCN8	lipocalin 8	GO:0009725 response to hormone;GO:0009719 response to endogenous stimulus;GO:0010033 response to organic substance		Predicted secreted proteins; Predicted intracellular proteins
ENSG00000165480	SKA3	spindle and kinetochore associated complex subunit 3	GO:0031110 regulation of microtubule polymerization or depolymerization;GO:0070507 regulation of microtubule cytoskeleton organization;GO:0032886 regulation of microtubule-based process		Predicted intracellular proteins	Mitotic spindle (Supported); Additional: Centrosome;Cytosol
ENSG00000211949	IGHV3-23	immunoglobulin heavy variable 3-23	GO:0006910 phagocytosis, recognition;GO:0006958 complement activation, classical pathway;GO:0002455 humoral immune response mediated by circulating immunoglobulin		Predicted secreted proteins
ENSG00000211964	IGHV3-48	immunoglobulin heavy variable 3-48	GO:0006910 phagocytosis, recognition;GO:0006958 complement activation, classical pathway;GO:0002455 humoral immune response mediated by circulating immunoglobulin		Predicted secreted proteins
ENSG00000138180	CEP55	centrosomal protein 55	GO:0061952 midbody abscission;GO:1902410 mitotic cytokinetic process;GO:0032506 cytokinetic process		Human disease related genes:Congenital malformations:Congenital malformations of the nervous system; Predicted intracellular proteins; Disease related genes	Centriolar satellite;Plasma membrane (Approved); Additional: Midbody
ENSG00000088325	TPX2	TPX2 microtubule nucleation factor	GO:0007020 microtubule nucleation;GO:0007026 negative regulation of microtubule depolymerization;GO:0031114 regulation of microtubule depolymerization		Predicted intracellular proteins; Cancer-related genes:Mutated cancer genes; Cancer-related genes:Candidate cancer biomarkers	Nucleoplasm (Supported); Additional: Cytokinetic bridge;Mitotic spindle		(M242)PID AURORA A PATHWAY; (M129)PID PLK1 PATHWAY	(M5893)HALLMARK MITOTIC SPINDLE; (M5901)HALLMARK G2M CHECKPOINT
ENSG00000211891	IGHE	immunoglobulin heavy constant epsilon	GO:0006910 phagocytosis, recognition;GO:0006958 complement activation, classical pathway;GO:0002455 humoral immune response mediated by circulating immunoglobulin		Predicted secreted proteins; Predicted intracellular proteins			(M7)PID FCER1 PATHWAY; (M28)PID IL4 2PATHWAY
ENSG00000211632	IGKV3D-11	immunoglobulin kappa variable 3D-11	GO:0002377 immunoglobulin production;GO:0002440 production of molecular mediator of immune response;GO:0002250 adaptive immune response		Predicted secreted proteins
ENSG00000164045	CDC25A	cell division cycle 25A	GO:0110032 positive regulation of G2/MI transition of meiotic cell cycle;GO:0110030 regulation of G2/MI transition of meiotic cell cycle;GO:1901995 positive regulation of meiotic cell cycle phase transition		Enzymes; ENZYME proteins:Hydrolases; Predicted intracellular proteins; Cancer-related genes:Candidate cancer biomarkers	Nucleoplasm (Approved); Additional: Golgi apparatus		(M10154)SA G2 AND M PHASES; (M84)PID ATM PATHWAY; (M46)PID ATR PATHWAY	(M5901)HALLMARK G2M CHECKPOINT; (M5924)HALLMARK MTORC1 SIGNALING; (M5925)HALLMARK E2F TARGETS
ENSG00000093009	CDC45	cell division cycle 45	GO:1902977 mitotic DNA replication preinitiation complex assembly;GO:0071163 DNA replication preinitiation complex assembly;GO:1902969 mitotic DNA replication		Human disease related genes:Congenital malformations:Other congenital malformations; Predicted intracellular proteins; Disease related genes	Nucleoplasm (Supported); Additional: Centrosome;Cytosol			(M5901)HALLMARK G2M CHECKPOINT; (M5926)HALLMARK MYC TARGETS V1
ENSG00000211644	IGLV1-51	immunoglobulin lambda variable 1-51	GO:0002377 immunoglobulin production;GO:0002440 production of molecular mediator of immune response;GO:0002250 adaptive immune response		Predicted secreted proteins
ENSG00000132465	JCHAIN	joining chain of multimeric IgA and IgM	GO:0060267 positive regulation of respiratory burst;GO:0003094 glomerular filtration;GO:0097205 renal filtration		Predicted secreted proteins		Zinc; Zinc acetate; Zinc chloride; Zinc sulfate, unspecified form
ENSG00000184661	CDCA2	cell division cycle associated 2	GO:0035307 positive regulation of protein dephosphorylation;GO:0035306 positive regulation of dephosphorylation;GO:0035304 regulation of protein dephosphorylation		Predicted intracellular proteins	Nucleoplasm (Supported)
ENSG00000211951	IGHV2-26	immunoglobulin heavy variable 2-26	GO:0006910 phagocytosis, recognition;GO:0006958 complement activation, classical pathway;GO:0002455 humoral immune response mediated by circulating immunoglobulin		Predicted secreted proteins
ENSG00000211649	IGLV7-46	immunoglobulin lambda variable 7-46	GO:0002377 immunoglobulin production;GO:0002440 production of molecular mediator of immune response;GO:0002250 adaptive immune response		Predicted secreted proteins
ENSG00000211974	IGHV2-70D	immunoglobulin heavy variable 2-70D	GO:0006910 phagocytosis, recognition;GO:0006958 complement activation, classical pathway;GO:0002455 humoral immune response mediated by circulating immunoglobulin		Predicted secreted proteins
ENSG00000164647	STEAP1	STEAP family member 1	GO:0055072 iron ion homeostasis;GO:0055076 transition metal ion homeostasis;GO:0055065 metal ion homeostasis		Transporters:Transport Electron Carriers; Cancer-related genes:Candidate cancer biomarkers
ENSG00000112984	KIF20A	kinesin family member 20A	GO:0061952 midbody abscission;GO:1902410 mitotic cytokinetic process;GO:0032506 cytokinetic process		Predicted intracellular proteins	Cytokinetic bridge;Nucleoplasm (Uncertain)		(M14)PID AURORA B PATHWAY; (M129)PID PLK1 PATHWAY	(M5907)HALLMARK ESTROGEN RESPONSE LATE; (M5937)HALLMARK GLYCOLYSIS
ENSG00000211893	IGHG2	immunoglobulin heavy constant gamma 2 (G2m marker)	GO:0006910 phagocytosis, recognition;GO:0006958 complement activation, classical pathway;GO:0002455 humoral immune response mediated by circulating immunoglobulin		Predicted secreted proteins; FDA approved drug targets:Biotech drugs; Predicted intracellular proteins
ENSG00000065328	MCM10	minichromosome maintenance 10 replication initiation factor	GO:0006270 DNA replication initiation;GO:0006261 DNA-dependent DNA replication;GO:0006260 DNA replication		Predicted intracellular proteins	Nucleoli;Nucleoplasm (Supported)
ENSG00000211895	IGHA1	immunoglobulin heavy constant alpha 1	GO:0060267 positive regulation of respiratory burst;GO:0018298 protein-chromophore linkage;GO:0003094 glomerular filtration		Predicted secreted proteins; Predicted intracellular proteins; Disease related genes			(M2)PID SMAD2 3NUCLEAR PATHWAY
ENSG00000131094	C1QL1	complement C1q like 1	GO:0061743 motor learning;GO:0016322 neuron remodeling;GO:0099558 maintenance of synapse structure		Predicted secreted proteins			(M5880)NABA ECM AFFILIATED; (M5885)NABA MATRISOME ASSOCIATED; (M5889)NABA MATRISOME
ENSG00000060709	RIMBP2	RIMS binding protein 2	GO:0007274 neuromuscular synaptic transmission;GO:0007268 chemical synaptic transmission;GO:0098916 anterograde trans-synaptic signaling		Predicted intracellular proteins	Nucleoplasm (Approved); Additional: Cytosol;Golgi apparatus
ENSG00000211652	IGLV7-43	immunoglobulin lambda variable 7-43	GO:0002377 immunoglobulin production;GO:0002440 production of molecular mediator of immune response;GO:0002250 adaptive immune response		Predicted secreted proteins
ENSG00000278196	IGLV2-8	immunoglobulin lambda variable 2-8	GO:0002377 immunoglobulin production;GO:0002440 production of molecular mediator of immune response;GO:0002250 adaptive immune response		Predicted secreted proteins
ENSG00000211598	IGKV4-1	immunoglobulin kappa variable 4-1	GO:0002377 immunoglobulin production;GO:0002440 production of molecular mediator of immune response;GO:0002250 adaptive immune response		Predicted secreted proteins
ENSG00000215218	UBE2QL1	ubiquitin conjugating enzyme E2 Q family like 1	GO:0000209 protein polyubiquitination;GO:0016567 protein ubiquitination;GO:0032446 protein modification by small protein conjugation		Disease related genes; Potential drug targets; Enzymes; Predicted intracellular proteins; ENZYME proteins:Transferases	Nucleoplasm (Supported); Additional: Plasma membrane
ENSG00000129596	CDO1	cysteine dioxygenase type 1	GO:0042412 taurine biosynthetic process;GO:0046305 alkanesulfonate biosynthetic process;GO:0009093 cysteine catabolic process		Enzymes; Predicted intracellular proteins; ENZYME proteins:Oxidoreductases	Nucleoplasm (Uncertain); Additional: Cytosol	Cysteine; NADH		(M5941)HALLMARK UV RESPONSE UP; (M5934)HALLMARK XENOBIOTIC METABOLISM
ENSG00000211647	IGLV5-48	immunoglobulin lambda variable 5-48 (non-functional)	GO:0002377 immunoglobulin production;GO:0002440 production of molecular mediator of immune response;GO:0002250 adaptive immune response		Predicted secreted proteins
ENSG00000174371	EXO1	exonuclease 1	GO:0001325 formation of extrachromosomal circular DNA;GO:0090656 t-circle formation;GO:0090737 telomere maintenance via telomere trimming		Predicted intracellular proteins	Nucleoplasm (Enhanced); Additional: Nuclear bodies			(M5901)HALLMARK G2M CHECKPOINT
ENSG00000100147	CCDC134	coiled-coil domain containing 134	GO:1990402 embryonic liver development;GO:0035162 embryonic hemopoiesis;GO:0021591 ventricular system development		Predicted secreted proteins
ENSG00000244116	IGKV2-28	immunoglobulin kappa variable 2-28	GO:0002377 immunoglobulin production;GO:0002440 production of molecular mediator of immune response;GO:0002250 adaptive immune response		Predicted secreted proteins
ENSG00000017427	IGF1	insulin like growth factor 1	GO:0060283 negative regulation of oocyte development;GO:1904073 regulation of trophectodermal cell proliferation;GO:1904075 positive regulation of trophectodermal cell proliferation		Predicted secreted proteins; Human disease related genes:Endocrine and metabolic diseases:Hypothalamus and pituitary gland diseases; Disease related genes; Human disease related genes:Cancers:Cancers of the lung and pleura; RAS pathway related proteins		N,N-Bis(3-(D-gluconamido)propyl)deoxycholamide; N-Dodecyl-N,N-Dimethyl-3-Ammonio-1-Propanesulfonate	(M295)SIG PIP3 SIGNALING IN CARDIAC MYOCTES; (M5883)NABA SECRETED FACTORS; (M5885)NABA MATRISOME ASSOCIATED	(M5909)HALLMARK MYOGENESIS; (M5934)HALLMARK XENOBIOTIC METABOLISM
ENSG00000090889	KIF4A	kinesin family member 4A	GO:0000022 mitotic spindle elongation;GO:0051256 mitotic spindle midzone assembly;GO:0051231 spindle elongation		Predicted intracellular proteins; Human disease related genes:Other diseases:Mental and behavioural disorders; Disease related genes	Midbody;Nucleoplasm (Supported)			(M5893)HALLMARK MITOTIC SPINDLE; (M5901)HALLMARK G2M CHECKPOINT; (M5925)HALLMARK E2F TARGETS
ENSG00000157456	CCNB2	cyclin B2	GO:0008315 G2/MI transition of meiotic cell cycle;GO:0044771 meiotic cell cycle phase transition;GO:0007057 spindle assembly involved in female meiosis I		Transporters:Transporter channels and pores; Predicted intracellular proteins; Cancer-related genes:Candidate cancer biomarkers	Cytosol (Enhanced); Additional: Golgi apparatus		(M176)PID FOXM1 PATHWAY; (M236)PID DELTA NP63 PATHWAY	(M5951)HALLMARK SPERMATOGENESIS; (M5893)HALLMARK MITOTIC SPINDLE; (M5901)HALLMARK G2M CHECKPOINT
ENSG00000277856	AC233755.2	None	None	None	None	None	None	None	None
ENSG00000024526	DEPDC1	DEP domain containing 1	GO:0045892 negative regulation of transcription, DNA-templated;GO:1903507 negative regulation of nucleic acid-templated transcription;GO:1902679 negative regulation of RNA biosynthetic process		Predicted intracellular proteins	Nucleoplasm (Supported); Additional: Nucleoli fibrillar center			(M5925)HALLMARK E2F TARGETS; (M5937)HALLMARK GLYCOLYSIS
ENSG00000158578	ALAS2	5'-aminolevulinate synthase 2	GO:0042541 hemoglobin biosynthetic process;GO:0032364 oxygen homeostasis;GO:0006782 protoporphyrinogen IX biosynthetic process		Human disease related genes:Congenital disorders of metabolism:Congenital disorders of cofactor/vitamin metabolism; Disease related genes; Potential drug targets; Enzymes; Predicted intracellular proteins; ENZYME proteins:Transferases		Pyridoxal phosphate; Glycine		(M5945)HALLMARK HEME METABOLISM
ENSG00000109805	NCAPG	non-SMC condensin I complex subunit G	GO:1905821 positive regulation of chromosome condensation;GO:0060623 regulation of chromosome condensation;GO:0007076 mitotic chromosome condensation		Predicted intracellular proteins			(M14)PID AURORA B PATHWAY
ENSG00000171848	RRM2	ribonucleotide reductase regulatory subunit M2	GO:0051290 protein heterotetramerization;GO:0009263 deoxyribonucleotide biosynthetic process;GO:0009265 2'-deoxyribonucleotide biosynthetic process		Enzymes; FDA approved drug targets:Small molecule drugs; ENZYME proteins:Oxidoreductases	Cytosol (Supported)	Cladribine; Imexon; Gallium nitrate; Motexafin gadolinium; GTI 2040	(M40)PID E2F PATHWAY	(M5924)HALLMARK MTORC1 SIGNALING; (M5925)HALLMARK E2F TARGETS
ENSG00000211625	IGKV3D-20	immunoglobulin kappa variable 3D-20	GO:0002377 immunoglobulin production;GO:0002440 production of molecular mediator of immune response;GO:0002250 adaptive immune response		Predicted secreted proteins
ENSG00000276775	IGHV4-4	immunoglobulin heavy variable 4-4	GO:0006910 phagocytosis, recognition;GO:0006958 complement activation, classical pathway;GO:0002455 humoral immune response mediated by circulating immunoglobulin		Predicted secreted proteins
ENSG00000211962	IGHV1-46	immunoglobulin heavy variable 1-46			Predicted secreted proteins
ENSG00000211679	IGLC3	immunoglobulin lambda constant 3 (Kern-Oz+ marker)	GO:0006910 phagocytosis, recognition;GO:0006958 complement activation, classical pathway;GO:0002455 humoral immune response mediated by circulating immunoglobulin		Predicted secreted proteins; Predicted intracellular proteins
ENSG00000237649	KIFC1	kinesin family member C1	GO:0090307 mitotic spindle assembly;GO:0007080 mitotic metaphase plate congression;GO:0051310 metaphase plate congression		Predicted intracellular proteins	Centrosome (Approved)
ENSG00000168447	SCNN1B	sodium channel epithelial 1 subunit beta	GO:0002269 leukocyte activation involved in inflammatory response;GO:0097274 urea homeostasis;GO:0036253 response to amiloride		FDA approved drug targets:Small molecule drugs; Predicted intracellular proteins; Disease related genes; Human disease related genes:Urinary system diseases:Kidney diseases; Transporters:Transporter channels and pores; Human disease related genes:Cardiovascular diseases:Hypertensive diseases; Human disease related genes:Respiratory diseases:Tracheobronchial diseases		Triamterene; Amiloride
ENSG00000224041	IGKV3D-15	immunoglobulin kappa variable 3D-15	GO:0002377 immunoglobulin production;GO:0002440 production of molecular mediator of immune response;GO:0002250 adaptive immune response		Predicted secreted proteins
ENSG00000241755	IGKV1-9	immunoglobulin kappa variable 1-9	GO:0002377 immunoglobulin production;GO:0002440 production of molecular mediator of immune response;GO:0002250 adaptive immune response		Predicted secreted proteins
ENSG00000129173	E2F8	E2F transcription factor 8	GO:0033301 cell cycle comprising mitosis without cytokinesis;GO:0032877 positive regulation of DNA endoreduplication;GO:0032875 regulation of DNA endoreduplication		Transcription factors:Helix-turn-helix domains; Predicted intracellular proteins	Nucleoli (Supported); Additional: Cytosol;Nucleoplasm			(M5925)HALLMARK E2F TARGETS
ENSG00000240671	IGKV1-8	immunoglobulin kappa variable 1-8	GO:0002377 immunoglobulin production;GO:0002440 production of molecular mediator of immune response;GO:0002250 adaptive immune response		Predicted secreted proteins
ENSG00000211592	IGKC	immunoglobulin kappa constant	GO:0001895 retina homeostasis;GO:0006910 phagocytosis, recognition;GO:0006958 complement activation, classical pathway		Predicted secreted proteins; Predicted intracellular proteins
ENSG00000285043	AC093512.2	None	None	None	None	None	None	None	None
ENSG00000089685	BIRC5	baculoviral IAP repeat containing 5	GO:0043154 negative regulation of cysteine-type endopeptidase activity involved in apoptotic process;GO:2000117 negative regulation of cysteine-type endopeptidase activity;GO:0031503 protein-containing complex localization		Predicted intracellular proteins; Cancer-related genes:Candidate cancer biomarkers	Cytokinetic bridge (Supported)	Reserpine; Berberine; LY2181308	(M242)PID AURORA A PATHWAY; (M14)PID AURORA B PATHWAY; (M176)PID FOXM1 PATHWAY	(M5893)HALLMARK MITOTIC SPINDLE; (M5901)HALLMARK G2M CHECKPOINT; (M5925)HALLMARK E2F TARGETS
ENSG00000243238	IGKV2-30	immunoglobulin kappa variable 2-30	GO:0002377 immunoglobulin production;GO:0002440 production of molecular mediator of immune response;GO:0002250 adaptive immune response		Predicted secreted proteins
ENSG00000175063	UBE2C	ubiquitin conjugating enzyme E2 C	GO:0031536 positive regulation of exit from mitosis;GO:0010994 free ubiquitin chain polymerization;GO:0010992 ubiquitin recycling		Enzymes; Predicted intracellular proteins; ENZYME proteins:Transferases; Cancer-related genes:Candidate cancer biomarkers	Cytosol;Plasma membrane (Approved)			(M5901)HALLMARK G2M CHECKPOINT
ENSG00000071539	TRIP13	thyroid hormone receptor interactor 13	GO:0051598 meiotic recombination checkpoint signaling;GO:0033313 meiotic cell cycle checkpoint signaling;GO:0045835 negative regulation of meiotic nuclear division		Human disease related genes:Other congenital disorders:Chromosomal abnormalities; Predicted intracellular proteins; Disease related genes; Human disease related genes:Reproductive system diseases:Reproductive system diseases	Nucleoplasm (Approved)			(M5925)HALLMARK E2F TARGETS
ENSG00000211654	IGLV5-37	immunoglobulin lambda variable 5-37	GO:0002377 immunoglobulin production;GO:0002440 production of molecular mediator of immune response;GO:0002250 adaptive immune response		Predicted secreted proteins
ENSG00000277632	CCL3	C-C motif chemokine ligand 3	GO:0002278 eosinophil activation involved in immune response;GO:0043307 eosinophil activation;GO:0043308 eosinophil degranulation		Predicted secreted proteins; Cancer-related genes:Candidate cancer biomarkers		ROX-888	(M54)PID IL12 2PATHWAY; (M5883)NABA SECRETED FACTORS; (M5885)NABA MATRISOME ASSOCIATED
ENSG00000211952	IGHV4-28	immunoglobulin heavy variable 4-28	GO:0006910 phagocytosis, recognition;GO:0006958 complement activation, classical pathway;GO:0002455 humoral immune response mediated by circulating immunoglobulin		Predicted secreted proteins
ENSG00000178445	GLDC	glycine decarboxylase	GO:0036255 response to methylamine;GO:1903442 response to lipoic acid;GO:0006546 glycine catabolic process		ENZYME proteins:Oxidoreductases; Human disease related genes:Congenital disorders of metabolism:Congenital disorders of amino acid metabolism; Disease related genes; Potential drug targets; Enzymes; Predicted intracellular proteins	Mitochondria (Supported); Additional: Nucleoplasm	Pyridoxal phosphate		(M5892)HALLMARK CHOLESTEROL HOMEOSTASIS
ENSG00000167513	CDT1	chromatin licensing and DNA replication factor 1	GO:1905341 negative regulation of protein localization to kinetochore;GO:1902595 regulation of DNA replication origin binding;GO:0071163 DNA replication preinitiation complex assembly		Human disease related genes:Congenital malformations:Other congenital malformations; Predicted intracellular proteins; Disease related genes	Nucleoplasm (Supported); Additional: Nuclear bodies
ENSG00000259001	AL355075.4	None	None	None	None	None	None	None	None
ENSG00000181408	UTS2R	urotensin 2 receptor	GO:0007218 neuropeptide signaling pathway;GO:0035296 regulation of tube diameter;GO:0097746 blood vessel diameter maintenance		G-protein coupled receptors:GPCRs excl olfactory receptors
ENSG00000179431	FJX1	four-jointed box kinase 1	GO:0010842 retina layer formation;GO:0060042 retina morphogenesis in camera-type eye;GO:0003407 neural retina development		Predicted intracellular proteins	Vesicles (Approved)			(M5890)HALLMARK TNFA SIGNALING VIA NFKB
ENSG00000183010	PYCR1	pyrroline-5-carboxylate reductase 1	GO:0006561 proline biosynthetic process;GO:0055129 L-proline biosynthetic process;GO:0006560 proline metabolic process		ENZYME proteins:Oxidoreductases; Human disease related genes:Congenital malformations:Congenital malformations of skin; Disease related genes; Potential drug targets; Enzymes; Predicted intracellular proteins		NADH; Proline		(M5934)HALLMARK XENOBIOTIC METABOLISM
ENSG00000072571	HMMR	hyaluronan mediated motility receptor			FDA approved drug targets:Small molecule drugs; Predicted intracellular proteins; CD markers	Microtubules (Enhanced); Additional: Centrosome;Cytosol	Hyaluronic acid		(M5901)HALLMARK G2M CHECKPOINT; (M5925)HALLMARK E2F TARGETS; (M5937)HALLMARK GLYCOLYSIS
ENSG00000146670	CDCA5	cell division cycle associated 5	GO:0031536 positive regulation of exit from mitosis;GO:0071922 regulation of cohesin loading;GO:1905634 regulation of protein localization to chromatin		Predicted intracellular proteins	Nucleoplasm (Enhanced)
ENSG00000069011	PITX1	paired like homeodomain 1	GO:0014707 branchiomeric skeletal muscle development;GO:0048625 myoblast fate commitment;GO:0035116 embryonic hindlimb morphogenesis		Human disease related genes:Congenital malformations:Congenital malformations of the musculoskeletal system; Transcription factors:Helix-turn-helix domains; Predicted intracellular proteins; Disease related genes	Nucleoli (Approved)
ENSG00000165304	MELK	maternal embryonic leucine zipper kinase	GO:0008631 intrinsic apoptotic signaling pathway in response to oxidative stress;GO:0036473 cell death in response to oxidative stress;GO:0000086 G2/M transition of mitotic cell cycle	CAMK Ser/Thr protein kinase family	Kinases:CAMK Ser/Thr protein kinases; Disease related genes; Potential drug targets; Enzymes; Predicted intracellular proteins; ENZYME proteins:Transferases		Fostamatinib		(M5925)HALLMARK E2F TARGETS
ENSG00000239951	IGKV3-20	immunoglobulin kappa variable 3-20	GO:0003094 glomerular filtration;GO:0097205 renal filtration;GO:0019731 antibacterial humoral response		Predicted secreted proteins
ENSG00000270141	TERC	telomerase RNA component	GO:2000773 negative regulation of cellular senescence;GO:0007004 telomere maintenance via telomerase;GO:0090344 negative regulation of cell aging
ENSG00000196188	CTSE	cathepsin E	GO:0016540 protein autoprocessing;GO:0019886 antigen processing and presentation of exogenous peptide antigen via MHC class II;GO:0002495 antigen processing and presentation of peptide antigen via MHC class II		Enzymes; ENZYME proteins:Hydrolases; Predicted intracellular proteins; Peptidases:Aspartic-type peptidases	Vesicles (Approved)		(M3468)NABA ECM REGULATORS; (M5885)NABA MATRISOME ASSOCIATED; (M5889)NABA MATRISOME	(M5946)HALLMARK COAGULATION; (M5945)HALLMARK HEME METABOLISM
ENSG00000048462	TNFRSF17	TNF receptor superfamily member 17	GO:0002260 lymphocyte homeostasis;GO:0033209 tumor necrosis factor-mediated signaling pathway;GO:0001776 leukocyte homeostasis		CD markers; Predicted intracellular proteins; Cancer-related genes; Disease related genes
ENSG00000170476	MZB1	marginal zone B and B1 cell specific protein	GO:0033622 integrin activation;GO:0002639 positive regulation of immunoglobulin production;GO:0030888 regulation of B cell proliferation		Predicted secreted proteins	Golgi apparatus (Approved)
ENSG00000211667	IGLV3-12	immunoglobulin lambda variable 3-12	GO:0002377 immunoglobulin production;GO:0002440 production of molecular mediator of immune response;GO:0002250 adaptive immune response		Predicted secreted proteins
ENSG00000216775	AL109918.1	None	None	None	None	None	None	None	None
ENSG00000242534	IGKV2D-28	immunoglobulin kappa variable 2D-28	GO:0002377 immunoglobulin production;GO:0002440 production of molecular mediator of immune response;GO:0002250 adaptive immune response		Predicted secreted proteins; Predicted intracellular proteins
ENSG00000166803	PCLAF	PCNA clamp associated factor	GO:0019985 translesion synthesis;GO:0006301 postreplication repair;GO:0000731 DNA synthesis involved in DNA repair		Predicted intracellular proteins	Centrosome (Supported)
ENSG00000283537	AC073264.3	None	None	None	None	None	None	None	None
ENSG00000169607	CKAP2L	cytoskeleton associated protein 2 like			Human disease related genes:Congenital malformations:Other congenital malformations; Predicted intracellular proteins; Disease related genes	Microtubules;Mitotic spindle (Supported); Additional: Cytosol
ENSG00000277761	AC136616.2	None	None	None	None	None	None	None	None
ENSG00000213856	VDAC1P2	voltage dependent anion channel 1 pseudogene 2
ENSG00000167900	TK1	thymidine kinase 1	GO:0046104 thymidine metabolic process;GO:0046125 pyrimidine deoxyribonucleoside metabolic process;GO:0009157 deoxyribonucleoside monophosphate biosynthetic process		Enzymes; Predicted intracellular proteins; ENZYME proteins:Transferases; Cancer-related genes:Candidate cancer biomarkers		Dithioerythritol; Thymidine 5'-triphosphate	(M40)PID E2F PATHWAY; (M66)PID MYC ACTIV PATHWAY	(M5925)HALLMARK E2F TARGETS
ENSG00000130707	ASS1	argininosuccinate synthase 1	GO:0000053 argininosuccinate metabolic process;GO:0071418 cellular response to amine stimulus;GO:0010046 response to mycotoxin		ENZYME proteins:Ligase; Human disease related genes:Congenital disorders of metabolism:Congenital disorders of amino acid metabolism; Disease related genes; Potential drug targets; Enzymes; Predicted intracellular proteins	Cytosol (Supported); Additional: Nucleoplasm	Arginine; Aspartic acid; Citrulline; ATP		(M5907)HALLMARK ESTROGEN RESPONSE LATE
ENSG00000257341	AL928654.3	None	None	None	None	None	None	None	None
ENSG00000240864	IGKV1-16	immunoglobulin kappa variable 1-16	GO:0002377 immunoglobulin production;GO:0002440 production of molecular mediator of immune response;GO:0002250 adaptive immune response		Predicted secreted proteins
ENSG00000143476	DTL	denticleless E3 ubiquitin protein ligase homolog	GO:0019985 translesion synthesis;GO:0010971 positive regulation of G2/M transition of mitotic cell cycle;GO:1902751 positive regulation of cell cycle G2/M phase transition		Predicted intracellular proteins	Nucleoplasm (Supported); Additional: Cytosol;Nucleoli
ENSG00000244575	IGKV1-27	immunoglobulin kappa variable 1-27	GO:0002377 immunoglobulin production;GO:0002440 production of molecular mediator of immune response;GO:0002250 adaptive immune response		Predicted secreted proteins
ENSG00000149599	DUSP15	dual specificity phosphatase 15	GO:0048713 regulation of oligodendrocyte differentiation;GO:0045685 regulation of glial cell differentiation;GO:0007179 transforming growth factor beta receptor signaling pathway		Enzymes; ENZYME proteins:Hydrolases; Predicted intracellular proteins	Cytosol;Plasma membrane (Approved)
ENSG00000121211	MND1	meiotic nuclear divisions 1	GO:0007131 reciprocal meiotic recombination;GO:0140527 reciprocal homologous recombination;GO:0035825 homologous recombination		Predicted intracellular proteins
ENSG00000239264	TXNDC5	thioredoxin domain containing 5	GO:0043277 apoptotic cell clearance;GO:0006909 phagocytosis;GO:0043066 negative regulation of apoptotic process		Predicted intracellular proteins	Endoplasmic reticulum (Approved)
ENSG00000270230	MTND6P22	MT-ND6 pseudogene 22
ENSG00000109674	NEIL3	nei like DNA glycosylase 3	GO:0045007 depurination;GO:0006285 base-excision repair, AP site formation;GO:0036297 interstrand cross-link repair		Enzymes; ENZYME proteins:Lyases; Predicted intracellular proteins	Nucleoplasm (Enhanced)
ENSG00000162873	KLHDC8A	kelch domain containing 8A			Predicted intracellular proteins				(M5956)HALLMARK KRAS SIGNALING DN
ENSG00000174307	PHLDA3	pleckstrin homology like domain family A member 3	GO:0042771 intrinsic apoptotic signaling pathway in response to DNA damage by p53 class mediator;GO:0072332 intrinsic apoptotic signaling pathway by p53 class mediator;GO:0051898 negative regulation of protein kinase B signaling		Predicted intracellular proteins				(M5939)HALLMARK P53 PATHWAY
ENSG00000211968	IGHV1-58	immunoglobulin heavy variable 1-58	GO:0006910 phagocytosis, recognition;GO:0006958 complement activation, classical pathway;GO:0002455 humoral immune response mediated by circulating immunoglobulin		Predicted secreted proteins
ENSG00000140534	TICRR	TOPBP1 interacting checkpoint and replication regulator	GO:0030174 regulation of DNA-dependent DNA replication initiation;GO:0033314 mitotic DNA replication checkpoint signaling;GO:0000076 DNA replication checkpoint signaling		Predicted intracellular proteins	Nucleoplasm (Supported)
ENSG00000125726	CD70	CD70 molecule	GO:0002456 T cell mediated immunity;GO:0042100 B cell proliferation;GO:0033209 tumor necrosis factor-mediated signaling pathway		Cancer-related genes:Mutated cancer genes; CD markers; Cancer-related genes:Candidate cancer biomarkers; Disease related genes; Predicted intracellular proteins	Nucleoplasm (Uncertain)			(M5932)HALLMARK INFLAMMATORY RESPONSE
ENSG00000241351	IGKV3-11	immunoglobulin kappa variable 3-11			Predicted secreted proteins
ENSG00000184357	HIST1H1B	H1.5 linker histone, cluster member	GO:0071169 establishment of protein localization to chromatin;GO:0051574 positive regulation of histone H3-K9 methylation;GO:0070199 establishment of protein localization to chromosome		Predicted intracellular proteins	Nucleoplasm (Supported)
ENSG00000170312	CDK1	cyclin dependent kinase 1	GO:0000741 karyogamy;GO:0007344 pronuclear fusion;GO:0014038 regulation of Schwann cell differentiation	CMGC Ser/Thr protein kinase family	Cancer-related genes:Candidate cancer biomarkers; Kinases:CMGC Ser/Thr protein kinases; Enzymes; Transporters:Transporter channels and pores; Predicted intracellular proteins; ENZYME proteins:Transferases	Cytosol;Nucleoplasm (Supported)	Indirubin-3'-monoxime; Olomoucine; Hymenialdisine; SU9516; Alvocidib; Alsterpaullone; Seliciclib; AT-7519; Fostamatinib	(M10154)SA G2 AND M PHASES; (M207)PID RETINOIC ACID PATHWAY; (M176)PID FOXM1 PATHWAY	(M5923)HALLMARK PI3K AKT MTOR SIGNALING; (M5951)HALLMARK SPERMATOGENESIS; (M5893)HALLMARK MITOTIC SPINDLE
ENSG00000087842	PIR	pirin	GO:0030224 monocyte differentiation;GO:0007586 digestion;GO:0002573 myeloid leukocyte differentiation		Enzymes; Predicted intracellular proteins; ENZYME proteins:Oxidoreductases	Cytosol (Supported)
ENSG00000165891	E2F7	E2F transcription factor 7	GO:0032877 positive regulation of DNA endoreduplication;GO:0071930 negative regulation of transcription involved in G1/S transition of mitotic cell cycle;GO:0032875 regulation of DNA endoreduplication		Transcription factors:Helix-turn-helix domains; Predicted intracellular proteins	Nuclear speckles (Supported)		(M40)PID E2F PATHWAY
ENSG00000087245	MMP2	matrix metallopeptidase 2	GO:0014012 peripheral nervous system axon regeneration;GO:0001957 intramembranous ossification;GO:0036072 direct ossification		Candidate cardiovascular disease genes; Cancer-related genes:Candidate cancer biomarkers; ENZYME proteins:Hydrolases; Predicted secreted proteins; Human disease related genes:Cancers:Cancers of male genital organs; Cancer-related genes:Mutational cancer driver genes; Peptidases:Metallopeptidases; Human disease related genes:Cancers:Cancers of the breast and female genital organs; Human disease re…	Vesicles (Approved)	Marimastat; Captopril; SC-74020; Halofuginone; AE-941; Endostatin	(M63)PID AVB3 OPN PATHWAY; (M240)PID SYNDECAN 2 PATHWAY; (M65)PID FRA PATHWAY	(M5946)HALLMARK COAGULATION; (M5902)HALLMARK APOPTOSIS; (M5915)HALLMARK APICAL JUNCTION
ENSG00000100526	CDKN3	cyclin dependent kinase inhibitor 3	GO:0000082 G1/S transition of mitotic cell cycle;GO:0044843 cell cycle G1/S phase transition;GO:0000079 regulation of cyclin-dependent protein serine/threonine kinase activity		ENZYME proteins:Hydrolases; Disease related genes; Potential drug targets; Enzymes; Predicted intracellular proteins	Cytosol (Enhanced)			(M5951)HALLMARK SPERMATOGENESIS; (M5901)HALLMARK G2M CHECKPOINT; (M5925)HALLMARK E2F TARGETS
ENSG00000198848	CES1	carboxylesterase 1	GO:0090122 cholesterol ester hydrolysis involved in cholesterol transport;GO:0090119 vesicle-mediated cholesterol transport;GO:0120188 regulation of bile acid secretion		Enzymes; ENZYME proteins:Hydrolases; Predicted intracellular proteins	Endoplasmic reticulum (Supported)	Tacrine; Meperidine; Levocarnitine; Dextropropoxyphene; Cocaine; Naloxone; Diamorphine; Probucol; Hydroxy-Phenyl-Acetic Acid 8-Methyl-8-Aza-Bicyclo[3.2.1]Oct-3-Yl Ester; Cholic Acid; 4-Piperidino-Piperidine; N-acetyl-alpha-neuraminic acid; Thenoyltrifluoroacetone; Cyclandelate; Avasimibe; (1R)-1,2,2-trimethylpropyl (R)-methylphosphinate; (1S,7S,8S,8AR)-1,2,3,7,8,8A-HEXAHYDRO-7-METHYL-8-[2-[(2R,4R…	(M13096)SA PROGRAMMED CELL DEATH; (M40)PID E2F PATHWAY	(M5934)HALLMARK XENOBIOTIC METABOLISM
ENSG00000094804	CDC6	cell division cycle 6	GO:1904116 response to vasopressin;GO:1904117 cellular response to vasopressin;GO:0007089 traversing start control point of mitotic cell cycle		Human disease related genes:Congenital malformations:Other congenital malformations; Predicted intracellular proteins; Disease related genes; Cancer-related genes:Candidate cancer biomarkers	Cytosol;Nucleoplasm (Approved); Additional: Cytokinetic bridge;Mitotic spindle		(M46)PID ATR PATHWAY; (M40)PID E2F PATHWAY	(M5947)HALLMARK IL2 STAT5 SIGNALING; (M5901)HALLMARK G2M CHECKPOINT; (M5907)HALLMARK ESTROGEN RESPONSE LATE
ENSG00000075218	GTSE1	G2 and S-phase expressed 1	GO:0006977 DNA damage response, signal transduction by p53 class mediator resulting in cell cycle arrest;GO:0031571 mitotic G1 DNA damage checkpoint signaling;GO:0044819 mitotic G1/S transition checkpoint signaling		Predicted intracellular proteins	Centrosome (Approved); Additional: Plasma membrane
ENSG00000178343	SHISA3	shisa family member 3	GO:0090090 negative regulation of canonical Wnt signaling pathway;GO:0030178 negative regulation of Wnt signaling pathway;GO:0060828 regulation of canonical Wnt signaling pathway			Cytosol (Approved); Additional: Lipid droplets
ENSG00000211675	IGLC1	immunoglobulin lambda constant 1	GO:0006910 phagocytosis, recognition;GO:0006958 complement activation, classical pathway;GO:0002455 humoral immune response mediated by circulating immunoglobulin		Predicted secreted proteins; Predicted intracellular proteins
ENSG00000250361	GYPB	glycophorin B (MNS blood group)			Blood group antigen proteins; Predicted intracellular proteins; CD markers				(M5945)HALLMARK HEME METABOLISM
ENSG00000240382	IGKV1-17	immunoglobulin kappa variable 1-17	GO:0002377 immunoglobulin production;GO:0002440 production of molecular mediator of immune response;GO:0002250 adaptive immune response		Predicted secreted proteins
ENSG00000163053	SLC16A14	solute carrier family 16 member 14	GO:0015718 monocarboxylic acid transport;GO:0046942 carboxylic acid transport;GO:0015711 organic anion transport		Transporters:Electrochemical Potential-driven transporters; Predicted intracellular proteins	Endoplasmic reticulum (Approved)
ENSG00000211967	IGHV3-53	immunoglobulin heavy variable 3-53	GO:0006910 phagocytosis, recognition;GO:0006958 complement activation, classical pathway;GO:0002455 humoral immune response mediated by circulating immunoglobulin		Predicted secreted proteins
ENSG00000169679	BUB1	BUB1 mitotic checkpoint serine/threonine kinase	GO:0051754 meiotic sister chromatid cohesion, centromeric;GO:0070601 centromeric sister chromatid cohesion;GO:0045144 meiotic sister chromatid segregation	Other	Enzymes; Kinases; Predicted intracellular proteins; ENZYME proteins:Transferases	Nucleoplasm (Supported); Additional: Cytosol		(M14)PID AURORA B PATHWAY; (M129)PID PLK1 PATHWAY; (M19)PID P73PATHWAY	(M5951)HALLMARK SPERMATOGENESIS; (M5893)HALLMARK MITOTIC SPINDLE; (M5901)HALLMARK G2M CHECKPOINT
ENSG00000211890	IGHA2	immunoglobulin heavy constant alpha 2 (A2m marker)	GO:0060267 positive regulation of respiratory burst;GO:0003094 glomerular filtration;GO:0097205 renal filtration		Predicted secreted proteins; Predicted intracellular proteins
ENSG00000136982	DSCC1	DNA replication and sister chromatid cohesion 1	GO:0034421 post-translational protein acetylation;GO:0034086 maintenance of sister chromatid cohesion;GO:0034088 maintenance of mitotic sister chromatid cohesion		Predicted intracellular proteins	Nucleoplasm (Approved)			(M5925)HALLMARK E2F TARGETS
ENSG00000276903	HIST1H2AL	H2A clustered histone 16	GO:0008150 biological_process		Predicted intracellular proteins	Nucleoplasm (Approved)
ENSG00000139734	DIAPH3	diaphanous related formin 3	GO:0030041 actin filament polymerization;GO:0008154 actin polymerization or depolymerization;GO:0051258 protein polymerization		Human disease related genes:Nervous system diseases:Ear disease; Predicted intracellular proteins; Disease related genes; Cancer-related genes:Candidate cancer biomarkers	Microtubules;Plasma membrane (Supported)		(M81)PID CDC42 PATHWAY; (M164)PID ERBB1 DOWNSTREAM PATHWAY	(M5925)HALLMARK E2F TARGETS
ENSG00000211670	IGLV3-9	immunoglobulin lambda variable 3-9	GO:0002377 immunoglobulin production;GO:0002440 production of molecular mediator of immune response;GO:0002250 adaptive immune response		Predicted secreted proteins
ENSG00000131747	TOP2A	DNA topoisomerase II alpha	GO:0045870 positive regulation of single stranded viral RNA replication via double stranded DNA intermediate;GO:1905463 negative regulation of DNA duplex unwinding;GO:0030263 apoptotic chromosome condensation		FDA approved drug targets:Small molecule drugs; Cancer-related genes:Candidate cancer biomarkers; Enzymes; ENZYME proteins:Isomerase; Predicted intracellular proteins	Nucleoplasm (Supported); Additional: Nucleoli	Moxifloxacin; Amsacrine; Dexrazoxane; Valrubicin; Teniposide; Epirubicin; Enoxacin; Pefloxacin; Ciprofloxacin; Trovafloxacin; Daunorubicin; Etoposide; Dactinomycin; Lomefloxacin; Doxorubicin; Norfloxacin; Ofloxacin; Idarubicin; Podofilox; Mitoxantrone; Sparfloxacin; Genistein; Fleroxacin; Lucanthone; Banoxantrone; SP1049C; Amonafide; Elsamitrucin; 13-deoxydoxorubicin; RTA 744; Aldoxorubicin; ZEN-…	(M236)PID DELTA NP63 PATHWAY	(M5949)HALLMARK PEROXISOME; (M5902)HALLMARK APOPTOSIS; (M5893)HALLMARK MITOTIC SPINDLE
ENSG00000111291	GPRC5D	G protein-coupled receptor class C group 5 member D	GO:0032147 activation of protein kinase activity;GO:0045860 positive regulation of protein kinase activity;GO:0033674 positive regulation of kinase activity		G-protein coupled receptors:GPCRs excl olfactory receptors; G-protein coupled receptors:Family 3 (C) receptors
ENSG00000078900	TP73	tumor protein p73	GO:0060044 negative regulation of cardiac muscle cell proliferation;GO:0048714 positive regulation of oligodendrocyte differentiation;GO:0042771 intrinsic apoptotic signaling pathway in response to DNA damage by p53 class mediator		Transcription factors:Immunoglobulin fold; Predicted intracellular proteins	Nucleoplasm (Supported); Additional: Golgi apparatus	Zinc; Zinc acetate; Zinc chloride; Zinc sulfate, unspecified form	(M40)PID E2F PATHWAY; (M19)PID P73PATHWAY; (M145)PID P53 DOWNSTREAM PATHWAY
ENSG00000142945	KIF2C	kinesin family member 2C	GO:0030951 establishment or maintenance of microtubule cytoskeleton polarity;GO:0030952 establishment or maintenance of cytoskeleton polarity;GO:0051315 attachment of mitotic spindle microtubules to kinetochore		Predicted intracellular proteins; Cancer-related genes:Candidate cancer biomarkers	Centrosome;Nucleoplasm (Supported); Additional: Midbody	Phosphoaminophosphonic Acid-Adenylate Ester	(M14)PID AURORA B PATHWAY	(M5951)HALLMARK SPERMATOGENESIS; (M5893)HALLMARK MITOTIC SPINDLE; (M5901)HALLMARK G2M CHECKPOINT
ENSG00000035499	DEPDC1B	DEP domain containing 1B	GO:0030177 positive regulation of Wnt signaling pathway;GO:0030111 regulation of Wnt signaling pathway;GO:0016477 cell migration		Predicted intracellular proteins	Golgi apparatus (Approved); Additional: Cytosol;Nucleoplasm
ENSG00000122592	HOXA7	homeobox A7	GO:0045617 negative regulation of keratinocyte differentiation;GO:0045656 negative regulation of monocyte differentiation;GO:0045605 negative regulation of epidermal cell differentiation		Transcription factors:Helix-turn-helix domains; Predicted intracellular proteins	Nucleoplasm (Supported); Additional: Nuclear membrane
ENSG00000176753	C15orf56	PAK6 antisense RNA 1
ENSG00000270022	Z93241.1	None	None	None	None	None	None	None	None
ENSG00000112742	TTK	TTK protein kinase	GO:0033316 meiotic spindle assembly checkpoint signaling;GO:1903096 protein localization to meiotic spindle midzone;GO:1905359 protein localization to meiotic spindle	Other	Enzymes; Kinases; Predicted intracellular proteins; ENZYME proteins:Transferases	Cytosol;Nucleoli (Approved)	Pyrazolanthrone; Fostamatinib; BOS172722		(M5951)HALLMARK SPERMATOGENESIS; (M5893)HALLMARK MITOTIC SPINDLE; (M5901)HALLMARK G2M CHECKPOINT
ENSG00000135451	TROAP	trophinin associated protein	GO:0007155 cell adhesion;GO:0022610 biological adhesion;GO:0009987 cellular process		Predicted intracellular proteins				(M5901)HALLMARK G2M CHECKPOINT
ENSG00000185155	MIXL1	Mix paired-like homeobox	GO:2000382 positive regulation of mesoderm development;GO:2000380 regulation of mesoderm development;GO:1901533 negative regulation of hematopoietic progenitor cell differentiation		Transcription factors:Helix-turn-helix domains; Predicted intracellular proteins	Nucleoplasm (Approved)
ENSG00000233087	RAB6D	RAB6D, member RAS oncogene family	GO:0006891 intra-Golgi vesicle-mediated transport;GO:0006890 retrograde vesicle-mediated transport, Golgi to endoplasmic reticulum;GO:0042147 retrograde transport, endosome to Golgi		Predicted intracellular proteins	Golgi apparatus (Approved)
ENSG00000211650	IGLV5-45	immunoglobulin lambda variable 5-45	GO:0002377 immunoglobulin production;GO:0002440 production of molecular mediator of immune response;GO:0002250 adaptive immune response		Predicted secreted proteins
ENSG00000261987	KYNUP1	kynureninase pseudogene 1
ENSG00000232341	RPL4P2	ribosomal protein L4 pseudogene 2
ENSG00000239975	IGKV1D-33	immunoglobulin kappa variable 1D-33	GO:0002377 immunoglobulin production;GO:0002440 production of molecular mediator of immune response;GO:0002250 adaptive immune response		Predicted secreted proteins; Predicted intracellular proteins
ENSG00000268105	AC124856.1	None	None	None	None	None	None	None	None
ENSG00000248278	SUMO2P17	SUMO2 pseudogene 17
ENSG00000116748	AMPD1	adenosine monophosphate deaminase 1	GO:0032263 GMP salvage;GO:0032264 IMP salvage;GO:0106380 purine ribonucleotide salvage		ENZYME proteins:Hydrolases; Human disease related genes:Congenital disorders of metabolism:Congenital disorders of nucleotide metabolism; Disease related genes; Potential drug targets; Enzymes; Predicted intracellular proteins
ENSG00000249962	AL157400.5	None	None	None	None	None	None	None	None
ENSG00000170786	SDR16C5	short chain dehydrogenase/reductase family 16C member 5	GO:0043616 keratinocyte proliferation;GO:0035067 negative regulation of histone acetylation;GO:0042574 retinal metabolic process		Enzymes; ENZYME proteins:Oxidoreductases
ENSG00000213371	NAP1L1P3	nucleosome assembly protein 1 like 1 pseudogene 3
ENSG00000100162	CENPM	centromere protein M			Predicted intracellular proteins				(M5925)HALLMARK E2F TARGETS
ENSG00000085999	RAD54L	RAD54 like	GO:0045003 double-strand break repair via synthesis-dependent strand annealing;GO:0008340 determination of adult lifespan;GO:0010259 multicellular organism aging		Enzymes; ENZYME proteins:Hydrolases; Predicted intracellular proteins	Nucleoplasm (Enhanced)			(M5901)HALLMARK G2M CHECKPOINT
ENSG00000131142	CCL25	C-C motif chemokine ligand 25	GO:1903237 negative regulation of leukocyte tethering or rolling;GO:0002692 negative regulation of cellular extravasation;GO:1904995 negative regulation of leukocyte adhesion to vascular endothelial cell		Predicted secreted proteins			(M5883)NABA SECRETED FACTORS; (M5885)NABA MATRISOME ASSOCIATED; (M5889)NABA MATRISOME	(M5934)HALLMARK XENOBIOTIC METABOLISM
ENSG00000127564	PKMYT1	protein kinase, membrane associated tyrosine/threonine 1	GO:0000086 G2/M transition of mitotic cell cycle;GO:0044839 cell cycle G2/M phase transition;GO:0000079 regulation of cyclin-dependent protein serine/threonine kinase activity	Other	Enzymes; Kinases; Predicted intracellular proteins; ENZYME proteins:Transferases	Golgi apparatus (Supported); Additional: Nucleoli;Nucleoplasm	Fostamatinib
ENSG00000274270	AL137060.3	None	None	None	None	None	None	None	None
ENSG00000121152	NCAPH	non-SMC condensin I complex subunit H	GO:0051309 female meiosis chromosome separation;GO:1905821 positive regulation of chromosome condensation;GO:0016321 female meiosis chromosome segregation		Human disease related genes:Congenital malformations:Congenital malformations of the nervous system; Predicted intracellular proteins; Disease related genes	Cytosol (Supported); Additional: Nucleoplasm		(M14)PID AURORA B PATHWAY	(M5951)HALLMARK SPERMATOGENESIS
ENSG00000118193	KIF14	kinesin family member 14	GO:0021685 cerebellar granular layer structural organization;GO:0021698 cerebellar cortex structural organization;GO:0021693 cerebellar Purkinje cell layer structural organization		Human disease related genes:Congenital malformations:Congenital malformations of the nervous system; Human disease related genes:Cancers:Cancers of eye, brain, and central nervous system; Human disease related genes:Congenital malformations:Congenital malformations of the urinary system; Disease related genes; Predicted intracellular proteins	Cytosol (Supported); Additional: Midbody ring
ENSG00000233830	EIF4HP1	eukaryotic translation initiation factor 4H pseudogene 1
ENSG00000204003	AL355987.1	None	None	None	None	None	None	None	None
ENSG00000156970	BUB1B	BUB1 mitotic checkpoint serine/threonine kinase B	GO:0051754 meiotic sister chromatid cohesion, centromeric;GO:0070601 centromeric sister chromatid cohesion;GO:0045144 meiotic sister chromatid segregation	Other	Cancer-related genes:Mutational cancer driver genes; Disease related genes; Potential drug targets; Enzymes; Kinases; Human disease related genes:Other congenital disorders:Chromosomal abnormalities; Predicted intracellular proteins; ENZYME proteins:Transferases	Cytosol (Supported)		(M129)PID PLK1 PATHWAY	(M5925)HALLMARK E2F TARGETS
ENSG00000259337	IGHV1OR15-2	immunoglobulin heavy variable 1/OR15-2 (pseudogene)
ENSG00000109472	CPE	carboxypeptidase E	GO:0033366 protein localization to secretory granule;GO:0030070 insulin processing;GO:1901142 insulin metabolic process		Enzymes; ENZYME proteins:Hydrolases; Predicted intracellular proteins; Peptidases:Metallopeptidases	Centrosome (Approved); Additional: Nucleoplasm;Vesicles	Insulin human; Insulin pork	(M67)PID ARF6 TRAFFICKING PATHWAY	(M5907)HALLMARK ESTROGEN RESPONSE LATE; (M5953)HALLMARK KRAS SIGNALING UP
ENSG00000131153	GINS2	GINS complex subunit 2	GO:1903932 regulation of DNA primase activity;GO:1903934 positive regulation of DNA primase activity;GO:0000727 double-strand break repair via break-induced replication		Predicted intracellular proteins	Nucleoplasm (Approved)			(M5901)HALLMARK G2M CHECKPOINT; (M5907)HALLMARK ESTROGEN RESPONSE LATE
ENSG00000115163	CENPA	centromere protein A	GO:0051382 kinetochore assembly;GO:0051383 kinetochore organization;GO:0071459 protein localization to chromosome, centromeric region		Predicted intracellular proteins	Nucleoplasm (Supported)		(M242)PID AURORA A PATHWAY; (M14)PID AURORA B PATHWAY; (M176)PID FOXM1 PATHWAY	(M5901)HALLMARK G2M CHECKPOINT; (M5937)HALLMARK GLYCOLYSIS
ENSG00000129195	PIMREG	PICALM interacting mitotic regulator	GO:0051301 cell division;GO:0007049 cell cycle;GO:0009987 cellular process		Predicted intracellular proteins	Nucleoplasm (Enhanced)
ENSG00000100122	CRYBB1	crystallin beta B1	GO:0002088 lens development in camera-type eye;GO:0007601 visual perception;GO:0050953 sensory perception of light stimulus		Human disease related genes:Nervous system diseases:Eye disease; Predicted intracellular proteins; Disease related genes
ENSG00000178999	AURKB	aurora kinase B	GO:1905115 regulation of lateral attachment of mitotic spindle microtubules to kinetochore;GO:1905116 positive regulation of lateral attachment of mitotic spindle microtubules to kinetochore;GO:1902423 regulation of attachment of mitotic spindle microtubules to kinetochore	Other	Cancer-related genes:Candidate cancer biomarkers; Disease related genes; Potential drug targets; Enzymes; Kinases; Predicted intracellular proteins; ENZYME proteins:Transferases	Nucleoplasm (Enhanced); Additional: Midbody	Hesperidin; AT9283; Enzastaurin; Reversine; Fostamatinib	(M242)PID AURORA A PATHWAY; (M14)PID AURORA B PATHWAY; (M176)PID FOXM1 PATHWAY	(M5901)HALLMARK G2M CHECKPOINT; (M5925)HALLMARK E2F TARGETS
ENSG00000211976	IGHV3-73	immunoglobulin heavy variable 3-73	GO:0006910 phagocytosis, recognition;GO:0006958 complement activation, classical pathway;GO:0002455 humoral immune response mediated by circulating immunoglobulin		Predicted secreted proteins
ENSG00000162062	TEDC2	tubulin epsilon and delta complex 2	GO:0045880 positive regulation of smoothened signaling pathway;GO:0008589 regulation of smoothened signaling pathway;GO:0009967 positive regulation of signal transduction		Predicted intracellular proteins	Cell Junctions;Nucleoplasm (Approved)
ENSG00000051180	RAD51	RAD51 recombinase	GO:1904631 response to glucoside;GO:1902298 cell cycle DNA replication maintenance of fidelity;GO:1990426 mitotic recombination-dependent replication fork processing		Human disease related genes:Nervous system diseases:Other nervous and sensory system diseases; Cancer-related genes:Candidate cancer biomarkers; Human disease related genes:Cardiovascular diseases:Hematologic diseases; Disease related genes; Predicted intracellular proteins	Nucleoli rim (Supported); Additional: Cytosol	Phosphoaminophosphonic Acid-Adenylate Ester; Amuvatinib	(M258)PID BARD1 PATHWAY; (M46)PID ATR PATHWAY; (M19)PID P73PATHWAY	(M5898)HALLMARK DNA REPAIR
ENSG00000153093	ACOXL	acyl-CoA oxidase like	GO:0033540 fatty acid beta-oxidation using acyl-CoA oxidase;GO:0006635 fatty acid beta-oxidation;GO:0019395 fatty acid oxidation		Predicted intracellular proteins	Cytosol (Supported); Additional: Nucleoli
ENSG00000115155	OTOF	otoferlin	GO:0016082 synaptic vesicle priming;GO:0016079 synaptic vesicle exocytosis;GO:0140029 exocytic process		Human disease related genes:Nervous system diseases:Ear disease; Predicted intracellular proteins; Disease related genes
ENSG00000134057	CCNB1	cyclin B1	GO:1905448 positive regulation of mitochondrial ATP synthesis coupled electron transport;GO:0051987 positive regulation of attachment of spindle microtubules to kinetochore;GO:1905446 regulation of mitochondrial ATP synthesis coupled electron transport		Transporters:Transporter channels and pores; Predicted intracellular proteins; Cancer-related genes:Candidate cancer biomarkers	Cytosol (Enhanced)		(M176)PID FOXM1 PATHWAY; (M129)PID PLK1 PATHWAY; (M136)PID FOXO PATHWAY
ENSG00000081041	CXCL2	C-X-C motif chemokine ligand 2	GO:0061844 antimicrobial humoral immune response mediated by antimicrobial peptide;GO:0030593 neutrophil chemotaxis;GO:0070098 chemokine-mediated signaling pathway		Predicted secreted proteins; Cancer-related genes:Candidate cancer biomarkers			(M5883)NABA SECRETED FACTORS; (M5885)NABA MATRISOME ASSOCIATED; (M5889)NABA MATRISOME	(M5941)HALLMARK UV RESPONSE UP; (M5890)HALLMARK TNFA SIGNALING VIA NFKB
ENSG00000171241	SHCBP1	SHC binding and spindle associated 1	GO:0008543 fibroblast growth factor receptor signaling pathway;GO:0044344 cellular response to fibroblast growth factor stimulus;GO:0071774 response to fibroblast growth factor		Predicted intracellular proteins	Nuclear bodies (Approved); Additional: Microtubules;Midbody;Mitotic spindle
ENSG00000224650	IGHV3-74	immunoglobulin heavy variable 3-74	GO:0006910 phagocytosis, recognition;GO:0006958 complement activation, classical pathway;GO:0002455 humoral immune response mediated by circulating immunoglobulin		Predicted secreted proteins
ENSG00000104147	OIP5	Opa interacting protein 5	GO:0034080 CENP-A containing chromatin assembly;GO:0061641 CENP-A containing chromatin organization;GO:0031055 chromatin remodeling at centromere		Predicted intracellular proteins	Nuclear speckles (Supported); Additional: Vesicles
ENSG00000163808	KIF15	kinesin family member 15	GO:1901673 regulation of mitotic spindle assembly;GO:0090169 regulation of spindle assembly;GO:0060236 regulation of mitotic spindle organization		Predicted intracellular proteins				(M5893)HALLMARK MITOTIC SPINDLE; (M5901)HALLMARK G2M CHECKPOINT
ENSG00000177602	HASPIN	histone H3 associated protein kinase	GO:2000751 histone H3-T3 phosphorylation involved in chromosome passenger complex localization to kinetochore;GO:0072355 histone H3-T3 phosphorylation;GO:0072356 chromosome passenger complex localization to kinetochore	Other	Enzymes; Kinases; Predicted intracellular proteins; ENZYME proteins:Transferases	Nucleoplasm (Supported)	5-iodotubercidin; 3-(3-aminophenyl)-N-(3-chlorophenyl)pyrazolo[1,5-a]pyrimidin-5-amine; H-89; (2S)-2-{[3-(3-aminophenyl)imidazo[1,2-b]pyridazin-6-yl]amino}-3-methylbutan-1-ol
ENSG00000138160	KIF11	kinesin family member 11	GO:0007100 mitotic centrosome separation;GO:0051299 centrosome separation;GO:0046602 regulation of mitotic centrosome separation		Human disease related genes:Congenital malformations:Other congenital malformations; Predicted intracellular proteins; Disease related genes	Cytosol (Supported); Additional: Mitotic spindle	3-[(5s)-1-Acetyl-3-(2-Chlorophenyl)-4,5-Dihydro-1h-Pyrazol-5-Yl]Phenol; Monastrol; Filanesib; (4R)-4-(3-HYDROXYPHENYL)-N,N,7,8-TETRAMETHYL-3,4-DIHYDROISOQUINOLINE-2(1H)-CARBOXAMIDE; N,N-DIETHYL-2-[(2-THIENYLCARBONYL)AMINO]-4,5,6,7-TETRAHYDRO-1-BENZOTHIOPHENE-3-CARBOXAMIDE; (5R)-N,N-DIETHYL-5-METHYL-2-[(THIOPHEN-2-YLCARBONYL)AMINO]-4,5,6,7-TETRAHYDRO-1-BENZOTHIOPHENE-3-CARBOXAMIDE; MK-0731; [(4R)-…		(M5893)HALLMARK MITOTIC SPINDLE; (M5901)HALLMARK G2M CHECKPOINT
ENSG00000145386	CCNA2	cyclin A2	GO:0071373 cellular response to luteinizing hormone stimulus;GO:0034699 response to luteinizing hormone;GO:1990314 cellular response to insulin-like growth factor stimulus		Predicted intracellular proteins; Cancer-related genes:Candidate cancer biomarkers	Cytosol;Nucleoplasm (Enhanced)	4-(2,4-Dimethyl-Thiazol-5-Yl)-Pyrimidin-2-Ylamine; 6-O-Cyclohexylmethyl Guanine; [4-(2-Amino-4-Methyl-Thiazol-5-Yl)-Pyrimidin-2-Yl]-(3-Nitro-Phenyl)-Amine; 4-(2,4-Dimethyl-1,3-thiazol-5-yl)-N-[4-(trifluoromethyl)phenyl]-2-pyrimidinamine; 4-[(7-OXO-7H-THIAZOLO[5,4-E]INDOL-8-YLMETHYL)-AMINO]-N-PYRIDIN-2-YL-BENZENESULFONAMIDE; N-(3-cyclopropyl-1H-pyrazol-5-yl)-2-(2-naphthyl)acetamide; 2-ANILINO-6-CY…	(M3686)SA REG CASCADE OF CYCLIN EXPR; (M11)PID PRL SIGNALING EVENTS PATHWAY; (M234)PID IL2 STAT5 PATHWAY	(M5901)HALLMARK G2M CHECKPOINT; (M5926)HALLMARK MYC TARGETS V1
ENSG00000168268	NT5DC2	5'-nucleotidase domain containing 2	GO:0016311 dephosphorylation;GO:0006796 phosphate-containing compound metabolic process;GO:0006793 phosphorus metabolic process		Predicted intracellular proteins
ENSG00000103089	FA2H	fatty acid 2-hydroxylase	GO:0001949 sebaceous gland cell differentiation;GO:0006679 glucosylceramide biosynthetic process;GO:0032286 central nervous system myelin maintenance		Predicted intracellular proteins; Disease related genes; Human disease related genes:Nervous system diseases:Other nervous and sensory system diseases	Nuclear membrane (Uncertain)
ENSG00000137491	SLCO2B1	solute carrier organic anion transporter family member 2B1	GO:0042167 heme catabolic process;GO:0046149 pigment catabolic process;GO:0006787 porphyrin-containing compound catabolic process		Transporters:Electrochemical Potential-driven transporters; Predicted intracellular proteins		Gemfibrozil; Telaprevir
ENSG00000251039	IGKV2D-40	immunoglobulin kappa variable 2D-40			Predicted secreted proteins; Predicted intracellular proteins
ENSG00000134901	POGLUT2	protein O-glucosyltransferase 2	GO:0018242 protein O-linked glycosylation via serine;GO:0006493 protein O-linked glycosylation;GO:0018209 peptidyl-serine modification		Predicted intracellular proteins	Nucleoplasm (Supported)
ENSG00000122952	ZWINT	ZW10 interacting kinetochore protein	GO:0007094 mitotic spindle assembly checkpoint signaling;GO:0071173 spindle assembly checkpoint signaling;GO:0071174 mitotic spindle checkpoint signaling		Predicted intracellular proteins	Nuclear bodies;Nucleoplasm (Enhanced); Additional: Cytosol			(M5898)HALLMARK DNA REPAIR
ENSG00000286848	AC009570.2	None	None	None	None	None	None	None	None
ENSG00000087085	ACHE	acetylcholinesterase (Cartwright blood group)	GO:0032223 negative regulation of synaptic transmission, cholinergic;GO:0001507 acetylcholine catabolic process in synaptic cleft;GO:0006581 acetylcholine catabolic process		FDA approved drug targets:Small molecule drugs; ENZYME proteins:Hydrolases; Enzymes; Blood group antigen proteins; Predicted intracellular proteins	Golgi apparatus (Approved); Additional: Vesicles	Choline; Tacrine; Carbamoylcholine; Dipivefrin; Gallamine triethiodide; Pyridostigmine; Galantamine; Isoflurophate; Pralidoxime; Minaprine; Donepezil; Ranitidine; Demecarium; Physostigmine; Rivastigmine; Edrophonium; Ambenonium; Tubocurarine; Decamethonium; Neostigmine; Monoisopropylphosphorylserine; Propidium; 3,8-Diamino-6-Phenyl-5-[6-[1-[2-[(1,2,3,4-Tetrahydro-9-Acridinyl)Amino]Ethyl]-1h-1,2,3…	(M166)PID ATF2 PATHWAY	(M5919)HALLMARK HEDGEHOG SIGNALING; (M5909)HALLMARK MYOGENESIS; (M5950)HALLMARK ALLOGRAFT REJECTION
ENSG00000159189	C1QC	complement C1q C chain	GO:0045650 negative regulation of macrophage differentiation;GO:0030853 negative regulation of granulocyte differentiation;GO:0098883 synapse pruning		Human disease related genes:Immune system diseases:Primary immunodeficiency; Predicted secreted proteins; Disease related genes		Cetuximab; Palivizumab; Daclizumab; Bevacizumab; Zinc; Copper; Zinc acetate; Zinc chloride; Zinc sulfate, unspecified form	(M5880)NABA ECM AFFILIATED; (M5885)NABA MATRISOME ASSOCIATED; (M5889)NABA MATRISOME	(M5921)HALLMARK COMPLEMENT
ENSG00000259112	NDUFC2-KCTD14	NDUFC2-KCTD14 readthrough	GO:0006120 mitochondrial electron transport, NADH to ubiquinone;GO:0019646 aerobic electron transport chain;GO:0042773 ATP synthesis coupled electron transport		Predicted intracellular proteins	Mitochondria (Supported)
ENSG00000224721	AC007182.1	None	None	None	None	None	None	None	None
ENSG00000135476	ESPL1	extra spindle pole bodies like 1, separase	GO:0045875 negative regulation of sister chromatid cohesion;GO:0000212 meiotic spindle organization;GO:0045842 positive regulation of mitotic metaphase/anaphase transition		Enzymes; ENZYME proteins:Hydrolases; Predicted intracellular proteins	Nucleoplasm (Supported); Additional: Vesicles			(M5893)HALLMARK MITOTIC SPINDLE; (M5901)HALLMARK G2M CHECKPOINT; (M5925)HALLMARK E2F TARGETS
ENSG00000155011	DKK2	dickkopf WNT signaling pathway inhibitor 2	GO:2000272 negative regulation of signaling receptor activity;GO:0090263 positive regulation of canonical Wnt signaling pathway;GO:0090090 negative regulation of canonical Wnt signaling pathway		Predicted secreted proteins; Predicted intracellular proteins	Golgi apparatus (Supported)		(M70)PID PS1 PATHWAY
ENSG00000239862	IGKV1-37	immunoglobulin kappa variable 1-37 (non-functional)	GO:0002377 immunoglobulin production;GO:0002440 production of molecular mediator of immune response;GO:0002250 adaptive immune response		Predicted secreted proteins
ENSG00000133328	PLAAT2	phospholipase A and acyltransferase 2	GO:0070292 N-acylphosphatidylethanolamine metabolic process;GO:0036152 phosphatidylethanolamine acyl-chain remodeling;GO:0046337 phosphatidylethanolamine metabolic process		Enzymes; ENZYME proteins:Hydrolases	Mitochondria (Approved)
ENSG00000269242	AC010422.3	None	None	None	None	None	None	None	None
ENSG00000101188	NTSR1	neurotensin receptor 1	GO:0014054 positive regulation of gamma-aminobutyric acid secretion;GO:0070777 D-aspartate transport;GO:0070779 D-aspartate import across plasma membrane		G-protein coupled receptors:GPCRs excl olfactory receptors; Transporters	Plasma membrane (Supported)
ENSG00000143228	NUF2	NUF2 component of NDC80 kinetochore complex	GO:0051315 attachment of mitotic spindle microtubules to kinetochore;GO:0051383 kinetochore organization;GO:0008608 attachment of spindle microtubules to kinetochore		Predicted intracellular proteins	Nucleoplasm (Supported); Additional: Cytosol;Kinetochore
ENSG00000166851	PLK1	polo like kinase 1	GO:0070194 synaptonemal complex disassembly;GO:1905784 regulation of anaphase-promoting complex-dependent catabolic process;GO:0016321 female meiosis chromosome segregation	Other	Cancer-related genes:Candidate cancer biomarkers; Disease related genes; Potential drug targets; Enzymes; Kinases; Predicted intracellular proteins; ENZYME proteins:Transferases		3-[3-chloro-5-(5-{[(1S)-1-phenylethyl]amino}isoxazolo[5,4-c]pyridin-3-yl)phenyl]propan-1-ol; 3-[3-(3-methyl-6-{[(1S)-1-phenylethyl]amino}-1H-pyrazolo[4,3-c]pyridin-1-yl)phenyl]propanamide; 4-(4-METHYLPIPERAZIN-1-YL)-N-[5-(2-THIENYLACETYL)-1,5-DIHYDROPYRROLO[3,4-C]PYRAZOL-3-YL]BENZAMIDE; 1-[5-Methyl-2-(trifluoromethyl)furan-3-yl]-3-[5-[2-[[6-(1H-1,2,4-triazol-5-ylamino)pyrimidin-4-yl]amino]ethyl]-…	(M46)PID ATR PATHWAY; (M176)PID FOXM1 PATHWAY; (M129)PID PLK1 PATHWAY	(M5928)HALLMARK MYC TARGETS V2; (M5893)HALLMARK MITOTIC SPINDLE; (M5901)HALLMARK G2M CHECKPOINT
ENSG00000148773	MKI67	marker of proliferation Ki-67	GO:1902275 regulation of chromatin organization;GO:0051983 regulation of chromosome segregation;GO:0007088 regulation of mitotic nuclear division		Predicted intracellular proteins; Cancer-related genes:Candidate cancer biomarkers	Nucleoli rim;Nucleoplasm (Enhanced); Additional: Mitotic chromosome			(M5901)HALLMARK G2M CHECKPOINT; (M5925)HALLMARK E2F TARGETS
ENSG00000099958	DERL3	derlin 3	GO:1904153 negative regulation of retrograde protein transport, ER to cytosol;GO:0070862 negative regulation of protein exit from endoplasmic reticulum;GO:1904152 regulation of retrograde protein transport, ER to cytosol		Transporters:Primary Active Transporters; Predicted intracellular proteins	Vesicles (Uncertain)
ENSG00000158402	CDC25C	cell division cycle 25C	GO:0110032 positive regulation of G2/MI transition of meiotic cell cycle;GO:0110030 regulation of G2/MI transition of meiotic cell cycle;GO:1901995 positive regulation of meiotic cell cycle phase transition		Enzymes; ENZYME proteins:Hydrolases; Predicted intracellular proteins; Cancer-related genes:Candidate cancer biomarkers	Nuclear speckles (Enhanced)		(M84)PID ATM PATHWAY; (M46)PID ATR PATHWAY; (M129)PID PLK1 PATHWAY
ENSG00000117650	NEK2	NIMA related kinase 2	GO:1903126 negative regulation of centriole-centriole cohesion;GO:0030997 regulation of centriole-centriole cohesion;GO:0051299 centrosome separation	NEK Ser/Thr protein kinase family	Kinases:NEK Ser/Thr protein kinases; Human disease related genes:Nervous system diseases:Eye disease; Disease related genes; Potential drug targets; Enzymes; Predicted intracellular proteins; ENZYME proteins:Transferases	Centrosome;Nucleoplasm (Supported)	5-[(Z)-(5-Chloro-2-oxo-1,2-dihydro-3H-indol-3-ylidene)methyl]-N,2,4-trimethyl-1H-pyrrole-3-carboxamide; Fostamatinib	(M176)PID FOXM1 PATHWAY	(M5951)HALLMARK SPERMATOGENESIS; (M5893)HALLMARK MITOTIC SPINDLE; (M5901)HALLMARK G2M CHECKPOINT
ENSG00000066279	ASPM	assembly factor for spindle microtubules	GO:0045769 negative regulation of asymmetric cell division;GO:0021873 forebrain neuroblast division;GO:0009786 regulation of asymmetric cell division		Predicted intracellular proteins; Human disease related genes:Congenital malformations:Congenital malformations of the nervous system; Cancer-related genes:Mutational cancer driver genes; Disease related genes	Cytosol;Plasma membrane (Approved)
ENSG00000250036	IGKV1D-37	immunoglobulin kappa variable 1D-37 (non-functional)	GO:0002250 adaptive immune response;GO:0006955 immune response;GO:0002376 immune system process		Predicted secreted proteins
ENSG00000135916	ITM2C	integral membrane protein 2C	GO:0042985 negative regulation of amyloid precursor protein biosynthetic process;GO:0010561 negative regulation of glycoprotein biosynthetic process;GO:0042984 regulation of amyloid precursor protein biosynthetic process		Predicted intracellular proteins
ENSG00000211899	IGHM	immunoglobulin heavy constant mu	GO:0019731 antibacterial humoral response;GO:0050829 defense response to Gram-negative bacterium;GO:0006910 phagocytosis, recognition		Predicted secreted proteins; Predicted intracellular proteins; Disease related genes
ENSG00000137563	GGH	gamma-glutamyl hydrolase	GO:0046900 tetrahydrofolylpolyglutamate metabolic process;GO:0006760 folic acid-containing compound metabolic process;GO:0042558 pteridine-containing compound metabolic process		Enzymes; ENZYME proteins:Hydrolases; Predicted intracellular proteins; Peptidases:Cysteine-type peptidases				(M5941)HALLMARK UV RESPONSE UP
ENSG00000231245	C1DP1	C1D nuclear receptor corepressor pseudogene 1
ENSG00000275063	AC233755.1	None	None	None	None	None	None	None	None
ENSG00000237774	AC126615.1	None	None	None	None	None	None	None	None
ENSG00000076864	RAP1GAP	RAP1 GTPase activating protein	GO:1903697 negative regulation of microvillus assembly;GO:1904441 regulation of thyroid gland epithelial cell proliferation;GO:1904442 negative regulation of thyroid gland epithelial cell proliferation		Predicted intracellular proteins	Cytosol (Approved)			(M5934)HALLMARK XENOBIOTIC METABOLISM; (M5945)HALLMARK HEME METABOLISM
ENSG00000272405	AL365181.3	None	None	None	None	None	None	None	None
ENSG00000101187	SLCO4A1	solute carrier organic anion transporter family member 4A1	GO:0070327 thyroid hormone transport;GO:0043252 sodium-independent organic anion transport;GO:0009914 hormone transport		Transporters:Electrochemical Potential-driven transporters	Cell Junctions (Supported)
ENSG00000181649	PHLDA2	pleckstrin homology like domain family A member 2	GO:0060721 regulation of spongiotrophoblast cell proliferation;GO:0060723 regulation of cell proliferation involved in embryonic placenta development;GO:1903547 regulation of growth hormone activity		Predicted intracellular proteins	Nucleoli (Uncertain)			(M5890)HALLMARK TNFA SIGNALING VIA NFKB
ENSG00000011590	ZBTB32	zinc finger and BTB domain containing 32	GO:0000122 negative regulation of transcription by RNA polymerase II;GO:0045892 negative regulation of transcription, DNA-templated;GO:1903507 negative regulation of nucleic acid-templated transcription		Predicted intracellular proteins; Transcription factors:Zinc-coordinating DNA-binding domains
ENSG00000240505	TNFRSF13B	TNF receptor superfamily member 13B	GO:0030889 negative regulation of B cell proliferation;GO:0001782 B cell homeostasis;GO:0050869 negative regulation of B cell activation		Human disease related genes:Immune system diseases:Primary immunodeficiency; Predicted intracellular proteins; CD markers; Disease related genes			(M165)PID SYNDECAN 4 PATHWAY; (M240)PID SYNDECAN 2 PATHWAY
ENSG00000286522	HIST1H3B	H3 clustered histone 2	GO:0006335 DNA replication-dependent chromatin assembly;GO:0034723 DNA replication-dependent chromatin organization;GO:0032200 telomere organization		Predicted intracellular proteins; Cancer-related genes; Disease related genes
ENSG00000143603	KCNN3	potassium calcium-activated channel subfamily N member 3	GO:0071805 potassium ion transmembrane transport;GO:0006813 potassium ion transport;GO:0098662 inorganic cation transmembrane transport		Voltage-gated ion channels:Calcium-Activated Potassium Channels; FDA approved drug targets:Small molecule drugs; Human disease related genes:Congenital malformations:Other congenital malformations; Disease related genes; Transporters:Transporter channels and pores	Nucleoplasm (Approved)
ENSG00000211664	IGLV2-18	immunoglobulin lambda variable 2-18	GO:0002377 immunoglobulin production;GO:0002440 production of molecular mediator of immune response;GO:0002250 adaptive immune response		Predicted secreted proteins
ENSG00000011426	ANLN	anillin actin binding protein	GO:0000921 septin ring assembly;GO:1904170 regulation of bleb assembly;GO:1904172 positive regulation of bleb assembly		Human disease related genes:Urinary system diseases:Kidney diseases; Predicted intracellular proteins; Disease related genes	Nucleoplasm (Enhanced); Additional: Midbody			(M5893)HALLMARK MITOTIC SPINDLE
ENSG00000211938	IGHV3-7	immunoglobulin heavy variable 3-7	GO:0006910 phagocytosis, recognition;GO:0006958 complement activation, classical pathway;GO:0002455 humoral immune response mediated by circulating immunoglobulin		Predicted secreted proteins
ENSG00000123989	CHPF	chondroitin polymerizing factor	GO:0030206 chondroitin sulfate biosynthetic process;GO:0050650 chondroitin sulfate proteoglycan biosynthetic process;GO:0030204 chondroitin sulfate metabolic process		Enzymes; Predicted intracellular proteins; ENZYME proteins:Transferases	Cytosol (Supported); Additional: Centrosome;Vesicles			(M5937)HALLMARK GLYCOLYSIS
ENSG00000073111	MCM2	minichromosome maintenance complex component 2	GO:1905775 negative regulation of DNA helicase activity;GO:1905463 negative regulation of DNA duplex unwinding;GO:1905774 regulation of DNA helicase activity		Human disease related genes:Nervous system diseases:Ear disease; Cancer-related genes:Candidate cancer biomarkers; ENZYME proteins:Hydrolases; Disease related genes; Potential drug targets; Enzymes; Predicted intracellular proteins	Nucleoplasm (Enhanced)		(M46)PID ATR PATHWAY	(M5901)HALLMARK G2M CHECKPOINT; (M5924)HALLMARK MTORC1 SIGNALING; (M5925)HALLMARK E2F TARGETS
ENSG00000161888	SPC24	SPC24 component of NDC80 kinetochore complex	GO:0008608 attachment of spindle microtubules to kinetochore;GO:0098813 nuclear chromosome segregation;GO:0007059 chromosome segregation		Predicted intracellular proteins	Nucleoplasm (Supported); Additional: Nucleoli		(M129)PID PLK1 PATHWAY	(M5925)HALLMARK E2F TARGETS
ENSG00000211665	IGLV3-16	immunoglobulin lambda variable 3-16	GO:0002377 immunoglobulin production;GO:0002440 production of molecular mediator of immune response;GO:0002250 adaptive immune response		Predicted secreted proteins
ENSG00000137804	NUSAP1	nucleolar and spindle associated protein 1	GO:0007076 mitotic chromosome condensation;GO:0040001 establishment of mitotic spindle localization;GO:0030261 chromosome condensation		Predicted intracellular proteins	Nucleoli;Nucleoli fibrillar center;Nucleoplasm (Approved)			(M5893)HALLMARK MITOTIC SPINDLE; (M5901)HALLMARK G2M CHECKPOINT
ENSG00000137807	KIF23	kinesin family member 23	GO:0000022 mitotic spindle elongation;GO:0051256 mitotic spindle midzone assembly;GO:0051231 spindle elongation		Predicted intracellular proteins	Nucleoplasm (Enhanced); Additional: Midbody ring;Mitotic spindle		(M14)PID AURORA B PATHWAY	(M5893)HALLMARK MITOTIC SPINDLE; (M5901)HALLMARK G2M CHECKPOINT
ENSG00000215910	C1orf167	chromosome 1 open reading frame 167			Predicted intracellular proteins
ENSG00000276070	CCL4L2	C-C motif chemokine ligand 4 like 2			Predicted secreted proteins			(M5883)NABA SECRETED FACTORS; (M5885)NABA MATRISOME ASSOCIATED; (M5889)NABA MATRISOME
ENSG00000259316	AC087632.2	None	None	None	None	None	None	None	None
ENSG00000177294	FBXO39	F-box protein 39	GO:0031146 SCF-dependent proteasomal ubiquitin-dependent protein catabolic process;GO:0043161 proteasome-mediated ubiquitin-dependent protein catabolic process;GO:0010498 proteasomal protein catabolic process		Predicted intracellular proteins
ENSG00000102385	DRP2	dystrophin related protein 2	GO:0050808 synapse organization;GO:0099536 synaptic signaling;GO:0034330 cell junction organization		Predicted intracellular proteins	Nuclear speckles;Plasma membrane (Approved)
ENSG00000280411	IGHV1-69D	immunoglobulin heavy variable 1-69D	GO:0006910 phagocytosis, recognition;GO:0006958 complement activation, classical pathway;GO:0002455 humoral immune response mediated by circulating immunoglobulin		Predicted secreted proteins
ENSG00000223963	THAP12P8	THAP domain containing 12 pseudogene 8
ENSG00000171320	ESCO2	establishment of sister chromatid cohesion N-acetyltransferase 2	GO:0034421 post-translational protein acetylation;GO:0071168 protein localization to chromatin;GO:0043687 post-translational protein modification		Human disease related genes:Congenital malformations:Congenital malformations of the musculoskeletal system; Predicted intracellular proteins; Disease related genes	Golgi apparatus;Nucleoplasm (Supported); Additional: Cell Junctions
ENSG00000123095	BHLHE41	basic helix-loop-helix family member e41	GO:0010944 negative regulation of transcription by competitive promoter binding;GO:0010832 negative regulation of myotube differentiation;GO:0051154 negative regulation of striated muscle cell differentiation		Transcription factors:Basic domains; Predicted intracellular proteins	Nucleoplasm (Supported); Additional: Vesicles		(M255)PID HIF1 TFPATHWAY
ENSG00000258947	TUBB3	tubulin beta 3 class III	GO:1990791 dorsal root ganglion development;GO:0038007 netrin-activated signaling pathway;GO:0061548 ganglion development		FDA approved drug targets:Small molecule drugs; Human disease related genes:Congenital malformations:Congenital malformations of the nervous system; Human disease related genes:Nervous system diseases:Eye disease; Disease related genes; Predicted intracellular proteins	Microtubules (Approved); Additional: Cytokinetic bridge;Mitotic spindle	Epothilone D; Patupilone; Ixabepilone; CYT997; ZEN-012; Phenethyl Isothiocyanate
ENSG00000183153	GJD3	gap junction protein delta 3	GO:1903780 negative regulation of cardiac conduction;GO:0016264 gap junction assembly;GO:0010459 negative regulation of heart rate
ENSG00000105610	KLF1	Kruppel like factor 1	GO:0060135 maternal process involved in female pregnancy;GO:0030218 erythrocyte differentiation;GO:0034101 erythrocyte homeostasis		Transcription factors:Zinc-coordinating DNA-binding domains; Human disease related genes:Cardiovascular diseases:Hematologic diseases; Predicted intracellular proteins; Disease related genes	Nucleoplasm (Supported)			(M5948)HALLMARK BILE ACID METABOLISM; (M5945)HALLMARK HEME METABOLISM
ENSG00000211753	TRBV28	T cell receptor beta variable 28	GO:0002250 adaptive immune response;GO:0006955 immune response;GO:0007166 cell surface receptor signaling pathway		Predicted intracellular proteins
ENSG00000186075	ZPBP2	zona pellucida binding protein 2	GO:0002638 negative regulation of immunoglobulin production;GO:0001675 acrosome assembly;GO:0046466 membrane lipid catabolic process		Predicted secreted proteins
ENSG00000170819	BFSP2	beaded filament structural protein 2	GO:0070307 lens fiber cell development;GO:0070306 lens fiber cell differentiation;GO:0045109 intermediate filament organization		Human disease related genes:Nervous system diseases:Eye disease; Predicted intracellular proteins; Disease related genes	Cytosol;Plasma membrane (Uncertain)
ENSG00000129538	RNASE1	ribonuclease A family member 1, pancreatic	GO:0090502 RNA phosphodiester bond hydrolysis, endonucleolytic;GO:0090501 RNA phosphodiester bond hydrolysis;GO:0090305 nucleic acid phosphodiester bond hydrolysis		Enzymes; Predicted secreted proteins; ENZYME proteins:Lyases; Predicted intracellular proteins	Vesicles (Approved); Additional: Nucleoplasm	Aspartic acid; Guanidine; Adenosine 3',5'-diphosphate; 3'-Phosphate-Adenosine-5'-Diphosphate; Formic acid; Cytidine 3'-monophosphate; Adenosine-2'-5'-Diphosphate; 2'-Monophosphoadenosine-5'-Diphosphate; 2'-deoxycytidine-2'-deoxyadenosine-3',5'-monophosphate; 3'-Uridinemonophosphate; Arabinouridine 3'-phosphate; Cysteine-S-acetamide; 2'-fluoro-2'-deoxyuridine 3'-monophosphate; Adenylate-3'-phospha…
ENSG00000240040	AC244205.1	None	None	None	None	None	None	None	None
ENSG00000154839	SKA1	spindle and kinetochore associated complex subunit 1	GO:0031110 regulation of microtubule polymerization or depolymerization;GO:0070507 regulation of microtubule cytoskeleton organization;GO:0032886 regulation of microtubule-based process		Predicted intracellular proteins	Microtubules (Approved)
ENSG00000263513	FAM72C	family with sequence similarity 72 member C			Predicted intracellular proteins	Vesicles (Approved); Additional: Cytosol;Plasma membrane
ENSG00000111206	FOXM1	forkhead box M1	GO:0006978 DNA damage response, signal transduction by p53 class mediator resulting in transcription of p21 class mediator;GO:0042772 DNA damage response, signal transduction resulting in transcription;GO:0090344 negative regulation of cell aging		Transcription factors:Helix-turn-helix domains; Predicted intracellular proteins; Cancer-related genes:Candidate cancer biomarkers	Nucleoli;Nucleoli rim;Nucleoplasm (Supported); Additional: Cytosol		(M176)PID FOXM1 PATHWAY
ENSG00000105246	EBI3	Epstein-Barr virus induced 3	GO:0033210 leptin-mediated signaling pathway;GO:0044320 cellular response to leptin stimulus;GO:0042088 T-helper 1 type immune response		Predicted secreted proteins			(M36)PID IL27 PATHWAY; (M5883)NABA SECRETED FACTORS; (M5885)NABA MATRISOME ASSOCIATED	(M5897)HALLMARK IL6 JAK STAT3 SIGNALING; (M5932)HALLMARK INFLAMMATORY RESPONSE
ENSG00000230832	AC241584.1	None	None	None	None	None	None	None	None
ENSG00000085840	ORC1	origin recognition complex subunit 1	GO:0033314 mitotic DNA replication checkpoint signaling;GO:0000076 DNA replication checkpoint signaling;GO:0006270 DNA replication initiation		Human disease related genes:Congenital malformations:Other congenital malformations; Predicted intracellular proteins; Disease related genes	Nucleoplasm (Supported)		(M40)PID E2F PATHWAY
ENSG00000186185	KIF18B	kinesin family member 18B	GO:0007019 microtubule depolymerization;GO:0051261 protein depolymerization;GO:0043624 cellular protein complex disassembly		Predicted intracellular proteins	Microtubule ends;Nucleoplasm (Supported); Additional: Cytosol;Nuclear bodies			(M5925)HALLMARK E2F TARGETS
ENSG00000111665	CDCA3	cell division cycle associated 3	GO:0051301 cell division;GO:0016567 protein ubiquitination;GO:0032446 protein modification by small protein conjugation		Predicted intracellular proteins	Cytosol (Approved)			(M5925)HALLMARK E2F TARGETS
ENSG00000115596	WNT6	Wnt family member 6	GO:0060684 epithelial-mesenchymal cell signaling;GO:0070172 positive regulation of tooth mineralization;GO:0061303 cornea development in camera-type eye		Predicted secreted proteins			(M5493)WNT SIGNALING; (M5883)NABA SECRETED FACTORS; (M5885)NABA MATRISOME ASSOCIATED	(M5895)HALLMARK WNT BETA CATENIN SIGNALING
ENSG00000127589	TUBBP1	tubulin beta pseudogene 1
ENSG00000136010	ALDH1L2	aldehyde dehydrogenase 1 family member L2	GO:0009258 10-formyltetrahydrofolate catabolic process;GO:0009397 folic acid-containing compound catabolic process;GO:0042560 pteridine-containing compound catabolic process		Enzymes; Predicted intracellular proteins; ENZYME proteins:Oxidoreductases	Mitochondria (Enhanced)
ENSG00000186452	TMPRSS12	transmembrane serine protease 12	GO:0007339 binding of sperm to zona pellucida;GO:0035036 sperm-egg recognition;GO:0009988 cell-cell recognition		Enzymes; Predicted intracellular proteins; Peptidases:Serine-type peptidases
ENSG00000239819	IGKV1D-8	immunoglobulin kappa variable 1D-8	GO:0002377 immunoglobulin production;GO:0002440 production of molecular mediator of immune response;GO:0002250 adaptive immune response		Predicted secreted proteins
ENSG00000271736	LINC02772	long intergenic non-protein coding RNA 2772
ENSG00000166823	MESP1	mesoderm posterior bHLH transcription factor 1	GO:0003235 sinus venosus development;GO:0003236 sinus venosus morphogenesis;GO:0003259 cardioblast anterior-lateral migration		Transcription factors:Basic domains; Predicted intracellular proteins	Nucleoplasm (Supported); Additional: Nucleoli
ENSG00000140284	SLC27A2	solute carrier family 27 member 2	GO:0097089 methyl-branched fatty acid metabolic process;GO:0042760 very long-chain fatty acid catabolic process;GO:0001561 fatty acid alpha-oxidation		Enzymes; ENZYME proteins:Ligase; Transporters				(M5949)HALLMARK PEROXISOME; (M5948)HALLMARK BILE ACID METABOLISM; (M5906)HALLMARK ESTROGEN RESPONSE EARLY
ENSG00000109794	FAM149A	family with sequence similarity 149 member A			Predicted intracellular proteins	Golgi apparatus (Approved)
ENSG00000147889	CDKN2A	cyclin dependent kinase inhibitor 2A	GO:2000111 positive regulation of macrophage apoptotic process;GO:0033034 positive regulation of myeloid cell apoptotic process;GO:2000109 regulation of macrophage apoptotic process		Human disease related genes:Cancers:Cancers of the digestive system; Human disease related genes:Cancers:Head and neck cancers; Cancer-related genes:Mutated cancer genes; Cancer-related genes:Candidate cancer biomarkers; Human disease related genes:Cancers:Cancers of soft tissues and bone; Human disease related genes:Cancers:Cancers of eye, brain, and central nervous system; Human disease related…	Nucleoli (Supported)		(M3686)SA REG CASCADE OF CYCLIN EXPR; (M1529)SA G1 AND S PHASES; (M180)PID HIF1A PATHWAY	(M5925)HALLMARK E2F TARGETS; (M5939)HALLMARK P53 PATHWAY; (M5950)HALLMARK ALLOGRAFT REJECTION
ENSG00000165912	PACSIN3	protein kinase C and casein kinase substrate in neurons 3	GO:0097320 plasma membrane tubulation;GO:0051044 positive regulation of membrane protein ectodomain proteolysis;GO:0051043 regulation of membrane protein ectodomain proteolysis		Predicted intracellular proteins	Cytosol (Supported); Additional: Plasma membrane
ENSG00000272763	AC103702.2	None	None	None	None	None	None	None	None
ENSG00000123485	HJURP	Holliday junction recognition protein	GO:0034080 CENP-A containing chromatin assembly;GO:0061641 CENP-A containing chromatin organization;GO:0031055 chromatin remodeling at centromere		Predicted intracellular proteins	Nucleoli;Nucleoli rim;Nucleoplasm (Enhanced); Additional: Mitochondria
ENSG00000051341	POLQ	DNA polymerase theta	GO:0097681 double-strand break repair via alternative nonhomologous end joining;GO:0016446 somatic hypermutation of immunoglobulin genes;GO:0002566 somatic diversification of immune receptors via somatic mutation		Cancer-related genes; Disease related genes; Potential drug targets; Enzymes; Predicted intracellular proteins; ENZYME proteins:Transferases	Nucleoplasm (Supported); Additional: Cytosol;Golgi apparatus			(M5901)HALLMARK G2M CHECKPOINT
ENSG00000205609	EIF3CL	eukaryotic translation initiation factor 3 subunit C like	GO:0001732 formation of cytoplasmic translation initiation complex;GO:0002183 cytoplasmic translational initiation;GO:0006413 translational initiation		Predicted intracellular proteins	Cytosol (Approved)
ENSG00000102962	CCL22	C-C motif chemokine ligand 22	GO:0002548 monocyte chemotaxis;GO:0048247 lymphocyte chemotaxis;GO:0072676 lymphocyte migration		Predicted secreted proteins			(M5883)NABA SECRETED FACTORS; (M5885)NABA MATRISOME ASSOCIATED; (M5889)NABA MATRISOME	(M5932)HALLMARK INFLAMMATORY RESPONSE; (M5950)HALLMARK ALLOGRAFT REJECTION
ENSG00000162407	PLPP3	phospholipid phosphatase 3	GO:0044328 canonical Wnt signaling pathway involved in positive regulation of endothelial cell migration;GO:0044329 canonical Wnt signaling pathway involved in positive regulation of cell-cell adhesion;GO:0044330 canonical Wnt signaling pathway involved in positive regulation of wound healing		Enzymes; ENZYME proteins:Hydrolases	Golgi apparatus (Supported)			(M5942)HALLMARK UV RESPONSE DN; (M5890)HALLMARK TNFA SIGNALING VIA NFKB
ENSG00000167774	AC010323.1	None	None	None	None	None	None	None	None
ENSG00000170955	CAVIN3	caveolae associated protein 3	GO:1901003 negative regulation of fermentation;GO:0043465 regulation of fermentation;GO:0030866 cortical actin cytoskeleton organization		Predicted intracellular proteins	Plasma membrane (Approved)			(M5891)HALLMARK HYPOXIA
ENSG00000092853	CLSPN	claspin	GO:0033314 mitotic DNA replication checkpoint signaling;GO:0000076 DNA replication checkpoint signaling;GO:0007095 mitotic G2 DNA damage checkpoint signaling		Predicted intracellular proteins	Golgi apparatus;Nucleoplasm (Enhanced)		(M46)PID ATR PATHWAY; (M129)PID PLK1 PATHWAY
ENSG00000145103	ILDR1	immunoglobulin like domain containing receptor 1	GO:1904274 tricellular tight junction assembly;GO:0061833 protein localization to tricellular tight junction;GO:0150105 protein localization to cell-cell junction		Human disease related genes:Nervous system diseases:Ear disease; Predicted intracellular proteins; Disease related genes
ENSG00000164611	PTTG1	PTTG1 regulator of sister chromatid separation, securin	GO:0033046 negative regulation of sister chromatid segregation;GO:0033048 negative regulation of mitotic sister chromatid segregation;GO:2000816 negative regulation of mitotic sister chromatid separation		Predicted intracellular proteins; Cancer-related genes:Candidate cancer biomarkers	Cytosol (Supported); Additional: Nucleoli			(M5901)HALLMARK G2M CHECKPOINT; (M5925)HALLMARK E2F TARGETS
ENSG00000197549	PRAMENP	PRAME N-terminal like, pseudogene
ENSG00000211672	IGLV4-3	immunoglobulin lambda variable 4-3	GO:0002377 immunoglobulin production;GO:0002440 production of molecular mediator of immune response;GO:0002250 adaptive immune response		Predicted secreted proteins
ENSG00000104738	MCM4	minichromosome maintenance complex component 4	GO:1902292 cell cycle DNA replication initiation;GO:1902315 nuclear cell cycle DNA replication initiation;GO:1902975 mitotic DNA replication initiation		Human disease related genes:Immune system diseases:Primary immunodeficiency; ENZYME proteins:Hydrolases; Disease related genes; Potential drug targets; Enzymes; Predicted intracellular proteins	Nucleoplasm (Enhanced)		(M195)PID CMYB PATHWAY	(M5928)HALLMARK MYC TARGETS V2; (M5924)HALLMARK MTORC1 SIGNALING; (M5925)HALLMARK E2F TARGETS
ENSG00000078399	HOXA9	homeobox A9	GO:0042118 endothelial cell activation;GO:0009954 proximal/distal pattern formation;GO:0045638 negative regulation of myeloid cell differentiation		Transcription factors:Helix-turn-helix domains; Predicted intracellular proteins; Disease related genes; Cancer-related genes:Candidate cancer biomarkers	Nucleoplasm (Enhanced)
ENSG00000183598	HIST2H3D	H3 clustered histone 13	GO:0006334 nucleosome assembly;GO:0031497 chromatin assembly;GO:0034728 nucleosome organization		Predicted intracellular proteins
ENSG00000149554	CHEK1	checkpoint kinase 1	GO:0010767 regulation of transcription from RNA polymerase II promoter in response to UV-induced DNA damage;GO:0035407 histone H3-T11 phosphorylation;GO:0035405 histone-threonine phosphorylation	CAMK Ser/Thr protein kinase family	Cancer-related genes:Candidate cancer biomarkers; Kinases:CAMK Ser/Thr protein kinases; Enzymes; Predicted intracellular proteins; ENZYME proteins:Transferases	Nucleoplasm (Supported); Additional: Vesicles	XL844; Enzastaurin; CHIR-124; N-{5-[4-(4-METHYLPIPERAZIN-1-YL)PHENYL]-1H-PYRROLO[2,3-B]PYRIDIN-3-YL}NICOTINAMIDE; 3-(5-{[4-(AMINOMETHYL)PIPERIDIN-1-YL]METHYL}-1H-INDOL-2-YL)QUINOLIN-2(1H)-ONE; 2,2'-{[9-(HYDROXYIMINO)-9H-FLUORENE-2,7-DIYL]BIS(OXY)}DIACETIC ACID; (2S)-1-AMINO-3-[(5-NITROQUINOLIN-8-YL)AMINO]PROPAN-2-OL; 2-(cyclohexylamino)benzoic acid; 3-(5-{[4-(AMINOMETHYL)PIPERIDIN-1-YL]METHYL}-1H…	(M10154)SA G2 AND M PHASES; (M95)PID CIRCADIAN PATHWAY; (M46)PID ATR PATHWAY	(M5901)HALLMARK G2M CHECKPOINT; (M5925)HALLMARK E2F TARGETS
ENSG00000105048	TNNT1	troponin T1, slow skeletal type	GO:0031444 slow-twitch skeletal muscle fiber contraction;GO:0003010 voluntary skeletal muscle contraction;GO:0014721 twitch skeletal muscle contraction		Predicted intracellular proteins; Human disease related genes:Musculoskeletal diseases:Muscular diseases; Disease related genes	Cytosol;Golgi apparatus;Nucleoplasm (Approved)			(M5909)HALLMARK MYOGENESIS
ENSG00000132170	PPARG	peroxisome proliferator activated receptor gamma	GO:1904597 negative regulation of connective tissue replacement involved in inflammatory response wound healing;GO:1905204 negative regulation of connective tissue replacement;GO:0060694 regulation of cholesterol transporter activity		FDA approved drug targets:Small molecule drugs; Cancer-related genes:Candidate cancer biomarkers; Human disease related genes:Cancers:Cancers of endocrine organs; Human disease related genes:Endocrine and metabolic diseases:Other endocrine and metabolic diseases; Transcription factors:Zinc-coordinating DNA-binding domains; Disease related genes; Nuclear receptors; Human disease related genes:Endo…	Nucleoplasm;Vesicles (Enhanced)	alpha-Linolenic acid; Icosapent; Troglitazone; Mesalazine; Valproic acid; Indomethacin; Rosiglitazone; Fenoprofen; Nateglinide; Sulfasalazine; Clofazimine; Repaglinide; Telmisartan; Balsalazide; Ibuprofen; Glipizide; Amiodarone; Pioglitazone; Mitiglinide; Bezafibrate; Flufenamic acid; Resveratrol; Phthalic Acid; Capric acid; Doconexent; Oleic Acid; (S)-3-(4-(2-Carbazol-9-Yl-Ethoxy)-Phenyl)-2-Etho…	(M162)PID RXR VDR PATHWAY; (M23)PID WNT NONCANONICAL PATHWAY; (M60)PID NFAT TFPATHWAY	(M5892)HALLMARK CHOLESTEROL HOMEOSTASIS; (M5942)HALLMARK UV RESPONSE DN; (M5905)HALLMARK ADIPOGENESIS
ENSG00000101003	GINS1	GINS complex subunit 1	GO:1902296 DNA strand elongation involved in cell cycle DNA replication;GO:1902319 DNA strand elongation involved in nuclear cell cycle DNA replication;GO:1902983 DNA strand elongation involved in mitotic DNA replication		Predicted intracellular proteins; Disease related genes	Nucleoplasm (Approved)			(M5925)HALLMARK E2F TARGETS
ENSG00000261553	AL137782.1	None	None	None	None	None	None	None	None
ENSG00000144354	CDCA7	cell division cycle associated 7	GO:0006915 apoptotic process;GO:0012501 programmed cell death;GO:0008219 cell death		Human disease related genes:Immune system diseases:Primary immunodeficiency; Predicted intracellular proteins; Disease related genes	Cytosol;Nucleoplasm (Supported)		(M66)PID MYC ACTIV PATHWAY
ENSG00000167641	PPP1R14A	protein phosphatase 1 regulatory inhibitor subunit 14A	GO:0043086 negative regulation of catalytic activity;GO:0044092 negative regulation of molecular function;GO:0042325 regulation of phosphorylation		Predicted intracellular proteins	Nucleoplasm (Supported); Additional: Nuclear bodies		(M71)PID ILK PATHWAY
ENSG00000115902	SLC1A4	solute carrier family 1 member 4	GO:0015826 threonine transport;GO:0034589 hydroxyproline transport;GO:0098718 serine import across plasma membrane		Transporters:Electrochemical Potential-driven transporters; Human disease related genes:Congenital malformations:Congenital malformations of the nervous system; Disease related genes; Potential drug targets	Centrosome (Enhanced)	Alanine		(M5922)HALLMARK UNFOLDED PROTEIN RESPONSE; (M5906)HALLMARK ESTROGEN RESPONSE EARLY; (M5907)HALLMARK ESTROGEN RESPONSE LATE
ENSG00000182584	ACTL10	actin like 10			Predicted intracellular proteins
ENSG00000164087	POC1A	POC1 centriolar protein A	GO:0060271 cilium assembly;GO:0044782 cilium organization;GO:0120031 plasma membrane bounded cell projection assembly		Human disease related genes:Congenital malformations:Other congenital malformations; Predicted intracellular proteins; Disease related genes
ENSG00000272968	RBAK-RBAKDN	RBAK-RBAKDN readthrough			Predicted intracellular proteins
ENSG00000188486	H2AFX	H2A.X variant histone	GO:0071480 cellular response to gamma radiation;GO:0090398 cellular senescence;GO:0010332 response to gamma radiation		Predicted intracellular proteins	Nucleoplasm (Supported); Additional: Nuclear speckles		(M84)PID ATM PATHWAY; (M1)PID FANCONI PATHWAY	(M5922)HALLMARK UNFOLDED PROTEIN RESPONSE; (M5941)HALLMARK UV RESPONSE UP; (M5901)HALLMARK G2M CHECKPOINT
ENSG00000169245	CXCL10	C-X-C motif chemokine ligand 10	GO:1901740 negative regulation of myoblast fusion;GO:0034242 negative regulation of syncytium formation by plasma membrane fusion;GO:1901509 regulation of endothelial tube morphogenesis		Human disease related genes:Immune system diseases:Allergies and autoimmune diseases; Predicted secreted proteins; Cancer-related genes:Candidate cancer biomarkers		N-Methylleucine; Eldelumab; Clove oil	(M222)PID CXCR3 PATHWAY; (M5883)NABA SECRETED FACTORS; (M5885)NABA MATRISOME ASSOCIATED	(M5897)HALLMARK IL6 JAK STAT3 SIGNALING; (M5911)HALLMARK INTERFERON ALPHA RESPONSE; (M5947)HALLMARK IL2 STAT5 SIGNALING
ENSG00000211821	TRDV2	T cell receptor delta variable 2	GO:0002377 immunoglobulin production;GO:0002440 production of molecular mediator of immune response;GO:0002250 adaptive immune response		Predicted intracellular proteins
ENSG00000232629	HLA-DQB2	major histocompatibility complex, class II, DQ beta 2	GO:0002399 MHC class II protein complex assembly;GO:0002503 peptide antigen assembly with MHC class II protein complex;GO:0002396 MHC protein complex assembly		Predicted intracellular proteins
ENSG00000189057	FAM111B	FAM111 trypsin like peptidase B	GO:0006260 DNA replication;GO:0006508 proteolysis;GO:0034645 cellular macromolecule biosynthetic process		Human disease related genes:Congenital malformations:Congenital malformations of skin; Predicted intracellular proteins; Disease related genes	Nucleoplasm (Approved); Additional: Cytosol
ENSG00000224220	AC104699.1	None	None	None	None	None	None	None	None
ENSG00000164687	FABP5	fatty acid binding protein 5	GO:0099178 regulation of retrograde trans-synaptic signaling by endocanabinoid;GO:1990379 lipid transport across blood-brain barrier;GO:0035360 positive regulation of peroxisome proliferator activated receptor signaling pathway		Transporters:Accessory Factors Involved in Transport; Predicted intracellular proteins; Cancer-related genes:Candidate cancer biomarkers	Cytosol (Supported); Additional: Plasma membrane			(M5892)HALLMARK CHOLESTEROL HOMEOSTASIS; (M5907)HALLMARK ESTROGEN RESPONSE LATE
ENSG00000074842	MYDGF	myeloid derived growth factor	GO:0014068 positive regulation of phosphatidylinositol 3-kinase signaling;GO:0001938 positive regulation of endothelial cell proliferation;GO:0014066 regulation of phosphatidylinositol 3-kinase signaling		Predicted secreted proteins; Predicted intracellular proteins
ENSG00000073282	TP63	tumor protein p63	GO:0007499 ectoderm and mesoderm interaction;GO:0010481 epidermal cell division;GO:0060529 squamous basal epithelial stem cell differentiation involved in prostate gland acinus development		Transcription factors:Immunoglobulin fold; Human disease related genes:Congenital malformations:Congenital malformations of skin; Human disease related genes:Congenital malformations:Other congenital malformations; Human disease related genes:Congenital malformations:Congenital malformations of the musculoskeletal system; Disease related genes; Human disease related genes:Congenital malformations…	Nucleoplasm (Enhanced)		(M236)PID DELTA NP63 PATHWAY; (M256)PID TAP63 PATHWAY; (M19)PID P73PATHWAY	(M5939)HALLMARK P53 PATHWAY
ENSG00000165409	TSHR	thyroid stimulating hormone receptor	GO:1904588 cellular response to glycoprotein;GO:1905229 cellular response to thyrotropin-releasing hormone;GO:1905225 response to thyrotropin-releasing hormone		Human disease related genes:Endocrine and metabolic diseases:Thyroid gland diseases; FDA approved drug targets:Biotech drugs; Disease related genes; G-protein coupled receptors:GPCRs excl olfactory receptors; Predicted intracellular proteins; Cancer-related genes		Thyrotropin alfa	(M86)PID ARF6 PATHWAY; (M67)PID ARF6 TRAFFICKING PATHWAY
ENSG00000087586	AURKA	aurora kinase A	GO:1900195 positive regulation of oocyte maturation;GO:0007057 spindle assembly involved in female meiosis I;GO:0007056 spindle assembly involved in female meiosis	Other	Cancer-related genes:Candidate cancer biomarkers; Enzymes; Kinases; Predicted intracellular proteins; ENZYME proteins:Transferases	Centrosome;Nucleoplasm (Approved); Additional: Cytosol;Mitotic spindle	Phosphonothreonine; AT9283; CYC116; Alisertib; SNS-314; Cenisertib; Enzastaurin; 4-(4-METHYLPIPERAZIN-1-YL)-N-[5-(2-THIENYLACETYL)-1,5-DIHYDROPYRROLO[3,4-C]PYRAZOL-3-YL]BENZAMIDE; AKI-001; 1-{5-[2-(thieno[3,2-d]pyrimidin-4-ylamino)ethyl]-1,3-thiazol-2-yl}-3-[3-(trifluoromethyl)phenyl]urea; 1-(5-{2-[(1-methyl-1H-pyrazolo[4,3-d]pyrimidin-7-yl)amino]ethyl}-1,3-thiazol-2-yl)-3-[3-(trifluoromethyl)phe…	(M242)PID AURORA A PATHWAY; (M14)PID AURORA B PATHWAY; (M71)PID ILK PATHWAY	(M5951)HALLMARK SPERMATOGENESIS; (M5893)HALLMARK MITOTIC SPINDLE; (M5901)HALLMARK G2M CHECKPOINT
[truncated: 93 more rows]

## Sheet: GO-enrichment-top500
Category	Term	Description	LogP	Log(q-value)	InTerm_InList	Associated GeneSymbols
[truncated: 349 more rows]
