# Supplementary material for: Identification of Novel Therapeutic Candidates Against SARS-CoV-2 Infections: An Application of RNA Sequencing Toward mRNA Based Nanotherapeutics
Source: Front Microbiol. 2022 Aug 2;13:901848. doi: 10.3389/fmicb.2022.901848 (PMC9378778; doi:10.3389/fmicb.2022.901848)
Supplement: Supplementary file 1 [file Data_Sheet_1.zip › Supplementary_Material/Supplementary_File_S3.xlsx]

## Sheet: Subcluster 1
gene name	gene description
FUCA2	alpha-L-fucosidase 2 [Source:HGNC Symbol;Acc:HGNC:4008]
LAP3	leucine aminopeptidase 3 [Source:HGNC Symbol;Acc:HGNC:18449]
CD38	CD38 molecule [Source:HGNC Symbol;Acc:HGNC:1667]
NDUFAB1	NADH:ubiquinone oxidoreductase subunit AB1 [Source:HGNC Symbol;Acc:HGNC:7694]
GGCT	gamma-glutamylcyclotransferase [Source:HGNC Symbol;Acc:HGNC:21705]
CCDC124	coiled-coil domain containing 124 [Source:HGNC Symbol;Acc:HGNC:25171]
CD79B	CD79b molecule [Source:HGNC Symbol;Acc:HGNC:1699]
MGST1	microsomal glutathione S-transferase 1 [Source:HGNC Symbol;Acc:HGNC:7061]
ZBTB32	zinc finger and BTB domain containing 32 [Source:HGNC Symbol;Acc:HGNC:16763]
PRICKLE3	prickle planar cell polarity protein 3 [Source:HGNC Symbol;Acc:HGNC:6645]
CD74	CD74 molecule [Source:HGNC Symbol;Acc:HGNC:1697]
TOMM34	translocase of outer mitochondrial membrane 34 [Source:HGNC Symbol;Acc:HGNC:15746]
SLAMF7	SLAM family member 7 [Source:HGNC Symbol;Acc:HGNC:21394]
MIPEP	mitochondrial intermediate peptidase [Source:HGNC Symbol;Acc:HGNC:7104]
HMGB3	high mobility group box 3 [Source:HGNC Symbol;Acc:HGNC:5004]
STAP1	signal transducing adaptor family member 1 [Source:HGNC Symbol;Acc:HGNC:24133]
RPL26L1	ribosomal protein L26 like 1 [Source:HGNC Symbol;Acc:HGNC:17050]
PI4K2B	phosphatidylinositol 4-kinase type 2 beta [Source:HGNC Symbol;Acc:HGNC:18215]
SPDL1	spindle apparatus coiled-coil protein 1 [Source:HGNC Symbol;Acc:HGNC:26010]
TNFRSF17	TNF receptor superfamily member 17 [Source:HGNC Symbol;Acc:HGNC:11913]
LIMA1	LIM domain and actin binding 1 [Source:HGNC Symbol;Acc:HGNC:24636]
POLQ	DNA polymerase theta [Source:HGNC Symbol;Acc:HGNC:9186]
ALDH18A1	aldehyde dehydrogenase 18 family member A1 [Source:HGNC Symbol;Acc:HGNC:9722]
ISOC2	isochorismatase domain containing 2 [Source:HGNC Symbol;Acc:HGNC:26278]
INTS13	integrator complex subunit 13 [Source:HGNC Symbol;Acc:HGNC:20174]
NTHL1	nth like DNA glycosylase 1 [Source:HGNC Symbol;Acc:HGNC:8028]
WDR18	WD repeat domain 18 [Source:HGNC Symbol;Acc:HGNC:17956]
PDIA5	protein disulfide isomerase family A member 5 [Source:HGNC Symbol;Acc:HGNC:24811]
MTHFD2	methylenetetrahydrofolate dehydrogenase (NADP+ dependent) 2, methenyltetrahydrofolate cyclohydrolase [Source:HGNC Symbol;Acc:HGNC:7434]
ELAVL1	ELAV like RNA binding protein 1 [Source:HGNC Symbol;Acc:HGNC:3312]
IFI35	interferon induced protein 35 [Source:HGNC Symbol;Acc:HGNC:5399]
PRR11	proline rich 11 [Source:HGNC Symbol;Acc:HGNC:25619]
ERLEC1	endoplasmic reticulum lectin 1 [Source:HGNC Symbol;Acc:HGNC:25222]
LIMS2	LIM zinc finger domain containing 2 [Source:HGNC Symbol;Acc:HGNC:16084]
HSD17B10	hydroxysteroid 17-beta dehydrogenase 10 [Source:HGNC Symbol;Acc:HGNC:4800]
TP63	tumor protein p63 [Source:HGNC Symbol;Acc:HGNC:15979]
MRPS34	mitochondrial ribosomal protein S34 [Source:HGNC Symbol;Acc:HGNC:16618]
MYDGF	myeloid derived growth factor [Source:HGNC Symbol;Acc:HGNC:16948]
TIPIN	TIMELESS interacting protein [Source:HGNC Symbol;Acc:HGNC:30750]
ACAT1	acetyl-CoA acetyltransferase 1 [Source:HGNC Symbol;Acc:HGNC:93]
ACTB	actin beta [Source:HGNC Symbol;Acc:HGNC:132]
MCM6	minichromosome maintenance complex component 6 [Source:HGNC Symbol;Acc:HGNC:6949]
UNG	uracil DNA glycosylase [Source:HGNC Symbol;Acc:HGNC:12572]
UBE2T	ubiquitin conjugating enzyme E2 T [Source:HGNC Symbol;Acc:HGNC:25009]
FKBP7	FKBP prolyl isomerase 7 [Source:HGNC Symbol;Acc:HGNC:3723]
PAFAH1B3	platelet activating factor acetylhydrolase 1b catalytic subunit 3 [Source:HGNC Symbol;Acc:HGNC:8576]
MOXD1	monooxygenase DBH like 1 [Source:HGNC Symbol;Acc:HGNC:21063]
KEAP1	kelch like ECH associated protein 1 [Source:HGNC Symbol;Acc:HGNC:23177]
NDC80	NDC80 kinetochore complex component [Source:HGNC Symbol;Acc:HGNC:16909]
COL4A4	collagen type IV alpha 4 chain [Source:HGNC Symbol;Acc:HGNC:2206]
COBLL1	cordon-bleu WH2 repeat protein like 1 [Source:HGNC Symbol;Acc:HGNC:23571]
MRPL22	mitochondrial ribosomal protein L22 [Source:HGNC Symbol;Acc:HGNC:14480]
ZNF213	zinc finger protein 213 [Source:HGNC Symbol;Acc:HGNC:13005]
AURKA	aurora kinase A [Source:HGNC Symbol;Acc:HGNC:11393]
OAS1	2'-5'-oligoadenylate synthetase 1 [Source:HGNC Symbol;Acc:HGNC:8086]
LAG3	lymphocyte activating 3 [Source:HGNC Symbol;Acc:HGNC:6476]
AARS	alanyl-tRNA synthetase [Source:HGNC Symbol;Acc:HGNC:20]
FH	fumarate hydratase [Source:HGNC Symbol;Acc:HGNC:3700]
SEL1L3	SEL1L family member 3 [Source:HGNC Symbol;Acc:HGNC:29108]
GEMIN2	gem nuclear organelle associated protein 2 [Source:HGNC Symbol;Acc:HGNC:10884]
COMT	catechol-O-methyltransferase [Source:HGNC Symbol;Acc:HGNC:2228]
BLNK	B cell linker [Source:HGNC Symbol;Acc:HGNC:14211]
SCD	stearoyl-CoA desaturase [Source:HGNC Symbol;Acc:HGNC:10571]
RANBP1	RAN binding protein 1 [Source:HGNC Symbol;Acc:HGNC:9847]
DERL3	derlin 3 [Source:HGNC Symbol;Acc:HGNC:14236]
LGALS1	galectin 1 [Source:HGNC Symbol;Acc:HGNC:6561]
DMC1	DNA meiotic recombinase 1 [Source:HGNC Symbol;Acc:HGNC:2927]
XBP1	X-box binding protein 1 [Source:HGNC Symbol;Acc:HGNC:12801]
BIK	BCL2 interacting killer [Source:HGNC Symbol;Acc:HGNC:1051]
MCM5	minichromosome maintenance complex component 5 [Source:HGNC Symbol;Acc:HGNC:6948]
COCH	cochlin [Source:HGNC Symbol;Acc:HGNC:2180]
ASB2	ankyrin repeat and SOCS box containing 2 [Source:HGNC Symbol;Acc:HGNC:16012]
ERH	ERH mRNA splicing and mitosis factor [Source:HGNC Symbol;Acc:HGNC:3447]
MTHFD1	methylenetetrahydrofolate dehydrogenase, cyclohydrolase and formyltetrahydrofolate synthetase 1 [Source:HGNC Symbol;Acc:HGNC:7432]
PCK2	phosphoenolpyruvate carboxykinase 2, mitochondrial [Source:HGNC Symbol;Acc:HGNC:8725]
TRIB3	tribbles pseudokinase 3 [Source:HGNC Symbol;Acc:HGNC:16228]
CST3	cystatin C [Source:HGNC Symbol;Acc:HGNC:2475]
RBBP8	RB binding protein 8, endonuclease [Source:HGNC Symbol;Acc:HGNC:9891]
NDFIP2	Nedd4 family interacting protein 2 [Source:HGNC Symbol;Acc:HGNC:18537]
ACP5	acid phosphatase 5, tartrate resistant [Source:HGNC Symbol;Acc:HGNC:124]
MPG	N-methylpurine DNA glycosylase [Source:HGNC Symbol;Acc:HGNC:7211]
PYCARD	PYD and CARD domain containing [Source:HGNC Symbol;Acc:HGNC:16608]
NOMO1	NODAL modulator 1 [Source:HGNC Symbol;Acc:HGNC:30060]
CTSH	cathepsin H [Source:HGNC Symbol;Acc:HGNC:2535]
PYCR3	pyrroline-5-carboxylate reductase 3 [Source:HGNC Symbol;Acc:HGNC:25846]
SQLE	squalene epoxidase [Source:HGNC Symbol;Acc:HGNC:11279]
SLC39A14	solute carrier family 39 member 14 [Source:HGNC Symbol;Acc:HGNC:20858]
ECH1	enoyl-CoA hydratase 1 [Source:HGNC Symbol;Acc:HGNC:3149]
RNASEH2A	ribonuclease H2 subunit A [Source:HGNC Symbol;Acc:HGNC:18518]
ASF1B	anti-silencing function 1B histone chaperone [Source:HGNC Symbol;Acc:HGNC:20996]
SLC1A5	solute carrier family 1 member 5 [Source:HGNC Symbol;Acc:HGNC:10943]
MRPL4	mitochondrial ribosomal protein L4 [Source:HGNC Symbol;Acc:HGNC:14276]
CD79A	CD79a molecule [Source:HGNC Symbol;Acc:HGNC:1698]
NOP53	NOP53 ribosome biogenesis factor [Source:HGNC Symbol;Acc:HGNC:4333]
SIGLEC6	sialic acid binding Ig like lectin 6 [Source:HGNC Symbol;Acc:HGNC:10875]
AIMP2	aminoacyl tRNA synthetase complex interacting multifunctional protein 2 [Source:HGNC Symbol;Acc:HGNC:20609]
PSMA2	proteasome subunit alpha 2 [Source:HGNC Symbol;Acc:HGNC:9531]
POLD2	DNA polymerase delta 2, accessory subunit [Source:HGNC Symbol;Acc:HGNC:9176]
NCS1	neuronal calcium sensor 1 [Source:HGNC Symbol;Acc:HGNC:3953]
GLRX3	glutaredoxin 3 [Source:HGNC Symbol;Acc:HGNC:15987]
PSMD3	proteasome 26S subunit, non-ATPase 3 [Source:HGNC Symbol;Acc:HGNC:9560]
C1QBP	complement C1q binding protein [Source:HGNC Symbol;Acc:HGNC:1243]
LGALS3BP	galectin 3 binding protein [Source:HGNC Symbol;Acc:HGNC:6564]
YWHAE	tyrosine 3-monooxygenase/tryptophan 5-monooxygenase activation protein epsilon [Source:HGNC Symbol;Acc:HGNC:12851]
WFS1	wolframin ER transmembrane glycoprotein [Source:HGNC Symbol;Acc:HGNC:12762]
SLC35F2	solute carrier family 35 member F2 [Source:HGNC Symbol;Acc:HGNC:23615]
POU2AF1	POU class 2 homeobox associating factor 1 [Source:HGNC Symbol;Acc:HGNC:9211]
GPN3	GPN-loop GTPase 3 [Source:HGNC Symbol;Acc:HGNC:30186]
RAD51AP1	RAD51 associated protein 1 [Source:HGNC Symbol;Acc:HGNC:16956]
MRPL51	mitochondrial ribosomal protein L51 [Source:HGNC Symbol;Acc:HGNC:14044]
MRPL18	mitochondrial ribosomal protein L18 [Source:HGNC Symbol;Acc:HGNC:14477]
MCM3	minichromosome maintenance complex component 3 [Source:HGNC Symbol;Acc:HGNC:6945]
RNF8	ring finger protein 8 [Source:HGNC Symbol;Acc:HGNC:10071]
WASF1	WASP family member 1 [Source:HGNC Symbol;Acc:HGNC:12732]
PERP	p53 apoptosis effector related to PMP22 [Source:HGNC Symbol;Acc:HGNC:17637]
BYSL	bystin like [Source:HGNC Symbol;Acc:HGNC:1157]
DNPH1	2'-deoxynucleoside 5'-phosphate N-hydrolase 1 [Source:HGNC Symbol;Acc:HGNC:21218]
PRSS16	serine protease 16 [Source:HGNC Symbol;Acc:HGNC:9480]
C3orf14	chromosome 3 open reading frame 14 [Source:HGNC Symbol;Acc:HGNC:25024]
MRPL3	mitochondrial ribosomal protein L3 [Source:HGNC Symbol;Acc:HGNC:10379]
ABHD14A-ACY1	ABHD14A-ACY1 readthrough [Source:HGNC Symbol;Acc:HGNC:38856]
SSR3	signal sequence receptor subunit 3 [Source:HGNC Symbol;Acc:HGNC:11325]
PSMD14	proteasome 26S subunit, non-ATPase 14 [Source:HGNC Symbol;Acc:HGNC:16889]
RPS15	ribosomal protein S15 [Source:HGNC Symbol;Acc:HGNC:10388]
INO80B	INO80 complex subunit B [Source:HGNC Symbol;Acc:HGNC:13324]
HSPE1	heat shock protein family E (Hsp10) member 1 [Source:HGNC Symbol;Acc:HGNC:5269]
DHCR24	24-dehydrocholesterol reductase [Source:HGNC Symbol;Acc:HGNC:2859]
GPX7	glutathione peroxidase 7 [Source:HGNC Symbol;Acc:HGNC:4559]
MRPL37	mitochondrial ribosomal protein L37 [Source:HGNC Symbol;Acc:HGNC:14034]
LAMTOR2	late endosomal/lysosomal adaptor, MAPK and MTOR activator 2 [Source:HGNC Symbol;Acc:HGNC:29796]
SRM	spermidine synthase [Source:HGNC Symbol;Acc:HGNC:11296]
FBXO6	F-box protein 6 [Source:HGNC Symbol;Acc:HGNC:13585]
ACADM	acyl-CoA dehydrogenase medium chain [Source:HGNC Symbol;Acc:HGNC:89]
PLA2G2D	phospholipase A2 group IID [Source:HGNC Symbol;Acc:HGNC:9033]
EBNA1BP2	EBNA1 binding protein 2 [Source:HGNC Symbol;Acc:HGNC:15531]
PRDX1	peroxiredoxin 1 [Source:HGNC Symbol;Acc:HGNC:9352]
STMN1	stathmin 1 [Source:HGNC Symbol;Acc:HGNC:6510]
CPSF3	cleavage and polyadenylation specific factor 3 [Source:HGNC Symbol;Acc:HGNC:2326]
WDR34	WD repeat domain 34 [Source:HGNC Symbol;Acc:HGNC:28296]
NDUFA8	NADH:ubiquinone oxidoreductase subunit A8 [Source:HGNC Symbol;Acc:HGNC:7692]
MTHFD1L	methylenetetrahydrofolate dehydrogenase (NADP+ dependent) 1 like [Source:HGNC Symbol;Acc:HGNC:21055]
PDZD11	PDZ domain containing 11 [Source:HGNC Symbol;Acc:HGNC:28034]
ALG5	ALG5 dolichyl-phosphate beta-glucosyltransferase [Source:HGNC Symbol;Acc:HGNC:20266]
FLT3	fms related tyrosine kinase 3 [Source:HGNC Symbol;Acc:HGNC:3765]
CIT	citron rho-interacting serine/threonine kinase [Source:HGNC Symbol;Acc:HGNC:1985]
BHLHE41	basic helix-loop-helix family member e41 [Source:HGNC Symbol;Acc:HGNC:16617]
SSPN	sarcospan [Source:HGNC Symbol;Acc:HGNC:11322]
PRDX4	peroxiredoxin 4 [Source:HGNC Symbol;Acc:HGNC:17169]
SPRYD7	SPRY domain containing 7 [Source:HGNC Symbol;Acc:HGNC:14297]
TUBA1B	tubulin alpha 1b [Source:HGNC Symbol;Acc:HGNC:18809]
CKS2	CDC28 protein kinase regulatory subunit 2 [Source:HGNC Symbol;Acc:HGNC:2000]
TOX2	TOX high mobility group box family member 2 [Source:HGNC Symbol;Acc:HGNC:16095]
CPNE5	copine 5 [Source:HGNC Symbol;Acc:HGNC:2318]
RPP40	ribonuclease P/MRP subunit p40 [Source:HGNC Symbol;Acc:HGNC:20992]
MT2A	metallothionein 2A [Source:HGNC Symbol;Acc:HGNC:7406]
GOT2	glutamic-oxaloacetic transaminase 2 [Source:HGNC Symbol;Acc:HGNC:4433]
RRBP1	ribosome binding protein 1 [Source:HGNC Symbol;Acc:HGNC:10448]
PDCD2L	programmed cell death 2 like [Source:HGNC Symbol;Acc:HGNC:28194]
RBM42	RNA binding motif protein 42 [Source:HGNC Symbol;Acc:HGNC:28117]
RRAS	RAS related [Source:HGNC Symbol;Acc:HGNC:10447]
IFI6	interferon alpha inducible protein 6 [Source:HGNC Symbol;Acc:HGNC:4054]
PKMYT1	protein kinase, membrane associated tyrosine/threonine 1 [Source:HGNC Symbol;Acc:HGNC:29650]
ECHS1	enoyl-CoA hydratase, short chain 1 [Source:HGNC Symbol;Acc:HGNC:3151]
ZNF780B	zinc finger protein 780B [Source:HGNC Symbol;Acc:HGNC:33109]
PAICS	phosphoribosylaminoimidazole carboxylase and phosphoribosylaminoimidazolesuccinocarboxamide synthase [Source:HGNC Symbol;Acc:HGNC:8587]
MRPS12	mitochondrial ribosomal protein S12 [Source:HGNC Symbol;Acc:HGNC:10380]
DOHH	deoxyhypusine hydroxylase [Source:HGNC Symbol;Acc:HGNC:28662]
GADD45G	growth arrest and DNA damage inducible gamma [Source:HGNC Symbol;Acc:HGNC:4097]
BST2	bone marrow stromal cell antigen 2 [Source:HGNC Symbol;Acc:HGNC:1119]
KLHDC7B	kelch domain containing 7B [Source:HGNC Symbol;Acc:HGNC:25145]
EDA2R	ectodysplasin A2 receptor [Source:HGNC Symbol;Acc:HGNC:17756]
NAPSB	napsin B aspartic peptidase, pseudogene [Source:HGNC Symbol;Acc:HGNC:13396]
TUBG1	tubulin gamma 1 [Source:HGNC Symbol;Acc:HGNC:12417]
SELENOS	selenoprotein S [Source:HGNC Symbol;Acc:HGNC:30396]
JCHAIN	joining chain of multimeric IgA and IgM [Source:HGNC Symbol;Acc:HGNC:5713]
TRIM47	tripartite motif containing 47 [Source:HGNC Symbol;Acc:HGNC:19020]
PCNA	proliferating cell nuclear antigen [Source:HGNC Symbol;Acc:HGNC:8729]
EPSTI1	epithelial stromal interaction 1 [Source:HGNC Symbol;Acc:HGNC:16465]
RFC3	replication factor C subunit 3 [Source:HGNC Symbol;Acc:HGNC:9971]
HSPBP1	HSPA (Hsp70) binding protein 1 [Source:HGNC Symbol;Acc:HGNC:24989]
IER3IP1	immediate early response 3 interacting protein 1 [Source:HGNC Symbol;Acc:HGNC:18550]
PTGFRN	prostaglandin F2 receptor inhibitor [Source:HGNC Symbol;Acc:HGNC:9601]
CMPK2	cytidine/uridine monophosphate kinase 2 [Source:HGNC Symbol;Acc:HGNC:27015]
CABLES1	Cdk5 and Abl enzyme substrate 1 [Source:HGNC Symbol;Acc:HGNC:25097]
SOX5	SRY-box transcription factor 5 [Source:HGNC Symbol;Acc:HGNC:11201]
RAB33A	RAB33A, member RAS oncogene family [Source:HGNC Symbol;Acc:HGNC:9773]
SLC43A3	solute carrier family 43 member 3 [Source:HGNC Symbol;Acc:HGNC:17466]
STT3A	STT3 oligosaccharyltransferase complex catalytic subunit A [Source:HGNC Symbol;Acc:HGNC:6172]
PSAT1	phosphoserine aminotransferase 1 [Source:HGNC Symbol;Acc:HGNC:19129]
DTX1	deltex E3 ubiquitin ligase 1 [Source:HGNC Symbol;Acc:HGNC:3060]
CCDC102A	coiled-coil domain containing 102A [Source:HGNC Symbol;Acc:HGNC:28097]
LAMC1	laminin subunit gamma 1 [Source:HGNC Symbol;Acc:HGNC:6492]
ITM2C	integral membrane protein 2C [Source:HGNC Symbol;Acc:HGNC:6175]
WNT10A	Wnt family member 10A [Source:HGNC Symbol;Acc:HGNC:13829]
CHAD	chondroadherin [Source:HGNC Symbol;Acc:HGNC:1909]
BRIP1	BRCA1 interacting protein C-terminal helicase 1 [Source:HGNC Symbol;Acc:HGNC:20473]
NDUFB5	NADH:ubiquinone oxidoreductase subunit B5 [Source:HGNC Symbol;Acc:HGNC:7700]
BLK	BLK proto-oncogene, Src family tyrosine kinase [Source:HGNC Symbol;Acc:HGNC:1057]
ALDH1B1	aldehyde dehydrogenase 1 family member B1 [Source:HGNC Symbol;Acc:HGNC:407]
PPIL1	peptidylprolyl isomerase like 1 [Source:HGNC Symbol;Acc:HGNC:9260]
TCF19	transcription factor 19 [Source:HGNC Symbol;Acc:HGNC:11629]
MRPL15	mitochondrial ribosomal protein L15 [Source:HGNC Symbol;Acc:HGNC:14054]
GGH	gamma-glutamyl hydrolase [Source:HGNC Symbol;Acc:HGNC:4248]
FDX1	ferredoxin 1 [Source:HGNC Symbol;Acc:HGNC:3638]
NUSAP1	nucleolar and spindle associated protein 1 [Source:HGNC Symbol;Acc:HGNC:18538]
KIF23	kinesin family member 23 [Source:HGNC Symbol;Acc:HGNC:6392]
IFI44L	interferon induced protein 44 like [Source:HGNC Symbol;Acc:HGNC:17817]
IFI44	interferon induced protein 44 [Source:HGNC Symbol;Acc:HGNC:16938]
ACVRL1	activin A receptor like type 1 [Source:HGNC Symbol;Acc:HGNC:175]
SLC27A2	solute carrier family 27 member 2 [Source:HGNC Symbol;Acc:HGNC:10996]
FANCI	FA complementation group I [Source:HGNC Symbol;Acc:HGNC:25568]
TP53	tumor protein p53 [Source:HGNC Symbol;Acc:HGNC:11998]
TXNL4A	thioredoxin like 4A [Source:HGNC Symbol;Acc:HGNC:30551]
SLC2A5	solute carrier family 2 member 5 [Source:HGNC Symbol;Acc:HGNC:11010]
CNKSR1	connector enhancer of kinase suppressor of Ras 1 [Source:HGNC Symbol;Acc:HGNC:19700]
ZNF593	zinc finger protein 593 [Source:HGNC Symbol;Acc:HGNC:30943]
EVA1B	eva-1 homolog B [Source:HGNC Symbol;Acc:HGNC:25558]
UCK2	uridine-cytidine kinase 2 [Source:HGNC Symbol;Acc:HGNC:12562]
MRPL24	mitochondrial ribosomal protein L24 [Source:HGNC Symbol;Acc:HGNC:14037]
RGS16	regulator of G protein signaling 16 [Source:HGNC Symbol;Acc:HGNC:9997]
SNAPIN	SNAP associated protein [Source:HGNC Symbol;Acc:HGNC:17145]
PARP1	poly(ADP-ribose) polymerase 1 [Source:HGNC Symbol;Acc:HGNC:270]
PDIA6	protein disulfide isomerase family A member 6 [Source:HGNC Symbol;Acc:HGNC:30168]
RHOB	ras homolog family member B [Source:HGNC Symbol;Acc:HGNC:668]
OSBPL10	oxysterol binding protein like 10 [Source:HGNC Symbol;Acc:HGNC:16395]
SRPRB	SRP receptor subunit beta [Source:HGNC Symbol;Acc:HGNC:24085]
MANF	mesencephalic astrocyte derived neurotrophic factor [Source:HGNC Symbol;Acc:HGNC:15461]
EAF2	ELL associated factor 2 [Source:HGNC Symbol;Acc:HGNC:23115]
FAM50B	family with sequence similarity 50 member B [Source:HGNC Symbol;Acc:HGNC:18789]
MTFR2	mitochondrial fission regulator 2 [Source:HGNC Symbol;Acc:HGNC:21115]
C7orf50	chromosome 7 open reading frame 50 [Source:HGNC Symbol;Acc:HGNC:22421]
MDH2	malate dehydrogenase 2 [Source:HGNC Symbol;Acc:HGNC:6971]
NDUFB11	NADH:ubiquinone oxidoreductase subunit B11 [Source:HGNC Symbol;Acc:HGNC:20372]
GINS4	GINS complex subunit 4 [Source:HGNC Symbol;Acc:HGNC:28226]
LACTB2	lactamase beta 2 [Source:HGNC Symbol;Acc:HGNC:18512]
HYOU1	hypoxia up-regulated 1 [Source:HGNC Symbol;Acc:HGNC:16931]
EEF1AKMT1	EEF1A lysine methyltransferase 1 [Source:HGNC Symbol;Acc:HGNC:27351]
TIMM8B	translocase of inner mitochondrial membrane 8 homolog B [Source:HGNC Symbol;Acc:HGNC:11818]
CENPU	centromere protein U [Source:HGNC Symbol;Acc:HGNC:21348]
MZT2B	mitotic spindle organizing protein 2B [Source:HGNC Symbol;Acc:HGNC:25886]
TXNDC11	thioredoxin domain containing 11 [Source:HGNC Symbol;Acc:HGNC:28030]
CD8A	CD8a molecule [Source:HGNC Symbol;Acc:HGNC:1706]
FAM167A	family with sequence similarity 167 member A [Source:HGNC Symbol;Acc:HGNC:15549]
ATP5PF	ATP synthase peripheral stalk subunit F6 [Source:HGNC Symbol;Acc:HGNC:847]
DKK2	dickkopf WNT signaling pathway inhibitor 2 [Source:HGNC Symbol;Acc:HGNC:2892]
GTF3C6	general transcription factor IIIC subunit 6 [Source:HGNC Symbol;Acc:HGNC:20872]
PDIA4	protein disulfide isomerase family A member 4 [Source:HGNC Symbol;Acc:HGNC:30167]
FZD7	frizzled class receptor 7 [Source:HGNC Symbol;Acc:HGNC:4045]
BATF	basic leucine zipper ATF-like transcription factor [Source:HGNC Symbol;Acc:HGNC:958]
RWDD2B	RWD domain containing 2B [Source:HGNC Symbol;Acc:HGNC:1302]
TMEM171	transmembrane protein 171 [Source:HGNC Symbol;Acc:HGNC:27031]
MX1	MX dynamin like GTPase 1 [Source:HGNC Symbol;Acc:HGNC:7532]
PALM2-AKAP2	PALM2-AKAP2 fusion [Source:HGNC Symbol;Acc:HGNC:33529]
CBR1	carbonyl reductase 1 [Source:HGNC Symbol;Acc:HGNC:1548]
CHAF1B	chromatin assembly factor 1 subunit B [Source:HGNC Symbol;Acc:HGNC:1911]
NR2F6	nuclear receptor subfamily 2 group F member 6 [Source:HGNC Symbol;Acc:HGNC:7977]
CCR5	C-C motif chemokine receptor 5 (gene/pseudogene) [Source:HGNC Symbol;Acc:HGNC:1606]
LY6E	lymphocyte antigen 6 family member E [Source:HGNC Symbol;Acc:HGNC:6727]
RECQL4	RecQ like helicase 4 [Source:HGNC Symbol;Acc:HGNC:9949]
RACGAP1	Rac GTPase activating protein 1 [Source:HGNC Symbol;Acc:HGNC:9804]
SNRNP25	small nuclear ribonucleoprotein U11/U12 subunit 25 [Source:HGNC Symbol;Acc:HGNC:14161]
CCNF	cyclin F [Source:HGNC Symbol;Acc:HGNC:1591]
PAQR4	progestin and adipoQ receptor family member 4 [Source:HGNC Symbol;Acc:HGNC:26386]
GNG3	G protein subunit gamma 3 [Source:HGNC Symbol;Acc:HGNC:4405]
PLPP3	phospholipid phosphatase 3 [Source:HGNC Symbol;Acc:HGNC:9229]
IVL	involucrin [Source:HGNC Symbol;Acc:HGNC:6187]
CIP2A	cell proliferation regulating inhibitor of protein phosphatase 2A [Source:HGNC Symbol;Acc:HGNC:29302]
SERPINI1	serpin family I member 1 [Source:HGNC Symbol;Acc:HGNC:8943]
ABHD6	abhydrolase domain containing 6 [Source:HGNC Symbol;Acc:HGNC:21398]
POC1A	POC1 centriolar protein A [Source:HGNC Symbol;Acc:HGNC:24488]
MAD2L1	mitotic arrest deficient 2 like 1 [Source:HGNC Symbol;Acc:HGNC:6763]
TLR3	toll like receptor 3 [Source:HGNC Symbol;Acc:HGNC:11849]
TMEM200A	transmembrane protein 200A [Source:HGNC Symbol;Acc:HGNC:21075]
FABP5	fatty acid binding protein 5 [Source:HGNC Symbol;Acc:HGNC:3560]
FBP1	fructose-bisphosphatase 1 [Source:HGNC Symbol;Acc:HGNC:3606]
SPTSSA	serine palmitoyltransferase small subunit A [Source:HGNC Symbol;Acc:HGNC:20361]
HPRT1	hypoxanthine phosphoribosyltransferase 1 [Source:HGNC Symbol;Acc:HGNC:5157]
ARHGAP42	Rho GTPase activating protein 42 [Source:HGNC Symbol;Acc:HGNC:26545]
PSMC3	proteasome 26S subunit, ATPase 3 [Source:HGNC Symbol;Acc:HGNC:9549]
NDUFB8	NADH:ubiquinone oxidoreductase subunit B8 [Source:HGNC Symbol;Acc:HGNC:7703]
ALKBH3	alkB homolog 3, alpha-ketoglutaratedependent dioxygenase [Source:HGNC Symbol;Acc:HGNC:30141]
PLEKHF1	pleckstrin homology and FYVE domain containing 1 [Source:HGNC Symbol;Acc:HGNC:20764]
SEC11C	SEC11 homolog C, signal peptidase complex subunit [Source:HGNC Symbol;Acc:HGNC:23400]
HSP90B1	heat shock protein 90 beta family member 1 [Source:HGNC Symbol;Acc:HGNC:12028]
PPIB	peptidylprolyl isomerase B [Source:HGNC Symbol;Acc:HGNC:9255]
RRM1	ribonucleotide reductase catalytic subunit M1 [Source:HGNC Symbol;Acc:HGNC:10451]
CHAF1A	chromatin assembly factor 1 subunit A [Source:HGNC Symbol;Acc:HGNC:1910]
KLK1	kallikrein 1 [Source:HGNC Symbol;Acc:HGNC:6357]
MRPL58	mitochondrial ribosomal protein L58 [Source:HGNC Symbol;Acc:HGNC:5359]
PNOC	prepronociceptin [Source:HGNC Symbol;Acc:HGNC:9163]
NT5DC2	5'-nucleotidase domain containing 2 [Source:HGNC Symbol;Acc:HGNC:25717]
MGAT2	mannosyl (alpha-1,6-)-glycoprotein beta-1,2-N-acetylglucosaminyltransferase [Source:HGNC Symbol;Acc:HGNC:7045]
DTYMK	deoxythymidylate kinase [Source:HGNC Symbol;Acc:HGNC:3061]
FEN1	flap structure-specific endonuclease 1 [Source:HGNC Symbol;Acc:HGNC:3650]
PKIG	cAMP-dependent protein kinase inhibitor gamma [Source:HGNC Symbol;Acc:HGNC:9019]
CXCL10	C-X-C motif chemokine ligand 10 [Source:HGNC Symbol;Acc:HGNC:10637]
CLIC3	chloride intracellular channel 3 [Source:HGNC Symbol;Acc:HGNC:2064]
SPNS1	sphingolipid transporter 1 (putative) [Source:HGNC Symbol;Acc:HGNC:30621]
MT1E	metallothionein 1E [Source:HGNC Symbol;Acc:HGNC:7397]
GPR25	G protein-coupled receptor 25 [Source:HGNC Symbol;Acc:HGNC:4480]
SPATA24	spermatogenesis associated 24 [Source:HGNC Symbol;Acc:HGNC:27322]
MZB1	marginal zone B and B1 cell specific protein [Source:HGNC Symbol;Acc:HGNC:30125]
BFSP2	beaded filament structural protein 2 [Source:HGNC Symbol;Acc:HGNC:1041]
C11orf24	chromosome 11 open reading frame 24 [Source:HGNC Symbol;Acc:HGNC:1174]
CXXC5	CXXC finger protein 5 [Source:HGNC Symbol;Acc:HGNC:26943]
PWWP2B	PWWP domain containing 2B [Source:HGNC Symbol;Acc:HGNC:25150]
CYP4F22	cytochrome P450 family 4 subfamily F member 22 [Source:HGNC Symbol;Acc:HGNC:26820]
SYNPO	synaptopodin [Source:HGNC Symbol;Acc:HGNC:30672]
MRPL13	mitochondrial ribosomal protein L13 [Source:HGNC Symbol;Acc:HGNC:14278]
MACROD2	mono-ADP ribosylhydrolase 2 [Source:HGNC Symbol;Acc:HGNC:16126]
POP7	POP7 homolog, ribonuclease P/MRP subunit [Source:HGNC Symbol;Acc:HGNC:19949]
ALG14	ALG14 UDP-N-acetylglucosaminyltransferase subunit [Source:HGNC Symbol;Acc:HGNC:28287]
MANEA	mannosidase endo-alpha [Source:HGNC Symbol;Acc:HGNC:21072]
FIBP	FGF1 intracellular binding protein [Source:HGNC Symbol;Acc:HGNC:3705]
PPP1CA	protein phosphatase 1 catalytic subunit alpha [Source:HGNC Symbol;Acc:HGNC:9281]
CHCHD1	coiled-coil-helix-coiled-coil-helix domain containing 1 [Source:HGNC Symbol;Acc:HGNC:23518]
LRRC20	leucine rich repeat containing 20 [Source:HGNC Symbol;Acc:HGNC:23421]
MRPL57	mitochondrial ribosomal protein L57 [Source:HGNC Symbol;Acc:HGNC:14514]
CKS1B	CDC28 protein kinase regulatory subunit 1B [Source:HGNC Symbol;Acc:HGNC:19083]
MZT2A	mitotic spindle organizing protein 2A [Source:HGNC Symbol;Acc:HGNC:33187]
C1QA	complement C1q A chain [Source:HGNC Symbol;Acc:HGNC:1241]
ARV1	ARV1 homolog, fatty acid homeostasis modulator [Source:HGNC Symbol;Acc:HGNC:29561]
FKBP2	FKBP prolyl isomerase 2 [Source:HGNC Symbol;Acc:HGNC:3718]
CBX2	chromobox 2 [Source:HGNC Symbol;Acc:HGNC:1552]
TLR10	toll like receptor 10 [Source:HGNC Symbol;Acc:HGNC:15634]
C11orf45	chromosome 11 open reading frame 45 [Source:HGNC Symbol;Acc:HGNC:28584]
MRPL11	mitochondrial ribosomal protein L11 [Source:HGNC Symbol;Acc:HGNC:14042]
CENPS	centromere protein S [Source:HGNC Symbol;Acc:HGNC:23163]
DRAP1	DR1 associated protein 1 [Source:HGNC Symbol;Acc:HGNC:3019]
CCDC85B	coiled-coil domain containing 85B [Source:HGNC Symbol;Acc:HGNC:24926]
MTLN	mitoregulin [Source:HGNC Symbol;Acc:HGNC:27339]
DOK7	docking protein 7 [Source:HGNC Symbol;Acc:HGNC:26594]
LMNB2	lamin B2 [Source:HGNC Symbol;Acc:HGNC:6638]
PXMP2	peroxisomal membrane protein 2 [Source:HGNC Symbol;Acc:HGNC:9716]
FAM20C	FAM20C golgi associated secretory pathway kinase [Source:HGNC Symbol;Acc:HGNC:22140]
RPP25	ribonuclease P and MRP subunit p25 [Source:HGNC Symbol;Acc:HGNC:30361]
COX5A	cytochrome c oxidase subunit 5A [Source:HGNC Symbol;Acc:HGNC:2267]
EXOSC4	exosome component 4 [Source:HGNC Symbol;Acc:HGNC:18189]
FARSA	phenylalanyl-tRNA synthetase subunit alpha [Source:HGNC Symbol;Acc:HGNC:3592]
GADD45GIP1	GADD45G interacting protein 1 [Source:HGNC Symbol;Acc:HGNC:29996]
DCTPP1	dCTP pyrophosphatase 1 [Source:HGNC Symbol;Acc:HGNC:28777]
EIF2S3B	eukaryotic translation initiation factor 2 subunit gamma B [Source:HGNC Symbol;Acc:HGNC:43863]
CHST13	carbohydrate sulfotransferase 13 [Source:HGNC Symbol;Acc:HGNC:21755]
SSR4	signal sequence receptor subunit 4 [Source:HGNC Symbol;Acc:HGNC:11326]
NQO1	NAD(P)H quinone dehydrogenase 1 [Source:HGNC Symbol;Acc:HGNC:2874]
TMEM102	transmembrane protein 102 [Source:HGNC Symbol;Acc:HGNC:26722]
IDH2	isocitrate dehydrogenase (NADP(+)) 2, mitochondrial [Source:HGNC Symbol;Acc:HGNC:5383]
SHMT2	serine hydroxymethyltransferase 2 [Source:HGNC Symbol;Acc:HGNC:10852]
NXPH4	neurexophilin 4 [Source:HGNC Symbol;Acc:HGNC:8078]
ACTL10	actin like 10 [Source:HGNC Symbol;Acc:HGNC:16127]
SKA2	spindle and kinetochore associated complex subunit 2 [Source:HGNC Symbol;Acc:HGNC:28006]
LINC01006	long intergenic non-protein coding RNA 1006 [Source:HGNC Symbol;Acc:HGNC:48971]
ANXA2	annexin A2 [Source:HGNC Symbol;Acc:HGNC:537]
RUVBL2	RuvB like AAA ATPase 2 [Source:HGNC Symbol;Acc:HGNC:10475]
UTP11	UTP11 small subunit processome component [Source:HGNC Symbol;Acc:HGNC:24329]
IQGAP3	IQ motif containing GTPase activating protein 3 [Source:HGNC Symbol;Acc:HGNC:20669]
COA3	cytochrome c oxidase assembly factor 3 [Source:HGNC Symbol;Acc:HGNC:24990]
ACTG1	actin gamma 1 [Source:HGNC Symbol;Acc:HGNC:144]
RNLS	renalase, FAD dependent amine oxidase [Source:HGNC Symbol;Acc:HGNC:25641]
SMIM10	small integral membrane protein 10 [Source:HGNC Symbol;Acc:HGNC:41913]
TMED9	transmembrane p24 trafficking protein 9 [Source:HGNC Symbol;Acc:HGNC:24878]
H1FX	H1 histone family member X [Source:HGNC Symbol;Acc:HGNC:4722]
PTRHD1	peptidyl-tRNA hydrolase domain containing 1 [Source:HGNC Symbol;Acc:HGNC:33782]
TCN2	transcobalamin 2 [Source:HGNC Symbol;Acc:HGNC:11653]
OLFML2A	olfactomedin like 2A [Source:HGNC Symbol;Acc:HGNC:27270]
MRPL40	mitochondrial ribosomal protein L40 [Source:HGNC Symbol;Acc:HGNC:14491]
UBE2L3	ubiquitin conjugating enzyme E2 L3 [Source:HGNC Symbol;Acc:HGNC:12488]
SLC52A2	solute carrier family 52 member 2 [Source:HGNC Symbol;Acc:HGNC:30224]
SAPCD2	suppressor APC domain containing 2 [Source:HGNC Symbol;Acc:HGNC:28055]
C17orf58	chromosome 17 open reading frame 58 [Source:HGNC Symbol;Acc:HGNC:27568]
CXCR3	C-X-C motif chemokine receptor 3 [Source:HGNC Symbol;Acc:HGNC:4540]
ERCC6L	ERCC excision repair 6 like, spindle assembly checkpoint helicase [Source:HGNC Symbol;Acc:HGNC:20794]
PTRH1	peptidyl-tRNA hydrolase 1 homolog [Source:HGNC Symbol;Acc:HGNC:27039]
C12orf74	chromosome 12 open reading frame 74 [Source:HGNC Symbol;Acc:HGNC:27887]
ISG15	ISG15 ubiquitin like modifier [Source:HGNC Symbol;Acc:HGNC:4053]
MORN2	MORN repeat containing 2 [Source:HGNC Symbol;Acc:HGNC:30166]
ZP3	zona pellucida glycoprotein 3 [Source:HGNC Symbol;Acc:HGNC:13189]
PDCD1	programmed cell death 1 [Source:HGNC Symbol;Acc:HGNC:8760]
H2AFX	H2A histone family member X [Source:HGNC Symbol;Acc:HGNC:4739]
SMIM15	small integral membrane protein 15 [Source:HGNC Symbol;Acc:HGNC:33861]
NUGGC	nuclear GTPase, germinal center associated [Source:HGNC Symbol;Acc:HGNC:33550]
SPATS2L	spermatogenesis associated serine rich 2 like [Source:HGNC Symbol;Acc:HGNC:24574]
TUBB	tubulin beta class I [Source:HGNC Symbol;Acc:HGNC:20778]
MYL6B	myosin light chain 6B [Source:HGNC Symbol;Acc:HGNC:29823]
BORCS6	BLOC-1 related complex subunit 6 [Source:HGNC Symbol;Acc:HGNC:25939]
FAM72A	family with sequence similarity 72 member A [Source:HGNC Symbol;Acc:HGNC:24044]
TLE1	TLE family member 1, transcriptional corepressor [Source:HGNC Symbol;Acc:HGNC:11837]
FAM3C	family with sequence similarity 3 member C [Source:HGNC Symbol;Acc:HGNC:18664]
LAGE3	L antigen family member 3 [Source:HGNC Symbol;Acc:HGNC:26058]
HNRNPAB	heterogeneous nuclear ribonucleoprotein A/B [Source:HGNC Symbol;Acc:HGNC:5034]
PRAMENP	PRAME N-terminal like, pseudogene [Source:HGNC Symbol;Acc:HGNC:34302]
NMB	neuromedin B [Source:HGNC Symbol;Acc:HGNC:7842]
KLHL14	kelch like family member 14 [Source:HGNC Symbol;Acc:HGNC:29266]
S100A10	S100 calcium binding protein A10 [Source:HGNC Symbol;Acc:HGNC:10487]
CFD	complement factor D [Source:HGNC Symbol;Acc:HGNC:2771]
TOR4A	torsin family 4 member A [Source:HGNC Symbol;Acc:HGNC:25981]
HOXC4	homeobox C4 [Source:HGNC Symbol;Acc:HGNC:5126]
MT1F	metallothionein 1F [Source:HGNC Symbol;Acc:HGNC:7398]
WDHD1	WD repeat and HMG-box DNA binding protein 1 [Source:HGNC Symbol;Acc:HGNC:23170]
ARHGAP11A	Rho GTPase activating protein 11A [Source:HGNC Symbol;Acc:HGNC:15783]
UBE2J1	ubiquitin conjugating enzyme E2 J1 [Source:HGNC Symbol;Acc:HGNC:17598]
PRC1	protein regulator of cytokinesis 1 [Source:HGNC Symbol;Acc:HGNC:9341]
CCDC167	coiled-coil domain containing 167 [Source:HGNC Symbol;Acc:HGNC:21239]
CENPW	centromere protein W [Source:HGNC Symbol;Acc:HGNC:21488]
AL355987.1	novel protein
VARS	valyl-tRNA synthetase [Source:HGNC Symbol;Acc:HGNC:12651]
MRPL53	mitochondrial ribosomal protein L53 [Source:HGNC Symbol;Acc:HGNC:16684]
SDHAF1	succinate dehydrogenase complex assembly factor 1 [Source:HGNC Symbol;Acc:HGNC:33867]
TMEM256	transmembrane protein 256 [Source:HGNC Symbol;Acc:HGNC:28618]
RPL23AP57	ribosomal protein L23a pseudogene 57 [Source:HGNC Symbol;Acc:HGNC:36971]
IGKC	immunoglobulin kappa constant [Source:HGNC Symbol;Acc:HGNC:5716]
IGKV4-1	immunoglobulin kappa variable 4-1 [Source:HGNC Symbol;Acc:HGNC:5834]
IGLV1-51	immunoglobulin lambda variable 1-51 [Source:HGNC Symbol;Acc:HGNC:5882]
IGLV7-46	immunoglobulin lambda variable 7-46 (gene/pseudogene) [Source:HGNC Symbol;Acc:HGNC:5930]
IGLV7-43	immunoglobulin lambda variable 7-43 [Source:HGNC Symbol;Acc:HGNC:5929]
IGLV2-18	immunoglobulin lambda variable 2-18 [Source:HGNC Symbol;Acc:HGNC:5889]
IGLV3-1	immunoglobulin lambda variable 3-1 [Source:HGNC Symbol;Acc:HGNC:5896]
IGLC1	immunoglobulin lambda constant 1 [Source:HGNC Symbol;Acc:HGNC:5855]
IGLC3	immunoglobulin lambda constant 3 (Kern-Oz+ marker) [Source:HGNC Symbol;Acc:HGNC:5857]
IGHA2	immunoglobulin heavy constant alpha 2 (A2m marker) [Source:HGNC Symbol;Acc:HGNC:5479]
IGHG4	immunoglobulin heavy constant gamma 4 (G4m marker) [Source:HGNC Symbol;Acc:HGNC:5528]
IGHG2	immunoglobulin heavy constant gamma 2 (G2m marker) [Source:HGNC Symbol;Acc:HGNC:5526]
IGHA1	immunoglobulin heavy constant alpha 1 [Source:HGNC Symbol;Acc:HGNC:5478]
IGHG3	immunoglobulin heavy constant gamma 3 (G3m marker) [Source:HGNC Symbol;Acc:HGNC:5527]
IGHM	immunoglobulin heavy constant mu [Source:HGNC Symbol;Acc:HGNC:5541]
IGHV3-7	immunoglobulin heavy variable 3-7 [Source:HGNC Symbol;Acc:HGNC:5620]
IGHV3-23	immunoglobulin heavy variable 3-23 [Source:HGNC Symbol;Acc:HGNC:5588]
IGHV4-28	immunoglobulin heavy variable 4-28 [Source:HGNC Symbol;Acc:HGNC:5645]
IGHV3-48	immunoglobulin heavy variable 3-48 [Source:HGNC Symbol;Acc:HGNC:5606]
IGHV3-53	immunoglobulin heavy variable 3-53 [Source:HGNC Symbol;Acc:HGNC:5610]
PTPRCAP	protein tyrosine phosphatase receptor type C associated protein [Source:HGNC Symbol;Acc:HGNC:9667]
PVRIG	PVR related immunoglobulin domain containing [Source:HGNC Symbol;Acc:HGNC:32190]
MRPL23	mitochondrial ribosomal protein L23 [Source:HGNC Symbol;Acc:HGNC:10322]
HNRNPA3P12	heterogeneous nuclear ribonucleoprotein A3 pseudogene 12 [Source:HGNC Symbol;Acc:HGNC:48758]
HLA-DPB1	major histocompatibility complex, class II, DP beta 1 [Source:HGNC Symbol;Acc:HGNC:4940]
CPTP	ceramide-1-phosphate transfer protein [Source:HGNC Symbol;Acc:HGNC:28116]
IGHV3-74	immunoglobulin heavy variable 3-74 [Source:HGNC Symbol;Acc:HGNC:5624]
NDUFAF8	NADH:ubiquinone oxidoreductase complex assembly factor 8 [Source:HGNC Symbol;Acc:HGNC:33551]
CERS6-AS1	CERS6 antisense RNA 1 [Source:HGNC Symbol;Acc:HGNC:44485]
AC018804.1	pseudogene similar to part of CDC42 binding protein kinase beta (DMPK-like) CDC42BPB
MT-ATP8	mitochondrially encoded ATP synthase membrane subunit 8 [Source:HGNC Symbol;Acc:HGNC:7415]
FAM174C	family with sequence similarity 174 member C [Source:HGNC Symbol;Acc:HGNC:26073]
PROB1	proline rich basic protein 1 [Source:HGNC Symbol;Acc:HGNC:41906]
LINC02723	long intergenic non-protein coding RNA 2723 [Source:HGNC Symbol;Acc:HGNC:54240]
HLA-DQB2	major histocompatibility complex, class II, DQ beta 2 [Source:HGNC Symbol;Acc:HGNC:4945]
MTCO1P12	MT-CO1 pseudogene 12 [Source:HGNC Symbol;Acc:HGNC:52014]
TXNDC5	thioredoxin domain containing 5 [Source:HGNC Symbol;Acc:HGNC:21073]
NME1	NME/NM23 nucleoside diphosphate kinase 1 [Source:HGNC Symbol;Acc:HGNC:7849]
IGKV1D-8	immunoglobulin kappa variable 1D-8 [Source:HGNC Symbol;Acc:HGNC:5759]
IGKV1-37	immunoglobulin kappa variable 1-37 (non-functional) [Source:HGNC Symbol;Acc:HGNC:5739]
IGKV3-20	immunoglobulin kappa variable 3-20 [Source:HGNC Symbol;Acc:HGNC:5817]
AC244205.1	novel transcript
IGKV1-17	immunoglobulin kappa variable 1-17 [Source:HGNC Symbol;Acc:HGNC:5733]
RPS6P25	ribosomal protein S6 pseudogene 25 [Source:HGNC Symbol;Acc:HGNC:35948]
IGKV1-16	immunoglobulin kappa variable 1-16 [Source:HGNC Symbol;Acc:HGNC:5732]
IGKV1-9	immunoglobulin kappa variable 1-9 [Source:HGNC Symbol;Acc:HGNC:5744]
MTFP1	mitochondrial fission process 1 [Source:HGNC Symbol;Acc:HGNC:26945]
IGKV1-5	immunoglobulin kappa variable 1-5 [Source:HGNC Symbol;Acc:HGNC:5741]
NME2	NME/NM23 nucleoside diphosphate kinase 2 [Source:HGNC Symbol;Acc:HGNC:7850]
DDOST	dolichyl-diphosphooligosaccharide--protein glycosyltransferase non-catalytic subunit [Source:HGNC Symbol;Acc:HGNC:2728]
IGKV2-28	immunoglobulin kappa variable 2-28 [Source:HGNC Symbol;Acc:HGNC:5783]
IGKV1-27	immunoglobulin kappa variable 1-27 [Source:HGNC Symbol;Acc:HGNC:5735]
BCKDHA	branched chain keto acid dehydrogenase E1 subunit alpha [Source:HGNC Symbol;Acc:HGNC:986]
HOXA10	homeobox A10 [Source:HGNC Symbol;Acc:HGNC:5100]
COPDA1	chronic obstructive pulmonary disease associated lncRNA 1 [Source:HGNC Symbol;Acc:HGNC:53171]
CLDN23	claudin 23 [Source:HGNC Symbol;Acc:HGNC:17591]
AL354920.1	novel transcript, antisense to UBQLN1
AL136295.1	novel protein
IGLL5	immunoglobulin lambda like polypeptide 5 [Source:HGNC Symbol;Acc:HGNC:38476]
MPV17L2	MPV17 mitochondrial inner membrane protein like 2 [Source:HGNC Symbol;Acc:HGNC:28177]
RNASE4	ribonuclease A family member 4 [Source:HGNC Symbol;Acc:HGNC:10047]
TUBB3	tubulin beta 3 class III [Source:HGNC Symbol;Acc:HGNC:20772]
BLOC1S5-TXNDC5	BLOC1S5-TXNDC5 readthrough (NMD candidate) [Source:HGNC Symbol;Acc:HGNC:42001]
AF111167.2	novel transcript, antisense to JDP2
AC012236.1	uncharacterized LOC283710 [Source:NCBI gene;Acc:283710]
AC012640.2	novel transcript, antisense to MARCH6
AC008074.2	novel transcript
AC092803.1	novel transcript
AC124068.2	novel transcript, antisense to POLG
MRPL12	mitochondrial ribosomal protein L12 [Source:HGNC Symbol;Acc:HGNC:10378]
TIMM23	translocase of inner mitochondrial membrane 23 [Source:HGNC Symbol;Acc:HGNC:17312]
CEBPA-DT	CEBPA divergent transcript [Source:HGNC Symbol;Acc:HGNC:25710]
AC120049.1	uncharacterized LOC101927943 [Source:NCBI gene;Acc:101927943]
FGF14-AS2	FGF14 antisense RNA 2 [Source:HGNC Symbol;Acc:HGNC:44368]
CD24	CD24 molecule [Source:HGNC Symbol;Acc:HGNC:1645]
AC006033.2	novel transcript
RBAK-RBAKDN	RBAK-RBAKDN readthrough [Source:HGNC Symbol;Acc:HGNC:42971]
AL121832.2	novel transcript, antisense to RPS21
AC091271.1	novel transcript
AC233755.1	immunoglobulin heavy variable 4-38-2-like [Source:NCBI gene;Acc:102723407]
AC244157.2	CMT1A duplicated region transcript 15-like 2 (CDRT15L2) pseudogene
AC036214.3	novel protein, TPD52-MRPS28 readthrough
IGLV2-8	immunoglobulin lambda variable 2-8 [Source:HGNC Symbol;Acc:HGNC:5895]
MRM1	mitochondrial rRNA methyltransferase 1 [Source:HGNC Symbol;Acc:HGNC:26202]
IGHV1-69D	immunoglobulin heavy variable 1-69D [Source:HGNC Symbol;Acc:HGNC:49601]
AL451062.3	novel transcript
Z83844.3	novel protein
BX571818.1	novel pseudogene
AL079338.1	novel transcript, antisense to MACROD2

## Sheet: Subcluster 2
gene name	gene description
AOC1	amine oxidase copper containing 1 [Source:HGNC Symbol;Acc:HGNC:80]
CFLAR	CASP8 and FADD like apoptosis regulator [Source:HGNC Symbol;Acc:HGNC:1876]
THSD7A	thrombospondin type 1 domain containing 7A [Source:HGNC Symbol;Acc:HGNC:22207]
CRLF1	cytokine receptor like factor 1 [Source:HGNC Symbol;Acc:HGNC:2364]
KDM7A	lysine demethylase 7A [Source:HGNC Symbol;Acc:HGNC:22224]
IFRD1	interferon related developmental regulator 1 [Source:HGNC Symbol;Acc:HGNC:5456]
TEAD3	TEA domain transcription factor 3 [Source:HGNC Symbol;Acc:HGNC:11716]
CDKL5	cyclin dependent kinase like 5 [Source:HGNC Symbol;Acc:HGNC:11411]
PLEKHG6	pleckstrin homology and RhoGEF domain containing G6 [Source:HGNC Symbol;Acc:HGNC:25562]
PGLYRP1	peptidoglycan recognition protein 1 [Source:HGNC Symbol;Acc:HGNC:8904]
MMP25	matrix metallopeptidase 25 [Source:HGNC Symbol;Acc:HGNC:14246]
TENM1	teneurin transmembrane protein 1 [Source:HGNC Symbol;Acc:HGNC:8117]
MASP2	mannan binding lectin serine peptidase 2 [Source:HGNC Symbol;Acc:HGNC:6902]
IYD	iodotyrosine deiodinase [Source:HGNC Symbol;Acc:HGNC:21071]
MLXIPL	MLX interacting protein like [Source:HGNC Symbol;Acc:HGNC:12744]
TSPAN9	tetraspanin 9 [Source:HGNC Symbol;Acc:HGNC:21640]
ABHD5	abhydrolase domain containing 5 [Source:HGNC Symbol;Acc:HGNC:21396]
CLK1	CDC like kinase 1 [Source:HGNC Symbol;Acc:HGNC:2068]
CPS1	carbamoyl-phosphate synthase 1 [Source:HGNC Symbol;Acc:HGNC:2323]
NLRP2	NLR family pyrin domain containing 2 [Source:HGNC Symbol;Acc:HGNC:22948]
SLC45A4	solute carrier family 45 member 4 [Source:HGNC Symbol;Acc:HGNC:29196]
ABCC2	ATP binding cassette subfamily C member 2 [Source:HGNC Symbol;Acc:HGNC:53]
AGPAT4	1-acylglycerol-3-phosphate O-acyltransferase 4 [Source:HGNC Symbol;Acc:HGNC:20885]
BCLAF1	BCL2 associated transcription factor 1 [Source:HGNC Symbol;Acc:HGNC:16863]
ARID4A	AT-rich interaction domain 4A [Source:HGNC Symbol;Acc:HGNC:9885]
GAB2	GRB2 associated binding protein 2 [Source:HGNC Symbol;Acc:HGNC:14458]
DAPK2	death associated protein kinase 2 [Source:HGNC Symbol;Acc:HGNC:2675]
BOD1L1	biorientation of chromosomes in cell division 1 like 1 [Source:HGNC Symbol;Acc:HGNC:31792]
TG	thyroglobulin [Source:HGNC Symbol;Acc:HGNC:11764]
KIAA0556	KIAA0556 [Source:HGNC Symbol;Acc:HGNC:29068]
SCML1	Scm polycomb group protein like 1 [Source:HGNC Symbol;Acc:HGNC:10580]
CC2D2A	coiled-coil and C2 domain containing 2A [Source:HGNC Symbol;Acc:HGNC:29253]
CELF2	CUGBP Elav-like family member 2 [Source:HGNC Symbol;Acc:HGNC:2550]
TNFRSF9	TNF receptor superfamily member 9 [Source:HGNC Symbol;Acc:HGNC:11924]
FSTL4	follistatin like 4 [Source:HGNC Symbol;Acc:HGNC:21389]
NRIP2	nuclear receptor interacting protein 2 [Source:HGNC Symbol;Acc:HGNC:23078]
ENTPD2	ectonucleoside triphosphate diphosphohydrolase 2 [Source:HGNC Symbol;Acc:HGNC:3364]
SYNE2	spectrin repeat containing nuclear envelope protein 2 [Source:HGNC Symbol;Acc:HGNC:17084]
PLEKHH1	pleckstrin homology, MyTH4 and FERM domain containing H1 [Source:HGNC Symbol;Acc:HGNC:17733]
ATP9A	ATPase phospholipid transporting 9A (putative) [Source:HGNC Symbol;Acc:HGNC:13540]
RELT	RELT TNF receptor [Source:HGNC Symbol;Acc:HGNC:13764]
ITIH4	inter-alpha-trypsin inhibitor heavy chain 4 [Source:HGNC Symbol;Acc:HGNC:6169]
DCBLD2	discoidin, CUB and LCCL domain containing 2 [Source:HGNC Symbol;Acc:HGNC:24627]
MSH4	mutS homolog 4 [Source:HGNC Symbol;Acc:HGNC:7327]
TMCC3	transmembrane and coiled-coil domain family 3 [Source:HGNC Symbol;Acc:HGNC:29199]
MXD1	MAX dimerization protein 1 [Source:HGNC Symbol;Acc:HGNC:6761]
SLC2A3	solute carrier family 2 member 3 [Source:HGNC Symbol;Acc:HGNC:11007]
DGAT2	diacylglycerol O-acyltransferase 2 [Source:HGNC Symbol;Acc:HGNC:16940]
SLC6A16	solute carrier family 6 member 16 [Source:HGNC Symbol;Acc:HGNC:13622]
LPAR2	lysophosphatidic acid receptor 2 [Source:HGNC Symbol;Acc:HGNC:3168]
SUGP2	SURP and G-patch domain containing 2 [Source:HGNC Symbol;Acc:HGNC:18641]
PKN2	protein kinase N2 [Source:HGNC Symbol;Acc:HGNC:9406]
ANKRD44	ankyrin repeat domain 44 [Source:HGNC Symbol;Acc:HGNC:25259]
MYLK	myosin light chain kinase [Source:HGNC Symbol;Acc:HGNC:7590]
MTFR1	mitochondrial fission regulator 1 [Source:HGNC Symbol;Acc:HGNC:29510]
STAG3	stromal antigen 3 [Source:HGNC Symbol;Acc:HGNC:11356]
PYGM	glycogen phosphorylase, muscle associated [Source:HGNC Symbol;Acc:HGNC:9726]
BCL3	BCL3 transcription coactivator [Source:HGNC Symbol;Acc:HGNC:998]
RORA	RAR related orphan receptor A [Source:HGNC Symbol;Acc:HGNC:10258]
NEDD4	NEDD4 E3 ubiquitin protein ligase [Source:HGNC Symbol;Acc:HGNC:7727]
ZXDC	ZXD family zinc finger C [Source:HGNC Symbol;Acc:HGNC:28160]
ST6GALNAC2	ST6 N-acetylgalactosaminide alpha-2,6-sialyltransferase 2 [Source:HGNC Symbol;Acc:HGNC:10867]
P4HA2	prolyl 4-hydroxylase subunit alpha 2 [Source:HGNC Symbol;Acc:HGNC:8547]
MRVI1	murine retrovirus integration site 1 homolog [Source:HGNC Symbol;Acc:HGNC:7237]
PANX2	pannexin 2 [Source:HGNC Symbol;Acc:HGNC:8600]
ALPK1	alpha kinase 1 [Source:HGNC Symbol;Acc:HGNC:20917]
GSDMB	gasdermin B [Source:HGNC Symbol;Acc:HGNC:23690]
PTGS2	prostaglandin-endoperoxide synthase 2 [Source:HGNC Symbol;Acc:HGNC:9605]
FRY	FRY microtubule binding protein [Source:HGNC Symbol;Acc:HGNC:20367]
SCARF1	scavenger receptor class F member 1 [Source:HGNC Symbol;Acc:HGNC:16820]
SLC12A1	solute carrier family 12 member 1 [Source:HGNC Symbol;Acc:HGNC:10910]
FOSL2	FOS like 2, AP-1 transcription factor subunit [Source:HGNC Symbol;Acc:HGNC:3798]
PPP1R12B	protein phosphatase 1 regulatory subunit 12B [Source:HGNC Symbol;Acc:HGNC:7619]
PAK3	p21 (RAC1) activated kinase 3 [Source:HGNC Symbol;Acc:HGNC:8592]
NEBL	nebulette [Source:HGNC Symbol;Acc:HGNC:16932]
TP53INP2	tumor protein p53 inducible nuclear protein 2 [Source:HGNC Symbol;Acc:HGNC:16104]
MYH7B	myosin heavy chain 7B [Source:HGNC Symbol;Acc:HGNC:15906]
CEACAM1	carcinoembryonic antigen related cell adhesion molecule 1 [Source:HGNC Symbol;Acc:HGNC:1814]
RFX3	regulatory factor X3 [Source:HGNC Symbol;Acc:HGNC:9984]
IGSF9B	immunoglobulin superfamily member 9B [Source:HGNC Symbol;Acc:HGNC:32326]
CFHR2	complement factor H related 2 [Source:HGNC Symbol;Acc:HGNC:4890]
CROCCP3	CROCC pseudogene 3 [Source:HGNC Symbol;Acc:HGNC:29405]
IMPG2	interphotoreceptor matrix proteoglycan 2 [Source:HGNC Symbol;Acc:HGNC:18362]
TRPM3	transient receptor potential cation channel subfamily M member 3 [Source:HGNC Symbol;Acc:HGNC:17992]
KAT6A	lysine acetyltransferase 6A [Source:HGNC Symbol;Acc:HGNC:13013]
HAL	histidine ammonia-lyase [Source:HGNC Symbol;Acc:HGNC:4806]
IGSF9	immunoglobulin superfamily member 9 [Source:HGNC Symbol;Acc:HGNC:18132]
CTTN	cortactin [Source:HGNC Symbol;Acc:HGNC:3338]
AQP6	aquaporin 6 [Source:HGNC Symbol;Acc:HGNC:639]
FAT2	FAT atypical cadherin 2 [Source:HGNC Symbol;Acc:HGNC:3596]
CASS4	Cas scaffold protein family member 4 [Source:HGNC Symbol;Acc:HGNC:15878]
RFX2	regulatory factor X2 [Source:HGNC Symbol;Acc:HGNC:9983]
GP6	glycoprotein VI platelet [Source:HGNC Symbol;Acc:HGNC:14388]
CMTM1	CKLF like MARVEL transmembrane domain containing 1 [Source:HGNC Symbol;Acc:HGNC:19172]
NECAP1	NECAP endocytosis associated 1 [Source:HGNC Symbol;Acc:HGNC:24539]
IRAK3	interleukin 1 receptor associated kinase 3 [Source:HGNC Symbol;Acc:HGNC:17020]
LAMB1	laminin subunit beta 1 [Source:HGNC Symbol;Acc:HGNC:6486]
IL5RA	interleukin 5 receptor subunit alpha [Source:HGNC Symbol;Acc:HGNC:6017]
NLRP1	NLR family pyrin domain containing 1 [Source:HGNC Symbol;Acc:HGNC:14374]
ESR1	estrogen receptor 1 [Source:HGNC Symbol;Acc:HGNC:3467]
RGS17	regulator of G protein signaling 17 [Source:HGNC Symbol;Acc:HGNC:14088]
CCDC80	coiled-coil domain containing 80 [Source:HGNC Symbol;Acc:HGNC:30649]
RPGRIP1	RPGR interacting protein 1 [Source:HGNC Symbol;Acc:HGNC:13436]
VNN3	vanin 3 [Source:HGNC Symbol;Acc:HGNC:16431]
OR1I1	olfactory receptor family 1 subfamily I member 1 [Source:HGNC Symbol;Acc:HGNC:8207]
MAP3K1	mitogen-activated protein kinase kinase kinase 1 [Source:HGNC Symbol;Acc:HGNC:6848]
BTAF1	B-TFIID TATA-box binding protein associated factor 1 [Source:HGNC Symbol;Acc:HGNC:17307]
TREM2	triggering receptor expressed on myeloid cells 2 [Source:HGNC Symbol;Acc:HGNC:17761]
EFHC1	EF-hand domain containing 1 [Source:HGNC Symbol;Acc:HGNC:16406]
CATSPERG	cation channel sperm associated auxiliary subunit gamma [Source:HGNC Symbol;Acc:HGNC:25243]
STX1B	syntaxin 1B [Source:HGNC Symbol;Acc:HGNC:18539]
MADCAM1	mucosal vascular addressin cell adhesion molecule 1 [Source:HGNC Symbol;Acc:HGNC:6765]
CECR2	CECR2 histone acetyl-lysine reader [Source:HGNC Symbol;Acc:HGNC:1840]
OSM	oncostatin M [Source:HGNC Symbol;Acc:HGNC:8506]
SUSD2	sushi domain containing 2 [Source:HGNC Symbol;Acc:HGNC:30667]
UPB1	beta-ureidopropionase 1 [Source:HGNC Symbol;Acc:HGNC:16297]
PRODH	proline dehydrogenase 1 [Source:HGNC Symbol;Acc:HGNC:9453]
LRP5L	LDL receptor related protein 5 like [Source:HGNC Symbol;Acc:HGNC:25323]
TTC28	tetratricopeptide repeat domain 28 [Source:HGNC Symbol;Acc:HGNC:29179]
TPTEP1	TPTE pseudogene 1 [Source:HGNC Symbol;Acc:HGNC:43648]
CYP2D6	cytochrome P450 family 2 subfamily D member 6 [Source:HGNC Symbol;Acc:HGNC:2625]
CSF2RB	colony stimulating factor 2 receptor beta common subunit [Source:HGNC Symbol;Acc:HGNC:2436]
TRIM9	tripartite motif containing 9 [Source:HGNC Symbol;Acc:HGNC:16288]
DDHD1	DDHD domain containing 1 [Source:HGNC Symbol;Acc:HGNC:19714]
DICER1	dicer 1, ribonuclease III [Source:HGNC Symbol;Acc:HGNC:17098]
PAPLN	papilin, proteoglycan like sulfated glycoprotein [Source:HGNC Symbol;Acc:HGNC:19262]
RPS6KA5	ribosomal protein S6 kinase A5 [Source:HGNC Symbol;Acc:HGNC:10434]
MMP9	matrix metallopeptidase 9 [Source:HGNC Symbol;Acc:HGNC:7176]
PABPC1L	poly(A) binding protein cytoplasmic 1 like [Source:HGNC Symbol;Acc:HGNC:15797]
TUBB1	tubulin beta 1 class VI [Source:HGNC Symbol;Acc:HGNC:16257]
RNF24	ring finger protein 24 [Source:HGNC Symbol;Acc:HGNC:13779]
RPS10P5	ribosomal protein S10 pseudogene 5 [Source:HGNC Symbol;Acc:HGNC:15795]
TLDC2	TBC/LysM-associated domain containing 2 [Source:HGNC Symbol;Acc:HGNC:16112]
ASIP	agouti signaling protein [Source:HGNC Symbol;Acc:HGNC:745]
ZNF516	zinc finger protein 516 [Source:HGNC Symbol;Acc:HGNC:28990]
LIPG	lipase G, endothelial type [Source:HGNC Symbol;Acc:HGNC:6623]
LAMA1	laminin subunit alpha 1 [Source:HGNC Symbol;Acc:HGNC:6481]
POLI	DNA polymerase iota [Source:HGNC Symbol;Acc:HGNC:9182]
MID1	midline 1 [Source:HGNC Symbol;Acc:HGNC:7095]
BMX	BMX non-receptor tyrosine kinase [Source:HGNC Symbol;Acc:HGNC:1079]
PCYT1B	phosphate cytidylyltransferase 1, choline, beta [Source:HGNC Symbol;Acc:HGNC:8755]
KLF5	Kruppel like factor 5 [Source:HGNC Symbol;Acc:HGNC:6349]
NFAT5	nuclear factor of activated T cells 5 [Source:HGNC Symbol;Acc:HGNC:7774]
NECAB2	N-terminal EF-hand calcium binding protein 2 [Source:HGNC Symbol;Acc:HGNC:23746]
WFDC1	WAP four-disulfide core domain 1 [Source:HGNC Symbol;Acc:HGNC:15466]
AQP9	aquaporin 9 [Source:HGNC Symbol;Acc:HGNC:643]
CEMIP	cell migration inducing hyaluronidase 1 [Source:HGNC Symbol;Acc:HGNC:29213]
TJP1	tight junction protein 1 [Source:HGNC Symbol;Acc:HGNC:11827]
DMXL2	Dmx like 2 [Source:HGNC Symbol;Acc:HGNC:2938]
ERICH1	glutamate rich 1 [Source:HGNC Symbol;Acc:HGNC:27234]
CLC	Charcot-Leyden crystal galectin [Source:HGNC Symbol;Acc:HGNC:2014]
DENND3	DENN domain containing 3 [Source:HGNC Symbol;Acc:HGNC:29134]
CEACAM4	carcinoembryonic antigen related cell adhesion molecule 4 [Source:HGNC Symbol;Acc:HGNC:1816]
MEIS3	Meis homeobox 3 [Source:HGNC Symbol;Acc:HGNC:29537]
SIGLEC5	sialic acid binding Ig like lectin 5 [Source:HGNC Symbol;Acc:HGNC:10874]
LILRB5	leukocyte immunoglobulin like receptor B5 [Source:HGNC Symbol;Acc:HGNC:6609]
ZNF14	zinc finger protein 14 [Source:HGNC Symbol;Acc:HGNC:12924]
SCN1B	sodium voltage-gated channel beta subunit 1 [Source:HGNC Symbol;Acc:HGNC:10586]
NAMPT	nicotinamide phosphoribosyltransferase [Source:HGNC Symbol;Acc:HGNC:30092]
HBP1	HMG-box transcription factor 1 [Source:HGNC Symbol;Acc:HGNC:23200]
DNAH11	dynein axonemal heavy chain 11 [Source:HGNC Symbol;Acc:HGNC:2942]
CAV2	caveolin 2 [Source:HGNC Symbol;Acc:HGNC:1528]
RNF32	ring finger protein 32 [Source:HGNC Symbol;Acc:HGNC:17118]
DNAJB6	DnaJ heat shock protein family (Hsp40) member B6 [Source:HGNC Symbol;Acc:HGNC:14888]
ZNF862	zinc finger protein 862 [Source:HGNC Symbol;Acc:HGNC:34519]
SFRP4	secreted frizzled related protein 4 [Source:HGNC Symbol;Acc:HGNC:10778]
AHR	aryl hydrocarbon receptor [Source:HGNC Symbol;Acc:HGNC:348]
SPATA6L	spermatogenesis associated 6 like [Source:HGNC Symbol;Acc:HGNC:25472]
CNTNAP3	contactin associated protein like 3 [Source:HGNC Symbol;Acc:HGNC:13834]
KRT23	keratin 23 [Source:HGNC Symbol;Acc:HGNC:6438]
NUFIP2	nuclear FMR1 interacting protein 2 [Source:HGNC Symbol;Acc:HGNC:17634]
RAPGEFL1	Rap guanine nucleotide exchange factor like 1 [Source:HGNC Symbol;Acc:HGNC:17428]
PIGL	phosphatidylinositol glycan anchor biosynthesis class L [Source:HGNC Symbol;Acc:HGNC:8966]
MED31	mediator complex subunit 31 [Source:HGNC Symbol;Acc:HGNC:24260]
ABCC3	ATP binding cassette subfamily C member 3 [Source:HGNC Symbol;Acc:HGNC:54]
LUC7L3	LUC7 like 3 pre-mRNA splicing factor [Source:HGNC Symbol;Acc:HGNC:24309]
MMD	monocyte to macrophage differentiation associated [Source:HGNC Symbol;Acc:HGNC:7153]
IFT20	intraflagellar transport 20 [Source:HGNC Symbol;Acc:HGNC:30989]
GNRHR	gonadotropin releasing hormone receptor [Source:HGNC Symbol;Acc:HGNC:4421]
ELF2	E74 like ETS transcription factor 2 [Source:HGNC Symbol;Acc:HGNC:3317]
RAPGEF2	Rap guanine nucleotide exchange factor 2 [Source:HGNC Symbol;Acc:HGNC:16854]
FOLR3	folate receptor gamma [Source:HGNC Symbol;Acc:HGNC:3795]
FBXO3	F-box protein 3 [Source:HGNC Symbol;Acc:HGNC:13582]
RSRC2	arginine and serine rich coiled-coil 2 [Source:HGNC Symbol;Acc:HGNC:30559]
LIN7A	lin-7 homolog A, crumbs cell polarity complex component [Source:HGNC Symbol;Acc:HGNC:17787]
ACSS3	acyl-CoA synthetase short chain family member 3 [Source:HGNC Symbol;Acc:HGNC:24723]
GLI1	GLI family zinc finger 1 [Source:HGNC Symbol;Acc:HGNC:4317]
MANSC1	MANSC domain containing 1 [Source:HGNC Symbol;Acc:HGNC:25505]
MAK	male germ cell associated kinase [Source:HGNC Symbol;Acc:HGNC:6816]
CEP85L	centrosomal protein 85 like [Source:HGNC Symbol;Acc:HGNC:21638]
OPRM1	opioid receptor mu 1 [Source:HGNC Symbol;Acc:HGNC:8156]
SLC26A8	solute carrier family 26 member 8 [Source:HGNC Symbol;Acc:HGNC:14468]
SOD2	superoxide dismutase 2 [Source:HGNC Symbol;Acc:HGNC:11180]
PHACTR1	phosphatase and actin regulator 1 [Source:HGNC Symbol;Acc:HGNC:20990]
TREML2	triggering receptor expressed on myeloid cells like 2 [Source:HGNC Symbol;Acc:HGNC:21092]
VNN2	vanin 2 [Source:HGNC Symbol;Acc:HGNC:12706]
GHR	growth hormone receptor [Source:HGNC Symbol;Acc:HGNC:4263]
HAVCR1	hepatitis A virus cellular receptor 1 [Source:HGNC Symbol;Acc:HGNC:17866]
GRM6	glutamate metabotropic receptor 6 [Source:HGNC Symbol;Acc:HGNC:4598]
BTNL8	butyrophilin like 8 [Source:HGNC Symbol;Acc:HGNC:26131]
GABRG2	gamma-aminobutyric acid type A receptor gamma2 subunit [Source:HGNC Symbol;Acc:HGNC:4087]
PDE4D	phosphodiesterase 4D [Source:HGNC Symbol;Acc:HGNC:8783]
IL4	interleukin 4 [Source:HGNC Symbol;Acc:HGNC:6014]
CPEB4	cytoplasmic polyadenylation element binding protein 4 [Source:HGNC Symbol;Acc:HGNC:21747]
BCL6	BCL6 transcription repressor [Source:HGNC Symbol;Acc:HGNC:1001]
HGD	homogentisate 1,2-dioxygenase [Source:HGNC Symbol;Acc:HGNC:4892]
PFKFB4	6-phosphofructo-2-kinase/fructose-2,6-biphosphatase 4 [Source:HGNC Symbol;Acc:HGNC:8875]
COL7A1	collagen type VII alpha 1 chain [Source:HGNC Symbol;Acc:HGNC:2214]
ABTB1	ankyrin repeat and BTB domain containing 1 [Source:HGNC Symbol;Acc:HGNC:18275]
KIAA1257	KIAA1257 [Source:HGNC Symbol;Acc:HGNC:29231]
KLHL24	kelch like family member 24 [Source:HGNC Symbol;Acc:HGNC:25947]
DNAH1	dynein axonemal heavy chain 1 [Source:HGNC Symbol;Acc:HGNC:2940]
NKTR	natural killer cell triggering receptor [Source:HGNC Symbol;Acc:HGNC:7833]
GCA	grancalcin [Source:HGNC Symbol;Acc:HGNC:15990]
OTX1	orthodenticle homeobox 1 [Source:HGNC Symbol;Acc:HGNC:8521]
IL1R2	interleukin 1 receptor type 2 [Source:HGNC Symbol;Acc:HGNC:5994]
IL1R1	interleukin 1 receptor type 1 [Source:HGNC Symbol;Acc:HGNC:5993]
IL1RL1	interleukin 1 receptor like 1 [Source:HGNC Symbol;Acc:HGNC:5998]
EPAS1	endothelial PAS domain protein 1 [Source:HGNC Symbol;Acc:HGNC:3374]
KIAA1324	KIAA1324 [Source:HGNC Symbol;Acc:HGNC:29618]
AMPD2	adenosine monophosphate deaminase 2 [Source:HGNC Symbol;Acc:HGNC:469]
KCNC4	potassium voltage-gated channel subfamily C member 4 [Source:HGNC Symbol;Acc:HGNC:6236]
DLEU2L	deleted in lymphocytic leukemia 2 like [Source:HGNC Symbol;Acc:HGNC:13225]
IVNS1ABP	influenza virus NS1A binding protein [Source:HGNC Symbol;Acc:HGNC:16951]
WLS	Wnt ligand secretion mediator [Source:HGNC Symbol;Acc:HGNC:30238]
PRDM2	PR/SET domain 2 [Source:HGNC Symbol;Acc:HGNC:9347]
RGS2	regulator of G protein signaling 2 [Source:HGNC Symbol;Acc:HGNC:9998]
TNNI3K	TNNI3 interacting kinase [Source:HGNC Symbol;Acc:HGNC:19661]
OSCP1	organic solute carrier partner 1 [Source:HGNC Symbol;Acc:HGNC:29971]
SIPA1L2	signal induced proliferation associated 1 like 2 [Source:HGNC Symbol;Acc:HGNC:23800]
PADI2	peptidyl arginine deiminase 2 [Source:HGNC Symbol;Acc:HGNC:18341]
CCDC181	coiled-coil domain containing 181 [Source:HGNC Symbol;Acc:HGNC:28051]
PTBP2	polypyrimidine tract binding protein 2 [Source:HGNC Symbol;Acc:HGNC:17662]
TNFSF4	TNF superfamily member 4 [Source:HGNC Symbol;Acc:HGNC:11934]
SLC5A9	solute carrier family 5 member 9 [Source:HGNC Symbol;Acc:HGNC:22146]
MUC5B	mucin 5B, oligomeric mucus/gel-forming [Source:HGNC Symbol;Acc:HGNC:7516]
KLF7	Kruppel like factor 7 [Source:HGNC Symbol;Acc:HGNC:6350]
SGK1	serum/glucocorticoid regulated kinase 1 [Source:HGNC Symbol;Acc:HGNC:10810]
ARG1	arginase 1 [Source:HGNC Symbol;Acc:HGNC:663]
FOXO3	forkhead box O3 [Source:HGNC Symbol;Acc:HGNC:3821]
PPL	periplakin [Source:HGNC Symbol;Acc:HGNC:9273]
TRPM6	transient receptor potential cation channel subfamily M member 6 [Source:HGNC Symbol;Acc:HGNC:17995]
CSF3R	colony stimulating factor 3 receptor [Source:HGNC Symbol;Acc:HGNC:2439]
NRDE2	NRDE-2, necessary for RNA interference, domain containing [Source:HGNC Symbol;Acc:HGNC:20186]
GPR75	G protein-coupled receptor 75 [Source:HGNC Symbol;Acc:HGNC:4526]
YPEL5	yippee like 5 [Source:HGNC Symbol;Acc:HGNC:18329]
LGALSL	galectin like [Source:HGNC Symbol;Acc:HGNC:25012]
CFAP58	cilia and flagella associated protein 58 [Source:HGNC Symbol;Acc:HGNC:26676]
TEK	TEK receptor tyrosine kinase [Source:HGNC Symbol;Acc:HGNC:11724]
INSL6	insulin like 6 [Source:HGNC Symbol;Acc:HGNC:6089]
CD274	CD274 molecule [Source:HGNC Symbol;Acc:HGNC:17635]
MYCT1	MYC target 1 [Source:HGNC Symbol;Acc:HGNC:23172]
CYSTM1	cysteine rich transmembrane module containing 1 [Source:HGNC Symbol;Acc:HGNC:30239]
ARAP3	ArfGAP with RhoGAP domain, ankyrin repeat and PH domain 3 [Source:HGNC Symbol;Acc:HGNC:24097]
KCNJ5	potassium voltage-gated channel subfamily J member 5 [Source:HGNC Symbol;Acc:HGNC:6266]
SMAD9	SMAD family member 9 [Source:HGNC Symbol;Acc:HGNC:6774]
FAM53C	family with sequence similarity 53 member C [Source:HGNC Symbol;Acc:HGNC:1336]
ADRA1A	adrenoceptor alpha 1A [Source:HGNC Symbol;Acc:HGNC:277]
ECHDC2	enoyl-CoA hydratase domain containing 2 [Source:HGNC Symbol;Acc:HGNC:23408]
LHX4	LIM homeobox 4 [Source:HGNC Symbol;Acc:HGNC:21734]
CXCR4	C-X-C motif chemokine receptor 4 [Source:HGNC Symbol;Acc:HGNC:2561]
ODF2L	outer dense fiber of sperm tails 2 like [Source:HGNC Symbol;Acc:HGNC:29225]
PHF24	PHD finger protein 24 [Source:HGNC Symbol;Acc:HGNC:29180]
DBH	dopamine beta-hydroxylase [Source:HGNC Symbol;Acc:HGNC:2689]
TNFAIP6	TNF alpha induced protein 6 [Source:HGNC Symbol;Acc:HGNC:11898]
BAZ2B	bromodomain adjacent to zinc finger domain 2B [Source:HGNC Symbol;Acc:HGNC:963]
SLC36A1	solute carrier family 36 member 1 [Source:HGNC Symbol;Acc:HGNC:18761]
KCNJ2	potassium voltage-gated channel subfamily J member 2 [Source:HGNC Symbol;Acc:HGNC:6263]
B9D2	B9 domain containing 2 [Source:HGNC Symbol;Acc:HGNC:28636]
PFKFB2	6-phosphofructo-2-kinase/fructose-2,6-biphosphatase 2 [Source:HGNC Symbol;Acc:HGNC:8873]
GPR83	G protein-coupled receptor 83 [Source:HGNC Symbol;Acc:HGNC:4523]
PI3	peptidase inhibitor 3 [Source:HGNC Symbol;Acc:HGNC:8947]
FAM209A	family with sequence similarity 209 member A [Source:HGNC Symbol;Acc:HGNC:16100]
SLPI	secretory leukocyte peptidase inhibitor [Source:HGNC Symbol;Acc:HGNC:11092]
KCNS1	potassium voltage-gated channel modifier subfamily S member 1 [Source:HGNC Symbol;Acc:HGNC:6300]
MAGEA10	MAGE family member A10 [Source:HGNC Symbol;Acc:HGNC:6797]
SLC17A3	solute carrier family 17 member 3 [Source:HGNC Symbol;Acc:HGNC:10931]
HIST1H2BJ	histone cluster 1 H2B family member j [Source:HGNC Symbol;Acc:HGNC:4761]
TREM1	triggering receptor expressed on myeloid cells 1 [Source:HGNC Symbol;Acc:HGNC:17760]
CXCL6	C-X-C motif chemokine ligand 6 [Source:HGNC Symbol;Acc:HGNC:10643]
AHNAK	AHNAK nucleoprotein [Source:HGNC Symbol;Acc:HGNC:347]
MBOAT7	membrane bound O-acyltransferase domain containing 7 [Source:HGNC Symbol;Acc:HGNC:15505]
FNDC11	fibronectin type III domain containing 11 [Source:HGNC Symbol;Acc:HGNC:28764]
PLGLB2	plasminogen like B2 [Source:HGNC Symbol;Acc:HGNC:9073]
FOSB	FosB proto-oncogene, AP-1 transcription factor subunit [Source:HGNC Symbol;Acc:HGNC:3797]
FAM182A	family with sequence similarity 182 member A [Source:HGNC Symbol;Acc:HGNC:16222]
BMP2	bone morphogenetic protein 2 [Source:HGNC Symbol;Acc:HGNC:1069]
CHURC1-FNTB	CHURC1-FNTB readthrough [Source:HGNC Symbol;Acc:HGNC:42960]
GPR42	G protein-coupled receptor 42 (gene/pseudogene) [Source:HGNC Symbol;Acc:HGNC:4500]
FFAR2	free fatty acid receptor 2 [Source:HGNC Symbol;Acc:HGNC:4501]
OMG	oligodendrocyte myelin glycoprotein [Source:HGNC Symbol;Acc:HGNC:8135]
TAS2R4	taste 2 receptor member 4 [Source:HGNC Symbol;Acc:HGNC:14911]
TRPV5	transient receptor potential cation channel subfamily V member 5 [Source:HGNC Symbol;Acc:HGNC:3145]
ADGRE2	adhesion G protein-coupled receptor E2 [Source:HGNC Symbol;Acc:HGNC:3337]
STEAP4	STEAP4 metalloreductase [Source:HGNC Symbol;Acc:HGNC:21923]
C22orf23	chromosome 22 open reading frame 23 [Source:HGNC Symbol;Acc:HGNC:18589]
APOBEC3A	apolipoprotein B mRNA editing enzyme catalytic subunit 3A [Source:HGNC Symbol;Acc:HGNC:17343]
DOCK4	dedicator of cytokinesis 4 [Source:HGNC Symbol;Acc:HGNC:19192]
MKLN1	muskelin 1 [Source:HGNC Symbol;Acc:HGNC:7109]
LRRC4	leucine rich repeat containing 4 [Source:HGNC Symbol;Acc:HGNC:15586]
TMOD2	tropomodulin 2 [Source:HGNC Symbol;Acc:HGNC:11872]
ALDH1A2	aldehyde dehydrogenase 1 family member A2 [Source:HGNC Symbol;Acc:HGNC:15472]
LOXL1	lysyl oxidase like 1 [Source:HGNC Symbol;Acc:HGNC:6665]
LRRC6	leucine rich repeat containing 6 [Source:HGNC Symbol;Acc:HGNC:16725]
AP1M2	adaptor related protein complex 1 subunit mu 2 [Source:HGNC Symbol;Acc:HGNC:558]
ADCY4	adenylate cyclase 4 [Source:HGNC Symbol;Acc:HGNC:235]
HEATR5A	HEAT repeat containing 5A [Source:HGNC Symbol;Acc:HGNC:20276]
EGLN3	egl-9 family hypoxia inducible factor 3 [Source:HGNC Symbol;Acc:HGNC:14661]
SEC14L1	SEC14 like lipid binding 1 [Source:HGNC Symbol;Acc:HGNC:10698]
FGF13	fibroblast growth factor 13 [Source:HGNC Symbol;Acc:HGNC:3670]
SAT1	spermidine/spermine N1-acetyltransferase 1 [Source:HGNC Symbol;Acc:HGNC:10540]
TSPAN16	tetraspanin 16 [Source:HGNC Symbol;Acc:HGNC:30725]
CACNG6	calcium voltage-gated channel auxiliary subunit gamma 6 [Source:HGNC Symbol;Acc:HGNC:13625]
TRPM4	transient receptor potential cation channel subfamily M member 4 [Source:HGNC Symbol;Acc:HGNC:17993]
SAG	S-antigen visual arrestin [Source:HGNC Symbol;Acc:HGNC:10521]
TNNT3	troponin T3, fast skeletal type [Source:HGNC Symbol;Acc:HGNC:11950]
AKAP12	A-kinase anchoring protein 12 [Source:HGNC Symbol;Acc:HGNC:370]
SYNE1	spectrin repeat containing nuclear envelope protein 1 [Source:HGNC Symbol;Acc:HGNC:17089]
IDO1	indoleamine 2,3-dioxygenase 1 [Source:HGNC Symbol;Acc:HGNC:6059]
RLIM	ring finger protein, LIM domain interacting [Source:HGNC Symbol;Acc:HGNC:13429]
ADGRE3	adhesion G protein-coupled receptor E3 [Source:HGNC Symbol;Acc:HGNC:23647]
C3orf20	chromosome 3 open reading frame 20 [Source:HGNC Symbol;Acc:HGNC:25320]
GALNT15	polypeptide N-acetylgalactosaminyltransferase 15 [Source:HGNC Symbol;Acc:HGNC:21531]
SLC6A6	solute carrier family 6 member 6 [Source:HGNC Symbol;Acc:HGNC:11052]
AOC3	amine oxidase copper containing 3 [Source:HGNC Symbol;Acc:HGNC:550]
AOC2	amine oxidase copper containing 2 [Source:HGNC Symbol;Acc:HGNC:549]
AC091132.1	novel transcript
NINJ1	ninjurin 1 [Source:HGNC Symbol;Acc:HGNC:7824]
ABHD12B	abhydrolase domain containing 12B [Source:HGNC Symbol;Acc:HGNC:19837]
ENOSF1	enolase superfamily member 1 [Source:HGNC Symbol;Acc:HGNC:30365]
PTPRE	protein tyrosine phosphatase receptor type E [Source:HGNC Symbol;Acc:HGNC:9669]
PNISR	PNN interacting serine and arginine rich protein [Source:HGNC Symbol;Acc:HGNC:21222]
ENAM	enamelin [Source:HGNC Symbol;Acc:HGNC:3344]
KDM6B	lysine demethylase 6B [Source:HGNC Symbol;Acc:HGNC:29012]
ATP1A4	ATPase Na+/K+ transporting subunit alpha 4 [Source:HGNC Symbol;Acc:HGNC:14073]
OSER1	oxidative stress responsive serine rich 1 [Source:HGNC Symbol;Acc:HGNC:16105]
HMGB1P5	high mobility group box 1 pseudogene 5 [Source:HGNC Symbol;Acc:HGNC:4997]
MYH10	myosin heavy chain 10 [Source:HGNC Symbol;Acc:HGNC:7568]
MYBPH	myosin binding protein H [Source:HGNC Symbol;Acc:HGNC:7552]
CCNA1	cyclin A1 [Source:HGNC Symbol;Acc:HGNC:1577]
FAM83F	family with sequence similarity 83 member F [Source:HGNC Symbol;Acc:HGNC:25148]
LYVE1	lymphatic vessel endothelial hyaluronan receptor 1 [Source:HGNC Symbol;Acc:HGNC:14687]
CATSPERB	cation channel sperm associated auxiliary subunit beta [Source:HGNC Symbol;Acc:HGNC:20500]
MRO	maestro [Source:HGNC Symbol;Acc:HGNC:24121]
WNT2B	Wnt family member 2B [Source:HGNC Symbol;Acc:HGNC:12781]
HRH4	histamine receptor H4 [Source:HGNC Symbol;Acc:HGNC:17383]
MYBPC3	myosin binding protein C, cardiac [Source:HGNC Symbol;Acc:HGNC:7551]
DSG3	desmoglein 3 [Source:HGNC Symbol;Acc:HGNC:3050]
DHX34	DExH-box helicase 34 [Source:HGNC Symbol;Acc:HGNC:16719]
TCN1	transcobalamin 1 [Source:HGNC Symbol;Acc:HGNC:11652]
C5AR2	complement component 5a receptor 2 [Source:HGNC Symbol;Acc:HGNC:4527]
PDGFRA	platelet derived growth factor receptor alpha [Source:HGNC Symbol;Acc:HGNC:8803]
CCNJL	cyclin J like [Source:HGNC Symbol;Acc:HGNC:25876]
AVIL	advillin [Source:HGNC Symbol;Acc:HGNC:14188]
RDH5	retinol dehydrogenase 5 [Source:HGNC Symbol;Acc:HGNC:9940]
EMX1	empty spiracles homeobox 1 [Source:HGNC Symbol;Acc:HGNC:3340]
USP15	ubiquitin specific peptidase 15 [Source:HGNC Symbol;Acc:HGNC:12613]
GLUL	glutamate-ammonia ligase [Source:HGNC Symbol;Acc:HGNC:4341]
NIBAN1	niban apoptosis regulator 1 [Source:HGNC Symbol;Acc:HGNC:16784]
SLC19A3	solute carrier family 19 member 3 [Source:HGNC Symbol;Acc:HGNC:16266]
ANKRD36	ankyrin repeat domain 36 [Source:HGNC Symbol;Acc:HGNC:24079]
ALPK3	alpha kinase 3 [Source:HGNC Symbol;Acc:HGNC:17574]
GALNT5	polypeptide N-acetylgalactosaminyltransferase 5 [Source:HGNC Symbol;Acc:HGNC:4127]
SCN7A	sodium voltage-gated channel alpha subunit 7 [Source:HGNC Symbol;Acc:HGNC:10594]
GARNL3	GTPase activating Rap/RanGAP domain like 3 [Source:HGNC Symbol;Acc:HGNC:25425]
CCN3	cellular communication network factor 3 [Source:HGNC Symbol;Acc:HGNC:7885]
KIAA0319	KIAA0319 [Source:HGNC Symbol;Acc:HGNC:21580]
GCM1	glial cells missing transcription factor 1 [Source:HGNC Symbol;Acc:HGNC:4197]
FHDC1	FH2 domain containing 1 [Source:HGNC Symbol;Acc:HGNC:29363]
TLR2	toll like receptor 2 [Source:HGNC Symbol;Acc:HGNC:11848]
SORL1	sortilin related receptor 1 [Source:HGNC Symbol;Acc:HGNC:11185]
TRPC6	transient receptor potential cation channel subfamily C member 6 [Source:HGNC Symbol;Acc:HGNC:12338]
CASP5	caspase 5 [Source:HGNC Symbol;Acc:HGNC:1506]
GCOM1	GRINL1A complex locus 1 [Source:HGNC Symbol;Acc:HGNC:26424]
SLC44A5	solute carrier family 44 member 5 [Source:HGNC Symbol;Acc:HGNC:28524]
FAM117B	family with sequence similarity 117 member B [Source:HGNC Symbol;Acc:HGNC:14440]
FAM13A	family with sequence similarity 13 member A [Source:HGNC Symbol;Acc:HGNC:19367]
PDE5A	phosphodiesterase 5A [Source:HGNC Symbol;Acc:HGNC:8784]
PRDM5	PR/SET domain 5 [Source:HGNC Symbol;Acc:HGNC:9349]
ETV6	ETS variant 6 [Source:HGNC Symbol;Acc:HGNC:3495]
GABARAPL1	GABA type A receptor associated protein like 1 [Source:HGNC Symbol;Acc:HGNC:4068]
FGD4	FYVE, RhoGEF and PH domain containing 4 [Source:HGNC Symbol;Acc:HGNC:19125]
ETFBKMT	electron transfer flavoprotein subunit beta lysine methyltransferase [Source:HGNC Symbol;Acc:HGNC:28739]
VAMP1	vesicle associated membrane protein 1 [Source:HGNC Symbol;Acc:HGNC:12642]
RBP5	retinol binding protein 5 [Source:HGNC Symbol;Acc:HGNC:15847]
INHBE	inhibin subunit beta E [Source:HGNC Symbol;Acc:HGNC:24029]
TPH2	tryptophan hydroxylase 2 [Source:HGNC Symbol;Acc:HGNC:20692]
DUSP6	dual specificity phosphatase 6 [Source:HGNC Symbol;Acc:HGNC:3072]
SYCP3	synaptonemal complex protein 3 [Source:HGNC Symbol;Acc:HGNC:18130]
CSAD	cysteine sulfinic acid decarboxylase [Source:HGNC Symbol;Acc:HGNC:18966]
WDFY2	WD repeat and FYVE domain containing 2 [Source:HGNC Symbol;Acc:HGNC:20482]
REM2	RRAD and GEM like GTPase 2 [Source:HGNC Symbol;Acc:HGNC:20248]
TSSK4	testis specific serine kinase 4 [Source:HGNC Symbol;Acc:HGNC:19825]
RAB15	RAB15, member RAS oncogene family [Source:HGNC Symbol;Acc:HGNC:20150]
AK7	adenylate kinase 7 [Source:HGNC Symbol;Acc:HGNC:20091]
SLC12A6	solute carrier family 12 member 6 [Source:HGNC Symbol;Acc:HGNC:10914]
HDC	histidine decarboxylase [Source:HGNC Symbol;Acc:HGNC:4855]
DISP2	dispatched RND transporter family member 2 [Source:HGNC Symbol;Acc:HGNC:19712]
IGF1R	insulin like growth factor 1 receptor [Source:HGNC Symbol;Acc:HGNC:5465]
CYP11A1	cytochrome P450 family 11 subfamily A member 1 [Source:HGNC Symbol;Acc:HGNC:2590]
MCTP2	multiple C2 and transmembrane domain containing 2 [Source:HGNC Symbol;Acc:HGNC:25636]
ITGAX	integrin subunit alpha X [Source:HGNC Symbol;Acc:HGNC:6152]
MYLK3	myosin light chain kinase 3 [Source:HGNC Symbol;Acc:HGNC:29826]
CMTM2	CKLF like MARVEL transmembrane domain containing 2 [Source:HGNC Symbol;Acc:HGNC:19173]
TOM1L1	target of myb1 like 1 membrane trafficking protein [Source:HGNC Symbol;Acc:HGNC:11983]
SSH2	slingshot protein phosphatase 2 [Source:HGNC Symbol;Acc:HGNC:30580]
SLC25A52	solute carrier family 25 member 52 [Source:HGNC Symbol;Acc:HGNC:23324]
SLC13A5	solute carrier family 13 member 5 [Source:HGNC Symbol;Acc:HGNC:23089]
CARD14	caspase recruitment domain family member 14 [Source:HGNC Symbol;Acc:HGNC:16446]
PGGHG	protein-glucosylgalactosylhydroxylysine glucosidase [Source:HGNC Symbol;Acc:HGNC:26210]
CACNG8	calcium voltage-gated channel auxiliary subunit gamma 8 [Source:HGNC Symbol;Acc:HGNC:13628]
FCGR2A	Fc fragment of IgG receptor IIa [Source:HGNC Symbol;Acc:HGNC:3616]
NR1I3	nuclear receptor subfamily 1 group I member 3 [Source:HGNC Symbol;Acc:HGNC:7969]
HMCN1	hemicentin 1 [Source:HGNC Symbol;Acc:HGNC:19194]
MCL1	MCL1 apoptosis regulator, BCL2 family member [Source:HGNC Symbol;Acc:HGNC:6943]
MINDY1	MINDY lysine 48 deubiquitinase 1 [Source:HGNC Symbol;Acc:HGNC:25648]
ANXA9	annexin A9 [Source:HGNC Symbol;Acc:HGNC:547]
HORMAD1	HORMA domain containing 1 [Source:HGNC Symbol;Acc:HGNC:25245]
LYST	lysosomal trafficking regulator [Source:HGNC Symbol;Acc:HGNC:1968]
MBOAT2	membrane bound O-acyltransferase domain containing 2 [Source:HGNC Symbol;Acc:HGNC:25193]
PPFIA4	PTPRF interacting protein alpha 4 [Source:HGNC Symbol;Acc:HGNC:9248]
ATP6V1C2	ATPase H+ transporting V1 subunit C2 [Source:HGNC Symbol;Acc:HGNC:18264]
MEIS1	Meis homeobox 1 [Source:HGNC Symbol;Acc:HGNC:7000]
NT5DC4	5'-nucleotidase domain containing 4 [Source:HGNC Symbol;Acc:HGNC:27678]
LYG1	lysozyme g1 [Source:HGNC Symbol;Acc:HGNC:27014]
CTDSPL	CTD small phosphatase like [Source:HGNC Symbol;Acc:HGNC:16890]
LPP	LIM domain containing preferred translocation partner in lipoma [Source:HGNC Symbol;Acc:HGNC:6679]
RNF175	ring finger protein 175 [Source:HGNC Symbol;Acc:HGNC:27735]
CBR4	carbonyl reductase 4 [Source:HGNC Symbol;Acc:HGNC:25891]
ROPN1L	rhophilin associated tail protein 1 like [Source:HGNC Symbol;Acc:HGNC:24060]
OSMR	oncostatin M receptor [Source:HGNC Symbol;Acc:HGNC:8507]
ARHGAP26	Rho GTPase activating protein 26 [Source:HGNC Symbol;Acc:HGNC:17073]
DAAM2	dishevelled associated activator of morphogenesis 2 [Source:HGNC Symbol;Acc:HGNC:18143]
DYNLT1	dynein light chain Tctex-type 1 [Source:HGNC Symbol;Acc:HGNC:11697]
TMEM181	transmembrane protein 181 [Source:HGNC Symbol;Acc:HGNC:20958]
CREB5	cAMP responsive element binding protein 5 [Source:HGNC Symbol;Acc:HGNC:16844]
AC211486.1	FK506 binding protein 6, 36kDa (FKBP6 ) pseudogene
AGBL3	ATP/GTP binding protein like 3 [Source:HGNC Symbol;Acc:HGNC:27981]
TMEM140	transmembrane protein 140 [Source:HGNC Symbol;Acc:HGNC:21870]
ZNF157	zinc finger protein 157 [Source:HGNC Symbol;Acc:HGNC:12942]
OGT	O-linked N-acetylglucosamine (GlcNAc) transferase [Source:HGNC Symbol;Acc:HGNC:8127]
ZNF185	zinc finger protein 185 with LIM domain [Source:HGNC Symbol;Acc:HGNC:12976]
HMBOX1	homeobox containing 1 [Source:HGNC Symbol;Acc:HGNC:26137]
DOCK5	dedicator of cytokinesis 5 [Source:HGNC Symbol;Acc:HGNC:23476]
C9orf72	C9orf72-SMCR8 complex subunit [Source:HGNC Symbol;Acc:HGNC:28337]
NR6A1	nuclear receptor subfamily 6 group A member 1 [Source:HGNC Symbol;Acc:HGNC:7985]
WDR31	WD repeat domain 31 [Source:HGNC Symbol;Acc:HGNC:21421]
MINDY3	MINDY lysine 48 deubiquitinase 3 [Source:HGNC Symbol;Acc:HGNC:23578]
TMEM236	transmembrane protein 236 [Source:HGNC Symbol;Acc:HGNC:23473]
PARD3	par-3 family cell polarity regulator [Source:HGNC Symbol;Acc:HGNC:16051]
CELF1	CUGBP Elav-like family member 1 [Source:HGNC Symbol;Acc:HGNC:2549]
ATM	ATM serine/threonine kinase [Source:HGNC Symbol;Acc:HGNC:795]
MS4A3	membrane spanning 4-domains A3 [Source:HGNC Symbol;Acc:HGNC:7317]
MS4A2	membrane spanning 4-domains A2 [Source:HGNC Symbol;Acc:HGNC:7316]
TAGLN	transgelin [Source:HGNC Symbol;Acc:HGNC:11553]
CLEC1A	C-type lectin domain family 1 member A [Source:HGNC Symbol;Acc:HGNC:24355]
ADRA2A	adrenoceptor alpha 2A [Source:HGNC Symbol;Acc:HGNC:281]
CNDP1	carnosine dipeptidase 1 [Source:HGNC Symbol;Acc:HGNC:20675]
PRSS53	serine protease 53 [Source:HGNC Symbol;Acc:HGNC:34407]
ENKUR	enkurin, TRPC channel interacting protein [Source:HGNC Symbol;Acc:HGNC:28388]
THRB	thyroid hormone receptor beta [Source:HGNC Symbol;Acc:HGNC:11799]
AL136982.1	novel transcript
AKAP6	A-kinase anchoring protein 6 [Source:HGNC Symbol;Acc:HGNC:376]
ASAP2	ArfGAP with SH3 domain, ankyrin repeat and PH domain 2 [Source:HGNC Symbol;Acc:HGNC:2721]
TMEM45B	transmembrane protein 45B [Source:HGNC Symbol;Acc:HGNC:25194]
ACSL1	acyl-CoA synthetase long chain family member 1 [Source:HGNC Symbol;Acc:HGNC:3569]
ZNF385D	zinc finger protein 385D [Source:HGNC Symbol;Acc:HGNC:26191]
GABRA2	gamma-aminobutyric acid type A receptor alpha2 subunit [Source:HGNC Symbol;Acc:HGNC:4076]
PABPC3	poly(A) binding protein cytoplasmic 3 [Source:HGNC Symbol;Acc:HGNC:8556]
GLT1D1	glycosyltransferase 1 domain containing 1 [Source:HGNC Symbol;Acc:HGNC:26483]
TMEM132D	transmembrane protein 132D [Source:HGNC Symbol;Acc:HGNC:29411]
KCNE4	potassium voltage-gated channel subfamily E regulatory subunit 4 [Source:HGNC Symbol;Acc:HGNC:6244]
PTPN14	protein tyrosine phosphatase non-receptor type 14 [Source:HGNC Symbol;Acc:HGNC:9647]
CYSLTR2	cysteinyl leukotriene receptor 2 [Source:HGNC Symbol;Acc:HGNC:18274]
OLAH	oleoyl-ACP hydrolase [Source:HGNC Symbol;Acc:HGNC:25625]
FARP1	FERM, ARH/RhoGEF and pleckstrin domain protein 1 [Source:HGNC Symbol;Acc:HGNC:3591]
ZNF117	zinc finger protein 117 [Source:HGNC Symbol;Acc:HGNC:12897]
PART1	prostate androgen-regulated transcript 1 [Source:HGNC Symbol;Acc:HGNC:17263]
MED21	mediator complex subunit 21 [Source:HGNC Symbol;Acc:HGNC:11473]
SLC25A27	solute carrier family 25 member 27 [Source:HGNC Symbol;Acc:HGNC:21065]
PTPRD	protein tyrosine phosphatase receptor type D [Source:HGNC Symbol;Acc:HGNC:9668]
LURAP1L	leucine rich adaptor protein 1 like [Source:HGNC Symbol;Acc:HGNC:31452]
LGI4	leucine rich repeat LGI family member 4 [Source:HGNC Symbol;Acc:HGNC:18712]
SREK1	splicing regulatory glutamic acid and lysine rich protein 1 [Source:HGNC Symbol;Acc:HGNC:17882]
ABCA6	ATP binding cassette subfamily A member 6 [Source:HGNC Symbol;Acc:HGNC:36]
ABCA5	ATP binding cassette subfamily A member 5 [Source:HGNC Symbol;Acc:HGNC:35]
ENPP3	ectonucleotide pyrophosphatase/phosphodiesterase 3 [Source:HGNC Symbol;Acc:HGNC:3358]
MMP21	matrix metallopeptidase 21 [Source:HGNC Symbol;Acc:HGNC:14357]
CNTNAP3B	contactin associated protein like 3B [Source:HGNC Symbol;Acc:HGNC:32035]
CCDC144B	coiled-coil domain containing 144B (pseudogene) [Source:HGNC Symbol;Acc:HGNC:26704]
CCDC144CP	coiled-coil domain containing 144C, pseudogene [Source:HGNC Symbol;Acc:HGNC:29073]
PROM2	prominin 2 [Source:HGNC Symbol;Acc:HGNC:20685]
TTC39B	tetratricopeptide repeat domain 39B [Source:HGNC Symbol;Acc:HGNC:23704]
FAM126B	family with sequence similarity 126 member B [Source:HGNC Symbol;Acc:HGNC:28593]
FLACC1	flagellum associated containing coiled-coil domains 1 [Source:HGNC Symbol;Acc:HGNC:14439]
AFF2	AF4/FMR2 family member 2 [Source:HGNC Symbol;Acc:HGNC:3776]
PPEF2	protein phosphatase with EF-hand domain 2 [Source:HGNC Symbol;Acc:HGNC:9244]
MAP3K7CL	MAP3K7 C-terminal like [Source:HGNC Symbol;Acc:HGNC:16457]
RPGR	retinitis pigmentosa GTPase regulator [Source:HGNC Symbol;Acc:HGNC:10295]
NODAL	nodal growth differentiation factor [Source:HGNC Symbol;Acc:HGNC:7865]
SAMD8	sterile alpha motif domain containing 8 [Source:HGNC Symbol;Acc:HGNC:26320]
RAB11FIP1	RAB11 family interacting protein 1 [Source:HGNC Symbol;Acc:HGNC:30265]
GHRL	ghrelin and obestatin prepropeptide [Source:HGNC Symbol;Acc:HGNC:18129]
EXOG	exo/endonuclease G [Source:HGNC Symbol;Acc:HGNC:3347]
SLC6A1	solute carrier family 6 member 1 [Source:HGNC Symbol;Acc:HGNC:11042]
RBPMS	RNA binding protein, mRNA processing factor [Source:HGNC Symbol;Acc:HGNC:19097]
ZFHX2-AS1	ZFHX2 antisense RNA 1 [Source:HGNC Symbol;Acc:HGNC:52658]
CACNA1D	calcium voltage-gated channel subunit alpha1 D [Source:HGNC Symbol;Acc:HGNC:1391]
AFAP1L1	actin filament associated protein 1 like 1 [Source:HGNC Symbol;Acc:HGNC:26714]
TSC22D3	TSC22 domain family member 3 [Source:HGNC Symbol;Acc:HGNC:3051]
KCNJ15	potassium voltage-gated channel subfamily J member 15 [Source:HGNC Symbol;Acc:HGNC:6261]
UBN2	ubinuclein 2 [Source:HGNC Symbol;Acc:HGNC:21931]
WDR19	WD repeat domain 19 [Source:HGNC Symbol;Acc:HGNC:18340]
SLC37A3	solute carrier family 37 member 3 [Source:HGNC Symbol;Acc:HGNC:20651]
DRC1	dynein regulatory complex subunit 1 [Source:HGNC Symbol;Acc:HGNC:24245]
KRTCAP3	keratinocyte associated protein 3 [Source:HGNC Symbol;Acc:HGNC:28943]
ANKRD61	ankyrin repeat domain 61 [Source:HGNC Symbol;Acc:HGNC:22467]
KCNB1	potassium voltage-gated channel subfamily B member 1 [Source:HGNC Symbol;Acc:HGNC:6231]
SNX29P1	sorting nexin 29 pseudogene 1 [Source:HGNC Symbol;Acc:HGNC:31913]
SLC45A3	solute carrier family 45 member 3 [Source:HGNC Symbol;Acc:HGNC:8642]
STARD9	StAR related lipid transfer domain containing 9 [Source:HGNC Symbol;Acc:HGNC:19162]
CCDC17	coiled-coil domain containing 17 [Source:HGNC Symbol;Acc:HGNC:26574]
LRRC36	leucine rich repeat containing 36 [Source:HGNC Symbol;Acc:HGNC:25615]
ZDHHC1	zinc finger DHHC-type containing 1 [Source:HGNC Symbol;Acc:HGNC:17916]
ZNF233	zinc finger protein 233 [Source:HGNC Symbol;Acc:HGNC:30946]
CPAMD8	C3 and PZP like alpha-2-macroglobulin domain containing 8 [Source:HGNC Symbol;Acc:HGNC:23228]
CBS	cystathionine-beta-synthase [Source:HGNC Symbol;Acc:HGNC:1550]
ZNF66	zinc finger protein 66 [Source:HGNC Symbol;Acc:HGNC:13135]
SIK3	SIK family kinase 3 [Source:HGNC Symbol;Acc:HGNC:29165]
MPZL3	myelin protein zero like 3 [Source:HGNC Symbol;Acc:HGNC:27279]
JAML	junction adhesion molecule like [Source:HGNC Symbol;Acc:HGNC:19084]
S100A1	S100 calcium binding protein A1 [Source:HGNC Symbol;Acc:HGNC:10486]
MRNIP	MRN complex interacting protein [Source:HGNC Symbol;Acc:HGNC:30817]
FBXL13	F-box and leucine rich repeat protein 13 [Source:HGNC Symbol;Acc:HGNC:21658]
TUBA3FP	tubulin alpha 3f pseudogene [Source:HGNC Symbol;Acc:HGNC:24067]
PLXDC1	plexin domain containing 1 [Source:HGNC Symbol;Acc:HGNC:20945]
ASB16	ankyrin repeat and SOCS box containing 16 [Source:HGNC Symbol;Acc:HGNC:19768]
ALOX15	arachidonate 15-lipoxygenase [Source:HGNC Symbol;Acc:HGNC:433]
ADCY10P1	ADCY10 pseudogene 1 [Source:HGNC Symbol;Acc:HGNC:44143]
FGF11	fibroblast growth factor 11 [Source:HGNC Symbol;Acc:HGNC:3667]
BICDL2	BICD family like cargo adaptor 2 [Source:HGNC Symbol;Acc:HGNC:33584]
TAL1	TAL bHLH transcription factor 1, erythroid differentiation factor [Source:HGNC Symbol;Acc:HGNC:11556]
ACOT11	acyl-CoA thioesterase 11 [Source:HGNC Symbol;Acc:HGNC:18156]
FBLIM1	filamin binding LIM protein 1 [Source:HGNC Symbol;Acc:HGNC:24686]
ALPL	alkaline phosphatase, biomineralization associated [Source:HGNC Symbol;Acc:HGNC:438]
MEGF6	multiple EGF like domains 6 [Source:HGNC Symbol;Acc:HGNC:3232]
ZNF281	zinc finger protein 281 [Source:HGNC Symbol;Acc:HGNC:13075]
FCGR3B	Fc fragment of IgG receptor IIIb [Source:HGNC Symbol;Acc:HGNC:3620]
SNED1	sushi, nidogen and EGF like domains 1 [Source:HGNC Symbol;Acc:HGNC:24696]
NBPF20	NBPF member 20 [Source:HGNC Symbol;Acc:HGNC:32000]
OXER1	oxoeicosanoid receptor 1 [Source:HGNC Symbol;Acc:HGNC:24884]
C1orf147	chromosome 1 open reading frame 147 [Source:HGNC Symbol;Acc:HGNC:32061]
ANKRD23	ankyrin repeat domain 23 [Source:HGNC Symbol;Acc:HGNC:24470]
RNF149	ring finger protein 149 [Source:HGNC Symbol;Acc:HGNC:23137]
TGFA	transforming growth factor alpha [Source:HGNC Symbol;Acc:HGNC:11765]
DCAF16	DDB1 and CUL4 associated factor 16 [Source:HGNC Symbol;Acc:HGNC:25987]
FSTL1	follistatin like 1 [Source:HGNC Symbol;Acc:HGNC:3972]
CXCR1	C-X-C motif chemokine receptor 1 [Source:HGNC Symbol;Acc:HGNC:6026]
CTLA4	cytotoxic T-lymphocyte associated protein 4 [Source:HGNC Symbol;Acc:HGNC:2505]
WDFY3	WD repeat and FYVE domain containing 3 [Source:HGNC Symbol;Acc:HGNC:20751]
TIPARP	TCDD inducible poly(ADP-ribose) polymerase [Source:HGNC Symbol;Acc:HGNC:23696]
TTC14	tetratricopeptide repeat domain 14 [Source:HGNC Symbol;Acc:HGNC:24697]
CXCL5	C-X-C motif chemokine ligand 5 [Source:HGNC Symbol;Acc:HGNC:10642]
MTHFD2L	methylenetetrahydrofolate dehydrogenase (NADP+ dependent) 2 like [Source:HGNC Symbol;Acc:HGNC:31865]
CXCL1	C-X-C motif chemokine ligand 1 [Source:HGNC Symbol;Acc:HGNC:4602]
CPA3	carboxypeptidase A3 [Source:HGNC Symbol;Acc:HGNC:2298]
NMNAT3	nicotinamide nucleotide adenylyltransferase 3 [Source:HGNC Symbol;Acc:HGNC:20989]
ZMYM6	zinc finger MYM-type containing 6 [Source:HGNC Symbol;Acc:HGNC:13050]
UVSSA	UV stimulated scaffold protein A [Source:HGNC Symbol;Acc:HGNC:29304]
ZDHHC19	zinc finger DHHC-type containing 19 [Source:HGNC Symbol;Acc:HGNC:20713]
SLC51A	solute carrier family 51 alpha subunit [Source:HGNC Symbol;Acc:HGNC:29955]
UBXN7	UBX domain protein 7 [Source:HGNC Symbol;Acc:HGNC:29119]
S100P	S100 calcium binding protein P [Source:HGNC Symbol;Acc:HGNC:10504]
C1orf50	chromosome 1 open reading frame 50 [Source:HGNC Symbol;Acc:HGNC:28795]
FAM160A1	family with sequence similarity 160 member A1 [Source:HGNC Symbol;Acc:HGNC:34237]
SCGB3A2	secretoglobin family 3A member 2 [Source:HGNC Symbol;Acc:HGNC:18391]
SERINC5	serine incorporator 5 [Source:HGNC Symbol;Acc:HGNC:18825]
RICTOR	RPTOR independent companion of MTOR complex 2 [Source:HGNC Symbol;Acc:HGNC:28611]
CREBRF	CREB3 regulatory factor [Source:HGNC Symbol;Acc:HGNC:24050]
HEY1	hes related family bHLH transcription factor with YRPW motif 1 [Source:HGNC Symbol;Acc:HGNC:4880]
TAGAP	T cell activation RhoGTPase activating protein [Source:HGNC Symbol;Acc:HGNC:15669]
FAM86FP	family with sequence similarity 86 member F, pseudogene [Source:HGNC Symbol;Acc:HGNC:42357]
TP53INP1	tumor protein p53 inducible nuclear protein 1 [Source:HGNC Symbol;Acc:HGNC:18022]
ABCA1	ATP binding cassette subfamily A member 1 [Source:HGNC Symbol;Acc:HGNC:29]
NFIL3	nuclear factor, interleukin 3 regulated [Source:HGNC Symbol;Acc:HGNC:7787]
TRPV6	transient receptor potential cation channel subfamily V member 6 [Source:HGNC Symbol;Acc:HGNC:14006]
LLCFC1	LLLL and CFNLAS motif containing 1 [Source:HGNC Symbol;Acc:HGNC:21750]
SHOC1	shortage in chiasmata 1 [Source:HGNC Symbol;Acc:HGNC:26535]
SLITRK5	SLIT and NTRK like family member 5 [Source:HGNC Symbol;Acc:HGNC:20295]
SLC7A3	solute carrier family 7 member 3 [Source:HGNC Symbol;Acc:HGNC:11061]
DEPP1	DEPP1 autophagy regulator [Source:HGNC Symbol;Acc:HGNC:23355]
BEND7	BEN domain containing 7 [Source:HGNC Symbol;Acc:HGNC:23514]
GFI1B	growth factor independent 1B transcriptional repressor [Source:HGNC Symbol;Acc:HGNC:4238]
ARHGEF40	Rho guanine nucleotide exchange factor 40 [Source:HGNC Symbol;Acc:HGNC:25516]
ERICH6B	glutamate rich 6B [Source:HGNC Symbol;Acc:HGNC:26523]
C10orf82	chromosome 10 open reading frame 82 [Source:HGNC Symbol;Acc:HGNC:28500]
RAPSN	receptor associated protein of the synapse [Source:HGNC Symbol;Acc:HGNC:9863]
CLMN	calmin [Source:HGNC Symbol;Acc:HGNC:19972]
C1QL3	complement C1q like 3 [Source:HGNC Symbol;Acc:HGNC:19359]
ARL5B	ADP ribosylation factor like GTPase 5B [Source:HGNC Symbol;Acc:HGNC:23052]
TCP11L2	t-complex 11 like 2 [Source:HGNC Symbol;Acc:HGNC:28627]
AVPR1A	arginine vasopressin receptor 1A [Source:HGNC Symbol;Acc:HGNC:895]
SYNPO2L	synaptopodin 2 like [Source:HGNC Symbol;Acc:HGNC:23532]
TAF10	TATA-box binding protein associated factor 10 [Source:HGNC Symbol;Acc:HGNC:11543]
MSS51	MSS51 mitochondrial translational activator [Source:HGNC Symbol;Acc:HGNC:21000]
WDR88	WD repeat domain 88 [Source:HGNC Symbol;Acc:HGNC:26999]
TUB	TUB bipartite transcription factor [Source:HGNC Symbol;Acc:HGNC:12406]
RIC3	RIC3 acetylcholine receptor chaperone [Source:HGNC Symbol;Acc:HGNC:30338]
ZMAT1	zinc finger matrin-type 1 [Source:HGNC Symbol;Acc:HGNC:29377]
RNF169	ring finger protein 169 [Source:HGNC Symbol;Acc:HGNC:26961]
TMEM130	transmembrane protein 130 [Source:HGNC Symbol;Acc:HGNC:25429]
CLEC4D	C-type lectin domain family 4 member D [Source:HGNC Symbol;Acc:HGNC:14554]
IQCD	IQ motif containing D [Source:HGNC Symbol;Acc:HGNC:25168]
TVP23A	trans-golgi network vesicle protein 23 homolog A [Source:HGNC Symbol;Acc:HGNC:20398]
LDHAL6A	lactate dehydrogenase A like 6A [Source:HGNC Symbol;Acc:HGNC:28335]
ANKDD1A	ankyrin repeat and death domain containing 1A [Source:HGNC Symbol;Acc:HGNC:28002]
GPR182	G protein-coupled receptor 182 [Source:HGNC Symbol;Acc:HGNC:13708]
STX3	syntaxin 3 [Source:HGNC Symbol;Acc:HGNC:11438]
MS4A6E	membrane spanning 4-domains A6E [Source:HGNC Symbol;Acc:HGNC:14285]
DUSP18	dual specificity phosphatase 18 [Source:HGNC Symbol;Acc:HGNC:18484]
NOD2	nucleotide binding oligomerization domain containing 2 [Source:HGNC Symbol;Acc:HGNC:5331]
KATNAL2	katanin catalytic subunit A1 like 2 [Source:HGNC Symbol;Acc:HGNC:25387]
DPEP2	dipeptidase 2 [Source:HGNC Symbol;Acc:HGNC:23028]
CA4	carbonic anhydrase 4 [Source:HGNC Symbol;Acc:HGNC:1375]
RSKR	ribosomal protein S6 kinase related [Source:HGNC Symbol;Acc:HGNC:26314]
KMT2D	lysine methyltransferase 2D [Source:HGNC Symbol;Acc:HGNC:7133]
CORO6	coronin 6 [Source:HGNC Symbol;Acc:HGNC:21356]
TUBA1A	tubulin alpha 1a [Source:HGNC Symbol;Acc:HGNC:20766]
SERTAD3	SERTA domain containing 3 [Source:HGNC Symbol;Acc:HGNC:17931]
NFKBID	NFKB inhibitor delta [Source:HGNC Symbol;Acc:HGNC:15671]
LENG8	leukocyte receptor cluster member 8 [Source:HGNC Symbol;Acc:HGNC:15500]
PLIN4	perilipin 4 [Source:HGNC Symbol;Acc:HGNC:29393]
ZNF83	zinc finger protein 83 [Source:HGNC Symbol;Acc:HGNC:13158]
TMEM88	transmembrane protein 88 [Source:HGNC Symbol;Acc:HGNC:32371]
BEST1	bestrophin 1 [Source:HGNC Symbol;Acc:HGNC:12703]
ATG16L2	autophagy related 16 like 2 [Source:HGNC Symbol;Acc:HGNC:25464]
CTNNB1	catenin beta 1 [Source:HGNC Symbol;Acc:HGNC:2514]
RBPJ	recombination signal binding protein for immunoglobulin kappa J region [Source:HGNC Symbol;Acc:HGNC:5724]
SCN11A	sodium voltage-gated channel alpha subunit 11 [Source:HGNC Symbol;Acc:HGNC:10583]
CAVIN2	caveolae associated protein 2 [Source:HGNC Symbol;Acc:HGNC:10690]
LINC01620	long intergenic non-protein coding RNA 1620 [Source:HGNC Symbol;Acc:HGNC:16195]
TET2	tet methylcytosine dioxygenase 2 [Source:HGNC Symbol;Acc:HGNC:25941]
TPTE2P5	transmembrane phosphoinositide 3-phosphatase and tensin homolog 2 pseudogene 5 [Source:HGNC Symbol;Acc:HGNC:42356]
SPRY3	sprouty RTK signaling antagonist 3 [Source:HGNC Symbol;Acc:HGNC:11271]
JMJD7-PLA2G4B	JMJD7-PLA2G4B readthrough [Source:HGNC Symbol;Acc:HGNC:34449]
HSPBAP1	HSPB1 associated protein 1 [Source:HGNC Symbol;Acc:HGNC:16389]
XPO6	exportin 6 [Source:HGNC Symbol;Acc:HGNC:19733]
OR10G3	olfactory receptor family 10 subfamily G member 3 [Source:HGNC Symbol;Acc:HGNC:8171]
GCSAML	germinal center associated signaling and motility like [Source:HGNC Symbol;Acc:HGNC:29583]
THBS3	thrombospondin 3 [Source:HGNC Symbol;Acc:HGNC:11787]
OR5AU1	olfactory receptor family 5 subfamily AU member 1 [Source:HGNC Symbol;Acc:HGNC:15362]
PTAFR	platelet activating factor receptor [Source:HGNC Symbol;Acc:HGNC:9582]
REPS2	RALBP1 associated Eps domain containing 2 [Source:HGNC Symbol;Acc:HGNC:9963]
IFFO2	intermediate filament family orphan 2 [Source:HGNC Symbol;Acc:HGNC:27006]
TMEM154	transmembrane protein 154 [Source:HGNC Symbol;Acc:HGNC:26489]
SPDYE5	speedy/RINGO cell cycle regulator family member E5 [Source:HGNC Symbol;Acc:HGNC:35464]
FAXDC2	fatty acid hydroxylase domain containing 2 [Source:HGNC Symbol;Acc:HGNC:1334]
FOS	Fos proto-oncogene, AP-1 transcription factor subunit [Source:HGNC Symbol;Acc:HGNC:3796]
LRRN2	leucine rich repeat neuronal 2 [Source:HGNC Symbol;Acc:HGNC:16914]
KRT72	keratin 72 [Source:HGNC Symbol;Acc:HGNC:28932]
HSD17B13	hydroxysteroid 17-beta dehydrogenase 13 [Source:HGNC Symbol;Acc:HGNC:18685]
PFKFB3	6-phosphofructo-2-kinase/fructose-2,6-biphosphatase 3 [Source:HGNC Symbol;Acc:HGNC:8874]
DPY19L2P2	DPY19L2 pseudogene 2 [Source:HGNC Symbol;Acc:HGNC:21764]
GPR27	G protein-coupled receptor 27 [Source:HGNC Symbol;Acc:HGNC:4482]
LILRP2	leukocyte immunoglobulin-like receptor pseudogene 2 [Source:HGNC Symbol;Acc:HGNC:15497]
CEACAM3	carcinoembryonic antigen related cell adhesion molecule 3 [Source:HGNC Symbol;Acc:HGNC:1815]
FPR2	formyl peptide receptor 2 [Source:HGNC Symbol;Acc:HGNC:3827]
FPR1	formyl peptide receptor 1 [Source:HGNC Symbol;Acc:HGNC:3826]
LRG1	leucine rich alpha-2-glycoprotein 1 [Source:HGNC Symbol;Acc:HGNC:29480]
ZNF440	zinc finger protein 440 [Source:HGNC Symbol;Acc:HGNC:20874]
KCND3	potassium voltage-gated channel subfamily D member 3 [Source:HGNC Symbol;Acc:HGNC:6239]
RAB4B-EGLN2	RAB4B-EGLN2 readthrough (NMD candidate) [Source:HGNC Symbol;Acc:HGNC:44465]
DRC3	dynein regulatory complex subunit 3 [Source:HGNC Symbol;Acc:HGNC:25384]
JMJD1C	jumonji domain containing 1C [Source:HGNC Symbol;Acc:HGNC:12313]
CLEC7A	C-type lectin domain containing 7A [Source:HGNC Symbol;Acc:HGNC:14558]
PDZD3	PDZ domain containing 3 [Source:HGNC Symbol;Acc:HGNC:19891]
RSPH9	radial spoke head 9 homolog [Source:HGNC Symbol;Acc:HGNC:21057]
EFEMP2	EGF containing fibulin extracellular matrix protein 2 [Source:HGNC Symbol;Acc:HGNC:3219]
OR4D9	olfactory receptor family 4 subfamily D member 9 [Source:HGNC Symbol;Acc:HGNC:15178]
EFCAB12	EF-hand calcium binding domain 12 [Source:HGNC Symbol;Acc:HGNC:28061]
CES3	carboxylesterase 3 [Source:HGNC Symbol;Acc:HGNC:1865]
XKR3	XK related 3 [Source:HGNC Symbol;Acc:HGNC:28778]
HSPA6	heat shock protein family A (Hsp70) member 6 [Source:HGNC Symbol;Acc:HGNC:5239]
PARP15	poly(ADP-ribose) polymerase family member 15 [Source:HGNC Symbol;Acc:HGNC:26876]
AHSA2P	activator of HSP90 ATPase homolog 2, pseudogene [Source:HGNC Symbol;Acc:HGNC:20437]
MAB21L3	mab-21 like 3 [Source:HGNC Symbol;Acc:HGNC:26787]
MFSD4B	major facilitator superfamily domain containing 4B [Source:HGNC Symbol;Acc:HGNC:21053]
SLC2A14	solute carrier family 2 member 14 [Source:HGNC Symbol;Acc:HGNC:18301]
PPP1R3B	protein phosphatase 1 regulatory subunit 3B [Source:HGNC Symbol;Acc:HGNC:14942]
FAM86B3P	family with sequence similarity 86 member B3, pseudogene [Source:HGNC Symbol;Acc:HGNC:44371]
TNFRSF10C	TNF receptor superfamily member 10c [Source:HGNC Symbol;Acc:HGNC:11906]
NABP1	nucleic acid binding protein 1 [Source:HGNC Symbol;Acc:HGNC:26232]
SULT1B1	sulfotransferase family 1B member 1 [Source:HGNC Symbol;Acc:HGNC:17845]
TRAPPC3L	trafficking protein particle complex 3 like [Source:HGNC Symbol;Acc:HGNC:21090]
SPDYE2B	speedy/RINGO cell cycle regulator family member E2B [Source:HGNC Symbol;Acc:HGNC:48334]
ZNF791	zinc finger protein 791 [Source:HGNC Symbol;Acc:HGNC:26895]
PHC3	polyhomeotic homolog 3 [Source:HGNC Symbol;Acc:HGNC:15682]
TCAP	titin-cap [Source:HGNC Symbol;Acc:HGNC:11610]
CEP19	centrosomal protein 19 [Source:HGNC Symbol;Acc:HGNC:28209]
KLHL15	kelch like family member 15 [Source:HGNC Symbol;Acc:HGNC:29347]
TLR1	toll like receptor 1 [Source:HGNC Symbol;Acc:HGNC:11847]
ZNF80	zinc finger protein 80 [Source:HGNC Symbol;Acc:HGNC:13155]
STAG3L3	stromal antigen 3-like 3 (pseudogene) [Source:HGNC Symbol;Acc:HGNC:33845]
ANKRD36C	ankyrin repeat domain 36C [Source:HGNC Symbol;Acc:HGNC:32946]
MFSD4A	major facilitator superfamily domain containing 4A [Source:HGNC Symbol;Acc:HGNC:25433]
KY	kyphoscoliosis peptidase [Source:HGNC Symbol;Acc:HGNC:26576]
GRIK1-AS1	GRIK1 antisense RNA 1 [Source:HGNC Symbol;Acc:HGNC:16458]
PCP2	Purkinje cell protein 2 [Source:HGNC Symbol;Acc:HGNC:30209]
ODAPH	odontogenesis associated phosphoprotein [Source:HGNC Symbol;Acc:HGNC:26300]
FZD4	frizzled class receptor 4 [Source:HGNC Symbol;Acc:HGNC:4042]
NLRP6	NLR family pyrin domain containing 6 [Source:HGNC Symbol;Acc:HGNC:22944]
SLC22A1	solute carrier family 22 member 1 [Source:HGNC Symbol;Acc:HGNC:10963]
GK5	glycerol kinase 5 [Source:HGNC Symbol;Acc:HGNC:28635]
DDIT3	DNA damage inducible transcript 3 [Source:HGNC Symbol;Acc:HGNC:2726]
GOLGA8A	golgin A8 family member A [Source:HGNC Symbol;Acc:HGNC:31972]
ZNF519	zinc finger protein 519 [Source:HGNC Symbol;Acc:HGNC:30574]
CCDC14	coiled-coil domain containing 14 [Source:HGNC Symbol;Acc:HGNC:25766]
ALG10B	ALG10 alpha-1,2-glucosyltransferase B [Source:HGNC Symbol;Acc:HGNC:31088]
B3GNTL1	UDP-GlcNAc:betaGal beta-1,3-N-acetylglucosaminyltransferase like 1 [Source:HGNC Symbol;Acc:HGNC:21727]
C15orf54	chromosome 15 open reading frame 54 (putative) [Source:HGNC Symbol;Acc:HGNC:33797]
ZNF169	zinc finger protein 169 [Source:HGNC Symbol;Acc:HGNC:12957]
SFN	stratifin [Source:HGNC Symbol;Acc:HGNC:10773]
PLEKHD1	pleckstrin homology and coiled-coil domain containing D1 [Source:HGNC Symbol;Acc:HGNC:20148]
CYCSP34	CYCS pseudogene 34 [Source:HGNC Symbol;Acc:HGNC:24408]
B3GNT4	UDP-GlcNAc:betaGal beta-1,3-N-acetylglucosaminyltransferase 4 [Source:HGNC Symbol;Acc:HGNC:15683]
SPRYD4	SPRY domain containing 4 [Source:HGNC Symbol;Acc:HGNC:27468]
CNTD1	cyclin N-terminal domain containing 1 [Source:HGNC Symbol;Acc:HGNC:26847]
AC008969.1	novel transcript, antisense to ZNF606
B3GNT5	UDP-GlcNAc:betaGal beta-1,3-N-acetylglucosaminyltransferase 5 [Source:HGNC Symbol;Acc:HGNC:15684]
BASP1	brain abundant membrane attached signal protein 1 [Source:HGNC Symbol;Acc:HGNC:957]
LRRC37A3	leucine rich repeat containing 37 member A3 [Source:HGNC Symbol;Acc:HGNC:32427]
ZBTB34	zinc finger and BTB domain containing 34 [Source:HGNC Symbol;Acc:HGNC:31446]
NAP1L4P1	nucleosome assembly protein 1 like 4 pseudogene 1 [Source:HGNC Symbol;Acc:HGNC:39740]
BEND2	BEN domain containing 2 [Source:HGNC Symbol;Acc:HGNC:28509]
AC024940.2	ovostatin 2
LRRN4CL	LRRN4 C-terminal like [Source:HGNC Symbol;Acc:HGNC:33724]
AC004797.1	novel transcript FLJ40194
ZFAS1	ZNFX1 antisense RNA 1 [Source:HGNC Symbol;Acc:HGNC:33101]
AL355390.1	novel transcript
MBOAT4	membrane bound O-acyltransferase domain containing 4 [Source:HGNC Symbol;Acc:HGNC:32311]
ADAMTSL1	ADAMTS like 1 [Source:HGNC Symbol;Acc:HGNC:14632]
ALS2CL	ALS2 C-terminal like [Source:HGNC Symbol;Acc:HGNC:20605]
DNAJC22	DnaJ heat shock protein family (Hsp40) member C22 [Source:HGNC Symbol;Acc:HGNC:25802]
CA8	carbonic anhydrase 8 [Source:HGNC Symbol;Acc:HGNC:1382]
DYNAP	dynactin associated protein [Source:HGNC Symbol;Acc:HGNC:26808]
C5orf64	chromosome 5 open reading frame 64 [Source:HGNC Symbol;Acc:HGNC:26744]
TRIM73	tripartite motif containing 73 [Source:HGNC Symbol;Acc:HGNC:18162]
ZNF552	zinc finger protein 552 [Source:HGNC Symbol;Acc:HGNC:26135]
KLHDC7A	kelch domain containing 7A [Source:HGNC Symbol;Acc:HGNC:26791]
LINC00670	long intergenic non-protein coding RNA 670 [Source:HGNC Symbol;Acc:HGNC:44338]
GVQW3	GVQW motif containing 3 [Source:HGNC Symbol;Acc:HGNC:51239]
NSUN7	NOP2/Sun RNA methyltransferase family member 7 [Source:HGNC Symbol;Acc:HGNC:25857]
GATA2	GATA binding protein 2 [Source:HGNC Symbol;Acc:HGNC:4171]
LINC00174	long intergenic non-protein coding RNA 174 [Source:HGNC Symbol;Acc:HGNC:27788]
MKRN3	makorin ring finger protein 3 [Source:HGNC Symbol;Acc:HGNC:7114]
DNHD1	dynein heavy chain domain 1 [Source:HGNC Symbol;Acc:HGNC:26532]
WDR97	WD repeat domain 97 [Source:HGNC Symbol;Acc:HGNC:26959]
PCBP1-AS1	PCBP1 antisense RNA 1 [Source:HGNC Symbol;Acc:HGNC:42948]
MYADM	myeloid associated differentiation marker [Source:HGNC Symbol;Acc:HGNC:7544]
LINC00652	long intergenic non-protein coding RNA 652 [Source:HGNC Symbol;Acc:HGNC:25003]
CSNK1A1L	casein kinase 1 alpha 1 like [Source:HGNC Symbol;Acc:HGNC:20289]
RRH	retinal pigment epithelium-derived rhodopsin homolog [Source:HGNC Symbol;Acc:HGNC:10450]
MTURN	maturin, neural progenitor differentiation regulator homolog [Source:HGNC Symbol;Acc:HGNC:25457]
OR10AA1P	olfactory receptor family 10 subfamily AA member 1 pseudogene [Source:HGNC Symbol;Acc:HGNC:14989]
KCNE1	potassium voltage-gated channel subfamily E regulatory subunit 1 [Source:HGNC Symbol;Acc:HGNC:6240]
HIST1H2AC	histone cluster 1 H2A family member c [Source:HGNC Symbol;Acc:HGNC:4733]
HIST1H2BC	histone cluster 1 H2B family member c [Source:HGNC Symbol;Acc:HGNC:4757]
YOD1	YOD1 deubiquitinase [Source:HGNC Symbol;Acc:HGNC:25035]
SMG1P3	SMG1 pseudogene 3 [Source:HGNC Symbol;Acc:HGNC:49860]
MAP3K15	mitogen-activated protein kinase kinase kinase 15 [Source:HGNC Symbol;Acc:HGNC:31689]
CXCR2	C-X-C motif chemokine receptor 2 [Source:HGNC Symbol;Acc:HGNC:6027]
AC015871.1	Suppressor of tumorigenicity 20 protein [Source:UniProtKB/Swiss-Prot;Acc:Q9HBF5]
LSMEM1	leucine rich single-pass membrane protein 1 [Source:HGNC Symbol;Acc:HGNC:22036]
AC105219.1	breast cancer estrogen-induced apoptosis 2 (BREA2)
HLA-V	major histocompatibility complex, class I, V (pseudogene) [Source:HGNC Symbol;Acc:HGNC:23482]
ZNF746	zinc finger protein 746 [Source:HGNC Symbol;Acc:HGNC:21948]
TLCD5	TLC domain containing 5 [Source:HGNC Symbol;Acc:HGNC:28280]
WASHC1	WASH complex subunit 1 [Source:HGNC Symbol;Acc:HGNC:24361]
AATK	apoptosis associated tyrosine kinase [Source:HGNC Symbol;Acc:HGNC:21]
GPR135	G protein-coupled receptor 135 [Source:HGNC Symbol;Acc:HGNC:19991]
P2RY13	purinergic receptor P2Y13 [Source:HGNC Symbol;Acc:HGNC:4537]
TMEM252	transmembrane protein 252 [Source:HGNC Symbol;Acc:HGNC:28537]
CELF2-AS1	CELF2 antisense RNA 1 [Source:HGNC Symbol;Acc:HGNC:23515]
OR52K2	olfactory receptor family 52 subfamily K member 2 [Source:HGNC Symbol;Acc:HGNC:15223]
GABRG3	gamma-aminobutyric acid type A receptor gamma3 subunit [Source:HGNC Symbol;Acc:HGNC:4088]
DCAF4L1	DDB1 and CUL4 associated factor 4 like 1 [Source:HGNC Symbol;Acc:HGNC:27723]
C1S	complement C1s [Source:HGNC Symbol;Acc:HGNC:1247]
FAM87A	family with sequence similarity 87 member A [Source:HGNC Symbol;Acc:HGNC:27233]
DNM1P46	dynamin 1 pseudogene 46 [Source:HGNC Symbol;Acc:HGNC:35199]
LIMK2	LIM domain kinase 2 [Source:HGNC Symbol;Acc:HGNC:6614]
RNASE10	ribonuclease A family member 10 (inactive) [Source:HGNC Symbol;Acc:HGNC:19275]
TSKU	tsukushi, small leucine rich proteoglycan [Source:HGNC Symbol;Acc:HGNC:28850]
HCAR2	hydroxycarboxylic acid receptor 2 [Source:HGNC Symbol;Acc:HGNC:24827]
C1orf116	chromosome 1 open reading frame 116 [Source:HGNC Symbol;Acc:HGNC:28667]
C16orf72	chromosome 16 open reading frame 72 [Source:HGNC Symbol;Acc:HGNC:30103]
COL18A1	collagen type XVIII alpha 1 chain [Source:HGNC Symbol;Acc:HGNC:2195]
ADGRG3	adhesion G protein-coupled receptor G3 [Source:HGNC Symbol;Acc:HGNC:13728]
TSPEAR-AS2	TSPEAR antisense RNA 2 [Source:HGNC Symbol;Acc:HGNC:16428]
ZNF320	zinc finger protein 320 [Source:HGNC Symbol;Acc:HGNC:13842]
SPNS2	sphingolipid transporter 2 [Source:HGNC Symbol;Acc:HGNC:26992]
NEB	nebulin [Source:HGNC Symbol;Acc:HGNC:7720]
BEGAIN	brain enriched guanylate kinase associated [Source:HGNC Symbol;Acc:HGNC:24163]
CSMD1	CUB and Sushi multiple domains 1 [Source:HGNC Symbol;Acc:HGNC:14026]
PLGLB1	plasminogen like B1 [Source:HGNC Symbol;Acc:HGNC:9072]
CCBE1	collagen and calcium binding EGF domains 1 [Source:HGNC Symbol;Acc:HGNC:29426]
C19orf71	chromosome 19 open reading frame 71 [Source:HGNC Symbol;Acc:HGNC:34496]
RIPK4	receptor interacting serine/threonine kinase 4 [Source:HGNC Symbol;Acc:HGNC:496]
KLRC4	killer cell lectin like receptor C4 [Source:HGNC Symbol;Acc:HGNC:6377]
SERHL2	serine hydrolase like 2 [Source:HGNC Symbol;Acc:HGNC:29446]
PCBP3	poly(rC) binding protein 3 [Source:HGNC Symbol;Acc:HGNC:8651]
SMG1P5	SMG1 pseudogene 5 [Source:HGNC Symbol;Acc:HGNC:49862]
ZNF438	zinc finger protein 438 [Source:HGNC Symbol;Acc:HGNC:21029]
CCR3	C-C motif chemokine receptor 3 [Source:HGNC Symbol;Acc:HGNC:1604]
CMTM4	CKLF like MARVEL transmembrane domain containing 4 [Source:HGNC Symbol;Acc:HGNC:19175]
KREMEN1	kringle containing transmembrane protein 1 [Source:HGNC Symbol;Acc:HGNC:17550]
NCF4-AS1	NCF4 antisense RNA 1 [Source:HGNC Symbol;Acc:HGNC:40393]
TTC32	tetratricopeptide repeat domain 32 [Source:HGNC Symbol;Acc:HGNC:32954]
TREML3P	triggering receptor expressed on myeloid cells like 3, pseudogene [Source:HGNC Symbol;Acc:HGNC:30806]
C1QTNF12	C1q and TNF related 12 [Source:HGNC Symbol;Acc:HGNC:32308]
GOLGA6L4	golgin A6 family like 4 [Source:HGNC Symbol;Acc:HGNC:27256]
TACSTD2	tumor associated calcium signal transducer 2 [Source:HGNC Symbol;Acc:HGNC:11530]
SRPK3	SRSF protein kinase 3 [Source:HGNC Symbol;Acc:HGNC:11402]
CSF1	colony stimulating factor 1 [Source:HGNC Symbol;Acc:HGNC:2432]
WDR27	WD repeat domain 27 [Source:HGNC Symbol;Acc:HGNC:21248]
KCNH7	potassium voltage-gated channel subfamily H member 7 [Source:HGNC Symbol;Acc:HGNC:18863]
KRBA2	KRAB-A domain containing 2 [Source:HGNC Symbol;Acc:HGNC:26989]
SEPTIN5	septin 5 [Source:HGNC Symbol;Acc:HGNC:9164]
CHRM5	cholinergic receptor muscarinic 5 [Source:HGNC Symbol;Acc:HGNC:1954]
NT5C1B	5'-nucleotidase, cytosolic IB [Source:HGNC Symbol;Acc:HGNC:17818]
SLC2A3P2	solute carrier family 2 member 3 pseudogene 2 [Source:HGNC Symbol;Acc:HGNC:31074]
SLC24A3	solute carrier family 24 member 3 [Source:HGNC Symbol;Acc:HGNC:10977]
MFSD6L	major facilitator superfamily domain containing 6 like [Source:HGNC Symbol;Acc:HGNC:26656]
IFITM2	interferon induced transmembrane protein 2 [Source:HGNC Symbol;Acc:HGNC:5413]
KIAA0825	KIAA0825 [Source:HGNC Symbol;Acc:HGNC:28532]
ZBTB37	zinc finger and BTB domain containing 37 [Source:HGNC Symbol;Acc:HGNC:28365]
AC138393.1	septin 7 (SEPT7) pseudogene
L3MBTL1	L3MBTL histone methyl-lysine binding protein 1 [Source:HGNC Symbol;Acc:HGNC:15905]
PRKG1	protein kinase cGMP-dependent 1 [Source:HGNC Symbol;Acc:HGNC:9414]
TLCD2	TLC domain containing 2 [Source:HGNC Symbol;Acc:HGNC:33522]
LSAMP	limbic system associated membrane protein [Source:HGNC Symbol;Acc:HGNC:6705]
PCGF3	polycomb group ring finger 3 [Source:HGNC Symbol;Acc:HGNC:10066]
PBX1	PBX homeobox 1 [Source:HGNC Symbol;Acc:HGNC:8632]
SHC4	SHC adaptor protein 4 [Source:HGNC Symbol;Acc:HGNC:16743]
PMEL	premelanosome protein [Source:HGNC Symbol;Acc:HGNC:10880]
SMG1P4	SMG1 pseudogene 4 [Source:HGNC Symbol;Acc:HGNC:49861]
ARL17A	ADP ribosylation factor like GTPase 17A [Source:HGNC Symbol;Acc:HGNC:24096]
FFAR3	free fatty acid receptor 3 [Source:HGNC Symbol;Acc:HGNC:4499]
LINC00839	long intergenic non-protein coding RNA 839 [Source:HGNC Symbol;Acc:HGNC:28269]
RNPC3	RNA binding region (RNP1, RRM) containing 3 [Source:HGNC Symbol;Acc:HGNC:18666]
IRS2	insulin receptor substrate 2 [Source:HGNC Symbol;Acc:HGNC:6126]
C7orf61	chromosome 7 open reading frame 61 [Source:HGNC Symbol;Acc:HGNC:22135]
AC021092.1	novel transcript, antisense to ZNF225 and ZNF224
ZNF529	zinc finger protein 529 [Source:HGNC Symbol;Acc:HGNC:29328]
KRT73	keratin 73 [Source:HGNC Symbol;Acc:HGNC:28928]
ARGFX	arginine-fifty homeobox [Source:HGNC Symbol;Acc:HGNC:30146]
LRRC70	leucine rich repeat containing 70 [Source:HGNC Symbol;Acc:HGNC:35155]
LILRP1	leukocyte immunoglobulin-like receptor pseudogene 1 [Source:HGNC Symbol;Acc:HGNC:15496]
CCDC84	coiled-coil domain containing 84 [Source:HGNC Symbol;Acc:HGNC:30460]
CYP4F12	cytochrome P450 family 4 subfamily F member 12 [Source:HGNC Symbol;Acc:HGNC:18857]
TMEM212	transmembrane protein 212 [Source:HGNC Symbol;Acc:HGNC:34295]
SLC36A2	solute carrier family 36 member 2 [Source:HGNC Symbol;Acc:HGNC:18762]
GOLGA8R	golgin A8 family member R [Source:HGNC Symbol;Acc:HGNC:44407]
CCDC30	coiled-coil domain containing 30 [Source:HGNC Symbol;Acc:HGNC:26103]
FCAR	Fc fragment of IgA receptor [Source:HGNC Symbol;Acc:HGNC:3608]
ANKRD20A5P	ankyrin repeat domain 20 family member A5, pseudogene [Source:HGNC Symbol;Acc:HGNC:33833]
MYT1L	myelin transcription factor 1 like [Source:HGNC Symbol;Acc:HGNC:7623]
CYP4F3	cytochrome P450 family 4 subfamily F member 3 [Source:HGNC Symbol;Acc:HGNC:2646]
CEACAM19	carcinoembryonic antigen related cell adhesion molecule 19 [Source:HGNC Symbol;Acc:HGNC:31951]
ZNF397	zinc finger protein 397 [Source:HGNC Symbol;Acc:HGNC:18818]
GPR141	G protein-coupled receptor 141 [Source:HGNC Symbol;Acc:HGNC:19997]
LHFPL3	LHFPL tetraspan subfamily member 3 [Source:HGNC Symbol;Acc:HGNC:6589]
COL4A1	collagen type IV alpha 1 chain [Source:HGNC Symbol;Acc:HGNC:2202]
AGMO	alkylglycerol monooxygenase [Source:HGNC Symbol;Acc:HGNC:33784]
C2orf88	chromosome 2 open reading frame 88 [Source:HGNC Symbol;Acc:HGNC:28191]
DNAJB13	DnaJ heat shock protein family (Hsp40) member B13 [Source:HGNC Symbol;Acc:HGNC:30718]
GABRD	gamma-aminobutyric acid type A receptor delta subunit [Source:HGNC Symbol;Acc:HGNC:4084]
DNAH17	dynein axonemal heavy chain 17 [Source:HGNC Symbol;Acc:HGNC:2946]
PEAR1	platelet endothelial aggregation receptor 1 [Source:HGNC Symbol;Acc:HGNC:33631]
RILPL1	Rab interacting lysosomal protein like 1 [Source:HGNC Symbol;Acc:HGNC:26814]
WNT7B	Wnt family member 7B [Source:HGNC Symbol;Acc:HGNC:12787]
EYS	eyes shut homolog [Source:HGNC Symbol;Acc:HGNC:21555]
TMPPE	transmembrane protein with metallophosphoesterase domain [Source:HGNC Symbol;Acc:HGNC:33865]
NCR3LG1	natural killer cell cytotoxicity receptor 3 ligand 1 [Source:HGNC Symbol;Acc:HGNC:42400]
AGAP4	ArfGAP with GTPase domain, ankyrin repeat and PH domain 4 [Source:HGNC Symbol;Acc:HGNC:23459]
C15orf62	chromosome 15 open reading frame 62 [Source:HGNC Symbol;Acc:HGNC:34489]
C3orf62	chromosome 3 open reading frame 62 [Source:HGNC Symbol;Acc:HGNC:24771]
H3F3C	H3 histone family member 3C [Source:HGNC Symbol;Acc:HGNC:33164]
GOLGA6L3	golgin A6 family like 3 [Source:HGNC Symbol;Acc:HGNC:37441]
CERKL	ceramide kinase like [Source:HGNC Symbol;Acc:HGNC:21699]
CFAP54	cilia and flagella associated protein 54 [Source:HGNC Symbol;Acc:HGNC:26456]
HMX3	H6 family homeobox 3 [Source:HGNC Symbol;Acc:HGNC:5019]
PTAR1	protein prenyltransferase alpha subunit repeat containing 1 [Source:HGNC Symbol;Acc:HGNC:30449]
ZNF548	zinc finger protein 548 [Source:HGNC Symbol;Acc:HGNC:26561]
ZDHHC11	zinc finger DHHC-type containing 11 [Source:HGNC Symbol;Acc:HGNC:19158]
TMC3	transmembrane channel like 3 [Source:HGNC Symbol;Acc:HGNC:22995]
AC099489.1	novel lipoprotein amino terminal region containing protein
LRRK2	leucine rich repeat kinase 2 [Source:HGNC Symbol;Acc:HGNC:18618]
ADAT2	adenosine deaminase tRNA specific 2 [Source:HGNC Symbol;Acc:HGNC:21172]
PLAC9	placenta associated 9 [Source:HGNC Symbol;Acc:HGNC:19255]
UBE2Q2P1	ubiquitin conjugating enzyme E2 Q2 pseudogene 1 [Source:HGNC Symbol;Acc:HGNC:37439]
ZNF573	zinc finger protein 573 [Source:HGNC Symbol;Acc:HGNC:26420]
ZNF600	zinc finger protein 600 [Source:HGNC Symbol;Acc:HGNC:30951]
DPY19L2P1	DPY19L2 pseudogene 1 [Source:HGNC Symbol;Acc:HGNC:22305]
DRICH1	aspartate rich 1 [Source:HGNC Symbol;Acc:HGNC:28031]
KAZN	kazrin, periplakin interacting protein [Source:HGNC Symbol;Acc:HGNC:29173]
RPS2P46	ribosomal protein S2 pseudogene 46 [Source:HGNC Symbol;Acc:HGNC:35839]
USP32P3	ubiquitin specific peptidase 32 pseudogene 3 [Source:HGNC Symbol;Acc:HGNC:43576]
SYCP2	synaptonemal complex protein 2 [Source:HGNC Symbol;Acc:HGNC:11490]
IL1RAP	interleukin 1 receptor accessory protein [Source:HGNC Symbol;Acc:HGNC:5995]
FAT4	FAT atypical cadherin 4 [Source:HGNC Symbol;Acc:HGNC:23109]
COLCA1	colorectal cancer associated 1 [Source:HGNC Symbol;Acc:HGNC:33789]
EEF1A1P5	eukaryotic translation elongation factor 1 alpha 1 pseudogene 5 [Source:HGNC Symbol;Acc:HGNC:3200]
LCOR	ligand dependent nuclear receptor corepressor [Source:HGNC Symbol;Acc:HGNC:29503]
GARS-DT	GARS divergent transcript [Source:HGNC Symbol;Acc:HGNC:48951]
MFSD14C	major facilitator superfamily domain containing 14C [Source:HGNC Symbol;Acc:HGNC:23672]
NLGN3	neuroligin 3 [Source:HGNC Symbol;Acc:HGNC:14289]
NTNG2	netrin G2 [Source:HGNC Symbol;Acc:HGNC:14288]
THEM5	thioesterase superfamily member 5 [Source:HGNC Symbol;Acc:HGNC:26755]
EPHB4	EPH receptor B4 [Source:HGNC Symbol;Acc:HGNC:3395]
MME	membrane metalloendopeptidase [Source:HGNC Symbol;Acc:HGNC:7154]
ZNF136	zinc finger protein 136 [Source:HGNC Symbol;Acc:HGNC:12920]
TECPR2	tectonin beta-propeller repeat containing 2 [Source:HGNC Symbol;Acc:HGNC:19957]
LINC00173	long intergenic non-protein coding RNA 173 [Source:HGNC Symbol;Acc:HGNC:33791]
AC009022.1	novel transcript
ZNF700	zinc finger protein 700 [Source:HGNC Symbol;Acc:HGNC:25292]
OR52K1	olfactory receptor family 52 subfamily K member 1 [Source:HGNC Symbol;Acc:HGNC:15222]
ANKRD36B	ankyrin repeat domain 36B [Source:HGNC Symbol;Acc:HGNC:29333]
HCAR1	hydroxycarboxylic acid receptor 1 [Source:HGNC Symbol;Acc:HGNC:4532]
IGF2R	insulin like growth factor 2 receptor [Source:HGNC Symbol;Acc:HGNC:5467]
SLC25A29	solute carrier family 25 member 29 [Source:HGNC Symbol;Acc:HGNC:20116]
LRRC8B	leucine rich repeat containing 8 VRAC subunit B [Source:HGNC Symbol;Acc:HGNC:30692]
AC107956.1	ribosomal protein S2 (RPS2) pseudogene
NEK5	NIMA related kinase 5 [Source:HGNC Symbol;Acc:HGNC:7748]
PIWIL2	piwi like RNA-mediated gene silencing 2 [Source:HGNC Symbol;Acc:HGNC:17644]
MIRLET7BHG	MIRLET7B host gene [Source:HGNC Symbol;Acc:HGNC:37189]
NOL4L	nucleolar protein 4 like [Source:HGNC Symbol;Acc:HGNC:16106]
SLC22A4	solute carrier family 22 member 4 [Source:HGNC Symbol;Acc:HGNC:10968]
RAMP2-AS1	RAMP2 antisense RNA 1 [Source:HGNC Symbol;Acc:HGNC:44358]
PELI1	pellino E3 ubiquitin protein ligase 1 [Source:HGNC Symbol;Acc:HGNC:8827]
DACT3	dishevelled binding antagonist of beta catenin 3 [Source:HGNC Symbol;Acc:HGNC:30745]
OR6N1	olfactory receptor family 6 subfamily N member 1 [Source:HGNC Symbol;Acc:HGNC:15034]
C5AR1	complement C5a receptor 1 [Source:HGNC Symbol;Acc:HGNC:1338]
SSPO	SCO-spondin [Source:HGNC Symbol;Acc:HGNC:21998]
BCO2	beta-carotene oxygenase 2 [Source:HGNC Symbol;Acc:HGNC:18503]
CXorf40A	chromosome X open reading frame 40A [Source:HGNC Symbol;Acc:HGNC:28089]
AL157838.1	novel transcript, antisense to ZNF217
LHFPL5	LHFPL tetraspan subfamily member 5 [Source:HGNC Symbol;Acc:HGNC:21253]
MAP1LC3C	microtubule associated protein 1 light chain 3 gamma [Source:HGNC Symbol;Acc:HGNC:13353]
ZNF81	zinc finger protein 81 [Source:HGNC Symbol;Acc:HGNC:13156]
AC122129.1	novel transcript, antisense to TOM1L2
OCLN	occludin [Source:HGNC Symbol;Acc:HGNC:8104]
HIST4H4	histone cluster 4 H4 [Source:HGNC Symbol;Acc:HGNC:20510]
SLC22A20P	solute carrier family 22 member 20, pseudogene [Source:HGNC Symbol;Acc:HGNC:29867]
INKA2	inka box actin regulator 2 [Source:HGNC Symbol;Acc:HGNC:28045]
HRNR	hornerin [Source:HGNC Symbol;Acc:HGNC:20846]
DNM3	dynamin 3 [Source:HGNC Symbol;Acc:HGNC:29125]
GOLGA6L9	golgin A6 family like 9 [Source:HGNC Symbol;Acc:HGNC:37229]
CLEC9A	C-type lectin domain containing 9A [Source:HGNC Symbol;Acc:HGNC:26705]
DEFB107B	defensin beta 107B [Source:HGNC Symbol;Acc:HGNC:31918]
CACNA1E	calcium voltage-gated channel subunit alpha1 E [Source:HGNC Symbol;Acc:HGNC:1392]
AC131392.1	glucuronidase, beta (GUSB) pseudogene
ZKSCAN8	zinc finger with KRAB and SCAN domains 8 [Source:HGNC Symbol;Acc:HGNC:12983]
AL354714.1	antisense to ITLN2
NTRK1	neurotrophic receptor tyrosine kinase 1 [Source:HGNC Symbol;Acc:HGNC:8031]
ZNF587	zinc finger protein 587 [Source:HGNC Symbol;Acc:HGNC:30955]
TPM2	tropomyosin 2 [Source:HGNC Symbol;Acc:HGNC:12011]
NBR2	neighbor of BRCA1 lncRNA 2 [Source:HGNC Symbol;Acc:HGNC:20691]
MDM4	MDM4 regulator of p53 [Source:HGNC Symbol;Acc:HGNC:6974]
TAFA2	TAFA chemokine like family member 2 [Source:HGNC Symbol;Acc:HGNC:21589]
SLC5A3	solute carrier family 5 member 3 [Source:HGNC Symbol;Acc:HGNC:11038]
SYCP1	synaptonemal complex protein 1 [Source:HGNC Symbol;Acc:HGNC:11487]
GK	glycerol kinase [Source:HGNC Symbol;Acc:HGNC:4289]
RYR3	ryanodine receptor 3 [Source:HGNC Symbol;Acc:HGNC:10485]
HSD3BP5	hydroxy-delta-5-steroid dehydrogenase, 3 beta, pseudogene 5 [Source:HGNC Symbol;Acc:HGNC:5223]
MT-ATP6	mitochondrially encoded ATP synthase membrane subunit 6 [Source:HGNC Symbol;Acc:HGNC:7414]
DMD	dystrophin [Source:HGNC Symbol;Acc:HGNC:2928]
AL445248.1	novel transcript
AC012454.1	novel pseudogene
AL591503.1	novel transcript
E2F3P2	E2F transcription factor 3 pseudogene 2 [Source:HGNC Symbol;Acc:HGNC:3117]
LINC00449	long intergenic non-protein coding RNA 449 [Source:HGNC Symbol;Acc:HGNC:42786]
AC009163.1	novel transcript, antisense to CHST6
AC144450.1	novel transcript
CR1	complement C3b/C4b receptor 1 (Knops blood group) [Source:HGNC Symbol;Acc:HGNC:2334]
LINC00862	long intergenic non-protein coding RNA 862 [Source:HGNC Symbol;Acc:HGNC:21901]
SPRN	shadow of prion protein [Source:HGNC Symbol;Acc:HGNC:16871]
ADAMTSL4-AS1	ADAMTSL4 antisense RNA 1 [Source:HGNC Symbol;Acc:HGNC:32041]
ATP1A1-AS1	ATP1A1 antisense RNA 1 [Source:HGNC Symbol;Acc:HGNC:28262]
C6orf163	chromosome 6 open reading frame 163 [Source:HGNC Symbol;Acc:HGNC:21403]
LINC01270	long intergenic non-protein coding RNA 1270 [Source:HGNC Symbol;Acc:HGNC:27658]
NHSL2	NHS like 2 [Source:HGNC Symbol;Acc:HGNC:33737]
ZDHHC18	zinc finger DHHC-type containing 18 [Source:HGNC Symbol;Acc:HGNC:20712]
RPL12P16	ribosomal protein L12 pseudogene 16 [Source:HGNC Symbol;Acc:HGNC:36926]
AL662899.1	novel transcript
TRIM51BP	tripartite motif-containing 51B, pseudogene [Source:HGNC Symbol;Acc:HGNC:37145]
POU5F1	POU class 5 homeobox 1 [Source:HGNC Symbol;Acc:HGNC:9221]
TRIM40	tripartite motif containing 40 [Source:HGNC Symbol;Acc:HGNC:18736]
AC115618.1	novel transcript, antisense to RBM3
HLA-J	major histocompatibility complex, class I, J (pseudogene) [Source:HGNC Symbol;Acc:HGNC:4967]
GABBR1	gamma-aminobutyric acid type B receptor subunit 1 [Source:HGNC Symbol;Acc:HGNC:4070]
NAT8B	N-acetyltransferase 8B (putative, gene/pseudogene) [Source:HGNC Symbol;Acc:HGNC:30235]
CD177	CD177 molecule [Source:HGNC Symbol;Acc:HGNC:30072]
FAM71F2	family with sequence similarity 71 member F2 [Source:HGNC Symbol;Acc:HGNC:27998]
C2orf91	chromosome 2 open reading frame 91 [Source:HGNC Symbol;Acc:HGNC:42966]
LINC00654	long intergenic non-protein coding RNA 654 [Source:HGNC Symbol;Acc:HGNC:27154]
SPDYE2	speedy/RINGO cell cycle regulator family member E2 [Source:HGNC Symbol;Acc:HGNC:33841]
TMEM170B	transmembrane protein 170B [Source:HGNC Symbol;Acc:HGNC:34244]
MUC12	mucin 12, cell surface associated [Source:HGNC Symbol;Acc:HGNC:7510]
SAP25	Sin3A associated protein 25 [Source:HGNC Symbol;Acc:HGNC:41908]
NT5M	5',3'-nucleotidase, mitochondrial [Source:HGNC Symbol;Acc:HGNC:15769]
LINC01460	long intergenic non-protein coding RNA 1460 [Source:HGNC Symbol;Acc:HGNC:50858]
SPDYE18	speedy/RINGO cell cycle regulator family member E18 [Source:HGNC Symbol;Acc:HGNC:51514]
CYP2D7	cytochrome P450 family 2 subfamily D member 7 (gene/pseudogene) [Source:HGNC Symbol;Acc:HGNC:2624]
C1RL-AS1	C1RL antisense RNA 1 [Source:HGNC Symbol;Acc:HGNC:27461]
AC108134.1	novel transcript, antisense to CCDC64B
CEMP1	cementum protein 1 [Source:HGNC Symbol;Acc:HGNC:32553]
C21orf62	chromosome 21 open reading frame 62 [Source:HGNC Symbol;Acc:HGNC:1305]
AC105345.1	novel transcript
DOK6	docking protein 6 [Source:HGNC Symbol;Acc:HGNC:28301]
ZDHHC11B	zinc finger DHHC-type containing 11B [Source:HGNC Symbol;Acc:HGNC:32962]
EGFEM1P	EGF like and EMI domain containing 1, pseudogene [Source:HGNC Symbol;Acc:HGNC:25149]
ANKUB1	ankyrin repeat and ubiquitin domain containing 1 [Source:HGNC Symbol;Acc:HGNC:29642]
HCG27	HLA complex group 27 [Source:HGNC Symbol;Acc:HGNC:27366]
CFAP44	cilia and flagella associated protein 44 [Source:HGNC Symbol;Acc:HGNC:25631]
MT-TS1	mitochondrially encoded tRNA-Ser (UCN) 1 [Source:HGNC Symbol;Acc:HGNC:7497]
TAS2R15P	taste 2 receptor member 15 pseudogene [Source:HGNC Symbol;Acc:HGNC:19106]
TAS2R14	taste 2 receptor member 14 [Source:HGNC Symbol;Acc:HGNC:14920]
LINC01089	long intergenic non-protein coding RNA 1089 [Source:HGNC Symbol;Acc:HGNC:27886]
LINC02656	long intergenic non-protein coding RNA 2656 [Source:HGNC Symbol;Acc:HGNC:54142]
OR2A42	olfactory receptor family 2 subfamily A member 42 [Source:HGNC Symbol;Acc:HGNC:31230]
POU5F1B	POU class 5 homeobox 1B [Source:HGNC Symbol;Acc:HGNC:9223]
Z99572.1	novel transcript
AL353625.1	calcium binding protein P22 (CHP) pseudogene
CFAP45	cilia and flagella associated protein 45 [Source:HGNC Symbol;Acc:HGNC:17229]
AL590867.1	novel transcript
KLHL23	kelch like family member 23 [Source:HGNC Symbol;Acc:HGNC:27506]
RPL22P1	ribosomal protein L22 pseudogene 1 [Source:HGNC Symbol;Acc:HGNC:17998]
MLLT11	MLLT11 transcription factor 7 cofactor [Source:HGNC Symbol;Acc:HGNC:16997]
ASIC3	acid sensing ion channel subunit 3 [Source:HGNC Symbol;Acc:HGNC:101]
MARCKSL1P1	MARCKS like 1 pseudogene 1 [Source:HGNC Symbol;Acc:HGNC:45239]
MXD3	MAX dimerization protein 3 [Source:HGNC Symbol;Acc:HGNC:14008]
GPC2	glypican 2 [Source:HGNC Symbol;Acc:HGNC:4450]
YBX2P1	Y-box binding protein 2 pseudogene 1 [Source:HGNC Symbol;Acc:HGNC:49498]
ERV3-1	endogenous retrovirus group 3 member 1, envelope [Source:HGNC Symbol;Acc:HGNC:3454]
GBP7	guanylate binding protein 7 [Source:HGNC Symbol;Acc:HGNC:29606]
IMPDH1P5	inosine monophosphate dehydrogenase 1 pseudogene 5 [Source:HGNC Symbol;Acc:HGNC:33960]
AC068050.1	ribosomal protein L31 (RPL31) pseudogene
RPL11P3	ribosomal protein L11 pseudogene 3 [Source:HGNC Symbol;Acc:HGNC:36342]
FAM209B	family with sequence similarity 209 member B [Source:HGNC Symbol;Acc:HGNC:16101]
ZNF337-AS1	ZNF337 antisense RNA 1 [Source:HGNC Symbol;Acc:HGNC:40759]
EMP2	epithelial membrane protein 2 [Source:HGNC Symbol;Acc:HGNC:3334]
RPL21P75	ribosomal protein L21 pseudogene 75 [Source:HGNC Symbol;Acc:HGNC:36460]
AC092798.1	ribosomal protein L32 (RPL32) pseudogene
SLC23A3	solute carrier family 23 member 3 [Source:HGNC Symbol;Acc:HGNC:20601]
NPM1P33	nucleophosmin 1 pseudogene 33 [Source:HGNC Symbol;Acc:HGNC:45212]
CLDN9	claudin 9 [Source:HGNC Symbol;Acc:HGNC:2051]
RRM2P3	ribonucleotide reductase M2 polypeptide pseudogene 3 [Source:HGNC Symbol;Acc:HGNC:10455]
TTLL3	tubulin tyrosine ligase like 3 [Source:HGNC Symbol;Acc:HGNC:24483]
LDHAP4	lactate dehydrogenase A pseudogene 4 [Source:HGNC Symbol;Acc:HGNC:6539]
TMEM213	transmembrane protein 213 [Source:HGNC Symbol;Acc:HGNC:27220]
LINC00887	long intergenic non-protein coding RNA 887 [Source:HGNC Symbol;Acc:HGNC:48574]
PLEKHM1P1	pleckstrin homology and RUN domain containing M1 pseudogene 1 [Source:HGNC Symbol;Acc:HGNC:35411]
ZNF788P	zinc finger family member 788, pseudogene [Source:HGNC Symbol;Acc:HGNC:33112]
HNRNPA1P10	heterogeneous nuclear ribonucleoprotein A1 pseudogene 10 [Source:HGNC Symbol;Acc:HGNC:39128]
AC124312.1	novel protein
SCART1	scavenger receptor family member expressed on T cells 1 [Source:HGNC Symbol;Acc:HGNC:32411]
AC009053.1	pyruvate dehydrogenase phosphatase regulatory subunit (PDPR) pseudogene
BBIP1	BBSome interacting protein 1 [Source:HGNC Symbol;Acc:HGNC:28093]
FAM185BP	family with sequence similarity 185 member B, pseudogene [Source:HGNC Symbol;Acc:HGNC:21813]
PLIN5	perilipin 5 [Source:HGNC Symbol;Acc:HGNC:33196]
RPS15AP1	ribosomal protein S15a pseudogene 1 [Source:HGNC Symbol;Acc:HGNC:16598]
GTF2IRD2P1	GTF2I repeat domain containing 2 pseudogene 1 [Source:HGNC Symbol;Acc:HGNC:33127]
KRT8P26	keratin 8 pseudogene 26 [Source:HGNC Symbol;Acc:HGNC:33378]
AL161756.1	novel transcript
AC092821.1	alpha-2-macroglobulin like 1 pseudogene
MS4A4E	membrane spanning 4-domains A4E [Source:HGNC Symbol;Acc:HGNC:14284]
SMTNL1	smoothelin like 1 [Source:HGNC Symbol;Acc:HGNC:32394]
LINC01588	long intergenic non-protein coding RNA 1588 [Source:HGNC Symbol;Acc:HGNC:27503]
COL28A1	collagen type XXVIII alpha 1 chain [Source:HGNC Symbol;Acc:HGNC:22442]
AL008729.1	novel transcript, antisense to PHACTR1
AC025171.2	novel transcript, antisense to ANXA2R
AC138409.2	Putative beta-glucuronidase-like protein FLJ75287 pseudogene
OR7E122P	olfactory receptor family 7 subfamily E member 122 pseudogene [Source:HGNC Symbol;Acc:HGNC:15050]
LINC02449	long intergenic non-protein coding RNA 2449 [Source:HGNC Symbol;Acc:HGNC:53381]
LINC02649	long intergenic non-protein coding RNA 2649 [Source:HGNC Symbol;Acc:HGNC:54134]
GOLGA8B	golgin A8 family member B [Source:HGNC Symbol;Acc:HGNC:31973]
LINC00189	long intergenic non-protein coding RNA 189 [Source:HGNC Symbol;Acc:HGNC:18461]
FRG1JP	FSHD region gene 1 family member J, pseudogene [Source:HGNC Symbol;Acc:HGNC:51768]
SDHAP2	succinate dehydrogenase complex flavoprotein subunit A pseudogene 2 [Source:HGNC Symbol;Acc:HGNC:27408]
AC245297.1	phosphodiesterase 4D interacting protein (myomegalin) (PDE4DIP) pseudogene
TTC34	tetratricopeptide repeat domain 34 [Source:HGNC Symbol;Acc:HGNC:34297]
HIST1H1PS1	histone cluster 1 H1 pseudogene 1 [Source:HGNC Symbol;Acc:HGNC:19163]
AL589993.1	DEAD/H (Asp-Glu-Ala-Asp/His) box polypeptide 24 (DDX24) pseudogene
AL031777.1	ribosomal protein S10 (RPS10) pseudogene
AL109955.1	novel transcript
AL021407.3	PERP, TP53 apoptosis effector (PERP) pseudogene
TATDN2P2	TatD DNase domain containing 2 pseudogene 2 [Source:HGNC Symbol;Acc:HGNC:39255]
AL391903.1	triggering receptor expressed on myeloid cells 1 (TREM1) pseudogene
FAM228B	family with sequence similarity 228 member B [Source:HGNC Symbol;Acc:HGNC:24736]
AC093802.1	novel transcript
RPL21P119	ribosomal protein L21 pseudogene 119 [Source:HGNC Symbol;Acc:HGNC:35614]
RPS18P9	ribosomal protein S18 pseudogene 9 [Source:HGNC Symbol;Acc:HGNC:36483]
TAS2R40	taste 2 receptor member 40 [Source:HGNC Symbol;Acc:HGNC:18885]
XKR9	XK related 9 [Source:HGNC Symbol;Acc:HGNC:20937]
OR2A1	olfactory receptor family 2 subfamily A member 1 [Source:HGNC Symbol;Acc:HGNC:8229]
RN7SKP16	RN7SK pseudogene 16 [Source:HGNC Symbol;Acc:HGNC:45740]
RNU6-447P	RNA, U6 small nuclear 447, pseudogene [Source:HGNC Symbol;Acc:HGNC:47410]
TRIM49D1	tripartite motif containing 49D1 [Source:HGNC Symbol;Acc:HGNC:43973]
KIF28P	kinesin family member 28, pseudogene [Source:HGNC Symbol;Acc:HGNC:49205]
RABGAP1L-IT1	RABGAP1L intronic transcript 1 [Source:HGNC Symbol;Acc:HGNC:41471]
HLA-DQB1-AS1	HLA-DQB1 antisense RNA 1 [Source:HGNC Symbol;Acc:HGNC:39762]
LINC00630	long intergenic non-protein coding RNA 630 [Source:HGNC Symbol;Acc:HGNC:44263]
SMPD4P1	sphingomyelin phosphodiesterase 4 pseudogene 1 [Source:HGNC Symbol;Acc:HGNC:39673]
AF230666.1	novel transcript, antisense to PHF20L1
LINC01422	long intergenic non-protein coding RNA 1422 [Source:HGNC Symbol;Acc:HGNC:50728]
CCDC18-AS1	CCDC18 antisense RNA 1 [Source:HGNC Symbol;Acc:HGNC:52262]
SIRPB3P	signal regulatory protein beta 3, pseudogene [Source:HGNC Symbol;Acc:HGNC:49209]
TSSC2	tumor suppressing subtransferable candidate 2 pseudogene [Source:HGNC Symbol;Acc:HGNC:12384]
FAM95B1	family with sequence similarity 95 member B1 [Source:HGNC Symbol;Acc:HGNC:32318]
AC147651.1	novel transcript
LGALSL-DT	LGALSL divergent transcript [Source:HGNC Symbol;Acc:HGNC:53951]
CHROMR	cholesterol induced regulator of metabolism RNA [Source:HGNC Symbol;Acc:HGNC:54059]
MIR181A2HG	MIR181A2 host gene [Source:HGNC Symbol;Acc:HGNC:37188]
AL049795.1	novel transcript
SNHG14	small nucleolar RNA host gene 14 [Source:HGNC Symbol;Acc:HGNC:37462]
AC245452.1	novel transcript, antisense to PPM1F and TOP3B
UBE2SP2	ubiquitin conjugating enzyme E2 S pseudogene 2 [Source:HGNC Symbol;Acc:HGNC:32196]
AC000123.1	novel transcript
SNX18P9	sorting nexin 18 pseudogene 9 [Source:HGNC Symbol;Acc:HGNC:39617]
C5orf66	chromosome 5 open reading frame 66 [Source:HGNC Symbol;Acc:HGNC:48332]
AC022400.1	novel transcript
OR2L1P	olfactory receptor family 2 subfamily L member 1 pseudogene [Source:HGNC Symbol;Acc:HGNC:8265]
WARS2-IT1	WARS2 intronic transcript 1 [Source:HGNC Symbol;Acc:HGNC:41393]
RPL7P57	ribosomal protein L7 pseudogene 57 [Source:HGNC Symbol;Acc:HGNC:35901]
AC138150.1	novel transcript, antisense to HEXIM1 and HEXIM2
HNRNPA1P48	heterogeneous nuclear ribonucleoprotein A1 pseudogene 48 [Source:HGNC Symbol;Acc:HGNC:48778]
RTCA-AS1	RTCA antisense RNA 1 [Source:HGNC Symbol;Acc:HGNC:50573]
AL391095.1	novel transcript
SH3BP5-AS1	SH3BP5 antisense RNA 1 [Source:HGNC Symbol;Acc:HGNC:44501]
NPIPA3	nuclear pore complex interacting protein family member A3 [Source:HGNC Symbol;Acc:HGNC:41978]
AC063965.2	novel transcript, sense intronic to PTEN
AP000704.1	novel transcript
LINC00853	long intergenic non-protein coding RNA 853 [Source:HGNC Symbol;Acc:HGNC:43716]
GCSHP5	glycine cleavage system protein H pseudogene 5 [Source:HGNC Symbol;Acc:HGNC:44195]
AL133351.1	novel transcript
AC138028.2	novel transcript, antisense to FAM38A
POT1-AS1	POT1 antisense RNA 1 [Source:HGNC Symbol;Acc:HGNC:49459]
AL591684.1	novel transcript
AL391684.1	novel transcript
AL390066.1	novel transcript
INE1	inactivation escape 1 [Source:HGNC Symbol;Acc:HGNC:6060]
EIF4BP7	eukaryotic translation initiation factor 4B pseudogene 7 [Source:HGNC Symbol;Acc:HGNC:37940]
AL162586.1	novel transcript
CATIP-AS1	CATIP antisense RNA 1 [Source:HGNC Symbol;Acc:HGNC:41080]
SLC9A3-AS1	SLC9A3 antisense RNA 1 [Source:HGNC Symbol;Acc:HGNC:40550]
DUTP6	deoxyuridine triphosphatase pseudogene 6 [Source:HGNC Symbol;Acc:HGNC:39519]
AL513327.1	novel transcript
BX571846.1	novel transcript
AC121247.1	novel transcript
RBMS1P1	RNA binding motif single stranded interacting protein 1 pseudogene 1 [Source:HGNC Symbol;Acc:HGNC:9908]
AL021707.1	novel transcript
AC069282.1	pseudogene similar to part of TTK protein kinase TTK
DOCK4-AS1	DOCK4 antisense RNA 1 [Source:HGNC Symbol;Acc:HGNC:40876]
EDNRB-AS1	EDNRB antisense RNA 1 [Source:HGNC Symbol;Acc:HGNC:49045]
MTND2P28	MT-ND2 pseudogene 28 [Source:HGNC Symbol;Acc:HGNC:42129]
MEG8	maternally expressed 8, small nucleolar RNA host gene [Source:HGNC Symbol;Acc:HGNC:14574]
AL121917.1	novel transcript, antisense to GNAS
RUSC1-AS1	RUSC1 antisense RNA 1 [Source:HGNC Symbol;Acc:HGNC:26680]
C3orf86	chromosome 3 open reading frame 86 [Source:HGNC Symbol;Acc:HGNC:44570]
AC023590.1	novel transcript, antisense to SAMD12
AC012368.1	novel transcript, antisense to PELI1
AL513365.2	novel transcript
RIMKLBP2	ribosomal modification protein rimK like family member B pseudogene 2 [Source:HGNC Symbol;Acc:HGNC:39163]
AL731557.1	novel transcript
LINC02648	long intergenic non-protein coding RNA 2648 [Source:HGNC Symbol;Acc:HGNC:54132]
MEMO1P1	mediator of cell motility 1 pseudogene 1 [Source:HGNC Symbol;Acc:HGNC:23274]
LINC00937	long intergenic non-protein coding RNA 937 [Source:HGNC Symbol;Acc:HGNC:48629]
LINC01907	long intergenic non-protein coding RNA 1907 [Source:HGNC Symbol;Acc:HGNC:52726]
AL135960.1	novel transcript
GTF2H2B	general transcription factor IIH subunit 2B (pseudogene) [Source:HGNC Symbol;Acc:HGNC:31393]
AC135977.1	solute carrier family 25, member 33 (SLC25A33) pseudogene
AC105393.1	novel transcript
AL031123.1	novel transcript
CFLAR-AS1	CFLAR antisense RNA 1 [Source:HGNC Symbol;Acc:HGNC:14437]
NUP50-DT	NUP50 divergent transcript [Source:HGNC Symbol;Acc:HGNC:50502]
AL606489.1	novel transcript
PSPC1-AS2	PSPC1 antisense RNA 2 [Source:HGNC Symbol;Acc:HGNC:52951]
AL031727.1	ribosomal protein S14 (RPS14) pseudogene
MRPL23-AS1	MRPL23 antisense RNA 1 [Source:HGNC Symbol;Acc:HGNC:42812]
CYP2D8P	ccytochrome P450 family 2 subfamily D member 8, pseudogene [Source:HGNC Symbol;Acc:HGNC:2628]
LINC01748	long intergenic non-protein coding RNA 1748 [Source:HGNC Symbol;Acc:HGNC:52535]
AC092155.1	novel transcript
PLCG1-AS1	PLCG1 antisense RNA 1 [Source:HGNC Symbol;Acc:HGNC:40450]
ENTPD1-AS1	ENTPD1 antisense RNA 1 [Source:HGNC Symbol;Acc:HGNC:45203]
DISC1-IT1	DISC1 intronic transcript 1 [Source:HGNC Symbol;Acc:HGNC:41325]
AL109811.1	novel transcript
AC005154.1	pseudogene similar to part of transient receptor potential cation channel, subfamily C, member 6 TRPC6
LINC01359	long intergenic non-protein coding RNA 1359 [Source:HGNC Symbol;Acc:HGNC:50591]
RPS2P36	ribosomal protein S2 pseudogene 36 [Source:HGNC Symbol;Acc:HGNC:36784]
ITGB2-AS1	ITGB2 antisense RNA 1 [Source:HGNC Symbol;Acc:HGNC:44304]
AC005912.1	ribosomal protein S27 (RPS27) pseudogene
WDR11-AS1	WDR11 antisense RNA 1 [Source:HGNC Symbol;Acc:HGNC:27437]
AC092641.1	TGF beta-inducible nuclear protein 1 (TINP1) pseudogene
CNN2P1	calponin 2 pseudogene 1 [Source:HGNC Symbol;Acc:HGNC:39526]
PFN1P6	profilin 1 pseudogene 6 [Source:HGNC Symbol;Acc:HGNC:42988]
AL606534.1	novel transcript
AL359644.1	novel transcript, antisense STOM
KIF9-AS1	KIF9 antisense RNA 1 [Source:HGNC Symbol;Acc:HGNC:26822]
AKR1B15	aldo-keto reductase family 1 member B15 [Source:HGNC Symbol;Acc:HGNC:37281]
AL592301.1	novel transcript
LINC02088	long intergenic non-protein coding RNA 2088 [Source:HGNC Symbol;Acc:HGNC:52939]
RCC2-AS1	RCC2 antisense RNA 1 [Source:HGNC Symbol;Acc:HGNC:41262]
INKA2-AS1	INKA2 antisense RNA 1 [Source:HGNC Symbol;Acc:HGNC:49446]
AC138969.2	polycystic kidney disease 1 (autosomal dominant) (PKD1) pseudogene
AL590652.1	novel transcript
AC016596.1	novel transcript, antisense to IL6ST
LINC01341	long intergenic non-protein coding RNA 1341 [Source:HGNC Symbol;Acc:HGNC:49457]
AC069257.1	novel transcript
LYPLAL1-DT	LYPLAL1 divergent transcript [Source:HGNC Symbol;Acc:HGNC:50560]
AC012368.2	novel transcript
AP000692.1	novel transcript, sense overlapping MORC3
AC003991.1	novel transcript, antisense to STEAP4
AP001469.2	novel transcript
AL021707.2	novel transcript, antisense to CBY1
ORM2	orosomucoid 2 [Source:HGNC Symbol;Acc:HGNC:8499]
AL512770.1	novel transcript
GUSBP11	GUSB pseudogene 11 [Source:HGNC Symbol;Acc:HGNC:42325]
AL669831.1	general transcription factor IIi (GTF2I) pseudogene
MIR646HG	MIR646 host gene [Source:HGNC Symbol;Acc:HGNC:27659]
AL354989.1	novel transcript
ITPKB-IT1	ITPKB intronic transcript 1 [Source:HGNC Symbol;Acc:HGNC:41349]
AL162391.1	novel transcript
LINC01004	long intergenic non-protein coding RNA 1004 [Source:HGNC Symbol;Acc:HGNC:48961]
AC073052.1	ankyrin repeat domain 49 (ANKRD49) pseudogene
AP006222.1	ribosomal protein L23a (RPL23A) pseudogene
C2orf92	chromosome 2 open reading frame 92 [Source:HGNC Symbol;Acc:HGNC:49272]
SPCS2P4	signal peptidase complex subunit 2 pseudogene 4 [Source:HGNC Symbol;Acc:HGNC:45237]
TRGV5P	T cell receptor gamma variable 5P (pseudogene) [Source:HGNC Symbol;Acc:HGNC:12291]
AL590723.1	novel transcript
ARL17B	ADP ribosylation factor like GTPase 17B [Source:HGNC Symbol;Acc:HGNC:32387]
AL023755.1	novel transcript
AL355310.2	novel transcript
LINC00954	long intergenic non-protein coding RNA 954 [Source:HGNC Symbol;Acc:HGNC:48668]
AC072022.1	novel transcript, antisense to RTP2 and BCL6
HMGB3P4	high mobility group box 3 pseudogene 4 [Source:HGNC Symbol;Acc:HGNC:39104]
PIK3IP1-AS1	PIK3IP1 antisense RNA 1 (head to head) [Source:HGNC Symbol;Acc:HGNC:41072]
AC016722.2	novel transcript, antisense to MCFD2
VDAC1P8	voltage dependent anion channel 1 pseudogene 8 [Source:HGNC Symbol;Acc:HGNC:37483]
CCDC26	CCDC26 long non-coding RNA [Source:HGNC Symbol;Acc:HGNC:28416]
ORM1	orosomucoid 1 [Source:HGNC Symbol;Acc:HGNC:8498]
ACAP2-IT1	ACAP2 intronic transcript 1 [Source:HGNC Symbol;Acc:HGNC:41426]
AC018638.1	novel pseudogene
AC073850.1	pseudogene similar to part of transcription factor Dp-1 TFDP1
AC105053.1	novel transcript
FLT1P1	fms related tyrosine kinase 1 pseudogene 1 [Source:HGNC Symbol;Acc:HGNC:44609]
RPL21P44	ribosomal protein L21 pseudogene 44 [Source:HGNC Symbol;Acc:HGNC:33820]
AC016877.1	novel transcript
NAMPTP1	nicotinamide phosphoribosyltransferase pseudogene 1 [Source:HGNC Symbol;Acc:HGNC:17633]
MYOSLID	myocardin-induced smooth muscle lncRNA, inducer of differentiation [Source:HGNC Symbol;Acc:HGNC:51821]
RPL26P6	ribosomal protein L26 pseudogene 6 [Source:HGNC Symbol;Acc:HGNC:34023]
AL136531.1	novel transcript
MRPS18AP1	mitochondrial ribosomal protein S18A pseudogene 1 [Source:HGNC Symbol;Acc:HGNC:29740]
AL391825.1	proteasome (prosome, macropain) activator subunit 3 (PA28 gamma; Ki) pseudogene
AC019205.1	novel transcript, antisense to KHDC1
AL049646.1	novel transcript
AL669831.3	septin 14 (SEPT14) pseudogene
AC006059.1	novel transcript
AL354793.1	novel transcript
HOXB-AS1	HOXB cluster antisense RNA 1 [Source:HGNC Symbol;Acc:HGNC:43744]
PHBP9	prohibitin pseudogene 9 [Source:HGNC Symbol;Acc:HGNC:39288]
NFE4	nuclear factor, erythroid 4 [Source:HGNC Symbol;Acc:HGNC:29902]
AL353743.2	novel transcript
LINC01284	long intergenic non-protein coding RNA 1284 [Source:HGNC Symbol;Acc:HGNC:50342]
AL359921.1	novel transcript
HMGN2P3	high mobility group nucleosomal binding domain 2 pseudogene 3 [Source:HGNC Symbol;Acc:HGNC:33566]
AC012507.1	novel transcript
AC004835.1	novel transcript
PA2G4P4	proliferation-associated 2G4 pseudogene 4 [Source:HGNC Symbol;Acc:HGNC:32217]
AOAH-IT1	AOAH intronic transcript 1 [Source:HGNC Symbol;Acc:HGNC:41307]
AC021078.1	novel transcript
FTX	FTX transcript, XIST regulator [Source:HGNC Symbol;Acc:HGNC:37190]
AC004039.1	novel transcript, antisense to KIF3A
CEACAM22P	carcinoembryonic antigen related cell adhesion molecule 22, pseudogene [Source:HGNC Symbol;Acc:HGNC:38029]
AC018638.2	novel pseudogene
LINC01001	long intergenic non-protein coding RNA 1001 [Source:HGNC Symbol;Acc:HGNC:38540]
AL021937.1	novel transcript
AC021188.1	novel transcript
AL929472.2	novel transcript
LINC00271	long intergenic non-protein coding RNA 271 [Source:HGNC Symbol;Acc:HGNC:32526]
AC103563.2	putative novel transcript
AC234582.1	novel transcript, antisense to THBS3
AL031728.1	novel transcript
SPATA20P1	spermatogenesis associated 20 pseudogene 1 [Source:HGNC Symbol;Acc:HGNC:39636]
KLF3-AS1	KLF3 antisense RNA 1 [Source:HGNC Symbol;Acc:HGNC:25796]
CFAP97D1	CFAP97 domain containing 1 [Source:HGNC Symbol;Acc:HGNC:37241]
ACTG1P10	actin gamma 1 pseudogene 10 [Source:HGNC Symbol;Acc:HGNC:155]
LINC01160	long intergenic non-protein coding RNA 1160 [Source:HGNC Symbol;Acc:HGNC:49525]
LINC01750	long intergenic non-protein coding RNA 1750 [Source:HGNC Symbol;Acc:HGNC:52538]
LINC01353	long intergenic non-protein coding RNA 1353 [Source:HGNC Symbol;Acc:HGNC:50580]
AC245100.4	phosphodiesterase 4D interacting protein (PDE4DIP) pseudogene
AL354733.2	novel transcript, antisense to KIF27
AL133406.2	novel transcript
COA6-AS1	COA6 antisense RNA 1 [Source:HGNC Symbol;Acc:HGNC:40825]
AC010976.1	novel transcript, antisense to IWS1
LINC01819	long intergenic non-protein coding RNA 1819 [Source:HGNC Symbol;Acc:HGNC:52624]
AL157834.1	novel transcript
MTHFD1P1	methylenetetrahydrofolate dehydrogenase (NADP+ dependent) 1 pseudogene 1 [Source:HGNC Symbol;Acc:HGNC:7433]
AC104655.1	novel transcript
CYP21A2	cytochrome P450 family 21 subfamily A member 2 [Source:HGNC Symbol;Acc:HGNC:2600]
AL162377.1	novel transcript
AC067945.3	novel transcript
AL139393.1	novel transcript
PRH1	proline rich protein HaeIII subfamily 1 [Source:HGNC Symbol;Acc:HGNC:9366]
FAM242A	family with sequence similarity 242 member A [Source:HGNC Symbol;Acc:HGNC:51597]
RPS7P3	ribosomal protein S7 pseudogene 3 [Source:HGNC Symbol;Acc:HGNC:36518]
AL731567.1	novel transcript
EP300-AS1	EP300 antisense RNA 1 [Source:HGNC Symbol;Acc:HGNC:50504]
CLCN3P1	chloride voltage-gated channel 3 pseudogene 1 [Source:HGNC Symbol;Acc:HGNC:49775]
FAAHP1	fatty acid amide hydrolase pseudogene 1 [Source:HGNC Symbol;Acc:HGNC:50679]
AC012313.1	novel transcript
CSF2RBP1	colony stimulating factor 2 receptor beta common subunit pseudogene 1 [Source:HGNC Symbol;Acc:HGNC:2437]
AL589935.1	novel transcript, antisense OGFRL1
FAM215B	family with sequence similarity 215 member B [Source:HGNC Symbol;Acc:HGNC:43639]
AL683842.1	novel pseudogene
AL390728.5	novel transcript
VIPR1-AS1	VIPR1 antisense RNA 1 [Source:HGNC Symbol;Acc:HGNC:40610]
AC015712.1	novel transcript
AL121895.1	novel transcript, antisense to EPB41L1
RPL18AP7	ribosomal protein L18a pseudogene 7 [Source:HGNC Symbol;Acc:HGNC:35607]
AL109809.1	pseudogene similar to F830045P16Rik
AC253536.3	novel transcript
KANTR	KDM5C adjacent transcript [Source:HGNC Symbol;Acc:HGNC:49510]
PRPS1P2	phosphoribosyl pyrophosphate synthetase 1 pseudogene 2 [Source:HGNC Symbol;Acc:HGNC:9464]
LDHBP1	lactate dehydrogenase B pseudogene 1 [Source:HGNC Symbol;Acc:HGNC:6542]
AL592430.1	novel transcript, antisense to ANK3
AC254562.2	novel transcript
AC010733.1	ribosomal protein S12 (RPS12) pseudogene
AL355916.1	novel transcript
ITGA6-AS1	ITGA6 antisense RNA 1 [Source:HGNC Symbol;Acc:HGNC:40308]
RERE-AS1	RERE antisense RNA 1 [Source:HGNC Symbol;Acc:HGNC:40501]
AC000078.1	ribosomal protein L8 (RPL8) pseudogene
LINC00342	long intergenic non-protein coding RNA 342 [Source:HGNC Symbol;Acc:HGNC:42470]
AL157786.1	novel transcript, antisense to ACSL5
HCG25	HLA complex group 25 [Source:HGNC Symbol;Acc:HGNC:20196]
CYP1B1-AS1	CYP1B1 antisense RNA 1 [Source:HGNC Symbol;Acc:HGNC:28543]
FAM157B	family with sequence similarity 157 member B [Source:HGNC Symbol;Acc:HGNC:34080]
CRYZP1	crystallin zeta pseudogene 1 [Source:HGNC Symbol;Acc:HGNC:2421]
AC243772.2	novel transcript, antisense to FCGR1A
LINC01271	long intergenic non-protein coding RNA 1271 [Source:HGNC Symbol;Acc:HGNC:50327]
LINC00702	long intergenic non-protein coding RNA 702 [Source:HGNC Symbol;Acc:HGNC:44676]
AC002511.2	novel transcript
HNRNPA1P49	heterogeneous nuclear ribonucleoprotein A1 pseudogene 49 [Source:HGNC Symbol;Acc:HGNC:48779]
NPIPB7	nuclear pore complex interacting protein family member B7 [Source:HGNC Symbol;Acc:HGNC:33832]
AC006042.3	peptidylprolyl isomerase (cyclophilin)-like 4 (PPIL4) pseudogene
AC092447.5	novel transcript
TRGV2	T cell receptor gamma variable 2 [Source:HGNC Symbol;Acc:HGNC:12287]
USP32P2	ubiquitin specific peptidase 32 pseudogene 2 [Source:HGNC Symbol;Acc:HGNC:30751]
UBE2FP3	UBE2F pseudogene 3 [Source:HGNC Symbol;Acc:HGNC:44537]
AL139002.1	novel transcript
AC104809.2	novel transcript
LINC01719	long intergenic non-protein coding RNA 1719 [Source:HGNC Symbol;Acc:HGNC:52506]
LINC01783	long intergenic non-protein coding RNA 1783 [Source:HGNC Symbol;Acc:HGNC:52573]
EIF3FP3	eukaryotic translation initiation factor 3 subunit F pseudogene 3 [Source:HGNC Symbol;Acc:HGNC:37625]
LINC02596	long intergenic non-protein coding RNA 2596 [Source:HGNC Symbol;Acc:HGNC:53948]
STXBP5-AS1	STXBP5 antisense RNA 1 [Source:HGNC Symbol;Acc:HGNC:44183]
EEF1A1P6	eukaryotic translation elongation factor 1 alpha 1 pseudogene 6 [Source:HGNC Symbol;Acc:HGNC:3201]
AC246785.2	novel pseudogene (FLJ39739)
RPL10P19	ribosomal protein L10 pseudogene 19 [Source:HGNC Symbol;Acc:HGNC:52350]
AC060234.2	novel transcript
EBAG9P1	EBAG9 pseudogene 1 [Source:HGNC Symbol;Acc:HGNC:45233]
LINC01765	long intergenic non-protein coding RNA 1765 [Source:HGNC Symbol;Acc:HGNC:52555]
CICP27	capicua transcriptional repressor pseudogene 27 [Source:HGNC Symbol;Acc:HGNC:48835]
LINC01237	long intergenic non-protein coding RNA 1237 [Source:HGNC Symbol;Acc:HGNC:49793]
LINC01949	long intergenic non-protein coding RNA 1949 [Source:HGNC Symbol;Acc:HGNC:25650]
YEATS2-AS1	YEATS2 antisense RNA 1 [Source:HGNC Symbol;Acc:HGNC:41101]
UQCRHL	ubiquinol-cytochrome c reductase hinge protein like [Source:HGNC Symbol;Acc:HGNC:51714]
AL359715.1	novel transcript
AL390879.1	transmembrane 9 superfamily member 2 (TM9SF2) pseudogene
CDCA4P4	cell division cycle associated 4 pseudogene 4 [Source:HGNC Symbol;Acc:HGNC:49773]
AL138720.1	novel transcript
AL109809.2	pseudogene similar to part of PTPNS (protein tyrosine phosphatase, non-receptor type substrate) family
AC116366.1	novel transcript
AC073349.2	endogenous retroviral family W, env(C7), member 2 (ERVWE2) pseudogene
AC234782.3	E74-like factor 2 (ELF2) pseudogene
AP000346.2	immunoglobulin lambda-like polypeptide 1 (IGLL1) pseudogene
CTBP2P8	C-terminal binding protein 2 pseudogene 8 [Source:HGNC Symbol;Acc:HGNC:45200]
AC007278.1	novel transcript
ZNF37BP	zinc finger protein 37B, pseudogene [Source:HGNC Symbol;Acc:HGNC:13103]
AL139042.1	novel transcript
ZNF736	zinc finger protein 736 [Source:HGNC Symbol;Acc:HGNC:32467]
AL032821.1	novel transcript
RHOXF1P1	Rhox homeobox family member 1 pseudogene 1 [Source:HGNC Symbol;Acc:HGNC:51580]
LINC01506	long intergenic non-protein coding RNA 1506 [Source:HGNC Symbol;Acc:HGNC:51187]
AP000253.1	novel transcript
C5orf58	chromosome 5 open reading frame 58 [Source:HGNC Symbol;Acc:HGNC:37272]
AC239798.2	histone cluster 2, H2bb (pseudogene)
LINC01800	long intergenic non-protein coding RNA 1800 [Source:HGNC Symbol;Acc:HGNC:52590]
SNRK-AS1	SNRK antisense RNA 1 [Source:HGNC Symbol;Acc:HGNC:41269]
LINC01934	long intergenic non-protein coding RNA 1934 [Source:HGNC Symbol;Acc:HGNC:52757]
HMGN2P5	high mobility group nucleosomal binding domain 2 pseudogene 5 [Source:HGNC Symbol;Acc:HGNC:33568]
AL603840.1	novel transcript
SVIL2P	supervillin family member 2, pseudogene [Source:HGNC Symbol;Acc:HGNC:44959]
LINC01239	long intergenic non-protein coding RNA 1239 [Source:HGNC Symbol;Acc:HGNC:49796]
TEX21P	testis expressed 21, pseudogene [Source:HGNC Symbol;Acc:HGNC:35455]
AC010883.1	novel transcript
AL133415.1	novel transcript
SEMA3F-AS1	SEMA3F antisense RNA 1 [Source:HGNC Symbol;Acc:HGNC:40518]
SETP9	SET pseudogene 9 [Source:HGNC Symbol;Acc:HGNC:42928]
AL034405.1	novel transcript
AC009495.3	novel transcript
ITGA9-AS1	ITGA9 antisense RNA 1 [Source:HGNC Symbol;Acc:HGNC:49668]
AC099329.1	novel transcript, antisense to CCBP2
AL354733.3	novel transcript
AC006946.1	ribosomal protein L31 (RPL31) pseudogene
AL596202.1	novel transcript
KRT18P63	keratin 18 pseudogene 63 [Source:HGNC Symbol;Acc:HGNC:48890]
LINC01967	long intergenic non-protein coding RNA 1967 [Source:HGNC Symbol;Acc:HGNC:52793]
AC073046.1	novel transcript (LOC100132318)
AL035681.1	novel transcript, antisense to L3MBTL2
AC146949.1	glucuronidase, beta (GUSB) pseudogene
POU5F1P3	POU class 5 homeobox 1 pseudogene 3 [Source:HGNC Symbol;Acc:HGNC:9222]
LDHAP2	lactate dehydrogenase A pseudogene 2 [Source:HGNC Symbol;Acc:HGNC:6537]
AC245884.3	LSM6 homolog, U6 small nuclear RNA associated (S. cerevisiae) (LSM6) pseudogene
LINC00894	long intergenic non-protein coding RNA 894 [Source:HGNC Symbol;Acc:HGNC:48579]
LINC02569	long intergenic non-protein coding RNA 2569 [Source:HGNC Symbol;Acc:HGNC:39760]
Z93022.1	novel transcript
AC006978.1	proteasome (prosome, macropain) 26S subunit, ATPase, 5 (PSMC5) pseudogene
BX284632.1	novel pseudogene
TM4SF19-AS1	TM4SF19 antisense RNA 1 [Source:HGNC Symbol;Acc:HGNC:41085]
RBMS3-AS3	RBMS3 antisense RNA 3 [Source:HGNC Symbol;Acc:HGNC:39989]
NEXN-AS1	NEXN antisense RNA 1 [Source:HGNC Symbol;Acc:HGNC:31983]
AC011290.2	thioredoxin domain containing 1 (TXNDC1) pseudogene
ASMTL-AS1	ASMTL antisense RNA 1 [Source:HGNC Symbol;Acc:HGNC:25811]
LINC01447	long intergenic non-protein coding RNA 1447 [Source:HGNC Symbol;Acc:HGNC:50783]
SCN1A-AS1	SCN1A and SCN9A antisense RNA 1 [Source:HGNC Symbol;Acc:HGNC:54069]
AL450326.2	zinc finger protein pseudogene
PTCSC2	papillary thyroid carcinoma susceptibility candidate 2 [Source:HGNC Symbol;Acc:HGNC:44086]
AL359076.1	novel transcript
AP001189.1	novel transcript
SUCLG2P2	succinate-CoA ligase GDP-forming beta subunit pseudogene 2 [Source:HGNC Symbol;Acc:HGNC:43997]
AL358115.1	novel transcript, antisense to UCK2
AC091806.1	novel transcript
NRADDP	neurotrophin receptor associated death domain, pseudogene [Source:HGNC Symbol;Acc:HGNC:19337]
FAM157A	family with sequence similarity 157 member A [Source:HGNC Symbol;Acc:HGNC:34079]
GCNT1P1	glucosaminyl (N-acetyl) transferase 1 pseudogene 1 [Source:HGNC Symbol;Acc:HGNC:16532]
LINC01424	long intergenic non-protein coding RNA 1424 [Source:HGNC Symbol;Acc:HGNC:40558]
AC007278.2	novel transcript
AC006547.1	novel transcript, antisense to C22orf25
PRKG1-AS1	PRKG1 antisense RNA 1 [Source:HGNC Symbol;Acc:HGNC:45029]
EIF1AXP1	EIF1AX pseudogene 1 [Source:HGNC Symbol;Acc:HGNC:19900]
AC108448.2	proteasome (prosome, macropain) subunit, alpha type, 1 (PSMA1) pseudogene
AL034550.1	novel transcript, antisense to NOL4L
RPS15AP27	ribosomal protein S15a pseudogene 27 [Source:HGNC Symbol;Acc:HGNC:37011]
AC006378.1	novel transcript
DDX11L5	DEAD/H-box helicase 11 like 5 [Source:HGNC Symbol;Acc:HGNC:37106]
AL137789.1	novel transcript, antisense to CR1
EDRF1-AS1	EDRF1 antisense RNA 1 [Source:HGNC Symbol;Acc:HGNC:49501]
PRMT5-AS1	PRMT5 antisense RNA 1 [Source:HGNC Symbol;Acc:HGNC:40533]
AL732372.2	pseudogene similar to part of septin 14 SEPT14
DDX10P1	DEAD-box helicase 10 pseudogene 1 [Source:HGNC Symbol;Acc:HGNC:44960]
AL449403.1	novel transcript
AC004906.1	novel transcript, antisense to CARD11
SMG1P1	SMG1 pseudogene 1 [Source:HGNC Symbol;Acc:HGNC:44186]
TTN-AS1	TTN antisense RNA 1 [Source:HGNC Symbol;Acc:HGNC:44124]
AL121992.1	novel transcript
AL365295.1	novel transcript
PITRM1-AS1	PITRM1 antisense RNA 1 [Source:HGNC Symbol;Acc:HGNC:44675]
AL365204.2	novel transcript
LINC01409	long intergenic non-protein coding RNA 1409 [Source:HGNC Symbol;Acc:HGNC:50701]
WAKMAR2	wound and keratinocyte migration associated lncRNA 2 [Source:HGNC Symbol;Acc:HGNC:53754]
NONOP2	non-POU domain containing, octamer-binding pseudogene 2 [Source:HGNC Symbol;Acc:HGNC:42032]
AL590666.3	novel transcript
FRY-AS1	FRY antisense RNA 1 [Source:HGNC Symbol;Acc:HGNC:39725]
VDAC1P11	voltage dependent anion channel 1 pseudogene 11 [Source:HGNC Symbol;Acc:HGNC:37480]
LINC02631	long intergenic non-protein coding RNA 2631 [Source:HGNC Symbol;Acc:HGNC:54112]
AL356356.1	novel transcript, antisense to ADAMTSL4
LINC00211	long intergenic non-protein coding RNA 211 [Source:HGNC Symbol;Acc:HGNC:37459]
NALT1	NOTCH1 associated lncRNA in T cell acute lymphoblastic leukemia 1 [Source:HGNC Symbol;Acc:HGNC:51192]
KLF7-IT1	KLF7 intronic transcript 1 [Source:HGNC Symbol;Acc:HGNC:41355]
SIRPG-AS1	SIRPG antisense RNA 1 [Source:HGNC Symbol;Acc:HGNC:51229]
AL078604.2	novel transcript
AL450998.3	novel transcript, antisense to SLC25A34 and PLEKHM2
LINC01238	long intergenic non-protein coding RNA 1238 [Source:HGNC Symbol;Acc:HGNC:49795]
LINC00649	long intergenic non-protein coding RNA 649 [Source:HGNC Symbol;Acc:HGNC:44305]
LINC00844	long intergenic non-protein coding RNA 844 [Source:HGNC Symbol;Acc:HGNC:45031]
AL357079.1	novel transcript
EIF4HP2	eukaryotic translation initiation factor 4H pseudogene 2 [Source:HGNC Symbol;Acc:HGNC:49036]
KCNMB2-AS1	KCNMB2 antisense RNA 1 [Source:HGNC Symbol;Acc:HGNC:51409]
OR2I1P	olfactory receptor family 2 subfamily I member 1 pseudogene [Source:HGNC Symbol;Acc:HGNC:8258]
AL391832.2	novel transcript
AC093110.1	novel transcript, antisense to SPTBN1
AC138035.1	novel transcript
AC009244.1	cell division cycle 26 homolog (S. cerevisiae) (CDC26) pseudogene
LRRC37A2	leucine rich repeat containing 37 member A2 [Source:HGNC Symbol;Acc:HGNC:32404]
RPL9P7	ribosomal protein L9 pseudogene 7 [Source:HGNC Symbol;Acc:HGNC:30335]
AC116366.2	novel transcript
PAXBP1-AS1	PAXBP1 antisense RNA 1 [Source:HGNC Symbol;Acc:HGNC:39603]
LRIG2-DT	LRIG2 divergent transcript [Source:HGNC Symbol;Acc:HGNC:54312]
AC114752.2	novel transcript
OR7E7P	olfactory receptor family 7 subfamily E member 7 pseudogene [Source:HGNC Symbol;Acc:HGNC:8457]
AL512288.2	interferon-induced transmembrane protein pseudogene
ASB14	ankyrin repeat and SOCS box containing 14 [Source:HGNC Symbol;Acc:HGNC:19766]
Z68871.1	novel transcript
RN7SL333P	RNA, 7SL, cytoplasmic 333, pseudogene [Source:HGNC Symbol;Acc:HGNC:46349]
HOXB-AS2	HOXB cluster antisense RNA 2 [Source:HGNC Symbol;Acc:HGNC:40284]
AL157392.3	novel transcript
PARGP1	poly(ADP-ribose) glycohydrolase pseudogene 1 [Source:HGNC Symbol;Acc:HGNC:45008]
RN7SL608P	RNA, 7SL, cytoplasmic 608, pseudogene [Source:HGNC Symbol;Acc:HGNC:46624]
AL627309.2	novel transcript
LY6G5B	lymphocyte antigen 6 family member G5B [Source:HGNC Symbol;Acc:HGNC:13931]
AL023653.1	novel transcript
AL512306.2	novel transcript
GHRLOS	ghrelin opposite strand/antisense RNA [Source:HGNC Symbol;Acc:HGNC:33885]
RN7SL481P	RNA, 7SL, cytoplasmic 481, pseudogene [Source:HGNC Symbol;Acc:HGNC:46497]
RPL7AP10	ribosomal protein L7a pseudogene 10 [Source:HGNC Symbol;Acc:HGNC:32433]
AC034238.1	novel transcript, antisense to GZMK
AL096701.3	novel transcript
MME-AS1	MME antisense RNA 1 [Source:HGNC Symbol;Acc:HGNC:40376]
AL139287.1	novel transcript
AC026348.1	Rab geranylgeranyltransferase, beta subunit (RABGGTB) pseudogene
AC026877.1	CAP, adenylate cyclase-associated protein 1 (yeast) (CAP1) pseudogene
AC020633.1	G2/M-phase specific E3 ubiquitin ligase (G2E3) pseudogene
AC120042.1	novel transcript
PLGLA	plasminogen like A (pseudogene) [Source:HGNC Symbol;Acc:HGNC:9074]
RPL23AP64	ribosomal protein L23a pseudogene 64 [Source:HGNC Symbol;Acc:HGNC:36552]
AP000873.1	ribosomal protein L32 (RPL32) pseudogene
NSUN6	NOP2/Sun RNA methyltransferase 6 [Source:HGNC Symbol;Acc:HGNC:23529]
LINC00877	long intergenic non-protein coding RNA 877 [Source:HGNC Symbol;Acc:HGNC:27706]
AP001992.1	ribosomal protein L31 (RPL31) pseudogene
LINC02614	long intergenic non-protein coding RNA 2614 [Source:HGNC Symbol;Acc:HGNC:54072]
EGFL8	EGF like domain multiple 8 [Source:HGNC Symbol;Acc:HGNC:13944]
RPL37P6	ribosomal protein L37 pseudogene 6 [Source:HGNC Symbol;Acc:HGNC:31080]
AC244197.3	novel protein
AC093010.2	novel transcript, antisense to ZNF80
AC141424.1	novel transcript, antisense to C17orf97
CA15P1	CA15 pseudogene 1 [Source:HGNC Symbol;Acc:HGNC:44364]
ACTG1P20	actin gamma 1 pseudogene 20 [Source:HGNC Symbol;Acc:HGNC:51500]
AL627309.4	novel transcript
AL031733.2	novel transcript
AC091564.1	ribosomal protein L21 (RPL21) pseudogene
SUMO1P1	SUMO1 pseudogene 1 [Source:HGNC Symbol;Acc:HGNC:33148]
LINC00893	long intergenic non-protein coding RNA 893 [Source:HGNC Symbol;Acc:HGNC:44265]
AC092620.1	novel transcript
AL627309.5	novel transcript
AC112496.1	novel transcript, sense intronic to GK
ELOCP19	elongin C pseudogene 19 [Source:HGNC Symbol;Acc:HGNC:38155]
STAG3L5P	stromal antigen 3-like 5 pseudogene [Source:HGNC Symbol;Acc:HGNC:48896]
BMS1P4	BMS1 pseudogene 4 [Source:HGNC Symbol;Acc:HGNC:23652]
FAM91A3P	family with sequence similarity 91 member A3, pseudogene [Source:HGNC Symbol;Acc:HGNC:32273]
LINC01206	long intergenic non-protein coding RNA 1206 [Source:HGNC Symbol;Acc:HGNC:49637]
AC108010.1	novel transcript
AC105265.2	coiled-coil domain containing 137 (CCDC137) pseudogene
GNG10	G protein subunit gamma 10 [Source:HGNC Symbol;Acc:HGNC:4402]
AC107464.1	novel transcript, antisense to PDE6B
CNTF	ciliary neurotrophic factor [Source:HGNC Symbol;Acc:HGNC:2169]
LINC00882	long intergenic non-protein coding RNA 882 [Source:HGNC Symbol;Acc:HGNC:48568]
GLYCTK-AS1	GLYCTK antisense RNA 1 [Source:HGNC Symbol;Acc:HGNC:41043]
FTH1P23	ferritin heavy chain 1 pseudogene 23 [Source:HGNC Symbol;Acc:HGNC:37641]
RN7SL239P	RNA, 7SL, cytoplasmic 239, pseudogene [Source:HGNC Symbol;Acc:HGNC:46255]
GK-AS1	GK antisense RNA 1 [Source:HGNC Symbol;Acc:HGNC:40255]
AL162431.1	novel transcript
STON1	stonin 1 [Source:HGNC Symbol;Acc:HGNC:17003]
MCCC1-AS1	MCCC1 antisense RNA 1 [Source:HGNC Symbol;Acc:HGNC:40366]
RN7SL172P	RNA, 7SL, cytoplasmic 172, pseudogene [Source:HGNC Symbol;Acc:HGNC:46188]
RN7SL834P	RNA, 7SL, cytoplasmic 834, pseudogene [Source:HGNC Symbol;Acc:HGNC:46850]
AC018638.5	novel pseudogene
AC006254.1	novel MUSTN1-ITIH4 readthrough
LEFTY1	left-right determination factor 1 [Source:HGNC Symbol;Acc:HGNC:6552]
AC011495.1	ribosomal protein S9 (RPS9) pseudogene
DNAJC25-GNG10	DNAJC25-GNG10 readthrough [Source:HGNC Symbol;Acc:HGNC:37501]
PDCL3P4	PDCL3 pseudogene 4 [Source:HGNC Symbol;Acc:HGNC:44505]
LINC01322	long intergenic non-protein coding RNA 1322 [Source:HGNC Symbol;Acc:HGNC:50528]
FLNB-AS1	FLNB antisense RNA 1 [Source:HGNC Symbol;Acc:HGNC:40239]
AC134772.1	novel transcript, antisense to TMA7
AC147067.1	novel transcript
AC005154.2	pseudogene similar golgi autoantigen, golgin subfamily a, 8A GOLGA8A
AC109587.1	novel transcript
ASPRV1	aspartic peptidase retroviral like 1 [Source:HGNC Symbol;Acc:HGNC:26321]
MIATNB	MIAT neighbor [Source:HGNC Symbol;Acc:HGNC:50731]
TPTEP2	TPTE pseudogene 2 [Source:HGNC Symbol;Acc:HGNC:53828]
AC108676.1	novel transcript, sense overlapping to ATP13A3
AC055748.1	5'-nucleotidase, cytosolic III (NT5C3) pseudogene
AL132656.2	novel transcript
GABPB1-AS1	GABPB1 antisense RNA 1 [Source:HGNC Symbol;Acc:HGNC:44157]
MIR3150BHG	MIR3150B host gene [Source:HGNC Symbol;Acc:HGNC:52000]
RNF139-AS1	RNF139 antisense RNA 1 (head to head) [Source:HGNC Symbol;Acc:HGNC:48940]
EEF1A1P4	eukaryotic translation elongation factor 1 alpha 1 pseudogene 4 [Source:HGNC Symbol;Acc:HGNC:3199]
SAP30L-AS1	SAP30L antisense RNA 1 (head to head) [Source:HGNC Symbol;Acc:HGNC:26760]
AC096564.1	novel transcript
NEAT1	nuclear paraspeckle assembly transcript 1 [Source:HGNC Symbol;Acc:HGNC:30815]
AP000787.1	novel transcript, antisense to SESN3
AC022075.1	novel transcript, antisense to KLRK1
DRAIC	downregulated RNA in cancer, inhibitor of cell invasion and migration [Source:HGNC Symbol;Acc:HGNC:27082]
RAD51-AS1	RAD51 antisense RNA 1 [Source:HGNC Symbol;Acc:HGNC:48621]
AC025164.1	novel transcript, antisense to BTG1
AC112719.2	novel transcript
AP003352.1	novel transcript
LINC01513	long intergenic non-protein coding RNA 1513 [Source:HGNC Symbol;Acc:HGNC:51202]
AC107959.2	novel transcript
UBR5-AS1	UBR5 antisense RNA 1 [Source:HGNC Symbol;Acc:HGNC:51661]
PRR7-AS1	PRR7 antisense RNA 1 [Source:HGNC Symbol;Acc:HGNC:27961]
LINC02458	long intergenic non-protein coding RNA 2458 [Source:HGNC Symbol;Acc:HGNC:53394]
AL049840.2	novel transcript, antisense to KLC1
AC138904.1	novel transcript LOC100506705
AF131216.1	uncharacterized LOC101929290 [Source:NCBI gene;Acc:101929290]
LINC02288	long intergenic non-protein coding RNA 2288 [Source:HGNC Symbol;Acc:HGNC:27505]
AC093162.2	retinol saturase (all-trans-retinol 13,14-reductase) (RESAT) pseudogene
RASSF8-AS1	RASSF8 antisense RNA 1 [Source:HGNC Symbol;Acc:HGNC:48637]
STARD4-AS1	STARD4 antisense RNA 1 [Source:HGNC Symbol;Acc:HGNC:44117]
UBAP1L	ubiquitin associated protein 1 like [Source:HGNC Symbol;Acc:HGNC:40028]
Z84485.1	novel transcript, antisense to BRPF3
AP000873.2	novel transcript
AC011346.1	novel transcript, antisense to SPINK9, SPINK7 and SPINK13
AC092343.1	novel transcript
TMED2-DT	TMED2 divergent transcript [Source:HGNC Symbol;Acc:HGNC:53346]
MTND4P12	MT-ND4 pseudogene 12 [Source:HGNC Symbol;Acc:HGNC:42199]
AC139795.2	novel transcript
FAM13A-AS1	FAM13A antisense RNA 1 [Source:HGNC Symbol;Acc:HGNC:19370]
CICP16	capicua transcriptional repressor pseudogene 16 [Source:HGNC Symbol;Acc:HGNC:38550]
AC023794.1	novel transcript
LINC02275	long intergenic non-protein coding RNA 2275 [Source:HGNC Symbol;Acc:HGNC:53191]
LUCAT1	lung cancer associated transcript 1 [Source:HGNC Symbol;Acc:HGNC:48498]
LINC00504	long intergenic non-protein coding RNA 504 [Source:HGNC Symbol;Acc:HGNC:43555]
AC114781.1	aminomethyltransferase (AMT) pseudogene
LINC02469	long intergenic non-protein coding RNA 2469 [Source:HGNC Symbol;Acc:HGNC:53408]
AC021134.1	novel transcript
SEMA6A-AS1	SEMA6A antisense RNA 1 [Source:HGNC Symbol;Acc:HGNC:51110]
LINC02217	long intergenic non-protein coding RNA 2217 [Source:HGNC Symbol;Acc:HGNC:53084]
AL139147.1	novel transcript, antisense to SGIP1
AC139495.1	NLR family, apoptosis inhibitory protein (NAIP) pseudogene
PCP4L1	Purkinje cell protein 4 like 1 [Source:HGNC Symbol;Acc:HGNC:20448]
LINC02062	long intergenic non-protein coding RNA 2062 [Source:HGNC Symbol;Acc:HGNC:52907]
AL356235.1	chromosome 4 open reading frame 46 (C4orf46) pseudogene
MTATP6P1	MT-ATP6 pseudogene 1 [Source:HGNC Symbol;Acc:HGNC:44575]
AC008676.1	novel transcript, antisense to CYFIP2
ALG1L9P	ALG1 like 9, pseudogene [Source:NCBI gene;Acc:285407]
AC091180.2	novel transcript
LINC01948	long intergenic non-protein coding RNA 1948 [Source:HGNC Symbol;Acc:HGNC:52772]
AC008906.1	novel transcript
AC010627.1	pleckstrin homology domain containing, family A (phosphoinositide binding specific) member 1 (PLEKHA1) pseudogene
AC145098.1	novel transcript
FTH1P21	ferritin heavy chain 1 pseudogene 21 [Source:HGNC Symbol;Acc:HGNC:3997]
AC008771.1	novel transcript
AC034223.1	novel transcript
AL159163.1	novel protein
AC140125.3	novel transcript
AC068944.1	novel transcript
LINC00939	long intergenic non-protein coding RNA 939 [Source:HGNC Symbol;Acc:HGNC:48631]
PDLIM1P4	PDZ and LIM domain 1 pseudogene 4 [Source:HGNC Symbol;Acc:HGNC:48947]
LINC01088	long intergenic non-protein coding RNA 1088 [Source:HGNC Symbol;Acc:HGNC:49148]
UGDH-AS1	UGDH antisense RNA 1 [Source:HGNC Symbol;Acc:HGNC:40601]
AL731577.2	novel transcript, sense overlapping ZRANB1
AC008467.1	novel transcript
AC114956.3	novel transcript
AC139887.2	novel transcript, antisense to PCGF3
LINC02503	long intergenic non-protein coding RNA 2503 [Source:HGNC Symbol;Acc:HGNC:53492]
AP000295.1	novel protein
AC024560.2	protein phosphatase 4, regulatory subunit 2 (PPP4R2) pseudogene
LINC02218	long intergenic non-protein coding RNA 2218 [Source:HGNC Symbol;Acc:HGNC:53085]
AC106795.2	novel transcript, antisense to PROP1
AC126768.2	novel transcript
EAF1-AS1	EAF1 antisense RNA 1 [Source:HGNC Symbol;Acc:HGNC:42328]
AC034229.1	novel transcript
AC012636.1	novel transcript
LINC02021	long intergenic non-protein coding RNA 2021 [Source:HGNC Symbol;Acc:HGNC:52856]
EEF1A1P19	eukaryotic translation elongation factor 1 alpha 1 pseudogene 19 [Source:HGNC Symbol;Acc:HGNC:37892]
LINC02742	long intergenic non-protein coding RNA 2742 [Source:HGNC Symbol;Acc:HGNC:54259]
RNF103-CHMP3	RNF103-CHMP3 readthrough [Source:HGNC Symbol;Acc:HGNC:38847]
MCPH1-AS1	MCPH1 antisense RNA 1 [Source:HGNC Symbol;Acc:HGNC:51655]
GOLGA8K	golgin A8 family member K [Source:HGNC Symbol;Acc:HGNC:38652]
GBA3	glucosylceramidase beta 3 (gene/pseudogene) [Source:HGNC Symbol;Acc:HGNC:19069]
TERB1	telomere repeat binding bouquet formation protein 1 [Source:HGNC Symbol;Acc:HGNC:26675]
AC104116.1	novel transcript
AC009927.1	protein tyrosine phosphatase, non-receptor type 11 (PTPN11) pseudogene
AP000866.2	novel transcript, antisense to ESAM
AC104806.2	novel transcript
AC139495.3	POM121 membrane glycoprotein-like 1 (POM121L1) pseudogene
AC008840.1	novel transcript
PTTG2	pituitary tumor-transforming 2 [Source:HGNC Symbol;Acc:HGNC:9691]
ZNF718	zinc finger protein 718 [Source:HGNC Symbol;Acc:HGNC:26889]
AC093725.2	novel transcript
LINC00989	long intergenic non-protein coding RNA 989 [Source:HGNC Symbol;Acc:HGNC:48918]
AL139353.2	novel transcript, antisense to C14orf126
AC093766.1	novel transcript
CDK3	cyclin dependent kinase 3 [Source:HGNC Symbol;Acc:HGNC:1772]
KRT8P33	keratin 8 pseudogene 33 [Source:HGNC Symbol;Acc:HGNC:39867]
AL732372.3	novel pseudogene
AC010210.1	novel transcript
AC012645.1	novel transcript, antisense to YPEL3
PABPC1P7	poly(A) binding protein cytoplasmic 1 pseudogene 7 [Source:HGNC Symbol;Acc:HGNC:37987]
LINC00491	long intergenic non-protein coding RNA 491 [Source:HGNC Symbol;Acc:HGNC:43428]
AC146944.2	NLR family, apoptosis inhibitory protein (NAIP) pseudogene
AC106865.1	toll-like receptor 2 pseudogene
AC125807.2	novel transcript
AL391280.2	novel pseudogene
THAP9-AS1	THAP9 antisense RNA 1 [Source:HGNC Symbol;Acc:HGNC:44172]
AC114980.1	novel transcript
BMS1P2	BMS1 pseudogene 2 [Source:HGNC Symbol;Acc:HGNC:23650]
AF117829.1	novel transcript
GOLGA5P1	golgin A5 pseudogene 1 [Source:HGNC Symbol;Acc:HGNC:43925]
AC004069.1	novel transcript
LINC02384	long intergenic non-protein coding RNA 2384 [Source:HGNC Symbol;Acc:HGNC:53308]
HSPD1P11	heat shock protein family D (Hsp60) member 1 pseudogene 11 [Source:HGNC Symbol;Acc:HGNC:35142]
AC007106.1	novel transcript
AC138956.2	novel transcript
AC145285.2	novel transcript
LINC02615	long intergenic non-protein coding RNA 2615 [Source:HGNC Symbol;Acc:HGNC:53402]
HAUS1P1	HAUS augmin like complex subunit 1 pseudogene 1 [Source:HGNC Symbol;Acc:HGNC:43760]
AC092611.1	novel transcript, antisense to PET112L
RPL32P3	ribosomal protein L32 pseudogene 3 [Source:HGNC Symbol;Acc:HGNC:27024]
AC107223.1	novel transcript, antisense to GYPA
STPG2-AS1	STPG2 antisense RNA 1 [Source:HGNC Symbol;Acc:HGNC:41209]
AC145138.1	NLR family, apoptosis inhibitory protein (NAIP) pseudogene
RN7SKP70	RN7SK pseudogene 70 [Source:HGNC Symbol;Acc:HGNC:45794]
RNU6-299P	RNA, U6 small nuclear 299, pseudogene [Source:HGNC Symbol;Acc:HGNC:47262]
LINC01609	long intergenic non-protein coding RNA 1609 [Source:HGNC Symbol;Acc:HGNC:51663]
AC090198.1	novel transcript, antisense to TATDN1
AC037459.2	novel transcript, antisense to KIAA1967
GUSBP3	GUSB pseudogene 3 [Source:HGNC Symbol;Acc:HGNC:37301]
AC011676.1	novel transcript
SUMO2P19	SUMO2 pseudogene 19 [Source:HGNC Symbol;Acc:HGNC:49357]
AC146944.3	glucuronidase, beta (GUSB) pseudogene
TRBV7-4	T cell receptor beta variable 7-4 (gene/pseudogene) [Source:HGNC Symbol;Acc:HGNC:12238]
AC091185.1	novel transcript
AC107959.3	novel transcript
AC022893.1	novel transcript
PRSS51	serine protease 51 [Source:HGNC Symbol;Acc:HGNC:37321]
SOD1P3	superoxide dismutase 1 pseudogene 3 [Source:HGNC Symbol;Acc:HGNC:45136]
AC022274.1	novel transcript
AC083841.2	novel transcript
AC112191.1	acid phosphatase 1, soluble (ACP1) pseudogene
AC138866.1	glucuronidase, beta (GUSB) pseudogene
AC246817.1	novel transcript
AC010834.3	novel transcript
AC008663.2	novel transcript
ALG1L13P	ALG1 like 13, pseudogene [Source:HGNC Symbol;Acc:HGNC:44382]
INTS9-AS1	INTS9 antisense RNA 1 [Source:HGNC Symbol;Acc:HGNC:53139]
AC105206.2	novel transcript
CD8B2	CD8b2 molecule [Source:HGNC Symbol;Acc:HGNC:1708]
AC103957.2	novel transcript
AC113191.1	Family with sequence similarity 9, member C (FAM9C) pseudogene
AC022973.5	novel transcript
AC083967.1	novel transcript
AP000640.1	novel transcript
PTP4A2P2	PTP4A2 pseudogene 2 [Source:HGNC Symbol;Acc:HGNC:9638]
AC010319.1	high-mobility group box 3 (HMGB3) pseudogene
AC044839.1	novel transcript
AC239804.1	novel transcript
AC084337.1	voltage-dependent anion channel 1(VDAC1) pseudogene
AP001372.1	novel transcript, antisense to PGM2L1
AP000873.4	novel transcript, sense overlapping PCF11
GLYATL1P2	glycine-N-acyltransferase like 1 pseudogene 2 [Source:HGNC Symbol;Acc:HGNC:37863]
AC073172.1	novel transcript
AP001189.3	novel transcript
AP001922.3	novel transcript
TMEM9B-AS1	TMEM9B antisense RNA 1 [Source:HGNC Symbol;Acc:HGNC:19230]
ATP6V1G2-DDX39B	ATP6V1G2-DDX39B readthrough (NMD candidate) [Source:HGNC Symbol;Acc:HGNC:41999]
AP003392.2	potassium channel tetramerisation domain containing 6 (KCTD6) pseudogene
AC136475.2	novel transcript
SCARNA9	small Cajal body-specific RNA 9 [Source:HGNC Symbol;Acc:HGNC:32566]
AL591684.2	novel transcript
STX16-NPEPL1	STX16-NPEPL1 readthrough (NMD candidate) [Source:HGNC Symbol;Acc:HGNC:41993]
AC136475.3	novel transcript
AP003064.1	novel transcript
AP000442.1	novel transcript
HSPE1P18	heat shock protein family E (Hsp10) member 1 pseudogene 18 [Source:HGNC Symbol;Acc:HGNC:49337]
AC138230.1	novel transcript
AP001636.3	novel transcript
AP000759.1	novel transcript
HCAR3	hydroxycarboxylic acid receptor 3 [Source:HGNC Symbol;Acc:HGNC:16824]
LINC02548	long intergenic non-protein coding RNA 2548 [Source:HGNC Symbol;Acc:HGNC:53583]
EBLN2	endogenous Bornavirus like nucleoprotein 2 [Source:HGNC Symbol;Acc:HGNC:25493]
AP003072.2	aminoacyl tRNA synthetase complex-interacting multifunctional protein 2 (AIMP2) pseudogene
AP002812.5	novel transcript, antisense to AAMDC
AP000944.1	novel transcript
AC145124.1	novel transcript
AC068385.1	novel transcript
LY6G6E	lymphocyte antigen 6 family member G6E [Source:HGNC Symbol;Acc:HGNC:13934]
AP001266.2	novel transcript
AC135279.2	mitochondrial ribosomal protein S25 (MRPS25) pseudogene
AP003170.1	interferon stimulated exonuclease gene 20kDa-like 2 (ISG20L2) pseudogene
AC011462.1	novel protein
MTRNR2L8	MT-RNR2 like 8 [Source:HGNC Symbol;Acc:HGNC:37165]
TAS2R20	taste 2 receptor member 20 [Source:HGNC Symbol;Acc:HGNC:19109]
AP000786.1	novel transcript
ARAP1-AS1	ARAP1 antisense RNA 1 [Source:HGNC Symbol;Acc:HGNC:39993]
AL590560.2	novel protein
MTRNR2L3	MT-RNR2 like 3 [Source:HGNC Symbol;Acc:HGNC:37157]
AC026333.3	novel transcript
AC073912.1	novel transcript
TAS2R64P	taste 2 receptor member 64 pseudogene [Source:HGNC Symbol;Acc:HGNC:20642]
LINC02617	long intergenic non-protein coding RNA 2617 [Source:HGNC Symbol;Acc:HGNC:54089]
AP000763.3	novel transcript
AL139300.1	novel protein
NLRP9P1	NLR family pyrin domain containing 9 pseudogene 1 [Source:HGNC Symbol;Acc:HGNC:29888]
LINC02390	long intergenic non-protein coding RNA 2390 [Source:HGNC Symbol;Acc:HGNC:53317]
AC027544.2	novel transcript
AC006518.1	taste receptor, type 2 pseudogene
CLEC12B	C-type lectin domain family 12 member B [Source:HGNC Symbol;Acc:HGNC:31966]
CAPNS2	calpain small subunit 2 [Source:HGNC Symbol;Acc:HGNC:16371]
AP002518.2	novel transcript
AC053513.2	novel transcript
LIMS3	LIM zinc finger domain containing 3 [Source:HGNC Symbol;Acc:HGNC:30047]
AC091078.1	novel transcript
AC009318.1	novel transcript, antisense to FAR2
AL928654.2	novel transcript, antisense to MTA1
AL132780.1	novel transcript, antisense to HAUS4
ZBED6	zinc finger BED-type containing 6 [Source:HGNC Symbol;Acc:HGNC:33273]
MGAM	maltase-glucoamylase [Source:HGNC Symbol;Acc:HGNC:7043]
AC048341.1	novel transcript
AC023509.1	novel transcript
AC025257.1	novel transcript, antisense to ATXN7L3B
AC121761.1	novel transcript, antisense to GLIPR1
LINC02298	long intergenic non-protein coding RNA 2298 [Source:HGNC Symbol;Acc:HGNC:53216]
AC025259.1	novel transcript, antisense to C12orf44
AC007298.1	novel transcript, antisense to LTA4H
MGAM2	maltase-glucoamylase 2 (putative) [Source:HGNC Symbol;Acc:HGNC:28101]
AC002996.1	novel protein
LINC02395	long intergenic non-protein coding RNA 2395 [Source:HGNC Symbol;Acc:HGNC:53322]
FNBP1P1	formin binding protein 1 pseudogene 1 [Source:HGNC Symbol;Acc:HGNC:44528]
AC007298.2	novel transcript, antisense to LTA4H
AL162632.1	novel transcript
OLA1P3	OLA1 pseudogene 3 [Source:HGNC Symbol;Acc:HGNC:45278]
AC123567.2	novel transcript, antisense to PLXNC1
AC007622.2	novel transcript, antisense to PRDM4
AC073896.4	novel transcript, sense overlapping to SMARCC2
AC144548.1	novel transcript
AC063950.1	suppression of tumorigenicity 13 (colon carcinoma) (Hsp70 interacting protein) (ST13) pseudogene
AC011773.3	novel transcript, antisense to CA13
AC119044.1	interferon induced transmembrane protein 3 (1-8U) (IFITM3) pseudogene
AC073655.2	novel transcript, antisense to PLXNC1
AL160191.1	novel transcript, antisense to SLC8A3
AC007956.2	ribosomal protein S2 (RPS2) pseudogene
LINC00641	long intergenic non-protein coding RNA 641 [Source:HGNC Symbol;Acc:HGNC:27511]
AL139011.2	novel protein
AC005726.1	novel protein
LINC02207	long intergenic non-protein coding RNA 2207 [Source:HGNC Symbol;Acc:HGNC:53073]
AL355075.2	novel transcript, antisense to OSGEP
AL049830.3	novel transcript, antisense to COCH
CENPUP2	centromere protein U pseudogene 2 [Source:HGNC Symbol;Acc:HGNC:49890]
AC005519.1	novel transcript, sense overlapping ABCD4
AC005225.2	novel transcript, antisense to ACOT6
AF111169.1	novel transcript
LINC02311	long intergenic non-protein coding RNA 2311 [Source:HGNC Symbol;Acc:HGNC:53230]
AL135999.1	novel transcript, antisense to AP1G2
H2AFVP1	H2A histone family member V pseudogene 1 [Source:HGNC Symbol;Acc:HGNC:31026]
AL161670.2	eukaryotic translation initiation factor 2, subunit 2 beta, 38kDa (EIF2S2) pseudogene
LINC02289	long intergenic non-protein coding RNA 2289 [Source:HGNC Symbol;Acc:HGNC:53205]
AL122035.1	novel transcript
LINC02316	long intergenic non-protein coding RNA 2316 [Source:HGNC Symbol;Acc:HGNC:53235]
AC004846.2	novel transcript, antisense to PAPLN
AL352979.2	novel transcript, antisense to DDHD1
LINC00639	long intergenic non-protein coding RNA 639 [Source:HGNC Symbol;Acc:HGNC:27502]
AF111169.3	novel transcript
AL157791.1	coilin (COIL) pseudogene
PTCSC3	papillary thyroid carcinoma susceptibility candidate 3 [Source:HGNC Symbol;Acc:HGNC:43959]
AL132780.3	novel protein
ADAM20P1	ADAM metallopeptidase domain 20 pseudogene 1 [Source:HGNC Symbol;Acc:HGNC:20102]
AL355075.5	solute carrier family 12 (sodium/chloride transporters), member 3 (SLC12A3) pseudogene
AC066612.1	novel transcript
AC048382.2	novel transcript
PLCB2-AS1	PLCB2 antisense RNA 1 [Source:HGNC Symbol;Acc:HGNC:43662]
AL136295.2	novel transcript
AC013652.1	novel transcript
AC010809.2	novel transcript, antisense to RYR3
UBE2Q2P2	ubiquitin conjugating enzyme E2 Q2 pseudogene 2 [Source:HGNC Symbol;Acc:HGNC:37440]
CPEB1-AS1	CPEB1 antisense RNA 1 [Source:HGNC Symbol;Acc:HGNC:27523]
AL355073.1	novel transcript
AC023355.1	novel transcript, antisense to DUT
AL136295.5	novel transcript
AC091045.1	novel transcript, antisense to C15orf57
AC051619.6	novel transcript
AC027020.1	novel transcript, antisense to LINS1
AC021483.1	novel transcript
AC090971.3	Leo1, Paf1/RNA polymerase II complex component, homolog (S. cerevisiae) (LEO1) pseudogene
AC090607.2	zinc finger CCHC-type and RNA binding motif 1 (ZCRB1) pseudogene
AC007000.3	novel transcript
AC100830.1	novel transcript, antisense OAZ2
AC066613.1	novel transcript, antisense to DMXL2
LINC01220	long intergenic non-protein coding RNA 1220 [Source:HGNC Symbol;Acc:HGNC:49664]
AC104041.1	novel transcript
LINC02284	long intergenic non-protein coding RNA 2284 [Source:HGNC Symbol;Acc:HGNC:53201]
AC104758.2	novel transcript, antisense to TBC1D2B
RAB43P1	RAB43 pseudogene 1 [Source:HGNC Symbol;Acc:HGNC:33153]
AC009120.2	novel transcript, antisense to PSMD7
AC093010.3	novel transcript
AC007342.3	u3 small nucleolar ribonucleoprotein protein MPP10-like [Source:NCBI gene;Acc:643802]
AC012435.2	coiled-coil-helix-coiled-coil-helix domain-containing protein 7 (CHCHD7) pseudogene
AOC4P	amine oxidase copper containing 4, pseudogene [Source:HGNC Symbol;Acc:HGNC:48869]
AC005606.1	novel transcript
AC012508.1	novel transcript
AL162741.1	novel transcript
AC007608.3	novel transcript, antisense to SNX20
AC124944.2	programmed cell death 6 (PDCD6) pseudogene
AC137932.1	novel transcript, antisense to ANKRD11
AC019294.2	novel transcript
AC138811.2	novel protein
DNM1P34	dynamin 1 pseudogene 34 [Source:HGNC Symbol;Acc:HGNC:35181]
AC106028.3	novel transcript
AC110079.1	general transcription factor IIi (GTF2I) pseudogene
AC012414.5	novel transcript
TPRKBP2	TP53RK binding protein pseudogene 2 [Source:HGNC Symbol;Acc:HGNC:44944]
AL365181.1	novel transcript
AC018552.2	novel transcript, antisense to CCDC135 and GPR97
FAM157C	family with sequence similarity 157 member C [Source:HGNC Symbol;Acc:HGNC:34081]
AC132872.1	novel transcript
HERC2P5	hect domain and RLD 2 pseudogene 5 [Source:HGNC Symbol;Acc:HGNC:4873]
AL359715.2	novel transcript
AC113208.3	taste receptor cell protein 1-like [Source:NCBI gene;Acc:105376731]
AC009690.1	novel protein
AC008870.2	novel transcript
AC021087.3	novel transcript
LINC02280	long intergenic non-protein coding RNA 2280 [Source:HGNC Symbol;Acc:HGNC:53196]
AC003102.1	novel transcript, antisense to UBTF
AP003096.1	novel transcript
AC009055.2	novel transcript
AC109460.2	novel transcript, antisense to NFATC2IP
AL591848.4	novel transcript
LINC01311	long intergenic non-protein coding RNA 1311 [Source:HGNC Symbol;Acc:HGNC:50503]
LINC00622	long intergenic non-protein coding RNA 622 [Source:HGNC Symbol;Acc:HGNC:44251]
AL356489.2	novel transcript
AL008628.1	novel transcript, overlapping to FAM120B
AC105046.1	novel transcript, overlapping to EGR3
AC019294.3	novel transcript
AC109460.3	novel transcript
AC007066.2	novel transcript, overlapping RABGAP1
AP000766.1	novel transcript
LMO7-AS1	LMO7 antisense RNA 1 [Source:HGNC Symbol;Acc:HGNC:50277]
ADAMTS7P3	ADAMTS7 pseudogene 3 [Source:HGNC Symbol;Acc:HGNC:49409]
AC136944.2	novel transcript
NIFKP4	nucleolar protein interacting with the FHA domain of MKI67 pseudogene 4 [Source:HGNC Symbol;Acc:HGNC:44952]
AL365475.1	novel Pumilio domain-containing protein KIAA0020 pseudogene
AL031123.2	novel transcript
AC137932.2	uncharacterized LOC100287036 [Source:NCBI gene;Acc:100287036]
AC126323.6	novel transcript
AC010168.2	novel transcript, overlapping HIST4H4
LINC01355	long intergenic non-protein coding RNA 1355 [Source:HGNC Symbol;Acc:HGNC:50584]
AC012645.2	novel transcript, antisense to GDPD3
VPS9D1-AS1	VPS9D1 antisense RNA 1 [Source:HGNC Symbol;Acc:HGNC:48915]
AC096921.2	novel transcript
AC092145.1	novel transcript, antisense to COTL1
AC026471.4	novel transcript
AC005674.2	novel transcript, overlapping WDR1
AL031714.1	novel transcript, antisense to UBE2I
AC135782.3	novel transcript, antisense to ACSF3
SMG1P7	SMG1 pseudogene 7 [Source:HGNC Symbol;Acc:HGNC:49864]
HERC2P8	hect domain and RLD 2 pseudogene 8 [Source:HGNC Symbol;Acc:HGNC:38747]
AC114947.2	novel transcript, antisense to HMGCS1
AC092337.1	novel transcript
AC009065.8	novel transcript, antisense to DCI
AC012213.2	novel transcript
AC018362.1	novel transcript, antisense to SNAP23
AC006504.1	novel transcript
DNAAF4-CCPG1	DNAAF4-CCPG1 readthrough (NMD candidate) [Source:HGNC Symbol;Acc:HGNC:43019]
AC005606.2	novel transcript
GOLGA8H	golgin A8 family member H [Source:HGNC Symbol;Acc:HGNC:37443]
AC007342.4	novel transcript
MMP25-AS1	MMP25 antisense RNA 1 [Source:HGNC Symbol;Acc:HGNC:51372]
AC007336.1	novel transcript
AC040977.1	novel transcript
AC004494.1	novel transcript, antisense to NLRC3
AC108134.3	novel transcript
MIR193BHG	MIR193B host gene [Source:HGNC Symbol;Acc:HGNC:51945]
AC087222.1	novel transcript, sense intronic TBCD
AJ003147.2	novel transcript, antisense to ZNF200
AC116914.2	novel transcript, antisense to ITGAE
AC009121.2	novel transcript, antisense to RMI2
AC007342.5	novel transcript
AC123768.3	novel transcript, antisense to GOLGA8N
AC135050.5	novel transcript
AC136624.2	novel transcript, antisense to NOMO3
AC127496.5	novel transcript
AC005670.3	novel transcript
AC027796.4	novel transcript, antisense to CTNS
ALOX12P2	arachidonate 12-lipoxygenase pseudogene 2 [Source:HGNC Symbol;Acc:HGNC:432]
AC099489.3	novel transcript, antisense to a novel protein gene
AL662899.2	novel protein
AF001548.1	novel transcript, antisense to MYH11
AC040162.3	novel transcript
AC087500.2	novel transcript
AC006435.2	novel transcript, antisense to SGSM2
PPIAL4C	peptidylprolyl isomerase A like 4C [Source:HGNC Symbol;Acc:HGNC:33995]
ANTXRLP1	ANTXR like pseudogene 1 [Source:HGNC Symbol;Acc:HGNC:45004]
AP000829.1	novel transcript
AC125421.1	uncharacterized LOC100134391 [Source:NCBI gene;Acc:100134391]
DLGAP1-AS3	DLGAP1 antisense RNA 3 [Source:HGNC Symbol;Acc:HGNC:27317]
AC025682.1	novel transcript, antisense to NPEPPS
RDM1P5	RDM1 pseudogene 5 [Source:HGNC Symbol;Acc:HGNC:53921]
EEF1DP7	eukaryotic translation elongation factor 1 delta pseudogene 7 [Source:HGNC Symbol;Acc:HGNC:51457]
RHEX	regulator of hemoglobinization and erythroid cell expansion [Source:HGNC Symbol;Acc:HGNC:25341]
AC087393.2	novel transcript, antisense to USP22
AC005726.2	novel transcript, antisense to KIAA0100
RN7SL455P	RNA, 7SL, cytoplasmic 455, pseudogene [Source:HGNC Symbol;Acc:HGNC:46471]
AC073508.2	novel transcript
RN7SL531P	RNA, 7SL, cytoplasmic 531, pseudogene [Source:HGNC Symbol;Acc:HGNC:46547]
MAGOH2P	mago homolog 2, pseudogene [Source:HGNC Symbol;Acc:HGNC:30148]
AC106037.2	novel transcript
AGAP7P	ArfGAP with GTPase domain, ankyrin repeat and PH domain 7, pseudogene [Source:HGNC Symbol;Acc:HGNC:23465]
AP005329.1	novel transcript, antisense to MYL12A
[truncated: 629 more rows]

## Sheet: Subcluster 3
gene name	gene description
CDKL3	cyclin dependent kinase like 3 [Source:HGNC Symbol;Acc:HGNC:15483]
PTPN3	protein tyrosine phosphatase non-receptor type 3 [Source:HGNC Symbol;Acc:HGNC:9655]
TMC5	transmembrane channel like 5 [Source:HGNC Symbol;Acc:HGNC:22999]
RASGEF1B	RasGEF domain family member 1B [Source:HGNC Symbol;Acc:HGNC:24881]
FAXC	failed axon connections homolog, metaxin like GST domain containing [Source:HGNC Symbol;Acc:HGNC:20742]
WDR66	WD repeat domain 66 [Source:HGNC Symbol;Acc:HGNC:28506]
CHRNB2	cholinergic receptor nicotinic beta 2 subunit [Source:HGNC Symbol;Acc:HGNC:1962]
SLC29A4	solute carrier family 29 member 4 [Source:HGNC Symbol;Acc:HGNC:23097]
KIF27	kinesin family member 27 [Source:HGNC Symbol;Acc:HGNC:18632]
ZNF483	zinc finger protein 483 [Source:HGNC Symbol;Acc:HGNC:23384]
KCNK7	potassium two pore domain channel subfamily K member 7 [Source:HGNC Symbol;Acc:HGNC:6282]
FHIT	fragile histidine triad diadenosine triphosphatase [Source:HGNC Symbol;Acc:HGNC:3701]
MROH5	maestro heat like repeat family member 5 (gene/pseudogene) [Source:HGNC Symbol;Acc:HGNC:42976]
AC046143.1	novel transcript
AL691447.2	novel transcript
LINC01725	long intergenic non-protein coding RNA 1725 [Source:HGNC Symbol;Acc:HGNC:52513]
ARHGAP8	Rho GTPase activating protein 8 [Source:HGNC Symbol;Acc:HGNC:677]
HYPK	huntingtin interacting protein K [Source:HGNC Symbol;Acc:HGNC:18418]
STX17-AS1	STX17 antisense RNA 1 [Source:HGNC Symbol;Acc:HGNC:51174]
LINC01619	long intergenic non-protein coding RNA 1619 [Source:HGNC Symbol;Acc:HGNC:27409]
LINC02256	long intergenic non-protein coding RNA 2256 [Source:HGNC Symbol;Acc:HGNC:53157]
AC112128.1	novel protein

## Sheet: Subcluster 4
gene name	gene description
E2F2	E2F transcription factor 2 [Source:HGNC Symbol;Acc:HGNC:3114]
IL32	interleukin 32 [Source:HGNC Symbol;Acc:HGNC:16830]
ETV7	ETS variant 7 [Source:HGNC Symbol;Acc:HGNC:18160]
SEMA3G	semaphorin 3G [Source:HGNC Symbol;Acc:HGNC:30400]
ANLN	anillin actin binding protein [Source:HGNC Symbol;Acc:HGNC:14082]
DPEP1	dipeptidase 1 [Source:HGNC Symbol;Acc:HGNC:3002]
IGF1	insulin like growth factor 1 [Source:HGNC Symbol;Acc:HGNC:5464]
SLC38A5	solute carrier family 38 member 5 [Source:HGNC Symbol;Acc:HGNC:18070]
MNAT1	MNAT1 component of CDK activating kinase [Source:HGNC Symbol;Acc:HGNC:7181]
DEPDC1	DEP domain containing 1 [Source:HGNC Symbol;Acc:HGNC:22949]
ARNTL2	aryl hydrocarbon receptor nuclear translocator like 2 [Source:HGNC Symbol;Acc:HGNC:18984]
DEPDC1B	DEP domain containing 1B [Source:HGNC Symbol;Acc:HGNC:24902]
RAD51	RAD51 recombinase [Source:HGNC Symbol;Acc:HGNC:9817]
PHPT1	phosphohistidine phosphatase 1 [Source:HGNC Symbol;Acc:HGNC:30033]
GPC1	glypican 1 [Source:HGNC Symbol;Acc:HGNC:4449]
MCM10	minichromosome maintenance 10 replication initiation factor [Source:HGNC Symbol;Acc:HGNC:18043]
ASPM	abnormal spindle microtubule assembly [Source:HGNC Symbol;Acc:HGNC:19048]
KIF26A	kinesin family member 26A [Source:HGNC Symbol;Acc:HGNC:20226]
PLEKHH3	pleckstrin homology, MyTH4 and FERM domain containing H3 [Source:HGNC Symbol;Acc:HGNC:26105]
TRIP13	thyroid hormone receptor interactor 13 [Source:HGNC Symbol;Acc:HGNC:12307]
HMMR	hyaluronan mediated motility receptor [Source:HGNC Symbol;Acc:HGNC:5012]
MCM2	minichromosome maintenance complex component 2 [Source:HGNC Symbol;Acc:HGNC:6944]
SDHA	succinate dehydrogenase complex flavoprotein subunit A [Source:HGNC Symbol;Acc:HGNC:10680]
LMAN1	lectin, mannose binding 1 [Source:HGNC Symbol;Acc:HGNC:6631]
GTSE1	G2 and S-phase expressed 1 [Source:HGNC Symbol;Acc:HGNC:13698]
WDR62	WD repeat domain 62 [Source:HGNC Symbol;Acc:HGNC:24502]
SPAG5	sperm associated antigen 5 [Source:HGNC Symbol;Acc:HGNC:13452]
ITGA8	integrin subunit alpha 8 [Source:HGNC Symbol;Acc:HGNC:6144]
HOXA9	homeobox A9 [Source:HGNC Symbol;Acc:HGNC:5109]
TP73	tumor protein p73 [Source:HGNC Symbol;Acc:HGNC:12003]
CADPS2	calcium dependent secretion activator 2 [Source:HGNC Symbol;Acc:HGNC:16018]
ORC1	origin recognition complex subunit 1 [Source:HGNC Symbol;Acc:HGNC:8487]
RAD54L	RAD54 like [Source:HGNC Symbol;Acc:HGNC:9826]
EPDR1	ependymin related 1 [Source:HGNC Symbol;Acc:HGNC:17572]
ADAMTS2	ADAM metallopeptidase with thrombospondin type 1 motif 2 [Source:HGNC Symbol;Acc:HGNC:218]
MMP2	matrix metallopeptidase 2 [Source:HGNC Symbol;Acc:HGNC:7166]
PIR	pirin [Source:HGNC Symbol;Acc:HGNC:30048]
TPX2	TPX2 microtubule nucleation factor [Source:HGNC Symbol;Acc:HGNC:1249]
SIGLEC1	sialic acid binding Ig like lectin 1 [Source:HGNC Symbol;Acc:HGNC:11127]
CPXM1	carboxypeptidase X, M14 family member 1 [Source:HGNC Symbol;Acc:HGNC:15771]
BIRC5	baculoviral IAP repeat containing 5 [Source:HGNC Symbol;Acc:HGNC:593]
KIF4A	kinesin family member 4A [Source:HGNC Symbol;Acc:HGNC:13339]
WDR76	WD repeat domain 76 [Source:HGNC Symbol;Acc:HGNC:25773]
PHGDH	phosphoglycerate dehydrogenase [Source:HGNC Symbol;Acc:HGNC:8923]
CLSPN	claspin [Source:HGNC Symbol;Acc:HGNC:19715]
CDC45	cell division cycle 45 [Source:HGNC Symbol;Acc:HGNC:1739]
AC016026.1	novel transcript
CDC6	cell division cycle 6 [Source:HGNC Symbol;Acc:HGNC:1744]
ACOT7	acyl-CoA thioesterase 7 [Source:HGNC Symbol;Acc:HGNC:24157]
ATP5F1D	ATP synthase F1 subunit delta [Source:HGNC Symbol;Acc:HGNC:837]
PALM	paralemmin [Source:HGNC Symbol;Acc:HGNC:8594]
CCDC134	coiled-coil domain containing 134 [Source:HGNC Symbol;Acc:HGNC:26185]
CENPM	centromere protein M [Source:HGNC Symbol;Acc:HGNC:18352]
APOBEC3H	apolipoprotein B mRNA editing enzyme catalytic subunit 3H [Source:HGNC Symbol;Acc:HGNC:24100]
POLE2	DNA polymerase epsilon 2, accessory subunit [Source:HGNC Symbol;Acc:HGNC:9178]
CDKN3	cyclin dependent kinase inhibitor 3 [Source:HGNC Symbol;Acc:HGNC:1791]
GINS1	GINS complex subunit 1 [Source:HGNC Symbol;Acc:HGNC:28980]
MYBL2	MYB proto-oncogene like 2 [Source:HGNC Symbol;Acc:HGNC:7548]
SLCO4A1	solute carrier organic anion transporter family member 4A1 [Source:HGNC Symbol;Acc:HGNC:10953]
NTSR1	neurotensin receptor 1 [Source:HGNC Symbol;Acc:HGNC:8039]
E2F1	E2F transcription factor 1 [Source:HGNC Symbol;Acc:HGNC:3113]
PLS3	plastin 3 [Source:HGNC Symbol;Acc:HGNC:9091]
CENPI	centromere protein I [Source:HGNC Symbol;Acc:HGNC:3968]
DRP2	dystrophin related protein 2 [Source:HGNC Symbol;Acc:HGNC:3032]
FA2H	fatty acid 2-hydroxylase [Source:HGNC Symbol;Acc:HGNC:21197]
SLC7A5	solute carrier family 7 member 5 [Source:HGNC Symbol;Acc:HGNC:11063]
QPRT	quinolinate phosphoribosyltransferase [Source:HGNC Symbol;Acc:HGNC:9755]
OIP5	Opa interacting protein 5 [Source:HGNC Symbol;Acc:HGNC:20300]
MCM4	minichromosome maintenance complex component 4 [Source:HGNC Symbol;Acc:HGNC:6947]
SNAPC2	small nuclear RNA activating complex polypeptide 2 [Source:HGNC Symbol;Acc:HGNC:11135]
TNNT1	troponin T1, slow skeletal type [Source:HGNC Symbol;Acc:HGNC:11948]
CCNE1	cyclin E1 [Source:HGNC Symbol;Acc:HGNC:1589]
EBI3	Epstein-Barr virus induced 3 [Source:HGNC Symbol;Acc:HGNC:3129]
KDELR1	KDEL endoplasmic reticulum protein retention receptor 1 [Source:HGNC Symbol;Acc:HGNC:6304]
CAV1	caveolin 1 [Source:HGNC Symbol;Acc:HGNC:1527]
MET	MET proto-oncogene, receptor tyrosine kinase [Source:HGNC Symbol;Acc:HGNC:7029]
GARS	glycyl-tRNA synthetase [Source:HGNC Symbol;Acc:HGNC:4162]
CHCHD2	coiled-coil-helix-coiled-coil-helix domain containing 2 [Source:HGNC Symbol;Acc:HGNC:21645]
EZH2	enhancer of zeste 2 polycomb repressive complex 2 subunit [Source:HGNC Symbol;Acc:HGNC:3527]
PDLIM1	PDZ and LIM domain 1 [Source:HGNC Symbol;Acc:HGNC:2067]
UBE2S	ubiquitin conjugating enzyme E2 S [Source:HGNC Symbol;Acc:HGNC:17895]
RPL28	ribosomal protein L28 [Source:HGNC Symbol;Acc:HGNC:10330]
B9D1	B9 domain containing 1 [Source:HGNC Symbol;Acc:HGNC:24123]
LRRC59	leucine rich repeat containing 59 [Source:HGNC Symbol;Acc:HGNC:28817]
NEIL3	nei like DNA glycosylase 3 [Source:HGNC Symbol;Acc:HGNC:24573]
FAM149A	family with sequence similarity 149 member A [Source:HGNC Symbol;Acc:HGNC:24527]
NCAPG	non-SMC condensin I complex subunit G [Source:HGNC Symbol;Acc:HGNC:24304]
CCDC34	coiled-coil domain containing 34 [Source:HGNC Symbol;Acc:HGNC:25079]
FOXM1	forkhead box M1 [Source:HGNC Symbol;Acc:HGNC:3818]
GPRC5D	G protein-coupled receptor class C group 5 member D [Source:HGNC Symbol;Acc:HGNC:13310]
CDCA3	cell division cycle associated 3 [Source:HGNC Symbol;Acc:HGNC:14624]
AICDA	activation induced cytidine deaminase [Source:HGNC Symbol;Acc:HGNC:13203]
COX6A1	cytochrome c oxidase subunit 6A1 [Source:HGNC Symbol;Acc:HGNC:2277]
GMNN	geminin DNA replication inhibitor [Source:HGNC Symbol;Acc:HGNC:17493]
TTK	TTK protein kinase [Source:HGNC Symbol;Acc:HGNC:12401]
KIF20A	kinesin family member 20A [Source:HGNC Symbol;Acc:HGNC:9787]
POMC	proopiomelanocortin [Source:HGNC Symbol;Acc:HGNC:9201]
CENPA	centromere protein A [Source:HGNC Symbol;Acc:HGNC:1851]
WNT6	Wnt family member 6 [Source:HGNC Symbol;Acc:HGNC:12785]
SDC1	syndecan 1 [Source:HGNC Symbol;Acc:HGNC:10658]
SLC1A4	solute carrier family 1 member 4 [Source:HGNC Symbol;Acc:HGNC:10942]
AMPD1	adenosine monophosphate deaminase 1 [Source:HGNC Symbol;Acc:HGNC:468]
UAP1	UDP-N-acetylglucosamine pyrophosphorylase 1 [Source:HGNC Symbol;Acc:HGNC:12457]
CDC20	cell division cycle 20 [Source:HGNC Symbol;Acc:HGNC:1723]
B4GALT2	beta-1,4-galactosyltransferase 2 [Source:HGNC Symbol;Acc:HGNC:925]
NEK2	NIMA related kinase 2 [Source:HGNC Symbol;Acc:HGNC:7745]
CENPF	centromere protein F [Source:HGNC Symbol;Acc:HGNC:1857]
KIF14	kinesin family member 14 [Source:HGNC Symbol;Acc:HGNC:19181]
ABCG2	ATP binding cassette subfamily G member 2 (Junior blood group) [Source:HGNC Symbol;Acc:HGNC:74]
ELL2	elongation factor for RNA polymerase II 2 [Source:HGNC Symbol;Acc:HGNC:17064]
CNRIP1	cannabinoid receptor interacting protein 1 [Source:HGNC Symbol;Acc:HGNC:24546]
TEX14	testis expressed 14, intercellular bridge forming factor [Source:HGNC Symbol;Acc:HGNC:11737]
NCAPH	non-SMC condensin I complex subunit H [Source:HGNC Symbol;Acc:HGNC:1112]
KIF18A	kinesin family member 18A [Source:HGNC Symbol;Acc:HGNC:29441]
PTGFR	prostaglandin F receptor [Source:HGNC Symbol;Acc:HGNC:9600]
HOXA7	homeobox A7 [Source:HGNC Symbol;Acc:HGNC:5108]
ZWINT	ZW10 interacting kinetochore protein [Source:HGNC Symbol;Acc:HGNC:13195]
CDKN2C	cyclin dependent kinase inhibitor 2C [Source:HGNC Symbol;Acc:HGNC:1789]
TRIR	telomerase RNA component interacting RNase [Source:HGNC Symbol;Acc:HGNC:28424]
SPATS2	spermatogenesis associated serine rich 2 [Source:HGNC Symbol;Acc:HGNC:18650]
STIL	STIL centriolar assembly protein [Source:HGNC Symbol;Acc:HGNC:10879]
HJURP	Holliday junction recognition protein [Source:HGNC Symbol;Acc:HGNC:25444]
CHPF	chondroitin polymerizing factor [Source:HGNC Symbol;Acc:HGNC:24291]
C17orf53	chromosome 17 open reading frame 53 [Source:HGNC Symbol;Acc:HGNC:28460]
CD70	CD70 molecule [Source:HGNC Symbol;Acc:HGNC:11937]
DYNLRB1	dynein light chain roadblock-type 1 [Source:HGNC Symbol;Acc:HGNC:15468]
DLGAP5	DLG associated protein 5 [Source:HGNC Symbol;Acc:HGNC:16864]
AUNIP	aurora kinase A and ninein interacting protein [Source:HGNC Symbol;Acc:HGNC:28363]
TUBBP1	tubulin beta pseudogene 1 [Source:HGNC Symbol;Acc:HGNC:12414]
EMC6	ER membrane protein complex subunit 6 [Source:HGNC Symbol;Acc:HGNC:28430]
SDF2L1	stromal cell derived factor 2 like 1 [Source:HGNC Symbol;Acc:HGNC:10676]
E2F8	E2F transcription factor 8 [Source:HGNC Symbol;Acc:HGNC:24727]
PIMREG	PICALM interacting mitotic regulator [Source:HGNC Symbol;Acc:HGNC:25483]
RNASE1	ribonuclease A family member 1, pancreatic [Source:HGNC Symbol;Acc:HGNC:10044]
CDO1	cysteine dioxygenase type 1 [Source:HGNC Symbol;Acc:HGNC:1795]
ASS1	argininosuccinate synthase 1 [Source:HGNC Symbol;Acc:HGNC:758]
TMEM160	transmembrane protein 160 [Source:HGNC Symbol;Acc:HGNC:26042]
ULBP3	UL16 binding protein 3 [Source:HGNC Symbol;Acc:HGNC:14895]
CCL25	C-C motif chemokine ligand 25 [Source:HGNC Symbol;Acc:HGNC:10624]
GINS2	GINS complex subunit 2 [Source:HGNC Symbol;Acc:HGNC:24575]
TOP2A	DNA topoisomerase II alpha [Source:HGNC Symbol;Acc:HGNC:11989]
PPARG	peroxisome proliferator activated receptor gamma [Source:HGNC Symbol;Acc:HGNC:9236]
NES	nestin [Source:HGNC Symbol;Acc:HGNC:7756]
ACY3	aminoacylase 3 [Source:HGNC Symbol;Acc:HGNC:24104]
VSTM2L	V-set and transmembrane domain containing 2 like [Source:HGNC Symbol;Acc:HGNC:16096]
POMP	proteasome maturation protein [Source:HGNC Symbol;Acc:HGNC:20330]
EPHB2	EPH receptor B2 [Source:HGNC Symbol;Acc:HGNC:3393]
PLAAT2	phospholipase A and acyltransferase 2 [Source:HGNC Symbol;Acc:HGNC:17824]
CCNB1	cyclin B1 [Source:HGNC Symbol;Acc:HGNC:1579]
CDCA8	cell division cycle associated 8 [Source:HGNC Symbol;Acc:HGNC:14629]
POGLUT2	protein O-glucosyltransferase 2 [Source:HGNC Symbol;Acc:HGNC:19350]
TROAP	trophinin associated protein [Source:HGNC Symbol;Acc:HGNC:12327]
ESPL1	extra spindle pole bodies like 1, separase [Source:HGNC Symbol;Acc:HGNC:16856]
ALDH1L2	aldehyde dehydrogenase 1 family member L2 [Source:HGNC Symbol;Acc:HGNC:26777]
C7orf25	chromosome 7 open reading frame 25 [Source:HGNC Symbol;Acc:HGNC:21703]
GPNMB	glycoprotein nmb [Source:HGNC Symbol;Acc:HGNC:4462]
DNAJC1	DnaJ heat shock protein family (Hsp40) member C1 [Source:HGNC Symbol;Acc:HGNC:20090]
ST6GALNAC4	ST6 N-acetylgalactosaminide alpha-2,6-sialyltransferase 4 [Source:HGNC Symbol;Acc:HGNC:17846]
RPL35	ribosomal protein L35 [Source:HGNC Symbol;Acc:HGNC:10344]
DSCC1	DNA replication and sister chromatid cohesion 1 [Source:HGNC Symbol;Acc:HGNC:24453]
HMGA1	high mobility group AT-hook 1 [Source:HGNC Symbol;Acc:HGNC:5010]
SLCO2B1	solute carrier organic anion transporter family member 2B1 [Source:HGNC Symbol;Acc:HGNC:10962]
KNL1	kinetochore scaffold 1 [Source:HGNC Symbol;Acc:HGNC:24054]
PAK6	p21 (RAC1) activated kinase 6 [Source:HGNC Symbol;Acc:HGNC:16061]
BCAR3	BCAR3 adaptor protein, NSP family member [Source:HGNC Symbol;Acc:HGNC:973]
KIF11	kinesin family member 11 [Source:HGNC Symbol;Acc:HGNC:6388]
CEP55	centrosomal protein 55 [Source:HGNC Symbol;Acc:HGNC:1161]
DIAPH3	diaphanous related formin 3 [Source:HGNC Symbol;Acc:HGNC:15480]
TICRR	TOPBP1 interacting checkpoint and replication regulator [Source:HGNC Symbol;Acc:HGNC:28704]
GCSH	glycine cleavage system protein H [Source:HGNC Symbol;Acc:HGNC:4208]
NDUFB10	NADH:ubiquinone oxidoreductase subunit B10 [Source:HGNC Symbol;Acc:HGNC:7696]
TPGS1	tubulin polyglutamylase complex subunit 1 [Source:HGNC Symbol;Acc:HGNC:25058]
PLK4	polo like kinase 4 [Source:HGNC Symbol;Acc:HGNC:11397]
KIF2C	kinesin family member 2C [Source:HGNC Symbol;Acc:HGNC:6393]
NUF2	NUF2 component of NDC80 kinetochore complex [Source:HGNC Symbol;Acc:HGNC:14621]
DTL	denticleless E3 ubiquitin protein ligase homolog [Source:HGNC Symbol;Acc:HGNC:30288]
KCNN3	potassium calcium-activated channel subfamily N member 3 [Source:HGNC Symbol;Acc:HGNC:6292]
CHAC2	ChaC cation transport regulator homolog 2 [Source:HGNC Symbol;Acc:HGNC:32363]
CDCA7	cell division cycle associated 7 [Source:HGNC Symbol;Acc:HGNC:14628]
ILDR1	immunoglobulin like domain containing receptor 1 [Source:HGNC Symbol;Acc:HGNC:28741]
CCNA2	cyclin A2 [Source:HGNC Symbol;Acc:HGNC:1578]
NHP2	NHP2 ribonucleoprotein [Source:HGNC Symbol;Acc:HGNC:14377]
TRIM7	tripartite motif containing 7 [Source:HGNC Symbol;Acc:HGNC:16278]
HIGD2A	HIG1 hypoxia inducible domain family member 2A [Source:HGNC Symbol;Acc:HGNC:28311]
CDCA5	cell division cycle associated 5 [Source:HGNC Symbol;Acc:HGNC:14626]
DNAJC5B	DnaJ heat shock protein family (Hsp40) member C5 beta [Source:HGNC Symbol;Acc:HGNC:24138]
CDKN2A	cyclin dependent kinase inhibitor 2A [Source:HGNC Symbol;Acc:HGNC:1787]
MKI67	marker of proliferation Ki-67 [Source:HGNC Symbol;Acc:HGNC:7107]
CHEK1	checkpoint kinase 1 [Source:HGNC Symbol;Acc:HGNC:1925]
GPM6A	glycoprotein M6A [Source:HGNC Symbol;Acc:HGNC:4460]
ABCB9	ATP binding cassette subfamily B member 9 [Source:HGNC Symbol;Acc:HGNC:50]
NDUFC2	NADH:ubiquinone oxidoreductase subunit C2 [Source:HGNC Symbol;Acc:HGNC:7706]
SLC25A4	solute carrier family 25 member 4 [Source:HGNC Symbol;Acc:HGNC:10990]
CENPH	centromere protein H [Source:HGNC Symbol;Acc:HGNC:17268]
ACOXL	acyl-CoA oxidase like [Source:HGNC Symbol;Acc:HGNC:25621]
UCHL1	ubiquitin C-terminal hydrolase L1 [Source:HGNC Symbol;Acc:HGNC:12513]
SKA1	spindle and kinetochore associated complex subunit 1 [Source:HGNC Symbol;Acc:HGNC:28109]
BUB1B	BUB1 mitotic checkpoint serine/threonine kinase B [Source:HGNC Symbol;Acc:HGNC:1149]
CCNB2	cyclin B2 [Source:HGNC Symbol;Acc:HGNC:1580]
CDC25C	cell division cycle 25C [Source:HGNC Symbol;Acc:HGNC:1727]
DUSP23	dual specificity phosphatase 23 [Source:HGNC Symbol;Acc:HGNC:21480]
C1QC	complement C1q C chain [Source:HGNC Symbol;Acc:HGNC:1245]
SPATC1L	spermatogenesis and centriole associated 1 like [Source:HGNC Symbol;Acc:HGNC:1298]
FDXR	ferredoxin reductase [Source:HGNC Symbol;Acc:HGNC:3642]
SPC24	SPC24 component of NDC80 kinetochore complex [Source:HGNC Symbol;Acc:HGNC:26913]
TEDC2	tubulin epsilon and delta complex 2 [Source:HGNC Symbol;Acc:HGNC:25849]
C1orf115	chromosome 1 open reading frame 115 [Source:HGNC Symbol;Acc:HGNC:25873]
SLC16A14	solute carrier family 16 member 14 [Source:HGNC Symbol;Acc:HGNC:26417]
BOLA3	bolA family member 3 [Source:HGNC Symbol;Acc:HGNC:24415]
KIF15	kinesin family member 15 [Source:HGNC Symbol;Acc:HGNC:17273]
RPL39L	ribosomal protein L39 like [Source:HGNC Symbol;Acc:HGNC:17094]
CDC25A	cell division cycle 25A [Source:HGNC Symbol;Acc:HGNC:1725]
TMEM155	transmembrane protein 155 [Source:HGNC Symbol;Acc:HGNC:26418]
PTTG1	PTTG1 regulator of sister chromatid separation, securin [Source:HGNC Symbol;Acc:HGNC:9690]
STEAP1	STEAP family member 1 [Source:HGNC Symbol;Acc:HGNC:11378]
GPER1	G protein-coupled estrogen receptor 1 [Source:HGNC Symbol;Acc:HGNC:4485]
MELK	maternal embryonic leucine zipper kinase [Source:HGNC Symbol;Acc:HGNC:16870]
TSHR	thyroid stimulating hormone receptor [Source:HGNC Symbol;Acc:HGNC:12373]
SKA3	spindle and kinetochore associated complex subunit 3 [Source:HGNC Symbol;Acc:HGNC:20262]
E2F7	E2F transcription factor 7 [Source:HGNC Symbol;Acc:HGNC:23820]
PACSIN3	protein kinase C and casein kinase substrate in neurons 3 [Source:HGNC Symbol;Acc:HGNC:8572]
IFI27L1	interferon alpha inducible protein 27 like 1 [Source:HGNC Symbol;Acc:HGNC:19754]
IFI27	interferon alpha inducible protein 27 [Source:HGNC Symbol;Acc:HGNC:5397]
GPT2	glutamic--pyruvic transaminase 2 [Source:HGNC Symbol;Acc:HGNC:18062]
CENPN	centromere protein N [Source:HGNC Symbol;Acc:HGNC:30873]
PCLAF	PCNA clamp associated factor [Source:HGNC Symbol;Acc:HGNC:28961]
MESP1	mesoderm posterior bHLH transcription factor 1 [Source:HGNC Symbol;Acc:HGNC:29658]
PLK1	polo like kinase 1 [Source:HGNC Symbol;Acc:HGNC:9077]
JSRP1	junctional sarcoplasmic reticulum protein 1 [Source:HGNC Symbol;Acc:HGNC:24963]
CDT1	chromatin licensing and DNA replication factor 1 [Source:HGNC Symbol;Acc:HGNC:24576]
CD320	CD320 molecule [Source:HGNC Symbol;Acc:HGNC:16692]
CDK2AP2	cyclin dependent kinase 2 associated protein 2 [Source:HGNC Symbol;Acc:HGNC:30833]
HID1	HID1 domain containing [Source:HGNC Symbol;Acc:HGNC:15736]
TK1	thymidine kinase 1 [Source:HGNC Symbol;Acc:HGNC:11830]
PBK	PDZ binding kinase [Source:HGNC Symbol;Acc:HGNC:18282]
ACOX2	acyl-CoA oxidase 2 [Source:HGNC Symbol;Acc:HGNC:120]
SCNN1B	sodium channel epithelial 1 beta subunit [Source:HGNC Symbol;Acc:HGNC:10600]
PARM1	prostate androgen-regulated mucin-like protein 1 [Source:HGNC Symbol;Acc:HGNC:24536]
LMAN2	lectin, mannose binding 2 [Source:HGNC Symbol;Acc:HGNC:16986]
CXCL11	C-X-C motif chemokine ligand 11 [Source:HGNC Symbol;Acc:HGNC:10638]
CKAP2L	cytoskeleton associated protein 2 like [Source:HGNC Symbol;Acc:HGNC:26877]
BUB1	BUB1 mitotic checkpoint serine/threonine kinase [Source:HGNC Symbol;Acc:HGNC:1148]
TAS1R3	taste 1 receptor member 3 [Source:HGNC Symbol;Acc:HGNC:15661]
CDK1	cyclin dependent kinase 1 [Source:HGNC Symbol;Acc:HGNC:1722]
DENND5B	DENN domain containing 5B [Source:HGNC Symbol;Acc:HGNC:28338]
GTSF1	gametocyte specific factor 1 [Source:HGNC Symbol;Acc:HGNC:26565]
ZNF296	zinc finger protein 296 [Source:HGNC Symbol;Acc:HGNC:15981]
SDR16C5	short chain dehydrogenase/reductase family 16C member 5 [Source:HGNC Symbol;Acc:HGNC:30311]
CAVIN3	caveolae associated protein 3 [Source:HGNC Symbol;Acc:HGNC:9400]
SHCBP1	SHC binding and spindle associated 1 [Source:HGNC Symbol;Acc:HGNC:29547]
ESCO2	establishment of sister chromatid cohesion N-acetyltransferase 2 [Source:HGNC Symbol;Acc:HGNC:27230]
RRM2	ribonucleotide reductase regulatory subunit M2 [Source:HGNC Symbol;Acc:HGNC:10452]
EXO1	exonuclease 1 [Source:HGNC Symbol;Acc:HGNC:3511]
YIF1A	Yip1 interacting factor homolog A, membrane trafficking protein [Source:HGNC Symbol;Acc:HGNC:16688]
UBE2C	ubiquitin conjugating enzyme E2 C [Source:HGNC Symbol;Acc:HGNC:15937]
MYO1D	myosin ID [Source:HGNC Symbol;Acc:HGNC:7598]
C15orf56	chromosome 15 open reading frame 56 [Source:HGNC Symbol;Acc:HGNC:33868]
TYMS	thymidylate synthetase [Source:HGNC Symbol;Acc:HGNC:12441]
FBXO39	F-box protein 39 [Source:HGNC Symbol;Acc:HGNC:28565]
HASPIN	histone H3 associated protein kinase [Source:HGNC Symbol;Acc:HGNC:19682]
SHISA3	shisa family member 3 [Source:HGNC Symbol;Acc:HGNC:25159]
GLDC	glycine decarboxylase [Source:HGNC Symbol;Acc:HGNC:4313]
AURKB	aurora kinase B [Source:HGNC Symbol;Acc:HGNC:11390]
CALR	calreticulin [Source:HGNC Symbol;Acc:HGNC:1455]
FJX1	four-jointed box kinase 1 [Source:HGNC Symbol;Acc:HGNC:17166]
BHLHA15	basic helix-loop-helix family member a15 [Source:HGNC Symbol;Acc:HGNC:22265]
TRAPPC5	trafficking protein particle complex 5 [Source:HGNC Symbol;Acc:HGNC:23067]
UTS2R	urotensin 2 receptor [Source:HGNC Symbol;Acc:HGNC:4468]
PHLDA2	pleckstrin homology like domain family A member 2 [Source:HGNC Symbol;Acc:HGNC:12385]
PYCR1	pyrroline-5-carboxylate reductase 1 [Source:HGNC Symbol;Acc:HGNC:9721]
SLC25A10	solute carrier family 25 member 10 [Source:HGNC Symbol;Acc:HGNC:10980]
GJD3	gap junction protein delta 3 [Source:HGNC Symbol;Acc:HGNC:19147]
ABHD16B	abhydrolase domain containing 16B [Source:HGNC Symbol;Acc:HGNC:16128]
BOLA2	bolA family member 2 [Source:HGNC Symbol;Acc:HGNC:29488]
CRELD2	cysteine rich with EGF like domains 2 [Source:HGNC Symbol;Acc:HGNC:28150]
HIST1H1B	histone cluster 1 H1 family member b [Source:HGNC Symbol;Acc:HGNC:4719]
RPL23AP38	ribosomal protein L23a pseudogene 38 [Source:HGNC Symbol;Acc:HGNC:36351]
CCR10	C-C motif chemokine receptor 10 [Source:HGNC Symbol;Acc:HGNC:4474]
CDCA2	cell division cycle associated 2 [Source:HGNC Symbol;Acc:HGNC:14623]
NOC4L	nucleolar complex associated 4 homolog [Source:HGNC Symbol;Acc:HGNC:28461]
USP18	ubiquitin specific peptidase 18 [Source:HGNC Symbol;Acc:HGNC:12616]
MANEAL	mannosidase endo-alpha like [Source:HGNC Symbol;Acc:HGNC:26452]
MIXL1	Mix paired-like homeobox [Source:HGNC Symbol;Acc:HGNC:13363]
PARPBP	PARP1 binding protein [Source:HGNC Symbol;Acc:HGNC:26074]
ZPBP2	zona pellucida binding protein 2 [Source:HGNC Symbol;Acc:HGNC:20678]
KIF18B	kinesin family member 18B [Source:HGNC Symbol;Acc:HGNC:27102]
TMPRSS12	transmembrane serine protease 12 [Source:HGNC Symbol;Acc:HGNC:28779]
HPDL	4-hydroxyphenylpyruvate dioxygenase like [Source:HGNC Symbol;Acc:HGNC:28242]
KIF24	kinesin family member 24 [Source:HGNC Symbol;Acc:HGNC:19916]
MT1X	metallothionein 1X [Source:HGNC Symbol;Acc:HGNC:7405]
FAM72B	family with sequence similarity 72 member B [Source:HGNC Symbol;Acc:HGNC:24805]
FAM111B	family with sequence similarity 111 member B [Source:HGNC Symbol;Acc:HGNC:24200]
TPSB2	tryptase beta 2 (gene/pseudogene) [Source:HGNC Symbol;Acc:HGNC:14120]
BLM	BLM RecQ like helicase [Source:HGNC Symbol;Acc:HGNC:1058]
GPX1P1	glutathione peroxidase pseudogene 1 [Source:HGNC Symbol;Acc:HGNC:4560]
KEL	Kell metallo-endopeptidase (Kell blood group) [Source:HGNC Symbol;Acc:HGNC:6308]
FKBP1C	FKBP prolyl isomerase 1C [Source:HGNC Symbol;Acc:HGNC:21376]
UNC13B	unc-13 homolog B [Source:HGNC Symbol;Acc:HGNC:12566]
OXCT2	3-oxoacid CoA-transferase 2 [Source:HGNC Symbol;Acc:HGNC:18606]
CES1	carboxylesterase 1 [Source:HGNC Symbol;Acc:HGNC:1863]
RNA5SP389	RNA, 5S ribosomal pseudogene 389 [Source:HGNC Symbol;Acc:HGNC:43289]
LIME1	Lck interacting transmembrane adaptor 1 [Source:HGNC Symbol;Acc:HGNC:26016]
LINC01291	long intergenic non-protein coding RNA 1291 [Source:HGNC Symbol;Acc:HGNC:50358]
EIF3CL	eukaryotic translation initiation factor 3 subunit C like [Source:HGNC Symbol;Acc:HGNC:26347]
IGKV5-2	immunoglobulin kappa variable 5-2 [Source:HGNC Symbol;Acc:HGNC:5835]
IGKV6-21	immunoglobulin kappa variable 6-21 (non-functional) [Source:HGNC Symbol;Acc:HGNC:5836]
IGKV3D-20	immunoglobulin kappa variable 3D-20 [Source:HGNC Symbol;Acc:HGNC:5825]
IGKV3D-11	immunoglobulin kappa variable 3D-11 [Source:HGNC Symbol;Acc:HGNC:5823]
IGLV4-69	immunoglobulin lambda variable 4-69 [Source:HGNC Symbol;Acc:HGNC:5921]
IGLV8-61	immunoglobulin lambda variable 8-61 [Source:HGNC Symbol;Acc:HGNC:5931]
IGLV4-60	immunoglobulin lambda variable 4-60 [Source:HGNC Symbol;Acc:HGNC:5920]
IGLV6-57	immunoglobulin lambda variable 6-57 [Source:HGNC Symbol;Acc:HGNC:5927]
IGLV10-54	immunoglobulin lambda variable 10-54 [Source:HGNC Symbol;Acc:HGNC:5884]
IGLV5-52	immunoglobulin lambda variable 5-52 [Source:HGNC Symbol;Acc:HGNC:5926]
IGLV5-48	immunoglobulin lambda variable 5-48 (non-functional) [Source:HGNC Symbol;Acc:HGNC:5925]
IGLV1-47	immunoglobulin lambda variable 1-47 [Source:HGNC Symbol;Acc:HGNC:5880]
IGLV5-45	immunoglobulin lambda variable 5-45 [Source:HGNC Symbol;Acc:HGNC:5924]
IGLV1-44	immunoglobulin lambda variable 1-44 [Source:HGNC Symbol;Acc:HGNC:5879]
IGLV1-40	immunoglobulin lambda variable 1-40 [Source:HGNC Symbol;Acc:HGNC:5877]
IGLV5-37	immunoglobulin lambda variable 5-37 [Source:HGNC Symbol;Acc:HGNC:5922]
IGLV1-36	immunoglobulin lambda variable 1-36 [Source:HGNC Symbol;Acc:HGNC:5876]
IGLV3-27	immunoglobulin lambda variable 3-27 [Source:HGNC Symbol;Acc:HGNC:5910]
IGLV3-25	immunoglobulin lambda variable 3-25 [Source:HGNC Symbol;Acc:HGNC:5908]
IGLV2-23	immunoglobulin lambda variable 2-23 [Source:HGNC Symbol;Acc:HGNC:5890]
IGLV3-21	immunoglobulin lambda variable 3-21 [Source:HGNC Symbol;Acc:HGNC:5905]
IGLV3-19	immunoglobulin lambda variable 3-19 [Source:HGNC Symbol;Acc:HGNC:5903]
IGLV3-16	immunoglobulin lambda variable 3-16 [Source:HGNC Symbol;Acc:HGNC:5901]
IGLV2-14	immunoglobulin lambda variable 2-14 [Source:HGNC Symbol;Acc:HGNC:5888]
IGLV3-12	immunoglobulin lambda variable 3-12 [Source:HGNC Symbol;Acc:HGNC:5898]
IGLV2-11	immunoglobulin lambda variable 2-11 [Source:HGNC Symbol;Acc:HGNC:5887]
IGLV3-10	immunoglobulin lambda variable 3-10 [Source:HGNC Symbol;Acc:HGNC:5897]
IGLV3-9	immunoglobulin lambda variable 3-9 (gene/pseudogene) [Source:HGNC Symbol;Acc:HGNC:5918]
IGLV4-3	immunoglobulin lambda variable 4-3 [Source:HGNC Symbol;Acc:HGNC:5919]
TRBV28	T cell receptor beta variable 28 [Source:HGNC Symbol;Acc:HGNC:12209]
TRDV2	T cell receptor delta variable 2 [Source:HGNC Symbol;Acc:HGNC:12263]
IGHE	immunoglobulin heavy constant epsilon [Source:HGNC Symbol;Acc:HGNC:5522]
IGHG1	immunoglobulin heavy constant gamma 1 (G1m marker) [Source:HGNC Symbol;Acc:HGNC:5525]
IGHV6-1	immunoglobulin heavy variable 6-1 [Source:HGNC Symbol;Acc:HGNC:5662]
IGHV1-2	immunoglobulin heavy variable 1-2 [Source:HGNC Symbol;Acc:HGNC:5550]
IGHV1-3	immunoglobulin heavy variable 1-3 [Source:HGNC Symbol;Acc:HGNC:5552]
IGHV2-5	immunoglobulin heavy variable 2-5 [Source:HGNC Symbol;Acc:HGNC:5576]
IGHV3-11	immunoglobulin heavy variable 3-11 (gene/pseudogene) [Source:HGNC Symbol;Acc:HGNC:5580]
IGHV3-13	immunoglobulin heavy variable 3-13 [Source:HGNC Symbol;Acc:HGNC:5581]
IGHV1-18	immunoglobulin heavy variable 1-18 [Source:HGNC Symbol;Acc:HGNC:5549]
IGHV3-20	immunoglobulin heavy variable 3-20 [Source:HGNC Symbol;Acc:HGNC:5585]
IGHV3-21	immunoglobulin heavy variable 3-21 [Source:HGNC Symbol;Acc:HGNC:5586]
IGHV1-24	immunoglobulin heavy variable 1-24 [Source:HGNC Symbol;Acc:HGNC:5551]
IGHV2-26	immunoglobulin heavy variable 2-26 [Source:HGNC Symbol;Acc:HGNC:5575]
IGHV3-33	immunoglobulin heavy variable 3-33 [Source:HGNC Symbol;Acc:HGNC:5596]
IGHV4-34	immunoglobulin heavy variable 4-34 [Source:HGNC Symbol;Acc:HGNC:5650]
IGHV4-39	immunoglobulin heavy variable 4-39 [Source:HGNC Symbol;Acc:HGNC:5651]
IGHV1-46	immunoglobulin heavy variable 1-46 [Source:HGNC Symbol;Acc:HGNC:5554]
IGHV3-49	immunoglobulin heavy variable 3-49 [Source:HGNC Symbol;Acc:HGNC:5607]
IGHV5-51	immunoglobulin heavy variable 5-51 [Source:HGNC Symbol;Acc:HGNC:5659]
IGHV1-58	immunoglobulin heavy variable 1-58 [Source:HGNC Symbol;Acc:HGNC:5555]
IGHV4-61	immunoglobulin heavy variable 4-61 [Source:HGNC Symbol;Acc:HGNC:5655]
IGHV3-66	immunoglobulin heavy variable 3-66 [Source:HGNC Symbol;Acc:HGNC:5619]
IGHV1-69	immunoglobulin heavy variable 1-69 [Source:HGNC Symbol;Acc:HGNC:5558]
IGHV2-70D	immunoglobulin heavy variable 2-70D [Source:HGNC Symbol;Acc:HGNC:49602]
IGHV3-73	immunoglobulin heavy variable 3-73 [Source:HGNC Symbol;Acc:HGNC:5623]
NAP1L1P3	nucleosome assembly protein 1 like 1 pseudogene 3 [Source:HGNC Symbol;Acc:HGNC:38007]
C8orf82	chromosome 8 open reading frame 82 [Source:HGNC Symbol;Acc:HGNC:33826]
VDAC1P2	voltage dependent anion channel 1 pseudogene 2 [Source:HGNC Symbol;Acc:HGNC:12670]
LTB4R2	leukotriene B4 receptor 2 [Source:HGNC Symbol;Acc:HGNC:19260]
UBE2QL1	ubiquitin conjugating enzyme E2 Q family like 1 [Source:HGNC Symbol;Acc:HGNC:37269]
RPL17-C18orf32	RPL17-C18orf32 readthrough [Source:HGNC Symbol;Acc:HGNC:44661]
FAM72D	family with sequence similarity 72 member D [Source:HGNC Symbol;Acc:HGNC:33593]
AL109918.1	heterogeneous nuclear ribonucleoprotein A/B (HNRNPAB) pseudogene
IGLV9-49	immunoglobulin lambda variable 9-49 [Source:HGNC Symbol;Acc:HGNC:5933]
IGHV3-64	immunoglobulin heavy variable 3-64 [Source:HGNC Symbol;Acc:HGNC:5617]
IGKV3D-15	immunoglobulin kappa variable 3D-15 (gene/pseudogene) [Source:HGNC Symbol;Acc:HGNC:5824]
AC104699.1	novel transcript
IGHV4-59	immunoglobulin heavy variable 4-59 [Source:HGNC Symbol;Acc:HGNC:5654]
AC007182.1	novel transcript, antisense to FLVCR2
CETN4P	centrin 4, pseudogene [Source:HGNC Symbol;Acc:HGNC:35450]
GBP1P1	guanylate binding protein 1 pseudogene 1 [Source:HGNC Symbol;Acc:HGNC:39561]
IGKV6D-21	immunoglobulin kappa variable 6D-21 (non-functional) [Source:HGNC Symbol;Acc:HGNC:5837]
IGHV3-72	immunoglobulin heavy variable 3-72 [Source:HGNC Symbol;Acc:HGNC:5622]
TRBV10-2	T cell receptor beta variable 10-2 [Source:HGNC Symbol;Acc:HGNC:12178]
AL450405.1	ribosomal protein L29 (RPL29) pseudogene
THAP7-AS1	THAP7 antisense RNA 1 [Source:HGNC Symbol;Acc:HGNC:41013]
AL645608.2	novel transcript
NPM1P51	nucleophosmin 1 pseudogene 51 [Source:HGNC Symbol;Acc:HGNC:45230]
C1DP1	C1D nuclear receptor corepressor pseudogene 1 [Source:HGNC Symbol;Acc:HGNC:31465]
IGKV1OR2-108	immunoglobulin kappa variable 1/OR2-108 (non-functional) [Source:HGNC Symbol;Acc:HGNC:5767]
IGHV4-31	immunoglobulin heavy variable 4-31 [Source:HGNC Symbol;Acc:HGNC:5649]
IGHV3-43	immunoglobulin heavy variable 3-43 [Source:HGNC Symbol;Acc:HGNC:5604]
RPL4P2	ribosomal protein L4 pseudogene 2 [Source:HGNC Symbol;Acc:HGNC:36836]
RAB6D	RAB6D, member RAS oncogene family [Source:HGNC Symbol;Acc:HGNC:30272]
EIF4HP1	eukaryotic translation initiation factor 4H pseudogene 1 [Source:HGNC Symbol;Acc:HGNC:49035]
LINC01781	long intergenic non-protein coding RNA 1781 [Source:HGNC Symbol;Acc:HGNC:52571]
SHISA8	shisa family member 8 [Source:HGNC Symbol;Acc:HGNC:18351]
BMS1P10	BMS1 pseudogene 10 [Source:HGNC Symbol;Acc:HGNC:49154]
KIFC1	kinesin family member C1 [Source:HGNC Symbol;Acc:HGNC:6389]
AC126615.1	ribosomal protein L14 (RPL14) pseudogene
LINC01679	long intergenic non-protein coding RNA 1679 [Source:HGNC Symbol;Acc:HGNC:52469]
IGKV2D-30	immunoglobulin kappa variable 2D-30 [Source:HGNC Symbol;Acc:HGNC:5801]
IGKV1-6	immunoglobulin kappa variable 1-6 [Source:HGNC Symbol;Acc:HGNC:5742]
GET4	guided entry of tail-anchored proteins factor 4 [Source:HGNC Symbol;Acc:HGNC:21690]
IGKV1D-33	immunoglobulin kappa variable 1D-33 [Source:HGNC Symbol;Acc:HGNC:5753]
TNFRSF13B	TNF receptor superfamily member 13B [Source:HGNC Symbol;Acc:HGNC:18153]
IGKV1-8	immunoglobulin kappa variable 1-8 [Source:HGNC Symbol;Acc:HGNC:5743]
MIF	macrophage migration inhibitory factor [Source:HGNC Symbol;Acc:HGNC:7097]
IGKV1D-16	immunoglobulin kappa variable 1D-16 [Source:HGNC Symbol;Acc:HGNC:5748]
IGKV2-24	immunoglobulin kappa variable 2-24 [Source:HGNC Symbol;Acc:HGNC:5781]
IGKV3-11	immunoglobulin kappa variable 3-11 [Source:HGNC Symbol;Acc:HGNC:5815]
IGKV1-33	immunoglobulin kappa variable 1-33 [Source:HGNC Symbol;Acc:HGNC:5737]
IGKV2D-28	immunoglobulin kappa variable 2D-28 [Source:HGNC Symbol;Acc:HGNC:5799]
IGKV1D-17	immunoglobulin kappa variable 1D-17 [Source:HGNC Symbol;Acc:HGNC:5749]
IGKV2-30	immunoglobulin kappa variable 2-30 [Source:HGNC Symbol;Acc:HGNC:5785]
IGKV2D-29	immunoglobulin kappa variable 2D-29 [Source:HGNC Symbol;Acc:HGNC:5800]
IGKV1-12	immunoglobulin kappa variable 1-12 [Source:HGNC Symbol;Acc:HGNC:5730]
AC093827.1	ribosomal protein L6 (RPL6) pseudogene
C4orf48	chromosome 4 open reading frame 48 [Source:HGNC Symbol;Acc:HGNC:34437]
IGKV3-15	immunoglobulin kappa variable 3-15 [Source:HGNC Symbol;Acc:HGNC:5816]
SUMO2P17	SUMO2 pseudogene 17 [Source:HGNC Symbol;Acc:HGNC:49358]
IGKV1D-37	immunoglobulin kappa variable 1D-37 (non-functional) [Source:HGNC Symbol;Acc:HGNC:5755]
IGKV2D-40	immunoglobulin kappa variable 2D-40 [Source:HGNC Symbol;Acc:HGNC:5804]
IGKV1D-39	immunoglobulin kappa variable 1D-39 [Source:HGNC Symbol;Acc:HGNC:5756]
AC004707.1	novel transcript, antisense to LRRC59
AC009630.2	novel transcript, antisense to GINS4
IGLVI-70	immunoglobulin lambda variable (I)-70 (pseudogene) [Source:HGNC Symbol;Acc:HGNC:5940]
IGKV2OR22-4	immunoglobulin kappa variable 2/OR22-4 (pseudogene) [Source:HGNC Symbol;Acc:HGNC:5813]
IGLV1-41	immunoglobulin lambda variable 1-41 (pseudogene) [Source:HGNC Symbol;Acc:HGNC:5878]
IGKV2-29	immunoglobulin kappa variable 2-29 (gene/pseudogene) [Source:HGNC Symbol;Acc:HGNC:5784]
IGHV4-55	immunoglobulin heavy variable 4-55 (pseudogene) [Source:HGNC Symbol;Acc:HGNC:5653]
DPP3	dipeptidyl peptidase 3 [Source:HGNC Symbol;Acc:HGNC:3008]
AP002954.1	novel transcript
AC112777.1	ubiquitin-like with PHD and ring finger domains 1 (UHRF1) pseudogene
AC010186.3	novel transcript
AL928654.3	novel protein
AL133467.1	novel transcript
AL110504.1	novel transcript, antisense to CCDC85C
NDUFC2-KCTD14	NDUFC2-KCTD14 readthrough [Source:HGNC Symbol;Acc:HGNC:42956]
AC087632.2	novel protein
IGHV1OR15-2	immunoglobulin heavy variable 1/OR15-2 (pseudogene) [Source:HGNC Symbol;Acc:HGNC:5564]
AC040169.1	novel transcript, antisense to MBTPS1
HOXB7	homeobox B7 [Source:HGNC Symbol;Acc:HGNC:5118]
AL163051.1	novel transcript, antisense to PAPOLA
KYNUP1	kynureninase pseudogene 1 [Source:HGNC Symbol;Acc:HGNC:39199]
SNORD3B-2	small nucleolar RNA, C/D box 3B-2 [Source:HGNC Symbol;Acc:HGNC:33190]
AC120057.2	novel protein
OVCA2	OVCA2 serine hydrolase domain containing [Source:HGNC Symbol;Acc:HGNC:24203]
FAM72C	family with sequence similarity 72 member C [Source:HGNC Symbol;Acc:HGNC:30602]
AC129492.3	novel protein
AC145207.6	novel transcript
AC080112.1	novel transcript, antisense to GJD3
AC005288.1	novel transcript, antisense to MED1 & FBXL20
FXYD1	FXYD domain containing ion transport regulator 1 [Source:HGNC Symbol;Acc:HGNC:4025]
AC006538.2	novel protein
AD000671.2	novel transcript
AC024592.3	novel protein
AC124856.1	ribosomal protein L5 (RPL5) pseudogene
AC011466.1	novel transcript, antisense to CARD8
Z93241.1	RNA, U12 small nuclear
TERC	telomerase RNA component [Source:HGNC Symbol;Acc:HGNC:11727]
MTND6P22	MT-ND6 pseudogene 22 [Source:HGNC Symbol;Acc:HGNC:51978]
IGHV3-30	immunoglobulin heavy variable 3-30 [Source:HGNC Symbol;Acc:HGNC:5591]
LINC00221	long intergenic non-protein coding RNA 221 [Source:HGNC Symbol;Acc:HGNC:20169]
AC087623.2	novel transcript
HIST2H2AA4	histone cluster 2 H2A family member a4 [Source:HGNC Symbol;Acc:HGNC:29668]
AL138724.1	novel transcript, antisense to NUP153
AL365181.3	novel transcript, antisense to BCAN
AC022384.1	novel protein
AC017083.3	novel protein
EPOP	elongin BC and polycomb repressive complex 2 associated protein [Source:HGNC Symbol;Acc:HGNC:34493]
MIR8071-1	microRNA 8071-1 [Source:HGNC Symbol;Acc:HGNC:50041]
IGHV2-70	immunoglobulin heavy variable 2-70 [Source:HGNC Symbol;Acc:HGNC:5577]
AC244131.2	novel transcript
MIR4734	microRNA 4734 [Source:HGNC Symbol;Acc:HGNC:41572]
IGKV1D-13	immunoglobulin kappa variable 1D-13 [Source:HGNC Symbol;Acc:HGNC:5747]
IGHV4-4	immunoglobulin heavy variable 4-4 [Source:HGNC Symbol;Acc:HGNC:5652]
HIST1H2AL	histone cluster 1 H2A family member l [Source:HGNC Symbol;Acc:HGNC:4730]
AC211476.4	PMS2 postmeiotic segregation increased 2 (S. cerevisiae) (PMS2) pseudogene
AL357033.4	novel transcript, antisense to SLCO4A1
AC136616.2	-
AC233755.2	-
IGKV1D-12	immunoglobulin kappa variable 1D-12 [Source:HGNC Symbol;Acc:HGNC:5746]
PRAL	p53 regulation associated lncRNA [Source:HGNC Symbol;Acc:HGNC:52646]
AC109326.1	TEC
IGHV7-4-1	immunoglobulin heavy variable 7-4-1 [Source:HGNC Symbol;Acc:HGNC:5665]
DUX4L37	double homeobox 4 like 37 (pseudogene) [Source:HGNC Symbol;Acc:HGNC:51775]
AC068631.2	novel protein
SMIM33	small integral membrane protein 33 [Source:HGNC Symbol;Acc:HGNC:53645]
AC073264.3	novel TRPM8 channel-associated factor pseudogene
ARHGAP11B	Rho GTPase activating protein 11B [Source:HGNC Symbol;Acc:HGNC:15782]
AC093512.2	uncharaterized LOC112694756 [Source:NCBI gene;Acc:112694756]
AC091564.7	novel transcript
AL358472.6	novel protein
AC005034.6	novel transcript, antisense to GCFC2
HIST1H3B	histone cluster 1 H3 family member b [Source:HGNC Symbol;Acc:HGNC:4776]
AC009570.2	novel transcript

## Sheet: Subcluster 5
gene name	gene description
IDS	iduronate 2-sulfatase [Source:HGNC Symbol;Acc:HGNC:5389]
ADRB1	adrenoceptor beta 1 [Source:HGNC Symbol;Acc:HGNC:285]
RASGRF1	Ras protein specific guanine nucleotide releasing factor 1 [Source:HGNC Symbol;Acc:HGNC:9875]
RIMBP2	RIMS binding protein 2 [Source:HGNC Symbol;Acc:HGNC:30339]
PLPP1	phospholipid phosphatase 1 [Source:HGNC Symbol;Acc:HGNC:9228]
CXCL2	C-X-C motif chemokine ligand 2 [Source:HGNC Symbol;Acc:HGNC:4603]
GADD45B	growth arrest and DNA damage inducible beta [Source:HGNC Symbol;Acc:HGNC:4096]
CRYBB1	crystallin beta B1 [Source:HGNC Symbol;Acc:HGNC:2397]
SEPTIN3	septin 3 [Source:HGNC Symbol;Acc:HGNC:10750]
LGMN	legumain [Source:HGNC Symbol;Acc:HGNC:9472]
EEF1A2	eukaryotic translation elongation factor 1 alpha 2 [Source:HGNC Symbol;Acc:HGNC:3192]
CCL22	C-C motif chemokine ligand 22 [Source:HGNC Symbol;Acc:HGNC:10621]
MMP15	matrix metallopeptidase 15 [Source:HGNC Symbol;Acc:HGNC:7161]
TUBB4A	tubulin beta 4A class IVa [Source:HGNC Symbol;Acc:HGNC:20774]
HOXA3	homeobox A3 [Source:HGNC Symbol;Acc:HGNC:5104]
OTOF	otoferlin [Source:HGNC Symbol;Acc:HGNC:8515]
MND1	meiotic nuclear divisions 1 [Source:HGNC Symbol;Acc:HGNC:24839]
CD80	CD80 molecule [Source:HGNC Symbol;Acc:HGNC:1700]
PACSIN1	protein kinase C and casein kinase substrate in neurons 1 [Source:HGNC Symbol;Acc:HGNC:8570]
BTN1A1	butyrophilin subfamily 1 member A1 [Source:HGNC Symbol;Acc:HGNC:1135]
MOCS1	molybdenum cofactor synthesis 1 [Source:HGNC Symbol;Acc:HGNC:7190]
DNAH8	dynein axonemal heavy chain 8 [Source:HGNC Symbol;Acc:HGNC:2952]
LAMP5	lysosomal associated membrane protein family member 5 [Source:HGNC Symbol;Acc:HGNC:16097]
RGS13	regulator of G protein signaling 13 [Source:HGNC Symbol;Acc:HGNC:9995]
C1QL1	complement C1q like 1 [Source:HGNC Symbol;Acc:HGNC:24182]
KIAA1614	KIAA1614 [Source:HGNC Symbol;Acc:HGNC:29327]
SLC41A2	solute carrier family 41 member 2 [Source:HGNC Symbol;Acc:HGNC:31045]
CENPE	centromere protein E [Source:HGNC Symbol;Acc:HGNC:1856]
NKD1	NKD inhibitor of WNT signaling pathway 1 [Source:HGNC Symbol;Acc:HGNC:17045]
SCD5	stearoyl-CoA desaturase 5 [Source:HGNC Symbol;Acc:HGNC:21088]
POU4F1	POU class 4 homeobox 1 [Source:HGNC Symbol;Acc:HGNC:9218]
STEAP2	STEAP2 metalloreductase [Source:HGNC Symbol;Acc:HGNC:17885]
FAM81A	family with sequence similarity 81 member A [Source:HGNC Symbol;Acc:HGNC:28379]
IER2	immediate early response 2 [Source:HGNC Symbol;Acc:HGNC:28871]
LRP5	LDL receptor related protein 5 [Source:HGNC Symbol;Acc:HGNC:6697]
SGO2	shugoshin 2 [Source:HGNC Symbol;Acc:HGNC:30812]
PTX3	pentraxin 3 [Source:HGNC Symbol;Acc:HGNC:9692]
KCNK5	potassium two pore domain channel subfamily K member 5 [Source:HGNC Symbol;Acc:HGNC:6280]
AK8	adenylate kinase 8 [Source:HGNC Symbol;Acc:HGNC:26526]
PLD4	phospholipase D family member 4 [Source:HGNC Symbol;Acc:HGNC:23792]
LAIR2	leukocyte associated immunoglobulin like receptor 2 [Source:HGNC Symbol;Acc:HGNC:6478]
PPP1R14A	protein phosphatase 1 regulatory inhibitor subunit 14A [Source:HGNC Symbol;Acc:HGNC:14871]
SRR	serine racemase [Source:HGNC Symbol;Acc:HGNC:14398]
AC010323.1	novel transcript
B3GALNT1	beta-1,3-N-acetylgalactosaminyltransferase 1 (globoside blood group) [Source:HGNC Symbol;Acc:HGNC:918]
RASSF6	Ras association domain family member 6 [Source:HGNC Symbol;Acc:HGNC:20796]
EPHX4	epoxide hydrolase 4 [Source:HGNC Symbol;Acc:HGNC:23758]
RCAN2	regulator of calcineurin 2 [Source:HGNC Symbol;Acc:HGNC:3041]
PHLDA3	pleckstrin homology like domain family A member 3 [Source:HGNC Symbol;Acc:HGNC:8934]
CASKIN2	CASK interacting protein 2 [Source:HGNC Symbol;Acc:HGNC:18200]
ACOT4	acyl-CoA thioesterase 4 [Source:HGNC Symbol;Acc:HGNC:19748]
JUN	Jun proto-oncogene, AP-1 transcription factor subunit [Source:HGNC Symbol;Acc:HGNC:6204]
ERICH3	glutamate rich 3 [Source:HGNC Symbol;Acc:HGNC:25346]
HIST2H3D	histone cluster 2 H3 family member d [Source:HGNC Symbol;Acc:HGNC:25311]
ZNF703	zinc finger protein 703 [Source:HGNC Symbol;Acc:HGNC:25883]
RYR1	ryanodine receptor 1 [Source:HGNC Symbol;Acc:HGNC:10483]
SCAMP5	secretory carrier membrane protein 5 [Source:HGNC Symbol;Acc:HGNC:30386]
L1CAM	L1 cell adhesion molecule [Source:HGNC Symbol;Acc:HGNC:6470]
TRBV10-1	T cell receptor beta variable 10-1(gene/pseudogene) [Source:HGNC Symbol;Acc:HGNC:12177]
THAP12P8	THAP domain containing 12 pseudogene 8 [Source:HGNC Symbol;Acc:HGNC:39572]
DNAJC27-AS1	DNAJC27 antisense RNA 1 [Source:HGNC Symbol;Acc:HGNC:42943]
AC083949.1	novel transcript
LINC01535	long intergenic non-protein coding RNA 1535 [Source:HGNC Symbol;Acc:HGNC:51282]
AC138393.2	F-box only protein 25 (FBXO25) pseudogene
AC241584.1	Sjogren syndrome antigen B (autoantigen La) (SSB) pseudogene
TNF	tumor necrosis factor [Source:HGNC Symbol;Acc:HGNC:11892]
C12orf75	chromosome 12 open reading frame 75 [Source:HGNC Symbol;Acc:HGNC:35164]
PCDHGC3	protocadherin gamma subfamily C, 3 [Source:HGNC Symbol;Acc:HGNC:8716]
IGKV3-7	immunoglobulin kappa variable 3-7 (non-functional) [Source:HGNC Symbol;Acc:HGNC:5821]
PPAN-P2RY11	PPAN-P2RY11 readthrough [Source:HGNC Symbol;Acc:HGNC:33526]
AP002026.1	novel transcript, antisense to ADH4, ADH6 & ADH1A
AL157400.5	pantothenate kinase 1 (PANK1) pseudogene
FOXD1	forkhead box D1 [Source:HGNC Symbol;Acc:HGNC:3802]
GASAL1	growth arrest associated lncRNA 1 [Source:HGNC Symbol;Acc:HGNC:53461]
AC108471.2	novel transcript
SYNJ2BP-COX16	SYNJ2BP-COX16 readthrough [Source:HGNC Symbol;Acc:HGNC:48350]
AL137782.1	novel transcript
HIST2H2BC	histone cluster 2 H2B family member c (pseudogene) [Source:HGNC Symbol;Acc:HGNC:20516]
AC018362.2	novel transcript, antisense to HAUS2
ZNF850	zinc finger protein 850 [Source:HGNC Symbol;Acc:HGNC:27994]
POC1B-AS1	POC1B antisense RNA 1 [Source:HGNC Symbol;Acc:HGNC:52949]
AC103702.2	novel transcript
AC103591.3	novel transcript, antisense to DNAJB4
AL137060.3	novel transcript, sense intronic to DLEU1
CCL4	C-C motif chemokine ligand 4 [Source:HGNC Symbol;Acc:HGNC:10630]
CCL4L2	C-C motif chemokine ligand 4 like 2 [Source:HGNC Symbol;Acc:HGNC:24066]
AC010654.1	novel transcript
CCL3	C-C motif chemokine ligand 3 [Source:HGNC Symbol;Acc:HGNC:10627]
AL133353.2	novel transcript

## Sheet: Subcluster 6
gene name	gene description
SEMA3B	semaphorin 3B [Source:HGNC Symbol;Acc:HGNC:10724]
SLC4A7	solute carrier family 4 member 7 [Source:HGNC Symbol;Acc:HGNC:11033]
PTGER3	prostaglandin E receptor 3 [Source:HGNC Symbol;Acc:HGNC:9595]
NNAT	neuronatin [Source:HGNC Symbol;Acc:HGNC:7860]
NAV3	neuron navigator 3 [Source:HGNC Symbol;Acc:HGNC:15998]
ABCC9	ATP binding cassette subfamily C member 9 [Source:HGNC Symbol;Acc:HGNC:60]
FRMPD1	FERM and PDZ domain containing 1 [Source:HGNC Symbol;Acc:HGNC:29159]
CFAP20	cilia and flagella associated protein 20 [Source:HGNC Symbol;Acc:HGNC:29523]
TUBA3D	tubulin alpha 3d [Source:HGNC Symbol;Acc:HGNC:24071]
FKBP6	FKBP prolyl isomerase 6 [Source:HGNC Symbol;Acc:HGNC:3722]
FBLN1	fibulin 1 [Source:HGNC Symbol;Acc:HGNC:3600]
ADCY2	adenylate cyclase 2 [Source:HGNC Symbol;Acc:HGNC:233]
PKD2L2	polycystin 2 like 2, transient receptor potential cation channel [Source:HGNC Symbol;Acc:HGNC:9012]
OPHN1	oligophrenin 1 [Source:HGNC Symbol;Acc:HGNC:8148]
SLC15A1	solute carrier family 15 member 1 [Source:HGNC Symbol;Acc:HGNC:10920]
GABRP	gamma-aminobutyric acid type A receptor pi subunit [Source:HGNC Symbol;Acc:HGNC:4089]
WHRN	whirlin [Source:HGNC Symbol;Acc:HGNC:16361]
PDE6C	phosphodiesterase 6C [Source:HGNC Symbol;Acc:HGNC:8787]
IKZF5	IKAROS family zinc finger 5 [Source:HGNC Symbol;Acc:HGNC:14283]
PCDH11Y	protocadherin 11 Y-linked [Source:HGNC Symbol;Acc:HGNC:15813]
TNRC6B	trinucleotide repeat containing adaptor 6B [Source:HGNC Symbol;Acc:HGNC:29190]
SAMD15	sterile alpha motif domain containing 15 [Source:HGNC Symbol;Acc:HGNC:18631]
GALNT16	polypeptide N-acetylgalactosaminyltransferase 16 [Source:HGNC Symbol;Acc:HGNC:23233]
HIF1A	hypoxia inducible factor 1 subunit alpha [Source:HGNC Symbol;Acc:HGNC:4910]
ST8SIA5	ST8 alpha-N-acetyl-neuraminide alpha-2,8-sialyltransferase 5 [Source:HGNC Symbol;Acc:HGNC:17827]
KCND1	potassium voltage-gated channel subfamily D member 1 [Source:HGNC Symbol;Acc:HGNC:6237]
PCDH11X	protocadherin 11 X-linked [Source:HGNC Symbol;Acc:HGNC:8656]
RGCC	regulator of cell cycle [Source:HGNC Symbol;Acc:HGNC:20369]
ESRP2	epithelial splicing regulatory protein 2 [Source:HGNC Symbol;Acc:HGNC:26152]
RHBDL1	rhomboid like 1 [Source:HGNC Symbol;Acc:HGNC:10007]
PRSS33	serine protease 33 [Source:HGNC Symbol;Acc:HGNC:30405]
ACSBG1	acyl-CoA synthetase bubblegum family member 1 [Source:HGNC Symbol;Acc:HGNC:29567]
KCNA7	potassium voltage-gated channel subfamily A member 7 [Source:HGNC Symbol;Acc:HGNC:6226]
CNTD2	cyclin N-terminal domain containing 2 [Source:HGNC Symbol;Acc:HGNC:25805]
NUMBL	NUMB like endocytic adaptor protein [Source:HGNC Symbol;Acc:HGNC:8061]
SIGLEC8	sialic acid binding Ig like lectin 8 [Source:HGNC Symbol;Acc:HGNC:10877]
CRX	cone-rod homeobox [Source:HGNC Symbol;Acc:HGNC:2383]
KCNN1	potassium calcium-activated channel subfamily N member 1 [Source:HGNC Symbol;Acc:HGNC:6290]
PIK3R2	phosphoinositide-3-kinase regulatory subunit 2 [Source:HGNC Symbol;Acc:HGNC:8980]
PDE4C	phosphodiesterase 4C [Source:HGNC Symbol;Acc:HGNC:8782]
CFAP69	cilia and flagella associated protein 69 [Source:HGNC Symbol;Acc:HGNC:26107]
ITGB8	integrin subunit beta 8 [Source:HGNC Symbol;Acc:HGNC:6163]
CYP3A5	cytochrome P450 family 3 subfamily A member 5 [Source:HGNC Symbol;Acc:HGNC:2638]
MOGAT3	monoacylglycerol O-acyltransferase 3 [Source:HGNC Symbol;Acc:HGNC:23249]
POU6F2	POU class 6 homeobox 2 [Source:HGNC Symbol;Acc:HGNC:21694]
APBA1	amyloid beta precursor protein binding family A member 1 [Source:HGNC Symbol;Acc:HGNC:578]
FBXL20	F-box and leucine rich repeat protein 20 [Source:HGNC Symbol;Acc:HGNC:24679]
SLC6A4	solute carrier family 6 member 4 [Source:HGNC Symbol;Acc:HGNC:11050]
AREG	amphiregulin [Source:HGNC Symbol;Acc:HGNC:651]
MAPK10	mitogen-activated protein kinase 10 [Source:HGNC Symbol;Acc:HGNC:6872]
SH3D19	SH3 domain containing 19 [Source:HGNC Symbol;Acc:HGNC:30418]
ELMOD1	ELMO domain containing 1 [Source:HGNC Symbol;Acc:HGNC:25334]
NANOG	Nanog homeobox [Source:HGNC Symbol;Acc:HGNC:20857]
FRK	fyn related Src family tyrosine kinase [Source:HGNC Symbol;Acc:HGNC:3955]
HBEGF	heparin binding EGF like growth factor [Source:HGNC Symbol;Acc:HGNC:3059]
PEX5L	peroxisomal biogenesis factor 5 like [Source:HGNC Symbol;Acc:HGNC:30024]
TFCP2L1	transcription factor CP2 like 1 [Source:HGNC Symbol;Acc:HGNC:17925]
TACR1	tachykinin receptor 1 [Source:HGNC Symbol;Acc:HGNC:11526]
ANGPTL1	angiopoietin like 1 [Source:HGNC Symbol;Acc:HGNC:489]
ASH1L	ASH1 like histone lysine methyltransferase [Source:HGNC Symbol;Acc:HGNC:19088]
PTCH2	patched 2 [Source:HGNC Symbol;Acc:HGNC:9586]
CA14	carbonic anhydrase 14 [Source:HGNC Symbol;Acc:HGNC:1372]
MLANA	melan-A [Source:HGNC Symbol;Acc:HGNC:7124]
CHRNA2	cholinergic receptor nicotinic alpha 2 subunit [Source:HGNC Symbol;Acc:HGNC:1956]
IAPP	islet amyloid polypeptide [Source:HGNC Symbol;Acc:HGNC:5329]
ITIH5	inter-alpha-trypsin inhibitor heavy chain 5 [Source:HGNC Symbol;Acc:HGNC:21449]
COL10A1	collagen type X alpha 1 chain [Source:HGNC Symbol;Acc:HGNC:2185]
GCNT7	glucosaminyl (N-acetyl) transferase family member 7 [Source:HGNC Symbol;Acc:HGNC:16099]
TP53TG5	TP53 target 5 [Source:HGNC Symbol;Acc:HGNC:15856]
APOBEC2	apolipoprotein B mRNA editing enzyme catalytic subunit 2 [Source:HGNC Symbol;Acc:HGNC:605]
TRIM51	tripartite motif-containing 51 [Source:HGNC Symbol;Acc:HGNC:19023]
MMP24	matrix metallopeptidase 24 [Source:HGNC Symbol;Acc:HGNC:7172]
HTN1	histatin 1 [Source:HGNC Symbol;Acc:HGNC:5283]
PZP	PZP alpha-2-macroglobulin like [Source:HGNC Symbol;Acc:HGNC:9750]
TAS2R3	taste 2 receptor member 3 [Source:HGNC Symbol;Acc:HGNC:14910]
OR7C1	olfactory receptor family 7 subfamily C member 1 [Source:HGNC Symbol;Acc:HGNC:8373]
TPH1	tryptophan hydroxylase 1 [Source:HGNC Symbol;Acc:HGNC:12008]
AIPL1	aryl hydrocarbon receptor interacting protein like 1 [Source:HGNC Symbol;Acc:HGNC:359]
CCNT1	cyclin T1 [Source:HGNC Symbol;Acc:HGNC:1599]
KLK10	kallikrein related peptidase 10 [Source:HGNC Symbol;Acc:HGNC:6358]
IQCN	IQ motif containing N [Source:HGNC Symbol;Acc:HGNC:29350]
TEX101	testis expressed 101 [Source:HGNC Symbol;Acc:HGNC:30722]
RHOXF2	Rhox homeobox family member 2 [Source:HGNC Symbol;Acc:HGNC:30011]
LIN28A	lin-28 homolog A [Source:HGNC Symbol;Acc:HGNC:15986]
HHLA1	HERV-H LTR-associating 1 [Source:HGNC Symbol;Acc:HGNC:4904]
BHMT2	betaine--homocysteine S-methyltransferase 2 [Source:HGNC Symbol;Acc:HGNC:1048]
PDE6A	phosphodiesterase 6A [Source:HGNC Symbol;Acc:HGNC:8785]
TBC1D8B	TBC1 domain family member 8B [Source:HGNC Symbol;Acc:HGNC:24715]
MYH11	myosin heavy chain 11 [Source:HGNC Symbol;Acc:HGNC:7569]
PDZD2	PDZ domain containing 2 [Source:HGNC Symbol;Acc:HGNC:18486]
UNC79	unc-79 homolog, NALCN channel complex subunit [Source:HGNC Symbol;Acc:HGNC:19966]
PPP1R1A	protein phosphatase 1 regulatory inhibitor subunit 1A [Source:HGNC Symbol;Acc:HGNC:9286]
SLC9A5	solute carrier family 9 member A5 [Source:HGNC Symbol;Acc:HGNC:11078]
ZNF670-ZNF695	ZNF670-ZNF695 readthrough (NMD candidate) [Source:HGNC Symbol;Acc:HGNC:49200]
SPDYE1	speedy/RINGO cell cycle regulator family member E1 [Source:HGNC Symbol;Acc:HGNC:16408]
DGKB	diacylglycerol kinase beta [Source:HGNC Symbol;Acc:HGNC:2850]
ERMN	ermin [Source:HGNC Symbol;Acc:HGNC:29208]
SLC28A2	solute carrier family 28 member 2 [Source:HGNC Symbol;Acc:HGNC:11002]
TACC2	transforming acidic coiled-coil containing protein 2 [Source:HGNC Symbol;Acc:HGNC:11523]
CILP	cartilage intermediate layer protein [Source:HGNC Symbol;Acc:HGNC:1980]
FGF5	fibroblast growth factor 5 [Source:HGNC Symbol;Acc:HGNC:3683]
ANXA3	annexin A3 [Source:HGNC Symbol;Acc:HGNC:541]
RDH16	retinol dehydrogenase 16 [Source:HGNC Symbol;Acc:HGNC:29674]
ESR2	estrogen receptor 2 [Source:HGNC Symbol;Acc:HGNC:3468]
DUOX2	dual oxidase 2 [Source:HGNC Symbol;Acc:HGNC:13273]
ARRDC4	arrestin domain containing 4 [Source:HGNC Symbol;Acc:HGNC:28087]
NME7	NME/NM23 family member 7 [Source:HGNC Symbol;Acc:HGNC:20461]
CRABP2	cellular retinoic acid binding protein 2 [Source:HGNC Symbol;Acc:HGNC:2339]
SDE2	SDE2 telomere maintenance homolog [Source:HGNC Symbol;Acc:HGNC:26643]
ABCG8	ATP binding cassette subfamily G member 8 [Source:HGNC Symbol;Acc:HGNC:13887]
UNC80	unc-80 homolog, NALCN channel complex subunit [Source:HGNC Symbol;Acc:HGNC:26582]
COL8A1	collagen type VIII alpha 1 chain [Source:HGNC Symbol;Acc:HGNC:2215]
FEM1C	fem-1 homolog C [Source:HGNC Symbol;Acc:HGNC:16933]
SCUBE3	signal peptide, CUB domain and EGF like domain containing 3 [Source:HGNC Symbol;Acc:HGNC:13655]
DENND2A	DENN domain containing 2A [Source:HGNC Symbol;Acc:HGNC:22212]
SLC25A37	solute carrier family 25 member 37 [Source:HGNC Symbol;Acc:HGNC:29786]
NPFFR1	neuropeptide FF receptor 1 [Source:HGNC Symbol;Acc:HGNC:17425]
HTR3B	5-hydroxytryptamine receptor 3B [Source:HGNC Symbol;Acc:HGNC:5298]
CNTN5	contactin 5 [Source:HGNC Symbol;Acc:HGNC:2175]
KIAA1328	KIAA1328 [Source:HGNC Symbol;Acc:HGNC:29248]
PTS	6-pyruvoyltetrahydropterin synthase [Source:HGNC Symbol;Acc:HGNC:9689]
MIPOL1	mirror-image polydactyly 1 [Source:HGNC Symbol;Acc:HGNC:21460]
FRMD4A	FERM domain containing 4A [Source:HGNC Symbol;Acc:HGNC:25491]
TCF7L1	transcription factor 7 like 1 [Source:HGNC Symbol;Acc:HGNC:11640]
ACMSD	aminocarboxymuconate semialdehyde decarboxylase [Source:HGNC Symbol;Acc:HGNC:19288]
NR4A2	nuclear receptor subfamily 4 group A member 2 [Source:HGNC Symbol;Acc:HGNC:7981]
C4orf19	chromosome 4 open reading frame 19 [Source:HGNC Symbol;Acc:HGNC:25618]
TTN	titin [Source:HGNC Symbol;Acc:HGNC:12403]
ADAMTSL3	ADAMTS like 3 [Source:HGNC Symbol;Acc:HGNC:14633]
LCA5L	lebercilin LCA5 like [Source:HGNC Symbol;Acc:HGNC:1255]
DPYSL5	dihydropyrimidinase like 5 [Source:HGNC Symbol;Acc:HGNC:20637]
RHBDL2	rhomboid like 2 [Source:HGNC Symbol;Acc:HGNC:16083]
SHROOM4	shroom family member 4 [Source:HGNC Symbol;Acc:HGNC:29215]
SPATA2	spermatogenesis associated 2 [Source:HGNC Symbol;Acc:HGNC:14681]
ZBTB8A	zinc finger and BTB domain containing 8A [Source:HGNC Symbol;Acc:HGNC:24172]
U2AF1	U2 small nuclear RNA auxiliary factor 1 [Source:HGNC Symbol;Acc:HGNC:12453]
COX6B2	cytochrome c oxidase subunit 6B2 [Source:HGNC Symbol;Acc:HGNC:24380]
CD300LG	CD300 molecule like family member g [Source:HGNC Symbol;Acc:HGNC:30455]
PROK2	prokineticin 2 [Source:HGNC Symbol;Acc:HGNC:18455]
ELF3	E74 like ETS transcription factor 3 [Source:HGNC Symbol;Acc:HGNC:3318]
CCNL1	cyclin L1 [Source:HGNC Symbol;Acc:HGNC:20569]
TCF23	transcription factor 23 [Source:HGNC Symbol;Acc:HGNC:18602]
SPDYA	speedy/RINGO cell cycle regulator family member A [Source:HGNC Symbol;Acc:HGNC:30613]
TGM4	transglutaminase 4 [Source:HGNC Symbol;Acc:HGNC:11780]
FBXO40	F-box protein 40 [Source:HGNC Symbol;Acc:HGNC:29816]
INTU	inturned planar cell polarity protein [Source:HGNC Symbol;Acc:HGNC:29239]
HSPA4L	heat shock protein family A (Hsp70) member 4 like [Source:HGNC Symbol;Acc:HGNC:17041]
GRM2	glutamate metabotropic receptor 2 [Source:HGNC Symbol;Acc:HGNC:4594]
ADGRV1	adhesion G protein-coupled receptor V1 [Source:HGNC Symbol;Acc:HGNC:17416]
TXLNB	taxilin beta [Source:HGNC Symbol;Acc:HGNC:21617]
KIAA0895	KIAA0895 [Source:HGNC Symbol;Acc:HGNC:22206]
SLC13A4	solute carrier family 13 member 4 [Source:HGNC Symbol;Acc:HGNC:15827]
KCNV1	potassium voltage-gated channel modifier subfamily V member 1 [Source:HGNC Symbol;Acc:HGNC:18861]
TMEM184A	transmembrane protein 184A [Source:HGNC Symbol;Acc:HGNC:28797]
C8orf34	chromosome 8 open reading frame 34 [Source:HGNC Symbol;Acc:HGNC:30905]
RASEF	RAS and EF-hand domain containing [Source:HGNC Symbol;Acc:HGNC:26464]
PIGA	phosphatidylinositol glycan anchor biosynthesis class A [Source:HGNC Symbol;Acc:HGNC:8957]
FBXO33	F-box protein 33 [Source:HGNC Symbol;Acc:HGNC:19833]
C12orf50	chromosome 12 open reading frame 50 [Source:HGNC Symbol;Acc:HGNC:26665]
CACNB2	calcium voltage-gated channel auxiliary subunit beta 2 [Source:HGNC Symbol;Acc:HGNC:1402]
SVOP	SV2 related protein [Source:HGNC Symbol;Acc:HGNC:25417]
C11orf65	chromosome 11 open reading frame 65 [Source:HGNC Symbol;Acc:HGNC:28519]
BEAN1	brain expressed associated with NEDD4 1 [Source:HGNC Symbol;Acc:HGNC:24160]
STRCP1	stereocilin pseudogene 1 [Source:HGNC Symbol;Acc:HGNC:33915]
CHP2	calcineurin like EF-hand protein 2 [Source:HGNC Symbol;Acc:HGNC:24927]
B4GALNT2	beta-1,4-N-acetyl-galactosaminyltransferase 2 [Source:HGNC Symbol;Acc:HGNC:24136]
RBFOX3	RNA binding fox-1 homolog 3 [Source:HGNC Symbol;Acc:HGNC:27097]
IRGQ	immunity related GTPase Q [Source:HGNC Symbol;Acc:HGNC:24868]
GGT6	gamma-glutamyltransferase 6 [Source:HGNC Symbol;Acc:HGNC:26891]
VASN	vasorin [Source:HGNC Symbol;Acc:HGNC:18517]
SLC16A4	solute carrier family 16 member 4 [Source:HGNC Symbol;Acc:HGNC:10925]
NPIPB12	nuclear pore complex interacting protein family member B12 [Source:HGNC Symbol;Acc:HGNC:37491]
SH3TC2	SH3 domain and tetratricopeptide repeats 2 [Source:HGNC Symbol;Acc:HGNC:29427]
KCNAB1	potassium voltage-gated channel subfamily A member regulatory beta subunit 1 [Source:HGNC Symbol;Acc:HGNC:6228]
SHE	Src homology 2 domain containing E [Source:HGNC Symbol;Acc:HGNC:27004]
NRG4	neuregulin 4 [Source:HGNC Symbol;Acc:HGNC:29862]
FAM153A	family with sequence similarity 153 member A [Source:HGNC Symbol;Acc:HGNC:29940]
GPR37L1	G protein-coupled receptor 37 like 1 [Source:HGNC Symbol;Acc:HGNC:14923]
CCDC144A	coiled-coil domain containing 144A [Source:HGNC Symbol;Acc:HGNC:29072]
SLC23A1	solute carrier family 23 member 1 [Source:HGNC Symbol;Acc:HGNC:10974]
SLC26A5	solute carrier family 26 member 5 [Source:HGNC Symbol;Acc:HGNC:9359]
OR10A2	olfactory receptor family 10 subfamily A member 2 [Source:HGNC Symbol;Acc:HGNC:8161]
LMOD2	leiomodin 2 [Source:HGNC Symbol;Acc:HGNC:6648]
CLDN20	claudin 20 [Source:HGNC Symbol;Acc:HGNC:2042]
KRT15	keratin 15 [Source:HGNC Symbol;Acc:HGNC:6421]
OR2AT4	olfactory receptor family 2 subfamily AT member 4 [Source:HGNC Symbol;Acc:HGNC:19620]
ENC1	ectodermal-neural cortex 1 [Source:HGNC Symbol;Acc:HGNC:3345]
PCDHB1	protocadherin beta 1 [Source:HGNC Symbol;Acc:HGNC:8680]
OR1A1	olfactory receptor family 1 subfamily A member 1 [Source:HGNC Symbol;Acc:HGNC:8179]
TPSAB1	tryptase alpha/beta 1 [Source:HGNC Symbol;Acc:HGNC:12019]
B3GALT1	beta-1,3-galactosyltransferase 1 [Source:HGNC Symbol;Acc:HGNC:916]
OR5A2	olfactory receptor family 5 subfamily A member 2 [Source:HGNC Symbol;Acc:HGNC:15249]
EFCAB3	EF-hand calcium binding domain 3 [Source:HGNC Symbol;Acc:HGNC:26379]
OR10H5	olfactory receptor family 10 subfamily H member 5 [Source:HGNC Symbol;Acc:HGNC:15389]
FNDC9	fibronectin type III domain containing 9 [Source:HGNC Symbol;Acc:HGNC:33547]
MS4A10	membrane spanning 4-domains A10 [Source:HGNC Symbol;Acc:HGNC:13368]
AP002387.1	novel actin domain containing pseudogene
SYT12	synaptotagmin 12 [Source:HGNC Symbol;Acc:HGNC:18381]
OR10K1	olfactory receptor family 10 subfamily K member 1 [Source:HGNC Symbol;Acc:HGNC:14693]
CCDC36	coiled-coil domain containing 36 [Source:HGNC Symbol;Acc:HGNC:27945]
TAS1R1	taste 1 receptor member 1 [Source:HGNC Symbol;Acc:HGNC:14448]
ADGRG2	adhesion G protein-coupled receptor G2 [Source:HGNC Symbol;Acc:HGNC:4516]
C1orf100	chromosome 1 open reading frame 100 [Source:HGNC Symbol;Acc:HGNC:30435]
HAP1	huntingtin associated protein 1 [Source:HGNC Symbol;Acc:HGNC:4812]
PLK3	polo like kinase 3 [Source:HGNC Symbol;Acc:HGNC:2154]
PHOSPHO1	phosphoethanolamine/phosphocholine phosphatase [Source:HGNC Symbol;Acc:HGNC:16815]
C9orf131	chromosome 9 open reading frame 131 [Source:HGNC Symbol;Acc:HGNC:31418]
PPIAP72	peptidylprolyl isomerase A pseudogene 72 [Source:HGNC Symbol;Acc:HGNC:53696]
FAM241A	family with sequence similarity 241 member A [Source:HGNC Symbol;Acc:HGNC:26813]
CSRP2	cysteine and glycine rich protein 2 [Source:HGNC Symbol;Acc:HGNC:2470]
ANKS4B	ankyrin repeat and sterile alpha motif domain containing 4B [Source:HGNC Symbol;Acc:HGNC:26795]
NRIP3	nuclear receptor interacting protein 3 [Source:HGNC Symbol;Acc:HGNC:1167]
CABP4	calcium binding protein 4 [Source:HGNC Symbol;Acc:HGNC:1386]
A2M	alpha-2-macroglobulin [Source:HGNC Symbol;Acc:HGNC:7]
NUPR1	nuclear protein 1, transcriptional regulator [Source:HGNC Symbol;Acc:HGNC:29990]
GPX2	glutathione peroxidase 2 [Source:HGNC Symbol;Acc:HGNC:4554]
OR4K17	olfactory receptor family 4 subfamily K member 17 [Source:HGNC Symbol;Acc:HGNC:15355]
AC104129.1	novel transcript, antisense to MAD1L1
TAC4	tachykinin 4 [Source:HGNC Symbol;Acc:HGNC:16641]
OR10AC1	olfactory receptor family 10 subfamily AC member 1 (gene/pseudogene) [Source:HGNC Symbol;Acc:HGNC:14758]
OR4F17	olfactory receptor family 4 subfamily F member 17 [Source:HGNC Symbol;Acc:HGNC:15381]
OR2T12	olfactory receptor family 2 subfamily T member 12 [Source:HGNC Symbol;Acc:HGNC:19592]
OR2T33	olfactory receptor family 2 subfamily T member 33 [Source:HGNC Symbol;Acc:HGNC:31255]
TRIM72	tripartite motif containing 72 [Source:HGNC Symbol;Acc:HGNC:32671]
RBM44	RNA binding motif protein 44 [Source:HGNC Symbol;Acc:HGNC:24756]
ZBED2	zinc finger BED-type containing 2 [Source:HGNC Symbol;Acc:HGNC:20710]
SAMD12	sterile alpha motif domain containing 12 [Source:HGNC Symbol;Acc:HGNC:31750]
ODF3	outer dense fiber of sperm tails 3 [Source:HGNC Symbol;Acc:HGNC:19905]
ZNRF3-AS1	ZNRF3 antisense RNA 1 [Source:HGNC Symbol;Acc:HGNC:41927]
CEP295NL	CEP295 N-terminal like [Source:HGNC Symbol;Acc:HGNC:44659]
ADORA2A-AS1	ADORA2A antisense RNA 1 [Source:HGNC Symbol;Acc:HGNC:37122]
EXD1	exonuclease 3'-5' domain containing 1 [Source:HGNC Symbol;Acc:HGNC:28507]
AP001885.1	tetratricopeptide repeat domain 3 (TTC3) pseudogene
ZFP42	ZFP42 zinc finger protein [Source:HGNC Symbol;Acc:HGNC:30949]
C9orf106	chromosome 9 open reading frame 106 (putative) [Source:HGNC Symbol;Acc:HGNC:31370]
PER1	period circadian regulator 1 [Source:HGNC Symbol;Acc:HGNC:8845]
DAND5	DAN domain BMP antagonist family member 5 [Source:HGNC Symbol;Acc:HGNC:26780]
PSTK	phosphoseryl-tRNA kinase [Source:HGNC Symbol;Acc:HGNC:28578]
ACTA2-AS1	ACTA2 antisense RNA 1 [Source:HGNC Symbol;Acc:HGNC:45169]
HMGB1P14	high mobility group box 1 pseudogene 14 [Source:HGNC Symbol;Acc:HGNC:20014]
TPT1P10	tumor protein, translationally-controlled 1 pseudogene 10 [Source:HGNC Symbol;Acc:HGNC:49301]
SLC9A4	solute carrier family 9 member A4 [Source:HGNC Symbol;Acc:HGNC:11077]
ZBTB12BP	zinc finger and BTB domain containing 12B, pseudogene [Source:HGNC Symbol;Acc:HGNC:37702]
WDFY3-AS2	WDFY3 antisense RNA 2 [Source:HGNC Symbol;Acc:HGNC:21603]
CSNK1G2-AS1	CSNK1G2 antisense RNA 1 [Source:HGNC Symbol;Acc:HGNC:28604]
MUC16	mucin 16, cell surface associated [Source:HGNC Symbol;Acc:HGNC:15582]
NME9	NME/NM23 family member 9 [Source:HGNC Symbol;Acc:HGNC:21343]
TMEM45A	transmembrane protein 45A [Source:HGNC Symbol;Acc:HGNC:25480]
ZBTB20	zinc finger and BTB domain containing 20 [Source:HGNC Symbol;Acc:HGNC:13503]
OR5AS1	olfactory receptor family 5 subfamily AS member 1 [Source:HGNC Symbol;Acc:HGNC:15261]
MGAT4C	MGAT4 family member C [Source:HGNC Symbol;Acc:HGNC:30871]
OR52A1	olfactory receptor family 52 subfamily A member 1 [Source:HGNC Symbol;Acc:HGNC:8318]
FAM153B	family with sequence similarity 153 member B [Source:HGNC Symbol;Acc:HGNC:27323]
AC138028.1	novel transcript, antisense to FAM38A
CACNB4	calcium voltage-gated channel auxiliary subunit beta 4 [Source:HGNC Symbol;Acc:HGNC:1404]
PRKCZ-AS1	PRKCZ antisense RNA 1 [Source:HGNC Symbol;Acc:HGNC:40477]
EPHA10	EPH receptor A10 [Source:HGNC Symbol;Acc:HGNC:19987]
OR56A4	olfactory receptor family 56 subfamily A member 4 [Source:HGNC Symbol;Acc:HGNC:14791]
LRIT3	leucine rich repeat, Ig-like and transmembrane domains 3 [Source:HGNC Symbol;Acc:HGNC:24783]
OR7E38P	olfactory receptor family 7 subfamily E member 38 pseudogene [Source:HGNC Symbol;Acc:HGNC:8411]
CNTN2	contactin 2 [Source:HGNC Symbol;Acc:HGNC:2172]
OR1D2	olfactory receptor family 1 subfamily D member 2 [Source:HGNC Symbol;Acc:HGNC:8183]
SPATA32	spermatogenesis associated 32 [Source:HGNC Symbol;Acc:HGNC:26349]
IRS3P	insulin receptor substrate 3, pseudogene [Source:HGNC Symbol;Acc:HGNC:6127]
OR7E14P	olfactory receptor family 7 subfamily E member 14 pseudogene [Source:HGNC Symbol;Acc:HGNC:8385]
SATL1	spermidine/spermine N1-acetyl transferase like 1 [Source:HGNC Symbol;Acc:HGNC:27992]
MUC6	mucin 6, oligomeric mucus/gel-forming [Source:HGNC Symbol;Acc:HGNC:7517]
SPDYE16	speedy/RINGO cell cycle regulator family member E16 [Source:HGNC Symbol;Acc:HGNC:51512]
GP1BA	glycoprotein Ib platelet subunit alpha [Source:HGNC Symbol;Acc:HGNC:4439]
KLHL33	kelch like family member 33 [Source:HGNC Symbol;Acc:HGNC:31952]
OR7A17	olfactory receptor family 7 subfamily A member 17 [Source:HGNC Symbol;Acc:HGNC:8363]
C6orf201	chromosome 6 open reading frame 201 [Source:HGNC Symbol;Acc:HGNC:21620]
NPAP1	nuclear pore associated protein 1 [Source:HGNC Symbol;Acc:HGNC:1190]
NPIPB4	nuclear pore complex interacting protein family member B4 [Source:HGNC Symbol;Acc:HGNC:41985]
MIR22HG	MIR22 host gene [Source:HGNC Symbol;Acc:HGNC:28219]
DTX2P1	DTX2 pseudogene 1 [Source:HGNC Symbol;Acc:HGNC:42352]
OR10H1	olfactory receptor family 10 subfamily H member 1 [Source:HGNC Symbol;Acc:HGNC:8172]
P2RY4	pyrimidinergic receptor P2Y4 [Source:HGNC Symbol;Acc:HGNC:8542]
LINC01551	long intergenic non-protein coding RNA 1551 [Source:HGNC Symbol;Acc:HGNC:19828]
TMEM262	transmembrane protein 262 [Source:HGNC Symbol;Acc:HGNC:49389]
CDHR4	cadherin related family member 4 [Source:HGNC Symbol;Acc:HGNC:34527]
KBTBD12	kelch repeat and BTB domain containing 12 [Source:HGNC Symbol;Acc:HGNC:25731]
OR7E25P	olfactory receptor family 7 subfamily E member 25 pseudogene [Source:HGNC Symbol;Acc:HGNC:8397]
C6orf132	chromosome 6 open reading frame 132 [Source:HGNC Symbol;Acc:HGNC:21288]
NUTM2G	NUT family member 2G [Source:HGNC Symbol;Acc:HGNC:23449]
PEAK3	PEAK family member 3 [Source:HGNC Symbol;Acc:HGNC:24793]
TCTEX1D4	Tctex1 domain containing 4 [Source:HGNC Symbol;Acc:HGNC:32315]
FSIP2	fibrous sheath interacting protein 2 [Source:HGNC Symbol;Acc:HGNC:21675]
LINC00943	long intergenic non-protein coding RNA 943 [Source:HGNC Symbol;Acc:HGNC:48639]
OR8A1	olfactory receptor family 8 subfamily A member 1 [Source:HGNC Symbol;Acc:HGNC:8469]
ZNF471	zinc finger protein 471 [Source:HGNC Symbol;Acc:HGNC:23226]
C20orf204	chromosome 20 open reading frame 204 [Source:HGNC Symbol;Acc:HGNC:27655]
AJAP1	adherens junctions associated protein 1 [Source:HGNC Symbol;Acc:HGNC:30801]
SRGAP1	SLIT-ROBO Rho GTPase activating protein 1 [Source:HGNC Symbol;Acc:HGNC:17382]
AC068631.1	novel transcript, antisense to KNG1, HRG, FETUB, AHSG and DNAJB11
ADAM32	ADAM metallopeptidase domain 32 [Source:HGNC Symbol;Acc:HGNC:15479]
AC003975.1	novel transcript
OR6Y1	olfactory receptor family 6 subfamily Y member 1 [Source:HGNC Symbol;Acc:HGNC:14823]
ZNF460	zinc finger protein 460 [Source:HGNC Symbol;Acc:HGNC:21628]
NPIPB13	nuclear pore complex interacting protein family, member B13 [Source:HGNC Symbol;Acc:HGNC:41989]
CYP2A7	cytochrome P450 family 2 subfamily A member 7 [Source:HGNC Symbol;Acc:HGNC:2611]
PLN	phospholamban [Source:HGNC Symbol;Acc:HGNC:9080]
C3orf35	chromosome 3 open reading frame 35 [Source:HGNC Symbol;Acc:HGNC:24082]
PPIAP22	peptidylprolyl isomerase A pseudogene 22 [Source:HGNC Symbol;Acc:HGNC:17236]
SSBP3-AS1	SSBP3 antisense RNA 1 [Source:HGNC Symbol;Acc:HGNC:32328]
TEX45	testis expressed 45 [Source:HGNC Symbol;Acc:HGNC:24745]
MFAP3L	microfibril associated protein 3 like [Source:HGNC Symbol;Acc:HGNC:29083]
RN7SKP163	RN7SK pseudogene 163 [Source:HGNC Symbol;Acc:HGNC:45887]
SNORA63	small nucleolar RNA, H/ACA box 63 [Source:HGNC Symbol;Acc:HGNC:10106]
U3	Small nucleolar RNA U3 [Source:RFAM;Acc:RF00012]
RNU4-1	RNA, U4 small nuclear 1 [Source:HGNC Symbol;Acc:HGNC:10192]
RNU4-2	RNA, U4 small nuclear 2 [Source:HGNC Symbol;Acc:HGNC:10193]
AL354919.1	novel transcript
LINC00501	long intergenic non-protein coding RNA 501 [Source:HGNC Symbol;Acc:HGNC:43439]
LINC01285	long intergenic non-protein coding RNA 1285 [Source:HGNC Symbol;Acc:HGNC:50344]
OR2L2	olfactory receptor family 2 subfamily L member 2 [Source:HGNC Symbol;Acc:HGNC:8266]
MIR29B2CHG	MIR29B2 and MIR29C host gene [Source:HGNC Symbol;Acc:HGNC:32018]
LINC01993	long intergenic non-protein coding RNA 1993 [Source:HGNC Symbol;Acc:HGNC:52826]
FLJ45513	uncharacterized LOC729220 [Source:NCBI gene;Acc:729220]
FAM153CP	family with sequence similarity 153 member C, pseudogene [Source:HGNC Symbol;Acc:HGNC:33936]
OR14J1	olfactory receptor family 14 subfamily J member 1 [Source:HGNC Symbol;Acc:HGNC:13971]
AC008429.1	novel transcript, antisense to RPL26L1
INSYN2B	inhibitory synaptic factor family member 2B [Source:HGNC Symbol;Acc:HGNC:37271]
ST8SIA6-AS1	ST8SIA6 antisense RNA 1 [Source:HGNC Symbol;Acc:HGNC:44880]
FAM221B	family with sequence similarity 221 member B [Source:HGNC Symbol;Acc:HGNC:30762]
PCDHA4	protocadherin alpha 4 [Source:HGNC Symbol;Acc:HGNC:8670]
PRSS1	serine protease 1 [Source:HGNC Symbol;Acc:HGNC:9475]
AC134312.1	novel transcript
AC118344.1	novel transcript, sense intronic to AKT2
CCDC85C	coiled-coil domain containing 85C [Source:HGNC Symbol;Acc:HGNC:35459]
AC020741.1	novel transcript
CATSPER2P1	cation channel sperm associated 2 pseudogene 1 [Source:HGNC Symbol;Acc:HGNC:31054]
LINC01531	long intergenic non-protein coding RNA 1531 [Source:HGNC Symbol;Acc:HGNC:51270]
DPP9-AS1	DPP9 antisense RNA 1 [Source:HGNC Symbol;Acc:HGNC:50706]
OLIG2	oligodendrocyte transcription factor 2 [Source:HGNC Symbol;Acc:HGNC:9398]
RNU6-761P	RNA, U6 small nuclear 761, pseudogene [Source:HGNC Symbol;Acc:HGNC:47724]
SNORA20	small nucleolar RNA, H/ACA box 20 [Source:HGNC Symbol;Acc:HGNC:32610]
SNORA53	small nucleolar RNA, H/ACA box 53 [Source:HGNC Symbol;Acc:HGNC:32646]
AC003035.1	novel transcript
Z97192.1	novel transcript
HNRNPA1P34	heterogeneous nuclear ribonucleoprotein A1 pseudogene 34 [Source:HGNC Symbol;Acc:HGNC:48763]
NCLP1	nucleolin pseudogene 1 [Source:HGNC Symbol;Acc:HGNC:35472]
RPL12P38	ribosomal protein L12 pseudogene 38 [Source:HGNC Symbol;Acc:HGNC:36838]
TSGA13	testis specific 13 [Source:HGNC Symbol;Acc:HGNC:12369]
Z97192.2	novel transcript
RBM22P2	RNA binding motif protein 22 pseudogene 2 [Source:HGNC Symbol;Acc:HGNC:39695]
U73169.1	novel transcript, sense intronic to GNAI2
UGT2B11	UDP glucuronosyltransferase family 2 member B11 [Source:HGNC Symbol;Acc:HGNC:12545]
AL096701.1	ribosomal protein S18 (RPS18) pseudogene
AC004980.2	pseudogene similar to part of RB-associated KRAB zinc finger RBAK
LINC00612	long intergenic non-protein coding RNA 612 [Source:HGNC Symbol;Acc:HGNC:28621]
AC138409.1	POM121-like protein 1 pseudogene
BASP1-AS1	BASP1 antisense RNA 1 [Source:HGNC Symbol;Acc:HGNC:26609]
MIR99AHG	mir-99a-let-7c cluster host gene [Source:HGNC Symbol;Acc:HGNC:1274]
Z98755.1	ClpX caseinolytic protease X homolog (E. coli) (CLPX) pseudogene
RPS16P5	ribosomal protein S16 pseudogene 5 [Source:HGNC Symbol;Acc:HGNC:36183]
AL512378.1	regulator of chromosome condensation 1 (RCC1) pseudogene
GAPDHP42	glyceraldehyde 3 phosphate dehydrogenase pseudogene 42 [Source:HGNC Symbol;Acc:HGNC:37799]
HNRNPH1P1	heterogeneous nuclear ribonucleoprotein H1 pseudogene 1 [Source:HGNC Symbol;Acc:HGNC:48751]
ASS1P1	argininosuccinate synthetase 1 pseudogene 1 [Source:HGNC Symbol;Acc:HGNC:759]
IGBP1-AS2	IGBP1 antisense RNA 2 [Source:HGNC Symbol;Acc:HGNC:40294]
TMEM14EP	transmembrane protein 14E, pseudogene [Source:HGNC Symbol;Acc:HGNC:34386]
BTBD19	BTB domain containing 19 [Source:HGNC Symbol;Acc:HGNC:27145]
RN7SKP127	RN7SK pseudogene 127 [Source:HGNC Symbol;Acc:HGNC:45851]
AL590666.1	novel transcript
FTH1P10	ferritin heavy chain 1 pseudogene 10 [Source:HGNC Symbol;Acc:HGNC:3980]
AC093690.1	novel transcript
AL078459.1	novel transcript
EFCAB6-AS1	EFCAB6 antisense RNA 1 [Source:HGNC Symbol;Acc:HGNC:39999]
PPIAP53	peptidylprolyl isomerase A pseudogene 53 [Source:HGNC Symbol;Acc:HGNC:53677]
AC068481.1	novel transcript, antisense to RNF144A
ASS1P2	argininosuccinate synthetase 1 pseudogene 2 [Source:HGNC Symbol;Acc:HGNC:765]
AC010136.1	novel transcript
AL513008.1	novel transcript
ROR1-AS1	ROR1 antisense RNA 1 [Source:HGNC Symbol;Acc:HGNC:40508]
YES1P1	YES1 pseudogene 1 [Source:HGNC Symbol;Acc:HGNC:12842]
LINC01441	long intergenic non-protein coding RNA 1441 [Source:HGNC Symbol;Acc:HGNC:50763]
MTCO1P11	MT-CO1 pseudogene 11 [Source:HGNC Symbol;Acc:HGNC:52013]
AL591846.1	ribosomal protein S14 (RPS14) pseudogene
MIR548XHG	MIR548X host gene [Source:HGNC Symbol;Acc:HGNC:52006]
LINC02054	long intergenic non-protein coding RNA 2054 [Source:HGNC Symbol;Acc:HGNC:52894]
AL117329.1	novel transcript
OR6D1P	olfactory receptor family 6 subfamily D member 1 pseudogene [Source:HGNC Symbol;Acc:HGNC:14849]
AC017035.1	ribosomal protein L4 (RPL4) pseudogene
ATP5PBP1	ATP synthase peripheral stalk-membrane subunit b pseudogene 1 [Source:HGNC Symbol;Acc:HGNC:39742]
AL591686.1	novel transcript, antisense to PLD5
AC245052.2	leukocyte immunoglobulin-like receptor, subfamily B (with TM and ITIM domains), member 2 (LILRB2) pseudogene
AC096921.1	ectodermal-neural cortex (ENC1) pseudogene
RASAL2-AS1	RASAL2 antisense RNA 1 [Source:HGNC Symbol;Acc:HGNC:44170]
PCOLCE-AS1	PCOLCE antisense RNA 1 [Source:HGNC Symbol;Acc:HGNC:40430]
AC015987.1	novel transcript, antisense to MTPN
AL355482.1	novel transcript (LOC149157)
TMEM72-AS1	TMEM72 antisense RNA 1 [Source:HGNC Symbol;Acc:HGNC:27349]
THRB-IT1	THRB intronic transcript 1 [Source:HGNC Symbol;Acc:HGNC:41390]
AL589843.1	novel transcript
LINC01691	long intergenic non-protein coding RNA 1691 [Source:HGNC Symbol;Acc:HGNC:52479]
AC007899.1	chromosome 11 open reading frame 46 (C11orf46) pseudogene
LINC02840	long intergenic non-protein coding RNA 2840 [Source:HGNC Symbol;Acc:HGNC:54374]
AC005534.1	novel transcript
PFN1P4	profilin 1 pseudogene 4 [Source:HGNC Symbol;Acc:HGNC:42992]
AC073283.1	novel transcript
AL591623.1	novel transcript
LINC01427	long intergenic non-protein coding RNA 1427 [Source:HGNC Symbol;Acc:HGNC:50737]
RPS15AP10	ribosomal protein S15a pseudogene 10 [Source:HGNC Symbol;Acc:HGNC:37001]
CYP4A22-AS1	CYP4A22 antisense RNA 1 [Source:HGNC Symbol;Acc:HGNC:43715]
Z82206.1	novel protein similar to translation machinery associated 7 homolog (S. cerevisiae) TMA7
LINC01821	long intergenic non-protein coding RNA 1821 [Source:HGNC Symbol;Acc:HGNC:52626]
HNRNPA1P35	heterogeneous nuclear ribonucleoprotein A1 pseudogene 35 [Source:HGNC Symbol;Acc:HGNC:48764]
AC007000.2	pseudogene similar to part of SWI/SNF related, matrix associated, actin dependent regulator of chromatin, subfamily a, member 1 SMARCA1
P3H2-AS1	P3H2 antisense RNA 1 [Source:HGNC Symbol;Acc:HGNC:40886]
AC245100.2	family with sequence similarity 91, member A1 (FAM91A1) pseudogene
TSBP1-AS1	TSBP1 and BTNL2 antisense RNA 1 [Source:HGNC Symbol;Acc:HGNC:39756]
PCA3	prostate cancer associated 3 [Source:HGNC Symbol;Acc:HGNC:8637]
ODF2-AS1	ODF2 antisense RNA 1 [Source:HGNC Symbol;Acc:HGNC:49461]
AC092802.1	novel transcript
LINC01772	long intergenic non-protein coding RNA 1772 [Source:HGNC Symbol;Acc:HGNC:52562]
LINC00685	long intergenic non-protein coding RNA 685 [Source:HGNC Symbol;Acc:HGNC:27560]
RPS3AP38	ribosomal protein S3a pseudogene 38 [Source:HGNC Symbol;Acc:HGNC:36145]
CROCC2	ciliary rootlet coiled-coil, rootletin family member 2 [Source:HGNC Symbol;Acc:HGNC:51677]
AC016831.1	novel transcript
LINC00343	long intergenic non-protein coding RNA 343 [Source:HGNC Symbol;Acc:HGNC:42500]
AL365356.1	novel transcript
AC110926.1	WW domain binding protein 11 (WBP11) pseudogene
ZNF451-AS1	ZNF451 regulatory antisense RNA 1 [Source:HGNC Symbol;Acc:HGNC:53824]
LINC00161	long intergenic non-protein coding RNA 161 [Source:HGNC Symbol;Acc:HGNC:17138]
CEP164P1	centrosomal protein 164 pseudogene 1 [Source:HGNC Symbol;Acc:HGNC:44988]
LINC01247	long intergenic non-protein coding RNA 1247 [Source:HGNC Symbol;Acc:HGNC:49841]
AL161725.1	novel transcript
HCG15	HLA complex group 15 [Source:HGNC Symbol;Acc:HGNC:18361]
MTND4P15	MT-ND4 pseudogene 15 [Source:HGNC Symbol;Acc:HGNC:42202]
AC254562.1	chromosome 6 open reading frame 108 (C6orf108) pseudogene
AL390838.1	novel transcript
AL928970.1	novel transcript
SPAG5-AS1	SPAG5 antisense RNA 1 [Source:HGNC Symbol;Acc:HGNC:41140]
AL713998.1	novel transcript
MTND6P5	MT-ND6 pseudogene 5 [Source:HGNC Symbol;Acc:HGNC:39468]
AC002553.1	novel transcript, antisense to NCOR1
MTCO3P29	MT-CO3 pseudogene 29 [Source:HGNC Symbol;Acc:HGNC:52132]
MTATP6P11	MT-ATP6 pseudogene 11 [Source:HGNC Symbol;Acc:HGNC:52057]
MTND1P11	MT-ND1 pseudogene 11 [Source:HGNC Symbol;Acc:HGNC:42060]
OR2M3	olfactory receptor family 2 subfamily M member 3 [Source:HGNC Symbol;Acc:HGNC:8269]
OFD1P17	OFD1 pseudogene 17 [Source:HGNC Symbol;Acc:HGNC:1332]
ATF4P3	activating transcription factor 4 pseudogene 3 [Source:HGNC Symbol;Acc:HGNC:788]
COL6A4P2	collagen type VI alpha 4 pseudogene 2 [Source:HGNC Symbol;Acc:HGNC:38501]
ITPRIP-AS1	ITPRIP antisense RNA 1 [Source:HGNC Symbol;Acc:HGNC:54100]
AC008440.1	novel transcript, antisense to MYADM
LINC01890	long intergenic non-protein coding RNA 1890 [Source:HGNC Symbol;Acc:HGNC:52709]
OR9H1P	olfactory receptor family 9 subfamily H member 1 pseudogene [Source:HGNC Symbol;Acc:HGNC:15038]
AC015971.1	novel transcript
AC004951.1	novel transcript
RAB11FIP1P1	RAB11 family interacting protein 1 pseudogene 1 [Source:HGNC Symbol;Acc:HGNC:42366]
AL139011.1	novel transcript
AC079793.1	novel transcript, antisense to ARHGAP15
PSMD10P1	proteasome 26S subunit, non-ATPase, 10 pseudogene 1 [Source:HGNC Symbol;Acc:HGNC:16602]
AC010745.2	novel transcript
OR7E128P	olfactory receptor family 7 subfamily E member 128 pseudogene [Source:HGNC Symbol;Acc:HGNC:15305]
AC107419.1	novel transcript
AL591623.2	ribosomal protein L7a (RPL7A) pseudogene
LINC01205	long intergenic non-protein coding RNA 1205 [Source:HGNC Symbol;Acc:HGNC:49636]
AC097658.1	ribosomal protein S2 (RPS2) pseudogene
CALM2P2	calmodulin 2 pseudogene 2 [Source:HGNC Symbol;Acc:HGNC:1447]
EPHA1-AS1	EPHA1 antisense RNA 1 [Source:HGNC Symbol;Acc:HGNC:27799]
KCNQ5-AS1	KCNQ5 antisense RNA 1 [Source:HGNC Symbol;Acc:HGNC:40323]
TTTY10	testis-specific transcript, Y-linked 10 [Source:HGNC Symbol;Acc:HGNC:18491]
OR8B9P	olfactory receptor family 8 subfamily B member 9 pseudogene [Source:HGNC Symbol;Acc:HGNC:14746]
RLIMP1	ring finger protein, LIM domain interacting pseudogene 1 [Source:HGNC Symbol;Acc:HGNC:39682]
AL591866.1	ribosomal protein L34 (RPL34) pseudogene
LINC01204	long intergenic non-protein coding RNA 1204 [Source:HGNC Symbol;Acc:HGNC:49635]
PRDX3P1	peroxiredoxin 3 pseudogene 1 [Source:HGNC Symbol;Acc:HGNC:39264]
MBNL1-AS1	MBNL1 antisense RNA 1 [Source:HGNC Symbol;Acc:HGNC:44584]
AC018644.1	ribosomal protein L17 (RPL17) pseudogene
MIR194-2HG	MIR194-2 host gene [Source:HGNC Symbol;Acc:HGNC:51946]
U91324.1	novel transcript
DDX50P1	DEAD-box helicase 50 pseudogene 1 [Source:HGNC Symbol;Acc:HGNC:18974]
AL034418.1	ribosomal protein S3A (RPS3A) pseudogene
GK3P	glycerol kinase 3 pseudogene [Source:HGNC Symbol;Acc:HGNC:4292]
AC104695.2	novel transcript, antisense to FOSL2
AC022400.2	novel transcript, antisense to CAMK2G
ALMS1-IT1	ALMS1 intronic transcript 1 [Source:HGNC Symbol;Acc:HGNC:41305]
AK3P3	adenylate kinase 3 pseudogene 3 [Source:HGNC Symbol;Acc:HGNC:39062]
RPL4P6	ribosomal protein L4 pseudogene 6 [Source:HGNC Symbol;Acc:HGNC:35611]
MTND5P14	MT-ND5 pseudogene 14 [Source:HGNC Symbol;Acc:HGNC:42276]
GOLGA6L5P	golgin A6 family like 5, pseudogene [Source:HGNC Symbol;Acc:HGNC:30472]
RBBP8P1	RBBP8 pseudogene 1 [Source:HGNC Symbol;Acc:HGNC:39583]
TCEA1P2	transcription elongation factor A1 pseudogene 2 [Source:HGNC Symbol;Acc:HGNC:29891]
AL672310.1	novel transcript
AL031770.1	novel transcript
ATP5MC2P3	ATP synthase membrane subunit c locus 2 pseudogene 3 [Source:HGNC Symbol;Acc:HGNC:42187]
LINC00102	long intergenic non-protein coding RNA 102 [Source:HGNC Symbol;Acc:HGNC:30470]
PHBP12	prohibitin pseudogene 12 [Source:HGNC Symbol;Acc:HGNC:39291]
AC092683.1	novel transcript
AL445933.1	novel pseudogene
RGPD4-AS1	RGPD4 antisense RNA 1 (head to head) [Source:HGNC Symbol;Acc:HGNC:49273]
FBXW4P1	F-box and WD repeat domain containing 4 pseudogene 1 [Source:HGNC Symbol;Acc:HGNC:13609]
AC016949.1	novel transcript
RPL10P3	ribosomal protein L10 pseudogene 3 [Source:HGNC Symbol;Acc:HGNC:23300]
LINC02558	long intergenic non-protein coding RNA 2558 [Source:HGNC Symbol;Acc:HGNC:53597]
LINC00486	long intergenic non-protein coding RNA 486 [Source:HGNC Symbol;Acc:HGNC:42946]
RPL7P32	ribosomal protein L7 pseudogene 32 [Source:HGNC Symbol;Acc:HGNC:35692]
FDPSP7	farnesyl diphosphate synthase pseudogene 7 [Source:HGNC Symbol;Acc:HGNC:33487]
AC022395.1	novel transcript, antisense to RAB11FIP2
AC013448.1	novel transcript
AL031772.1	novel transcript
WARS2-AS1	WARS2 antisense RNA 1 [Source:HGNC Symbol;Acc:HGNC:40612]
AC005392.2	novel transcript
LINC01445	long intergenic non-protein coding RNA 1445 [Source:HGNC Symbol;Acc:HGNC:50771]
AC092652.1	novel transcript, antisense to ARHGAP15
AC009542.1	novel transcript, antisense to WDR91
PA2G4P6	proliferation-associated 2G4 pseudogene 6 [Source:HGNC Symbol;Acc:HGNC:32219]
HMGB3P14	high mobility group box 3 pseudogene 14 [Source:HGNC Symbol;Acc:HGNC:39306]
AC079781.1	novel pseudogene
AL133230.1	novel transcript, antisense to PTPN1
SILC1	sciatic injury induced lincRNA upregulator of SOX11 [Source:HGNC Symbol;Acc:HGNC:26403]
AL353751.1	novel transcript, antisense to LIPA
DYTN	dystrotelin [Source:HGNC Symbol;Acc:HGNC:23279]
LINC01873	long intergenic non-protein coding RNA 1873 [Source:HGNC Symbol;Acc:HGNC:52692]
LINC02043	long intergenic non-protein coding RNA 2043 [Source:HGNC Symbol;Acc:HGNC:52883]
OR52I1	olfactory receptor family 52 subfamily I member 1 [Source:HGNC Symbol;Acc:HGNC:15220]
MRTFA-AS1	MRTFA antisense RNA 1 [Source:HGNC Symbol;Acc:HGNC:40681]
EEF1A1P3	eukaryotic translation elongation factor 1 alpha 1 pseudogene 3 [Source:HGNC Symbol;Acc:HGNC:3194]
IDI2-AS1	IDI2 antisense RNA 1 [Source:HGNC Symbol;Acc:HGNC:30885]
AC002511.1	novel transcript
ATP11A-AS1	ATP11A antisense RNA 1 [Source:HGNC Symbol;Acc:HGNC:40645]
KIZ-AS1	KIZ antisense RNA 1 [Source:HGNC Symbol;Acc:HGNC:51231]
AC211433.1	novel transcript, antisense to GTF2I
AL590708.1	PTGES2 antisense RNA 1
ERVH48-1	endogenous retrovirus group 48 member 1 [Source:HGNC Symbol;Acc:HGNC:17216]
CCDC144NL-AS1	CCDC144NL antisense RNA 1 [Source:HGNC Symbol;Acc:HGNC:51340]
AC008105.1	novel transcript, antisense to FMNL1
AL138889.1	novel transcript
AC007743.1	novel transcript, antisense to CCDC85A
FAM238A	family with sequence similarity 238 member A [Source:HGNC Symbol;Acc:HGNC:17776]
AL162430.1	ribosomal protein S2 (RPS2) pseudogene
PHBP5	prohibitin pseudogene 5 [Source:HGNC Symbol;Acc:HGNC:39284]
AC017104.3	novel transcript
LINC00513	long intergenic non-protein coding RNA 513 [Source:HGNC Symbol;Acc:HGNC:43566]
EIF4EP1	eukaryotic translation initiation factor 4E pseudogene 1 [Source:HGNC Symbol;Acc:HGNC:3292]
AL353662.2	ribosomal protein S8 (RPS8) pseudogene
GAS6-AS1	GAS6 antisense RNA 1 [Source:HGNC Symbol;Acc:HGNC:39826]
SLC26A4-AS1	SLC26A4 antisense RNA 1 [Source:HGNC Symbol;Acc:HGNC:22385]
AC016907.2	novel transcript
EZR-AS1	EZR antisense RNA 1 [Source:HGNC Symbol;Acc:HGNC:40609]
AL591501.1	novel transcript
AC138951.1	POM121 membrane glycoprotein (POM121) pseudogene
RPL10P12	ribosomal protein L10 pseudogene 12 [Source:HGNC Symbol;Acc:HGNC:52345]
AC074117.1	novel transcript, antisense to GTF3C2 and EIF2B4
AC068533.3	novel transcript
AC022431.1	novel transcript
ELF3-AS1	ELF3 antisense RNA 1 [Source:HGNC Symbol;Acc:HGNC:40211]
UPF3AP3	UPF3A pseudogene 3 [Source:HGNC Symbol;Acc:HGNC:38395]
LINC01287	long intergenic non-protein coding RNA 1287 [Source:HGNC Symbol;Acc:HGNC:50351]
AC144530.1	ribosomal protein L17 (RPL17) pseudogene
AC012618.2	ribosomal protein S2 (RPS2) pseudogene
LINC01496	long intergenic non-protein coding RNA 1496 [Source:HGNC Symbol;Acc:HGNC:51162]
SOX9-AS1	SOX9 antisense RNA 1 [Source:HGNC Symbol;Acc:HGNC:49321]
ATP5PDP4	ATP synthase peripheral stalk subunit d pseudogene 4 [Source:HGNC Symbol;Acc:HGNC:49626]
GTF3C2-AS1	GTF3C2 antisense RNA 1 [Source:HGNC Symbol;Acc:HGNC:40269]
AC098934.2	actin, gamma 1 (ACTG1) pseudogene
AL035456.1	pseudogene similar to DNAJ protein
Z97192.3	novel transcript
AL445931.1	novel transcript, antisense to BRD3
KDM5C-IT1	KDM5C intronic transcript 1 [Source:HGNC Symbol;Acc:HGNC:41384]
THRA1/BTR	uncharacterized LOC105371807 [Source:NCBI gene;Acc:105371807]
HM13-IT1	HM13 intronic transcript 1 [Source:HGNC Symbol;Acc:HGNC:41424]
UBE2R2-AS1	UBE2R2 antisense RNA 1 [Source:HGNC Symbol;Acc:HGNC:49911]
AC007389.3	novel transcript
OLMALINC	oligodendrocyte maturation-associated long intergenic non-coding RNA [Source:HGNC Symbol;Acc:HGNC:28060]
AC017099.1	coiled-coil domain containing 144C (CCDC144C) pseudogene
RHOA-IT1	RHOA intronic transcript 1 [Source:HGNC Symbol;Acc:HGNC:41308]
APOA1-AS	APOA1 antisense RNA [Source:HGNC Symbol;Acc:HGNC:40079]
MTCO2P11	MT-CO2 pseudogene 11 [Source:HGNC Symbol;Acc:HGNC:52027]
UBOX5-AS1	UBOX5 antisense RNA 1 [Source:HGNC Symbol;Acc:HGNC:44111]
LINC01814	long intergenic non-protein coding RNA 1814 [Source:HGNC Symbol;Acc:HGNC:52618]
AC004898.1	UBX domain protein 2B (UBXN2B) pseudogene
AC099811.1	novel transcript, sense intronic to STAT5B
KDM4A-AS1	KDM4A antisense RNA 1 [Source:HGNC Symbol;Acc:HGNC:40528]
PEBP1P3	phosphatidylethanolamine binding protein 1 pseudogene 3 [Source:HGNC Symbol;Acc:HGNC:44345]
AL138921.2	novel transcript, antisense to CHUK
CCDC200	coiled-coil domain containing 200 [Source:HGNC Symbol;Acc:HGNC:43658]
AL035448.1	novel transcript
HNRNPA1P54	heterogeneous nuclear ribonucleoprotein A1 pseudogene 54 [Source:HGNC Symbol;Acc:HGNC:48784]
AL117378.1	novel transcript
AC094019.2	ribosomal protein L21 (RPL21) pseudogene
YRDCP2	yrdC N(6)-threonylcarbamoyltransferase domain containing pseudogene 2 [Source:HGNC Symbol;Acc:HGNC:39920]
CTAGE9	CTAGE family member 9 [Source:HGNC Symbol;Acc:HGNC:37275]
LINC00299	long intergenic non-protein coding RNA 299 [Source:HGNC Symbol;Acc:HGNC:27940]
Z98885.1	suppressor of cytokine signaling 2 (SOCS2) pseudogene
ZDHHC20-IT1	ZDHHC20 intronic transcript 1 [Source:HGNC Symbol;Acc:HGNC:39900]
ANKRD44-IT1	ANKRD44 intronic transcript 1 [Source:HGNC Symbol;Acc:HGNC:41477]
ZNRF2P1	zinc and ring finger 2 pseudogene 1 [Source:HGNC Symbol;Acc:HGNC:42792]
AC245052.4	novel transcript
CYP2F2P	cytochrome P450 family 2 subfamily F member 2, pseudogene [Source:HGNC Symbol;Acc:HGNC:18851]
NR2F1-AS1	NR2F1 antisense RNA 1 [Source:HGNC Symbol;Acc:HGNC:48622]
AL513366.1	inositol 1,3,4-triphosphate 5/6 kinase (ITPK1) pseudogene
AL117350.1	novel transcript
AC034102.1	RAB13 member RAS oncogene family pseudogene
AL137847.2	novel transcript
AC090192.1	SRY (sex determining region Y)-box 2 (SOX2) pseudogene
AL445220.1	ribosomal protein L17 (RPL17) pseudogene
AL138828.1	novel transcript
AC073476.1	ribosomal protein L28 (RPL28) pseudogene
TRIM51EP	tripartite motif-containing 51E, pseudogene [Source:HGNC Symbol;Acc:HGNC:43970]
MTCO3P11	MT-CO3 pseudogene 11 [Source:HGNC Symbol;Acc:HGNC:52041]
Z95152.1	nudix (nucleoside diphosphate linked moiety X) type 5 motif (NUDT5) pseudogene
DDR1-DT	DDR1 divergent transcript [Source:HGNC Symbol;Acc:HGNC:28694]
AL162615.1	cytokine-like nuclear factor n-pac (N-PAC) pseudogene
AC022034.1	novel transcript
AL356273.2	proteasome (prosome, macropain) 26S subunit, non-ATPase, 7 (Mov34 homolog) (PSMD7) pseudogene
PPP1R26P1	protein phosphatase 1 regulatory subunit 26 pseudogene 1 [Source:HGNC Symbol;Acc:HGNC:42015]
LINC01625	long intergenic non-protein coding RNA 1625 [Source:HGNC Symbol;Acc:HGNC:52052]
OR7E117P	olfactory receptor family 7 subfamily E member 117 pseudogene [Source:HGNC Symbol;Acc:HGNC:15303]
CD81-AS1	CD81 antisense RNA 1 [Source:HGNC Symbol;Acc:HGNC:49384]
LINC00707	long intergenic non-protein coding RNA 707 [Source:HGNC Symbol;Acc:HGNC:44691]
AC093484.1	novel transcript
AC009220.2	Male-specific lethal-3 homolog 1 (Msl3l1) pseudogene
AC080162.1	novel transcript
ST3GAL6-AS1	ST3GAL6 antisense RNA 1 [Source:HGNC Symbol;Acc:HGNC:40828]
SIDT1-AS1	SIDT1 antisense RNA 1 [Source:HGNC Symbol;Acc:HGNC:41126]
MARK2P8	microtubule affinity regulating kinase 2 pseudogene 8 [Source:HGNC Symbol;Acc:HGNC:39799]
PSMD6-AS2	PSMD6 antisense RNA 2 [Source:HGNC Symbol;Acc:HGNC:44125]
AC009120.1	ribosomal protein L21 (RPL21) pseudogene
ETF1P2	eukaryotic translation termination factor 1 pseudogene 2 [Source:HGNC Symbol;Acc:HGNC:3479]
RPS19P3	ribosomal protein S19 pseudogene 3 [Source:HGNC Symbol;Acc:HGNC:23560]
AC093010.1	novel pseudogene
RPL21P123	ribosomal protein L21 pseudogene 123 [Source:HGNC Symbol;Acc:HGNC:35691]
LINC02067	long intergenic non-protein coding RNA 2067 [Source:HGNC Symbol;Acc:HGNC:52913]
UBA52P8	ubiquitin A-52 residue ribosomal protein fusion product 1 pseudogene 8 [Source:HGNC Symbol;Acc:HGNC:35625]
LINC02042	long intergenic non-protein coding RNA 2042 [Source:HGNC Symbol;Acc:HGNC:52882]
RN7SL798P	RNA, 7SL, cytoplasmic 798, pseudogene [Source:HGNC Symbol;Acc:HGNC:46814]
AC114490.1	novel platelet-activating factor receptor family pseudogene
RPL29P14	ribosomal protein L29 pseudogene 14 [Source:HGNC Symbol;Acc:HGNC:36687]
AC128685.1	novel transcript
PTPRG-AS1	PTPRG antisense RNA 1 [Source:HGNC Symbol;Acc:HGNC:44638]
PAQR9-AS1	PAQR9 antisense RNA 1 [Source:HGNC Symbol;Acc:HGNC:50861]
ZNF90P1	zinc finger protein 90 pseudogene 1 [Source:HGNC Symbol;Acc:HGNC:12888]
HOGA1	4-hydroxy-2-oxoglutarate aldolase 1 [Source:HGNC Symbol;Acc:HGNC:25155]
AC109466.1	novel transcript
FOXP1-IT1	FOXP1 intronic transcript 1 [Source:HGNC Symbol;Acc:HGNC:41335]
LINC02082	long intergenic non-protein coding RNA 2082 [Source:HGNC Symbol;Acc:HGNC:52931]
AC073861.1	ribosomal protein S18 (RPS18) pseudogene
AC008040.2	SET domain containing (lysine methyltransferase) 8 (SETD8) pseudogene
AC009228.1	novel transcript
AL445430.2	novel transcript
ERVW-1	endogenous retrovirus group W member 1, envelope [Source:HGNC Symbol;Acc:HGNC:13525]
AL117692.1	ribosomal protein S15a (RPS15A) pseudogene
ARHGEF26-AS1	ARHGEF26 antisense RNA 1 [Source:HGNC Symbol;Acc:HGNC:41048]
AC079203.1	ribosomal protein L32 (RPL32) pseudogene
AC000120.1	novel transcript
AC073130.2	novel transcript
AC018638.4	novel pseudogene
UPK3B	uroplakin 3B [Source:HGNC Symbol;Acc:HGNC:21444]
AC020779.1	ribosomal protein L21 (RPL21) pseudogene
LINC02027	long intergenic non-protein coding RNA 2027 [Source:HGNC Symbol;Acc:HGNC:52862]
EEF1A1P10	eukaryotic translation elongation factor 1 alpha 1 pseudogene 10 [Source:HGNC Symbol;Acc:HGNC:3205]
AC021074.3	novel transcript
AL390195.1	novel transcript
RPS12P20	ribosomal protein S12 pseudogene 20 [Source:HGNC Symbol;Acc:HGNC:36187]
GATA2-AS1	GATA2 antisense RNA 1 [Source:HGNC Symbol;Acc:HGNC:51108]
PFN1P8	profilin 1 pseudogene 8 [Source:HGNC Symbol;Acc:HGNC:42986]
ODCP	ornithine decarboxylase pseudogene [Source:HGNC Symbol;Acc:HGNC:8110]
AC136604.2	novel transcript
A2M-AS1	A2M antisense RNA 1 [Source:HGNC Symbol;Acc:HGNC:27057]
ARAP1-AS2	ARAP1 antisense RNA 2 [Source:HGNC Symbol;Acc:HGNC:39994]
AP001107.1	novel transcript
NSMCE1-DT	NSMCE1 divergent transcript [Source:HGNC Symbol;Acc:HGNC:51368]
AC024588.1	novel transcript, antisense to FAM134B
AC087521.2	novel transcript
EXTL3-AS1	EXTL3 antisense RNA 1 [Source:HGNC Symbol;Acc:HGNC:27985]
AC008781.2	novel transcript
AL157938.3	novel transcript
AP000487.1	novel transcript
LINC01252	long intergenic non-protein coding RNA 1252 [Source:HGNC Symbol;Acc:HGNC:27888]
SPTY2D1OS	SPTY2D1 opposite strand [Source:HGNC Symbol;Acc:HGNC:44122]
AC006064.2	novel transcript, antisense to CHD4
AC023154.1	novel transcript
LINC02268	long intergenic non-protein coding RNA 2268 [Source:HGNC Symbol;Acc:HGNC:53183]
AC092658.1	uracil-DNA glycosylase (UNG) pseudogene
AC107463.1	novel transcript
PCDHGB8P	protocadherin gamma subfamily B, 8 pseudogene [Source:HGNC Symbol;Acc:HGNC:8715]
AC139491.1	novel transcript, antisense to FAM153B
POU5F2	POU domain class 5, transcription factor 2 [Source:HGNC Symbol;Acc:HGNC:26367]
AC105415.1	novel transcript
AC022784.1	novel transcript
AC114956.2	novel transcript
AC094105.2	novel transcript
AC097376.2	glucose-fructose oxidoreductase domain containing 2 (GFOD2) pseudogene
AC105001.1	novel transcript, antisense to SOX7 and PINX1
MTND5P11	MT-ND5 pseudogene 11 [Source:HGNC Symbol;Acc:HGNC:42273]
AC124852.1	novel transcript
SLED1	proteoglycan 3, pro eosinophil major basic protein 2 pseudogene [Source:NCBI gene;Acc:643036]
LINC02517	long intergenic non-protein coding RNA 2517 [Source:HGNC Symbol;Acc:HGNC:53506]
AC020900.1	novel transcript
AC069368.1	novel protein
AC079193.2	novel transcript
FTH1P24	ferritin heavy chain 1 pseudogene 24 [Source:HGNC Symbol;Acc:HGNC:37642]
SNX18P25	sorting nexin 18 pseudogene 25 [Source:HGNC Symbol;Acc:HGNC:39633]
LINC01060	long intergenic non-protein coding RNA 1060 [Source:HGNC Symbol;Acc:HGNC:49081]
RBBP4P1	RBBP4 pseudogene 1 [Source:HGNC Symbol;Acc:HGNC:42368]
AC006160.1	novel transcript, antisense to LAP3
AC096564.2	novel transcript
OR7E94P	olfactory receptor family 7 subfamily E member 94 pseudogene [Source:HGNC Symbol;Acc:HGNC:14789]
AC007663.2	novel transcript
AL355315.1	novel protein
YWHAQP6	YWHAQ pseudogene 6 [Source:HGNC Symbol;Acc:HGNC:37685]
AC011379.1	novel transcript
AC018682.1	novel transcript
LINC02108	long intergenic non-protein coding RNA 2108 [Source:HGNC Symbol;Acc:HGNC:52963]
AC090519.1	glyceraldehyde-3-phosphate dehydrogenase (GAPDH) pseudogene
NCAPGP1	non-SMC condensin I complex subunit G pseudogene 1 [Source:HGNC Symbol;Acc:HGNC:51904]
RDH10-AS1	RDH10 antisense RNA 1 [Source:HGNC Symbol;Acc:HGNC:51658]
AC113383.1	novel transcript
AC022101.1	novel transcript
AP006623.1	novel transcript
AC122718.1	family with sequence similarity 133, member B (FAM133B) pseudogene
AC007126.1	novel transcript
LINC01303	long intergenic non-protein coding RNA 1303 [Source:HGNC Symbol;Acc:HGNC:50470]
AC022424.1	novel transcript
AP001363.1	novel transcript
REELD1	reeler domain containing 1 [Source:HGNC Symbol;Acc:HGNC:53638]
AC111000.4	novel transcript, antisense to UGT2B11
ZBED3-AS1	ZBED3 antisense RNA 1 [Source:HGNC Symbol;Acc:HGNC:44188]
AC021087.2	protein phosphatase 4, regulatory subunit 2 (PPP4R2) pseudogene
AC097467.3	novel transcript, antisense to MAP9
AC016924.1	novel transcript
AC090015.1	novel transcript
AP002490.1	novel transcript
AC131392.2	POM121 membrane glycoprotein-like (POM121L1) pseudogene
AL133330.1	novel transcript
AL645924.2	ribosomal protein S3A (RPS3A) pseudogene
AC097375.3	novel transcript
AC018797.2	WD repeat domain 12 (WDR12) pseudogene
AC099550.1	novel transcript
AC016571.1	novel transcript, sense overlapping ADAM19
RTEL1P1	regulator of telomere elongation helicase 1 pseudogene 1 [Source:HGNC Symbol;Acc:HGNC:44213]
AC139491.5	centrosomal protein 192 (CEP192), pseudogene
LINC02754	long intergenic non-protein coding RNA 2754 [Source:HGNC Symbol;Acc:HGNC:54274]
AC010260.1	novel transcript
AC122718.2	DEAD (Asp-Glu-Ala-Asp) box polypeptide 25 (DDX25) pseudogene
AL137009.1	novel transcript, antisense to FAM184A
STAU2-AS1	STAU2 antisense RNA 1 [Source:HGNC Symbol;Acc:HGNC:44101]
SERPINE3	serpin family E member 3 [Source:HGNC Symbol;Acc:HGNC:24774]
AC008514.1	novel transcript
AC069120.1	novel transcript
AC124290.1	novel transcript
AC103957.1	novel transcript
AC024568.1	heat shock protein 90kDa alpha (cytosolic), class B member 1 (HSP90AB1) pseudogene
AC104316.1	novel transcript, antisense to DERL1
AC104964.1	novel transcript
AC100821.1	ESF1, nucleolar pre-rRNA processing protein, homolog (S. cerevisiae) (ESF1) pseudogene
AC022973.3	novel transcript
AC022217.3	novel transcript, antisense to DUSP1
TPTE2P1	transmembrane phosphoinositide 3-phosphatase and tensin homolog 2 pseudogene 1 [Source:HGNC Symbol;Acc:HGNC:35196]
LINC01151	long intergenic non-protein coding RNA 1151 [Source:HGNC Symbol;Acc:HGNC:49471]
AC083836.1	novel transcript
LINC01608	long intergenic non-protein coding RNA 1608 [Source:HGNC Symbol;Acc:HGNC:51662]
AC009812.3	novel transcript
CASC19	cancer susceptibility 19 [Source:HGNC Symbol;Acc:HGNC:49476]
AC008708.2	novel transcript
AC012349.1	novel transcript
AC022973.4	novel transcript
AC087854.2	basic transcription factor 3-like (BTF3L) pseudogene
AC018607.1	novel transcript
LINC02732	long intergenic non-protein coding RNA 2732 [Source:HGNC Symbol;Acc:HGNC:54249]
AP003392.1	novel transcript, antisense to CCDC84
OR7E11P	olfactory receptor family 7 subfamily E member 11 pseudogene [Source:HGNC Symbol;Acc:HGNC:8382]
PPIAP41	peptidylprolyl isomerase A pseudogene 41 [Source:HGNC Symbol;Acc:HGNC:53665]
AC069287.1	novel transcript
AP000873.3	novel transcript
AF131215.2	novel transcript
AP003393.1	novel transcript, antisense to PVRL1
SMG1P6	SMG1 pseudogene 6 [Source:HGNC Symbol;Acc:HGNC:49863]
OR10G4	olfactory receptor family 10 subfamily G member 4 [Source:HGNC Symbol;Acc:HGNC:14809]
AC103855.2	novel transcript
LINC00678	long intergenic non-protein coding RNA 678 [Source:HGNC Symbol;Acc:HGNC:44413]
AF131215.4	novel transcript
MORF4L1P3	mortality factor 4 like 1 pseudogene 3 [Source:HGNC Symbol;Acc:HGNC:20402]
AC134775.1	novel transcript
PGAM1P8	phosphoglycerate mutase 1 pseudogene 8 [Source:HGNC Symbol;Acc:HGNC:42455]
AP000446.1	novel transcript, antisense to CCDC90B
MIR100HG	mir-100-let-7a-2-mir-125b-1 cluster host gene [Source:HGNC Symbol;Acc:HGNC:39522]
LINC02710	long intergenic non-protein coding RNA 2710 [Source:HGNC Symbol;Acc:HGNC:54227]
OR5BA1P	olfactory receptor family 5 subfamily BA member 1 pseudogene [Source:HGNC Symbol;Acc:HGNC:15270]
SMILR	smooth muscle induced lncRNA, enhancer of proliferation [Source:HGNC Symbol;Acc:HGNC:51825]
AC022182.3	nuclear autoantigenic sperm protein (histone-binding) (NASP) pseudogene
RSF1-IT1	RSF1 intronic transcript 1 [Source:HGNC Symbol;Acc:HGNC:41439]
AL354813.1	novel transcript, antisense to SULF2
CD44-AS1	CD44 antisense RNA 1 [Source:HGNC Symbol;Acc:HGNC:40133]
AC105233.3	ribosomal protein S24 pseudogene
AP001107.9	novel transcript, antisense to SLC29A2
AL590627.1	forkhead box H1 (FOXH1) pseudogene
AGAP2-AS1	AGAP2 antisense RNA 1 [Source:HGNC Symbol;Acc:HGNC:48633]
VDAC2P2	voltage dependent anion channel 2 pseudogene 2 [Source:HGNC Symbol;Acc:HGNC:32693]
Metazoa_SRP	Metazoan signal recognition particle RNA [Source:RFAM;Acc:RF00017]
LINC00346	long intergenic non-protein coding RNA 346 [Source:HGNC Symbol;Acc:HGNC:27492]
AC117500.2	novel transcript
A2MP1	alpha-2-macroglobulin pseudogene 1 [Source:HGNC Symbol;Acc:HGNC:8]
AC092745.1	novel transcript
TAS2R30	taste 2 receptor member 30 [Source:HGNC Symbol;Acc:HGNC:19112]
LINC00507	long intergenic non-protein coding RNA 507 [Source:HGNC Symbol;Acc:HGNC:43558]
AC027544.1	glycine cleavage system protein H (aminomethyl carrier) (GCSH)
LINC02552	long intergenic non-protein coding RNA 2552 [Source:HGNC Symbol;Acc:HGNC:53587]
TAS2R31	taste 2 receptor member 31 [Source:HGNC Symbol;Acc:HGNC:19113]
AL137779.1	novel transcript, antisense to PPP2R5C
BTG1P1	BTG anti-proliferation factor 1 pseudogene 1 [Source:HGNC Symbol;Acc:HGNC:37692]
TPT1P12	tumor protein, translationally-controlled 1 pseudogene 12 [Source:HGNC Symbol;Acc:HGNC:49303]
KRT17P8	keratin 17 pseudogene 8 [Source:HGNC Symbol;Acc:HGNC:50726]
AP001363.2	novel transcript
AC079584.2	novel transcript, antisense to ARHGAP15
LINC02388	long intergenic non-protein coding RNA 2388 [Source:HGNC Symbol;Acc:HGNC:53315]
AC092652.2	novel transcript, antisense to ARHGAP15
AC127164.1	novel transcript
AC068888.2	novel transcript
AC023509.2	novel transcript, antisense to ATF7
AC027288.3	novel transcript
AC011611.5	density-regulated protein (DENR) pseudogene
LINC02444	long intergenic non-protein coding RNA 2444 [Source:HGNC Symbol;Acc:HGNC:53376]
AC025034.1	novel transcript, antisense to ATP2B1
AC034102.6	novel transcript, antisense to ZC3H10 and ESYT1
AC079174.1	novel transcript, sense intronic to CKAP4
AL049828.1	novel transcript
ASB9P1	ankyrin repeat and SOCS box containing 9 pseudogene 1 [Source:HGNC Symbol;Acc:HGNC:20972]
AL079307.1	novel transcript
PTTG4P	pituitary tumor-transforming 4 pseudogene [Source:HGNC Symbol;Acc:HGNC:20055]
FAM181A-AS1	FAM181A antisense RNA 1 [Source:HGNC Symbol;Acc:HGNC:20133]
UBE2CP1	ubiquitin conjugating enzyme E2 C pseudogene 1 [Source:HGNC Symbol;Acc:HGNC:19670]
HIF1A-AS3	HIF1A antisense RNA 3 [Source:HGNC Symbol;Acc:HGNC:54284]
AC121758.2	novel YWHA pseudogene
AL358334.2	novel transcript
PRC1-AS1	PRC1 antisense RNA 1 [Source:HGNC Symbol;Acc:HGNC:48587]
ITPK1-AS1	ITPK1 antisense RNA 1 [Source:HGNC Symbol;Acc:HGNC:20132]
LINC02301	long intergenic non-protein coding RNA 2301 [Source:HGNC Symbol;Acc:HGNC:53220]
AL357093.2	novel transcript, antisense to FOXN3
AL133453.1	novel transcript, antisense to ERO1L
AC107958.2	novel transcript
AL356019.2	novel transcript
FDPSP3	farnesyl diphosphate synthase pseudogene 3 [Source:HGNC Symbol;Acc:HGNC:3634]
AC005480.1	novel transcript, antisense to ZNF410
AL157871.5	novel transcript, intronic to YY1
AL355916.2	novel transcript, antisense to PRKCH
AL162311.3	novel transcript, antisense to BRMS1L
KRT18P7	keratin 18 pseudogene 7 [Source:HGNC Symbol;Acc:HGNC:20283]
AC005476.1	PDZ domain-containing protein 11 (PDZD11) pseudogene
AL049869.3	novel transcript, antisense to HSPA2 & ZBTB1
AL139022.1	novel transcript, antisense to MAX
LINC00648	long intergenic non-protein coding RNA 648 [Source:HGNC Symbol;Acc:HGNC:44302]
PRKXP1	PRKX pseudogene 1 [Source:HGNC Symbol;Acc:HGNC:9442]
AC084855.2	novel transcript, antisense to ADAMTS17
USP3-AS1	USP3 antisense RNA 1 [Source:HGNC Symbol;Acc:HGNC:44140]
CSPG4P12	chondroitin sulfate proteoglycan 4 pseudogene 12 [Source:HGNC Symbol;Acc:HGNC:48362]
AC012170.2	novel transcript, antisense to USP8
AC116158.1	novel transcript, antisense to RASGRP1
AC025580.1	novel transcript, antisense to C15orf48
MTND5P32	MT-ND5 pseudogene 32 [Source:HGNC Symbol;Acc:HGNC:51951]
AC087473.1	novel transcript
TGIF2-RAB5IF	TGIF2-RAB5IF readthrough [Source:HGNC Symbol;Acc:HGNC:44664]
ADNP-AS1	ADNP antisense RNA 1 [Source:HGNC Symbol;Acc:HGNC:51227]
AC021739.4	novel transcript, antisense to AKAP13
AC116158.2	novel transcript, antisense to RASGRP1
AC066616.2	mitochondrially encoded NADH 4L (MT-ND4L) pseudogene
PIGHP1	phosphatidylinositol glycan anchor biosynthesis class H pseudogene 1 [Source:HGNC Symbol;Acc:HGNC:45152]
LINC02254	long intergenic non-protein coding RNA 2254 [Source:HGNC Symbol;Acc:HGNC:53152]
MTCYBP23	MT-CYB pseudogene 23 [Source:HGNC Symbol;Acc:HGNC:51980]
AC023906.4	novel transcript, antisense to GNB5
CSPG4P11	chondroitin sulfate proteoglycan 4 pseudogene 11 [Source:HGNC Symbol;Acc:HGNC:48363]
AC009093.1	novel transcript
AL022344.1	novel transcript
EHD4-AS1	EHD4 antisense RNA 1 [Source:HGNC Symbol;Acc:HGNC:51418]
HNRNPLP2	heterogeneous nuclear ribonucleoprotein L pseudogene 2 [Source:HGNC Symbol;Acc:HGNC:48747]
AC027601.2	novel transcript, antisense to C17orf56
AC104938.1	novel transcript, antisense to MYO9A
AC092620.2	novel transcript
SPDYE6	speedy/RINGO cell cycle regulator family member E6 [Source:HGNC Symbol;Acc:HGNC:35465]
AC023825.2	novel transcript, antisense to NLRC5
FRRS1L	ferric chelate reductase 1 like [Source:HGNC Symbol;Acc:HGNC:1362]
AC105020.3	novel transcript, antisense to SNUPN
ARMH2	armadillo like helical domain containing 2 [Source:HGNC Symbol;Acc:HGNC:49394]
AL008727.1	novel transcript, intronic to LMF1
LINC00562	long intergenic non-protein coding RNA 562 [Source:HGNC Symbol;Acc:HGNC:43706]
AC092127.1	novel transcript
AC116348.1	novel transcript, antisense to ITGAL
AC009148.1	novel transcript, antisense to GAN
AC009093.2	novel transcript
AC026771.1	novel transcript, antisense to C16orf80
AC116903.2	novel transcript, antisense to SLCO3A1
AL591848.3	novel transcript
CASC17	cancer susceptibility 17 [Source:HGNC Symbol;Acc:HGNC:43911]
AC020978.3	novel transcript, intronic to NFATC3
AC009093.3	phospholipase A2, group X (PLA2G10) pseudogene
AC009063.3	novel transcript, antisense to CDH13
AC009065.5	novel transcript, intronic to PKD1
RBFADN	RBFA downstream neighbor [Source:HGNC Symbol;Acc:HGNC:48591]
AL031717.1	novel transcript, antisense to MAPK8IP3
AC007216.2	novel transcript, antisense to GSPT1
AC116348.2	novel transcript, antisense to ITGAL
AC233699.1	aminopeptidase puromycin sensitive (NPEPPS) pseudogene
AC079341.2	novel transcript
AL157402.2	novel transcript
AL713866.1	novel transcript
AL360270.2	novel transcript, sense overlapping C1orf103
AC133550.3	novel transcript, antisense to SH2B1
LINC02582	long intergenic non-protein coding RNA 2582 [Source:HGNC Symbol;Acc:HGNC:53792]
AC138932.3	novel pseudogene KIAA2013
AC090826.1	novel transcript, antisense to CYP11A1
MFSD1P1	major facilitator superfamily domain containing 1 pseudogene 1 [Source:HGNC Symbol;Acc:HGNC:50625]
DLGAP1-AS2	DLGAP1 antisense RNA 2 [Source:HGNC Symbol;Acc:HGNC:28146]
LINC01978	long intergenic non-protein coding RNA 1978 [Source:HGNC Symbol;Acc:HGNC:52806]
AC087392.3	novel transcript
AC002558.3	novel transcript, sense intronic to CDC27
AC026401.2	novel transcript, sense to NDE1
AC024361.1	novel transcript, sense intronic FN3K
AC020978.6	novel transcript
AC090617.3	novel transcript, antisense to DPH1 and OVCA2
LINC00621	long intergenic non-protein coding RNA 621 [Source:HGNC Symbol;Acc:HGNC:44227]
AC087501.2	novel transcript, antisense to STX8
C19orf84	chromosome 19 open reading frame 84 [Source:HGNC Symbol;Acc:HGNC:27112]
AC015853.1	novel transcript, antisense to VPS53
AC124319.1	novel transcript
RNF213-AS1	RNF213 antisense RNA 1 [Source:HGNC Symbol;Acc:HGNC:54402]
AC007114.2	novel transcript, antisense to AKAP1
MTND1P8	MT-ND1 pseudogene 8 [Source:HGNC Symbol;Acc:HGNC:42100]
RYKP1	RYK pseudogene 1 [Source:HGNC Symbol;Acc:HGNC:10482]
AC010401.2	novel transcript
AC020978.7	novel transcript
AC011825.2	novel transcript, antisense to RNF138
AC006441.1	novel transcript, antisense to LASP1
AC112907.3	novel transcript, antisense to eukaryotic translation initiation factor 4A, isoform 2 EIF4A2
AP005899.1	novel transcript, antisense to NDUFV2
RN7SL670P	RNA, 7SL, cytoplasmic 670, pseudogene [Source:HGNC Symbol;Acc:HGNC:46686]
AC005899.1	novel transcript
AC015813.1	novel transcript
RN7SL602P	RNA, 7SL, cytoplasmic 602, pseudogene [Source:HGNC Symbol;Acc:HGNC:46618]
LINC02837	long intergenic non-protein coding RNA 2837 [Source:HGNC Symbol;Acc:HGNC:54371]
AC008026.3	novel transcript
RN7SL15P	RNA, 7SL, cytoplasmic 15, pseudogene [Source:HGNC Symbol;Acc:HGNC:46031]
MAPT-AS1	MAPT antisense RNA 1 [Source:HGNC Symbol;Acc:HGNC:43738]
AP001020.2	novel transcript, sense intronic toYES1
SEPTIN4-AS1	SEPT4 antisense RNA 1 [Source:HGNC Symbol;Acc:HGNC:51345]
AC098850.1	novel transcript
AC011933.2	novel transcript, sense intronic to GRB2
AC090772.1	novel transcript, antisense to TTC39C
AP001033.1	novel transcript
AC124283.4	ADP-ribosylation factor-like 2 binding protein (ARL2BP) pseudogene
MIR133A1HG	MIR133A1 host gene [Source:HGNC Symbol;Acc:HGNC:49594]
AC005726.4	novel transcript, antisense to ALDOC
AL359922.2	novel transcript, antisense MTAP
AC010761.3	novel transcript, antisense to SUPT6H
AC103810.2	novel transcript, antisense to LRRC37A3
LINC01476	long intergenic non-protein coding RNA 1476 [Source:HGNC Symbol;Acc:HGNC:51117]
AP001094.2	novel transcript, sense intronic to PTPRM
AC107982.3	novel transcript
AC005304.2	novel transcript
RN7SL605P	RNA, 7SL, cytoplasmic 605, pseudogene [Source:HGNC Symbol;Acc:HGNC:46621]
AC106037.3	novel transcript, antisense to ABHD3
AC127024.4	novel transcript, sense intronic CRLF3
AC138207.6	leucine rich repeat containing 37B (LRRC37B) pseudogene
AC024267.5	novel transcript, antisense to PHF12
ESRG	embryonic stem cell related [Source:HGNC Symbol;Acc:HGNC:39079]
SNORA59B	small nucleolar RNA, H/ACA box 59B [Source:HGNC Symbol;Acc:HGNC:32658]
AP001020.3	novel transcript, antisense to YES1
AC138207.7	novel transcript, antisense RNF135
AC005224.2	novel transcript
LINC01443	long intergenic non-protein coding RNA 1443 [Source:HGNC Symbol;Acc:HGNC:50768]
AP005262.2	novel transcript
AC087164.1	novel transcript
AC018521.7	novel transcript
LINC01841	long intergenic non-protein coding RNA 1841 [Source:HGNC Symbol;Acc:HGNC:52655]
AC111170.1	novel transcript, antisense to SEPT9
LINC02080	long intergenic non-protein coding RNA 2080 [Source:HGNC Symbol;Acc:HGNC:52928]
AC015818.8	novel transcript, piRNA host
AC008735.1	novel transcript
AP005131.1	novel transcript, antisense C18orf1
AC012615.4	novel transcript, antisense to KLF16
AC093227.1	novel transcript
AC005954.2	novel transcript, antisense to APBA3
AC012615.6	novel transcript, antisense to REXO1
AC111170.2	novel transcript, sense intronic to SEPT9
AC012569.1	U3 small nucleolar RNA-associated protein 18 homolog, pseudogene
DNAH17-AS1	DNAH17 antisense RNA 1 [Source:HGNC Symbol;Acc:HGNC:48594]
CIRBP-AS1	CIRBP antisense RNA 1 [Source:HGNC Symbol;Acc:HGNC:28588]
AC020916.1	novel transcript
AP005131.4	novel transcript, antisense C18orf1
AC027514.2	novel transcript, antisense to KIAA1468
AC004156.1	novel transcript
LINC02078	long intergenic non-protein coding RNA 2078 [Source:HGNC Symbol;Acc:HGNC:52926]
AC092068.3	novel transcript, sense intronic to GNG7
AC099811.4	novel transcript
AC011498.6	novel transcript, antisense to UBX6
MZF1-AS1	MZF1 antisense RNA 1 [Source:HGNC Symbol;Acc:HGNC:51271]
AC018766.1	novel transcript, antisense to PTOV1
NIFKP6	nucleolar protein interacting with the FHA domain of MKI67 pseudogene 6 [Source:HGNC Symbol;Acc:HGNC:44954]
Metazoa_SRP	Metazoan signal recognition particle RNA [Source:RFAM;Acc:RF00017]
SMIM17	small integral membrane protein 17 [Source:HGNC Symbol;Acc:HGNC:27114]
AC005785.1	novel transcript, antisense to AKAP8 and AKAP8L
AC137932.3	novel transcript, antisense to ANKRD11
SCGB1C2	secretoglobin family 1C member 2 [Source:HGNC Symbol;Acc:HGNC:51242]
AC010329.1	novel transcript
AC016586.1	novel transcript, sense intronic to ZBTB7A
AC010522.1	novel protein
AC008750.7	novel transcript
AC018809.2	novel transcript, antisense to TMEM111
AC068790.5	novel transcript, sense intronic to CCDC92
AP003117.1	novel transcript, sense intronic to PGCP
AL021878.2	novel transcript, sense intronic to NDUFA6
AL049840.6	novel transcript, sense intronic to KLC1
AC090241.2	novel transcript, antisense to ST8SIA5
AL513327.3	novel transcript
AC018695.4	novel transcript, antisense to COX4NB
AL009028.1	coronin, actin binding protein, 1C (CORO1C) pseudogene
AC069431.2	eukaryotic translation initiation factor 3, subunit E, pseudogene
AC087763.1	mitochondrial ribosomal protein S18C (MRPS18C) pseudogene
HMGB1P51	high mobility group box 1 pseudogene 51 [Source:HGNC Symbol;Acc:HGNC:52369]
AC027644.2	coiled-coil-helix-coiled-coil-helix domain containing 2, pseudogene
ELOCP33	elongin C pseudogene 33 [Source:HGNC Symbol;Acc:HGNC:49174]
AC002128.2	novel transcript
NBPF19	NBPF member 19 [Source:HGNC Symbol;Acc:HGNC:31999]
AC108463.3	novel transcript
AL390208.1	novel transcript, antisense to SESN1
AL355802.3	novel transcript, antisense to POLR1C
AC012557.1	novel transcript
AL603756.1	novel transcript, antisense to GHITM
AC090948.1	novel transcript, antisense to RFTN1
AL136984.1	novel transcript, sense intronic to POU2F1
AC007390.2	novel transcript
AC091614.1	novel transcript
AC012557.2	novel transcript, antisense to PSMD6
AL356512.1	novel transcript, antisense to EFCAB2
AC114760.2	novel transcript, antisense to STK17B
AL445309.1	novel transcript, antisense to SLC22A23
AL080317.2	novel transcript, antisense to REV3L
AC006273.1	novel transcript
AL132656.3	novel transcript
AL596325.2	novel transcript, sense intronic to UAP1
AC139887.4	novel transcript, antisense to PCGF3
AC016394.2	novel transcript to NUDT13
AC110792.3	novel transcript
AC024933.1	novel transcript, antisense to MRPS22
AC010913.1	novel transcript
AC006238.1	novel transcript
LINC01578	long intergenic non-protein coding RNA 1578 [Source:HGNC Symbol;Acc:HGNC:48626]
AC005070.3	novel transcript, antisense to MLL5
AC092139.1	novel transcript
AC093388.1	novel transcript, antisense to MFSD6
FAM106A	family with sequence similarity 106 member A [Source:HGNC Symbol;Acc:HGNC:25682]
AC005046.1	novel transcript, antisense to LAMB1
AL021707.7	novel transcript, antisense to SUN2
AC073957.3	novel transcript, antisense to GET4
AL359962.2	novel transcript
AC093726.2	novel transcript, antisense to PAXIP1
AL022328.3	novel transcript, antisense to TRABD
AC005776.2	novel transcript
Z82243.1	novel transcript
ZBTB8B	zinc finger and BTB domain containing 8B [Source:HGNC Symbol;Acc:HGNC:37057]
AP000350.6	novel transcript
AC016747.3	novel transcript
AL121749.1	novel transcript
OR6L2P	olfactory receptor family 6 subfamily L member 2 pseudogene [Source:HGNC Symbol;Acc:HGNC:15125]
AC104109.4	novel transcript
SFTPD-AS1	SFTPD antisense RNA 1 [Source:HGNC Symbol;Acc:HGNC:51589]
AL355488.1	novel transcript, antisense to SLC16A4
AL356488.3	novel transcript, antisense to TMEM167B
AC004908.3	novel transcript, antisense to ZNF596
AC006480.2	novel transcript
AL691403.2	novel transcript
AC004223.4	novel transcript, antisense to RFFL
AC005520.5	novel transcript, antisense to PTGR2
AL133227.1	novel transcript, antisense to ELMO2
Metazoa_SRP	Metazoan signal recognition particle RNA [Source:RFAM;Acc:RF00017]
CASTOR2	cytosolic arginine sensor for mTORC1 subunit 2 [Source:HGNC Symbol;Acc:HGNC:37073]
AC009032.1	novel transcript, sense intronic to NFAT5
AC074029.3	novel transcript, antisense to ASB8
SNX18P1Y	sorting nexin 18 pseudogene 1, Y-linked [Source:HGNC Symbol;Acc:HGNC:38442]
AL035661.1	novel transcript
AC022929.2	novel transcript
LINC02334	long intergenic non-protein coding RNA 2334 [Source:HGNC Symbol;Acc:HGNC:53254]
AC023282.1	novel transcript
FAM74A6	family with sequence similarity 74 member A6 [Source:HGNC Symbol;Acc:HGNC:34036]
AC090970.2	novel transcript
AC040169.3	novel transcript, sense intronic to MBTPS1
AC120498.9	novel transcript, antisense to UBE2I
AC243732.1	ribosomal protein S2 (RPS2) pseudogene
AC079684.1	novel transcript, sense intronic to PPHLN1
NKAIN3-IT1	NKAIN3 intronic transcript [Source:HGNC Symbol;Acc:HGNC:48595]
AC020663.3	novel transcript, sense intronic to GLYR1
RNA5-8SN3	RNA, 5.8S ribosomal N3 [Source:HGNC Symbol;Acc:HGNC:53525]
AL161431.1	novel transcript
U2	U2 spliceosomal RNA [Source:RFAM;Acc:RF00004]
LINC02340	long intergenic non-protein coding RNA 2340 [Source:HGNC Symbol;Acc:HGNC:53260]
Z99129.1	mitogen-activated protein kinase 6 (MAPK6) pseudogene
Metazoa_SRP	Metazoan signal recognition particle RNA [Source:RFAM;Acc:RF00017]
AC126773.6	novel transcript
AC007998.4	novel transcript
Metazoa_SRP	Metazoan signal recognition particle RNA [Source:RFAM;Acc:RF00017]
AL133320.2	novel transcript, sense intronic to C1orf141
5_8S_rRNA	5.8S ribosomal RNA [Source:RFAM;Acc:RF00002]
Metazoa_SRP	Metazoan signal recognition particle RNA [Source:RFAM;Acc:RF00017]
AC138932.5	novel transcript, antisense to PDXDC1
Metazoa_SRP	Metazoan signal recognition particle RNA [Source:RFAM;Acc:RF00017]
SIK1B	salt inducible kinase 1B (putative) [Source:HGNC Symbol;Acc:HGNC:52389]
AC243654.3	novel transcript, sense intronic to C17orf78
AC074138.1	novel transcript
AC078880.4	novel transcript
AL133243.2	novel transcript, sense intronic to BIRC6
AL133243.3	novel transcript, sense intronic to BIRC6
AL109614.1	novel transcript, sense intronic to BLCAP
AC026124.2	novel transcript, sense intronic to LEMD3
AL121772.3	novel transcript, antisense to PYGB
AC073569.3	novel transcript, antisense to PPP1R12A
SPANXA2-OT1	SPANXA2 overlapping transcript 1 [Source:HGNC Symbol;Acc:HGNC:31683]
FAM243B	family with sequence similarity 243 member B [Source:HGNC Symbol;Acc:HGNC:53888]
AL109923.1	novel transcript, sense intronic to ITCH
AC097641.2	novel transcript, antisense to COG1
AC020917.3	novel transcript
AC118658.1	novel transcript, sense intronic to IGF1R
RNA5-8SN1	RNA, 5.8S ribosomal N1 [Source:HGNC Symbol;Acc:HGNC:53517]
AC018529.2	novel transcript, antisense to MBP
AL162171.3	novel transcript, sense intronic to ZC3H14
U2	U2 spliceosomal RNA [Source:RFAM;Acc:RF00004]
AC005899.7	novel transcript
AC099811.5	novel transcript, sense intronic to STAT5B
AL513190.1	novel transcript, antisense to FAM53B
AC092724.1	novel transcript
AP000560.1	TEC
FP325331.1	TEC
AC087386.2	novel transcript
AC127070.4	novel transcript
AC015920.1	TEC
AC092718.7	novel transcript
AC091060.1	TEC
AC008985.1	TEC
AC009090.4	TEC
AC092139.2	novel transcript
AC015813.5	novel transcript
AC073592.3	novel transcript
AC023090.2	TEC
AL022322.2	novel transcript, antisense to PLA2G6
AC005839.1	TEC
AC026523.2	novel transcript
AC025678.3	TEC
AC009093.7	TEC
AC138951.2	TEC
AL022323.4	novel transcript
Z99129.3	TEC
AL121950.1	TEC
AC046158.3	TEC
AC112504.1	TEC
AC233300.1	TEC
AC003681.1	novel transcript, antisense to MTMR3
AC141586.5	tec
AC009951.4	TEC
AL033543.1	novel transcript, antisense to PARVB
AC079316.2	TEC
AL662907.2	TEC
AC068491.4	TEC
AC005785.2	TEC
Z95114.1	novel transcript
AC064801.2	novel transcript
AC010335.2	TEC
AC000123.2	TEC
AC012020.1	novel transcript
AC015883.1	TEC
AC131009.4	novel transcript
AL133373.2	TEC
AL158212.4	TEC
AC105074.1	TEC
AC100788.2	TEC
Z98885.3	novel transcript, antisense to BRD1
AC092692.1	TEC
AC006557.6	TEC
AC079331.1	TEC
AC015871.5	novel transcript
AC099494.1	novel transcript
AC020763.3	novel transcript
AC019322.4	novel transcript
AC015799.1	novel transcript
AC018529.3	TEC
AP000542.2	novel transcript
AC093028.1	novel transcript
AC109454.4	TEC
AC104791.2	TEC
AL355377.2	tec
AC093525.8	tec
AL133243.4	TEC
AP000437.1	novel transcript
AC091181.1	TEC
AC093525.9	tec
AC099804.1	TEC
AC134407.2	TEC
AL353795.3	TEC
AL096817.1	novel transcript, sense intronic to C6orf163
AC099494.3	novel transcript
AC020978.8	novel transcript
AP003108.4	novel transcript
AP000432.2	TEC
AC131649.2	TEC
AC024610.2	novel transcript
AC131212.2	novel transcript
Z95114.2	novel transcript
AL022311.1	novel transcript, sense overlapping to EIF3L
AP000974.1	TEC
AC132938.5	TEC
AC105339.5	tec
AL590552.1	TEC
AL133384.2	TEC
AC111170.3	TEC
CR382287.2	novel transcript
AC004453.2	tec
AC006435.4	novel transcript
AC134407.3	TEC
BIRC6-AS2	BIRC6 antisense RNA 2 [Source:HGNC Symbol;Acc:HGNC:50490]
AC092117.2	tec
AC079331.2	TEC
AL353597.3	TEC
AC008895.1	TEC
AL137783.1	TEC
AC008764.10	TEC
AC018445.4	TEC
AC008079.1	novel transcript, antisense to TUBA8
AL031595.2	novel transcript, antisense to PARVG
AC092653.2	TEC
RN7SKP23	RN7SK pseudogene 23 [Source:HGNC Symbol;Acc:HGNC:45747]
AC104581.4	TEC
AC012676.5	tec
AC138965.3	TEC
TBC1D22A-AS1	TBC1D22A antisense RNA 1 [Source:HGNC Symbol;Acc:HGNC:51221]
PLAC4	placenta enriched 4 [Source:HGNC Symbol;Acc:HGNC:14616]
AC093642.2	TEC
AC027290.2	novel transcript
AP000892.4	novel transcript
AL136531.3	TEC
AC040160.2	novel transcript
AC023824.6	novel transcript
AL023806.3	TEC
AC009716.2	TEC
UCKL1-AS1	UCKL1 antisense RNA 1 [Source:HGNC Symbol;Acc:HGNC:31967]
AC027682.7	TEC
AC124303.1	TEC
AL512356.3	novel transcript
AC124319.3	TEC
AL512662.1	novel transcript
AC131212.3	novel transcript
AC099811.6	novel transcript
AP000542.3	novel transcript
AL353898.3	TEC
AC026362.2	novel transcript
FP325332.1	novel transcript, sense intronic to PPARA
AC006330.1	TEC
AL031595.3	novel transcript, sense overlapping PARVB
AL591030.1	novel transcript
ASAP1-IT2	ASAP1 intronic transcript 2 [Source:HGNC Symbol;Acc:HGNC:48917]
AL513210.2	TEC
JADRR	JADE1 adjacent regulatory RNA [Source:HGNC Symbol;Acc:HGNC:48601]
AL356481.3	novel transcript, antisense to SPTAN1
LINC00836	long intergenic non-protein coding RNA 836 [Source:HGNC Symbol;Acc:HGNC:44915]
CTBP1-AS	CTBP1 antisense RNA [Source:HGNC Symbol;Acc:HGNC:48337]
AL078581.4	novel transcript
N4BP2L2-IT2	N4BPL2 intronic transcript 2 [Source:HGNC Symbol;Acc:HGNC:25038]
AC007878.1	novel transcript
SLFNL1-AS1	SLFNL1 antisense RNA 1 [Source:HGNC Symbol;Acc:HGNC:44126]
HELLPAR	HELLP associated long non-coding RNA [Source:HGNC Symbol;Acc:HGNC:43984]
AC107204.1	long intergenic non-protein coding RNA 506
AC019226.1	TEC
LSINCT5	long stress-induced non-coding transcript 5 [Source:HGNC Symbol;Acc:HGNC:37824]
AC006978.2	novel protein, ZNRF2-LINC01176 readthrough
RBM5-AS1	RBM5 antisense RNA 1 [Source:HGNC Symbol;Acc:HGNC:48871]
AL009031.1	novel transcript, antisense to GMPR
AC008993.1	TEC
AC008993.2	TEC
PRNCR1	prostate cancer associated non-coding RNA 1 [Source:HGNC Symbol;Acc:HGNC:48942]
AC055839.1	zinc finger, CCHC domain containing 9 (ZCCHC9) pseudogene
AL162456.1	novel transcript
AL450426.1	novel transcript, antisense to OR13C3
AC068620.3	novel Myb/SANT-like DNA-binding domain containing pseudogene
AC001226.2	novel protein
AP005212.4	novel transcript
TEX52	testis expressed 52 [Source:HGNC Symbol;Acc:HGNC:53643]
AC004381.3	novel acyl-CoA synthetase medium-chain family member pseudogene
AC005394.2	novel transcript
AC068587.4	novel transcript
FAM238C	family with sequence similarity 238 member C [Source:HGNC Symbol;Acc:HGNC:24672]
AC084337.2	novel transcript
AC092652.3	novel transcript, sense intronic to ARHGAP15
AC020912.1	novel transcript
AC015802.6	novel protein
AC066615.1	TEC
AC105233.5	novel transcript
AC092902.4	novel transcript
AC009093.10	novel transcript
AL805961.1	novel transcript
AC007262.2	novel transcript, antisense to TSHR
AC016831.7	novel transcript
AC008397.2	novel protein
AC104162.2	novel transcript
AC093827.5	novel protein
AC139491.7	novel transcript
AL445928.2	novel transcript, antisense to DBT
Z83840.1	LLP homolog, long-term synaptic facilitation ( LLPH) pseudogene
AC022023.2	novel transcript
AC005548.1	novel transcript, antisense to SHISA6
AC103739.3	novel transcript, antisense to CRTC3
AC106872.12	novel transcript
AL031121.2	novel transcript
AC019127.1	novel transcript, antisense to LTBP1
AC016042.1	novel transcript, antisense to ATRNL1
AC017116.2	novel transcript
AL132633.1	novel transcript
AL583827.1	Novel transcript
AL133259.1	novel transcript
AC108448.3	novel transcript, antisense to CARS
AL157827.2	Novel transcript, antisense to CENPP
AL450992.2	novel transcript, antisense to THEM4
AC127035.1	novel transcript, antisense to AMBRA1
AL139405.1	novel transcript
AL158212.5	novel transcript, antisense to VTI1A
AP002433.2	novel transcript, antisense to ACAT1
AC004967.2	novel transcript
Z94721.3	novel transcript
LINC02680	long intergenic non-protein coding RNA 2680 [Source:HGNC Symbol;Acc:HGNC:54174]
AL645929.3	MHC class I polypeptide-related sequence F pseudogene
AL390719.3	novel transcript, antisense to C1orf159
AL713852.1	novel transcript
AL359762.3	novel transcript
AC016727.3	novel transcript, antisense to XPO1
AC009554.2	novel transcript, antisense to VPS13C
AC008676.3	Novel protein
AC007317.1	Novel transcript
AC087639.2	novel transcript, antisense to SPESP1
AP003498.2	novel transcript
AL731559.1	novel transcript, sense intronic to CAMK1D
AC025442.2	novel transcipt
AC124944.3	novel transcript, antisense to TNK2
CR381670.2	novel transcript
AP001977.1	novel transcript
AC002072.1	novel transcript
AC234031.1	novel transcript, antisense to FAM156A
AC016074.2	novel transcript
AC068282.1	novel transcript, antisense to MAP3K2
AC092445.1	novel transcript, antisense to DKK2
AL035106.1	novel transcript, antisense to PREX1
AC025449.2	novel transcript, antisense to CPLANE1
AC011751.1	novel transcript
AUXG01000058.1	COPG2 imprinted transcript 1
AL356534.1	vimentin 2, pseudogene
AC010327.7	novel transcript
AC018797.3	novel transcript, antisense to UBE2D3
AC008679.1	novel transcript
AP005901.5	novel transcript
AC084724.1	novel transcript, antisense to NEK1
AC004893.3	novel transcript, antisense to TRRAP
AL034550.3	novel transcript, antisense to NOL4L
AL035427.2	novel transcript
AC096647.1	novel transcript
AC107081.4	novel transcript, antisense to CCT4
AL512308.1	novel transcript
AP000553.9	novel transcript, antisense to YPEL1
AC005052.2	novel transcript, antisense to UPF3B
AC010378.2	novel transcript
AL132799.1	novel transcript
AC021573.1	novel transcript
AL035252.5	novel transcript
AC011246.1	novel transcript
AL121762.1	novel transcript
AL031768.2	novel transcript
AL022151.1	novel transcript
AL591002.1	novel transcript, antisense to ANKS1A
AC023494.1	novel transcript, antisense to COX17
AL008730.1	novel transcript
AC005803.1	novel transcript, antisense to ERN1
AC073225.1	novel transcript
AP002748.6	novel transcript, antisense to BBS1
AC010623.1	novel transcript
AC009244.2	novel transcript, antisense to AHCYL2
AC007387.2	novel transcript
AL355377.3	novel transcript
AC116158.3	novel transcript, antisense to RASGRP1
AC009315.1	novel transcript
AC080005.1	novel transcript
AC008964.1	novel transcript
AC015871.7	novel transcript, sense intronic to ST20-MTHFSand MTHFS
AL096870.6	novel transcript, antisense to RABGGTA
AC008883.3	novel transcript
Z93943.1	novel transcript
AL049779.4	novel transcript, antisense to ARG2
AC012076.1	novel transcript, antisense to LRRFIP1
AC008798.3	novel transcript
AC093639.3	novel transcript
AL139286.3	novel transcript, antisense to AGO1
AL035411.3	novel transcript, antisense to OMA1
AC103955.1	novel transcript
AC012325.1	novel transcript
AC010491.2	novel transcript, antisense to ANKH
AL662884.5	novel transcript, antisense to TNXB
AC109635.6	novel transcript
AC005856.1	novel transcript, antisense to BCAS3
AC108667.2	novel transcript
AC087883.2	novel transcript
AL590560.5	novel transcript
AL606500.1	novel transcript
AC137561.1	novel transcript, sense intronic to AEBP2
AL157893.2	novel transcript
AC025175.2	novel transcript, antisense to ARL15
AL138889.3	novel transcript, antisense to MLN
AC005165.3	novel transcript
AL121750.1	novel transcript, antisense to ADD1
AC106818.2	novel transcript, antisense to FAM172A
AL121956.6	novel transcript
AL359962.3	novel transcript, antisense to CD247
AC084740.1	novel transcript
AL512283.2	novel transcript, antisense to PKIB
AC011455.6	novel transcript, antisense to FBXO17and FBXO27
AC011451.4	novel transcript
AL392086.3	novel transcript
AC016821.1	novel transcript
AC016995.1	novel transcript
AC092120.3	novel transcript, antisense to ANKRD11
AL353709.1	novel transcript
AC110809.1	novel transcript
AC117481.1	novel transcript
AC006059.4	novel transcript, antisense to CCDC13
AL161734.2	novel transcript
AL033519.5	novel transcript, antisense to FKBP5
AC110614.1	novel transcript
AC069368.2	novel transcript
AC004921.2	novel transcript
AL450345.2	novel transcript
AC023424.3	novel transcript, antisense to FBXW7
AL136305.1	novel transcript, antisense to RBM24
Z98886.1	novel transcript, antisense to AJAP1
AL360169.3	novel transcript
AL589787.2	novel transcript
AL021978.1	novel transcript, antisense to DTNBP1
AC004825.3	novel transcript, antisense to PCNX1
AC093575.1	novel transcript, antisense to AK5
AL355597.1	novel transcript
AC092428.1	novel transcript, sense intronic to FOXK1
AL355347.1	novel transcript, antisense to KHDRBS2
AC093330.3	novel transcript, antisense to MBP
AC025164.2	novel transcript
AP001531.1	novel transcript
AC061975.8	novel transcript
AC005998.1	novel transcript
AC090994.1	novel transcript
AL157997.1	novel transcript
AC016168.4	novel transcript
AC018678.1	novel transcript
AL023882.1	novel transcript, antisense to LMF1
AC007402.2	novel transcript
AC005594.1	novel transcript, antisense to DPP9
AL022098.1	novel transcript, antisense to NEDD9
AC000065.2	novel transcript, sense intronic to CDK6
AL357141.1	novel transcript, antisense to FRK
AP001885.3	novel transcript, antisense to KDM2A
AC009432.2	novel transcript, antisense to MCTP2
AC007695.1	novel transcript, antisense to RIC8B
AC066580.1	novel transcript

## Sheet: Subcluster 7
gene name	gene description
SLC25A39	solute carrier family 25 member 39 [Source:HGNC Symbol;Acc:HGNC:24279]
PITX1	paired like homeodomain 1 [Source:HGNC Symbol;Acc:HGNC:9004]
RAP1GAP	RAP1 GTPase activating protein [Source:HGNC Symbol;Acc:HGNC:9858]
STRADB	STE20 related adaptor beta [Source:HGNC Symbol;Acc:HGNC:13205]
ACHE	acetylcholinesterase (Cartwright blood group) [Source:HGNC Symbol;Acc:HGNC:108]
TESC	tescalcin [Source:HGNC Symbol;Acc:HGNC:26065]
PTK6	protein tyrosine kinase 6 [Source:HGNC Symbol;Acc:HGNC:9617]
KLF1	Kruppel like factor 1 [Source:HGNC Symbol;Acc:HGNC:6345]
CPE	carboxypeptidase E [Source:HGNC Symbol;Acc:HGNC:2303]
TMOD1	tropomodulin 1 [Source:HGNC Symbol;Acc:HGNC:11871]
FBXO15	F-box protein 15 [Source:HGNC Symbol;Acc:HGNC:13617]
DUSP15	dual specificity phosphatase 15 [Source:HGNC Symbol;Acc:HGNC:16236]
ALAS2	5'-aminolevulinate synthase 2 [Source:HGNC Symbol;Acc:HGNC:397]
KLHDC8A	kelch domain containing 8A [Source:HGNC Symbol;Acc:HGNC:25573]
BPGM	bisphosphoglycerate mutase [Source:HGNC Symbol;Acc:HGNC:1093]
CTSE	cathepsin E [Source:HGNC Symbol;Acc:HGNC:2530]
ANKRD35	ankyrin repeat domain 35 [Source:HGNC Symbol;Acc:HGNC:26323]
LCN8	lipocalin 8 [Source:HGNC Symbol;Acc:HGNC:27038]
C1orf167	chromosome 1 open reading frame 167 [Source:HGNC Symbol;Acc:HGNC:25262]
AC068389.1	novel transcript
RPL10P9	ribosomal protein L10 pseudogene 9 [Source:HGNC Symbol;Acc:HGNC:35579]
GYPB	glycophorin B (MNS blood group) [Source:HGNC Symbol;Acc:HGNC:4703]
AC060765.2	novel transcript
LINC02772	long intergenic non-protein coding RNA 2772 [Source:HGNC Symbol;Acc:HGNC:54292]
TMEM265	transmembrane protein 265 [Source:HGNC Symbol;Acc:HGNC:51241]

## Sheet: Subcluster 8
gene name	gene description
GPM6B	glycoprotein M6B [Source:HGNC Symbol;Acc:HGNC:4461]
ZNF112	zinc finger protein 112 [Source:HGNC Symbol;Acc:HGNC:12892]
SYT1	synaptotagmin 1 [Source:HGNC Symbol;Acc:HGNC:11509]
PFN2	profilin 2 [Source:HGNC Symbol;Acc:HGNC:8882]
SPEG	striated muscle enriched protein kinase [Source:HGNC Symbol;Acc:HGNC:16901]
CTTNBP2	cortactin binding protein 2 [Source:HGNC Symbol;Acc:HGNC:15679]
GGT5	gamma-glutamyltransferase 5 [Source:HGNC Symbol;Acc:HGNC:4260]
SOX10	SRY-box transcription factor 10 [Source:HGNC Symbol;Acc:HGNC:11190]
DDX17	DEAD-box helicase 17 [Source:HGNC Symbol;Acc:HGNC:2740]
RBFOX2	RNA binding fox-1 homolog 2 [Source:HGNC Symbol;Acc:HGNC:9906]
VCPKMT	valosin containing protein lysine methyltransferase [Source:HGNC Symbol;Acc:HGNC:20352]
SALL4	spalt like transcription factor 4 [Source:HGNC Symbol;Acc:HGNC:15924]
SYTL4	synaptotagmin like 4 [Source:HGNC Symbol;Acc:HGNC:15588]
ZDHHC15	zinc finger DHHC-type containing 15 [Source:HGNC Symbol;Acc:HGNC:20342]
PLLP	plasmolipin [Source:HGNC Symbol;Acc:HGNC:18553]
PLAT	plasminogen activator, tissue type [Source:HGNC Symbol;Acc:HGNC:9051]
PRUNE2	prune homolog 2 with BCH domain [Source:HGNC Symbol;Acc:HGNC:25209]
CUBN	cubilin [Source:HGNC Symbol;Acc:HGNC:2548]
GSG1	germ cell associated 1 [Source:HGNC Symbol;Acc:HGNC:19716]
GABRR2	gamma-aminobutyric acid type A receptor rho2 subunit [Source:HGNC Symbol;Acc:HGNC:4091]
B3GAT2	beta-1,3-glucuronyltransferase 2 [Source:HGNC Symbol;Acc:HGNC:922]
SLC16A10	solute carrier family 16 member 10 [Source:HGNC Symbol;Acc:HGNC:17027]
CCN6	cellular communication network factor 6 [Source:HGNC Symbol;Acc:HGNC:12771]
ROPN1B	rhophilin associated tail protein 1B [Source:HGNC Symbol;Acc:HGNC:31927]
ATP10B	ATPase phospholipid transporting 10B (putative) [Source:HGNC Symbol;Acc:HGNC:13543]
TGFB3	transforming growth factor beta 3 [Source:HGNC Symbol;Acc:HGNC:11769]
TRMT13	tRNA methyltransferase 13 homolog [Source:HGNC Symbol;Acc:HGNC:25502]
UNC5CL	unc-5 family C-terminal like [Source:HGNC Symbol;Acc:HGNC:21203]
CCR7	C-C motif chemokine receptor 7 [Source:HGNC Symbol;Acc:HGNC:1608]
TAS2R5	taste 2 receptor member 5 [Source:HGNC Symbol;Acc:HGNC:14912]
MCHR1	melanin concentrating hormone receptor 1 [Source:HGNC Symbol;Acc:HGNC:4479]
MAS1	MAS1 proto-oncogene, G protein-coupled receptor [Source:HGNC Symbol;Acc:HGNC:6899]
CHI3L1	chitinase 3 like 1 [Source:HGNC Symbol;Acc:HGNC:1932]
C1QTNF6	C1q and TNF related 6 [Source:HGNC Symbol;Acc:HGNC:14343]
HTR1B	5-hydroxytryptamine receptor 1B [Source:HGNC Symbol;Acc:HGNC:5287]
IL11RA	interleukin 11 receptor subunit alpha [Source:HGNC Symbol;Acc:HGNC:5967]
SLC22A23	solute carrier family 22 member 23 [Source:HGNC Symbol;Acc:HGNC:21106]
DUOX1	dual oxidase 1 [Source:HGNC Symbol;Acc:HGNC:3062]
TTLL7	tubulin tyrosine ligase like 7 [Source:HGNC Symbol;Acc:HGNC:26242]
CYP2C9	cytochrome P450 family 2 subfamily C member 9 [Source:HGNC Symbol;Acc:HGNC:2623]
ERP27	endoplasmic reticulum protein 27 [Source:HGNC Symbol;Acc:HGNC:26495]
CELA1	chymotrypsin like elastase 1 [Source:HGNC Symbol;Acc:HGNC:3308]
NEIL1	nei like DNA glycosylase 1 [Source:HGNC Symbol;Acc:HGNC:18448]
CFAP74	cilia and flagella associated protein 74 [Source:HGNC Symbol;Acc:HGNC:29368]
PHOSPHO2	phosphatase, orphan 2 [Source:HGNC Symbol;Acc:HGNC:28316]
RBMS3	RNA binding motif single stranded interacting protein 3 [Source:HGNC Symbol;Acc:HGNC:13427]
IL17RD	interleukin 17 receptor D [Source:HGNC Symbol;Acc:HGNC:17616]
LIX1	limb and CNS expressed 1 [Source:HGNC Symbol;Acc:HGNC:18581]
TIMD4	T cell immunoglobulin and mucin domain containing 4 [Source:HGNC Symbol;Acc:HGNC:25132]
WASH2P	WASP family homolog 2, pseudogene [Source:HGNC Symbol;Acc:HGNC:33145]
DIPK2B	divergent protein kinase domain 2B [Source:HGNC Symbol;Acc:HGNC:25866]
GPC3	glypican 3 [Source:HGNC Symbol;Acc:HGNC:4451]
ASTN2	astrotactin 2 [Source:HGNC Symbol;Acc:HGNC:17021]
MARVELD2	MARVEL domain containing 2 [Source:HGNC Symbol;Acc:HGNC:26401]
SLC5A10	solute carrier family 5 member 10 [Source:HGNC Symbol;Acc:HGNC:23155]
ROBO3	roundabout guidance receptor 3 [Source:HGNC Symbol;Acc:HGNC:13433]
OBSCN	obscurin, cytoskeletal calmodulin and titin-interacting RhoGEF [Source:HGNC Symbol;Acc:HGNC:15719]
CFAP70	cilia and flagella associated protein 70 [Source:HGNC Symbol;Acc:HGNC:30726]
CLEC18A	C-type lectin domain family 18 member A [Source:HGNC Symbol;Acc:HGNC:30388]
CPA5	carboxypeptidase A5 [Source:HGNC Symbol;Acc:HGNC:15722]
VWA5B1	von Willebrand factor A domain containing 5B1 [Source:HGNC Symbol;Acc:HGNC:26538]
OBSCN-AS1	OBSCN antisense RNA 1 [Source:HGNC Symbol;Acc:HGNC:32047]
ERICH6	glutamate rich 6 [Source:HGNC Symbol;Acc:HGNC:28602]
CMYA5	cardiomyopathy associated 5 [Source:HGNC Symbol;Acc:HGNC:14305]
DIRAS2	DIRAS family GTPase 2 [Source:HGNC Symbol;Acc:HGNC:19323]
PTCHD1	patched domain containing 1 [Source:HGNC Symbol;Acc:HGNC:26392]
CATSPER2	cation channel sperm associated 2 [Source:HGNC Symbol;Acc:HGNC:18810]
ATCAY	ATCAY kinesin light chain interacting caytaxin [Source:HGNC Symbol;Acc:HGNC:779]
C22orf15	chromosome 22 open reading frame 15 [Source:HGNC Symbol;Acc:HGNC:15558]
TMEM266	transmembrane protein 266 [Source:HGNC Symbol;Acc:HGNC:26763]
ZNF556	zinc finger protein 556 [Source:HGNC Symbol;Acc:HGNC:25669]
KRT2	keratin 2 [Source:HGNC Symbol;Acc:HGNC:6439]
ZNF417	zinc finger protein 417 [Source:HGNC Symbol;Acc:HGNC:20646]
AP000769.1	Finkel-Biskis-Reilly murine sarcoma virus (FBR-MuSV) ubiquitously expressed (FAU) pseudogene
VWA3A	von Willebrand factor A domain containing 3A [Source:HGNC Symbol;Acc:HGNC:27088]
ARL10	ADP ribosylation factor like GTPase 10 [Source:HGNC Symbol;Acc:HGNC:22042]
UBQLNL	ubiquilin like [Source:HGNC Symbol;Acc:HGNC:28294]
LINC02694	long intergenic non-protein coding RNA 2694 [Source:HGNC Symbol;Acc:HGNC:33796]
RIMS2	regulating synaptic membrane exocytosis 2 [Source:HGNC Symbol;Acc:HGNC:17283]
DMBT1P1	deleted in malignant brain tumors 1 pseudogene 1 [Source:HGNC Symbol;Acc:HGNC:49497]
BOK	BCL2 family apoptosis regulator BOK [Source:HGNC Symbol;Acc:HGNC:1087]
FUT2	fucosyltransferase 2 [Source:HGNC Symbol;Acc:HGNC:4013]
ZNF454	zinc finger protein 454 [Source:HGNC Symbol;Acc:HGNC:21200]
SMIM10L2A	small integral membrane protein 10 like 2A [Source:HGNC Symbol;Acc:HGNC:34499]
GOLGA8J	golgin A8 family member J [Source:HGNC Symbol;Acc:HGNC:38650]
EMC3-AS1	EMC3 antisense RNA 1 [Source:HGNC Symbol;Acc:HGNC:49223]
GLIPR1L2	GLIPR1 like 2 [Source:HGNC Symbol;Acc:HGNC:28592]
SSTR2	somatostatin receptor 2 [Source:HGNC Symbol;Acc:HGNC:11331]
PIPSL	PIP5K1A and PSMD4 like (pseudogene) [Source:HGNC Symbol;Acc:HGNC:23733]
DLSTP1	dihydrolipoamide S-succinyltransferase pseudogene 1 [Source:HGNC Symbol;Acc:HGNC:2912]
ANKRD62	ankyrin repeat domain 62 [Source:HGNC Symbol;Acc:HGNC:35241]
SHISAL2A	shisa like 2A [Source:HGNC Symbol;Acc:HGNC:28757]
SYNM	synemin [Source:HGNC Symbol;Acc:HGNC:24466]
OLFML1	olfactomedin like 1 [Source:HGNC Symbol;Acc:HGNC:24473]
LRTOMT	leucine rich transmembrane and O-methyltransferase domain containing [Source:HGNC Symbol;Acc:HGNC:25033]
CYP4F8	cytochrome P450 family 4 subfamily F member 8 [Source:HGNC Symbol;Acc:HGNC:2648]
SPDYE17	speedy/RINGO cell cycle regulator family member E17 [Source:HGNC Symbol;Acc:HGNC:51513]
MST1L	macrophage stimulating 1 like [Source:HGNC Symbol;Acc:HGNC:7390]
AKR1C1	aldo-keto reductase family 1 member C1 [Source:HGNC Symbol;Acc:HGNC:384]
FAM9C	family with sequence similarity 9 member C [Source:HGNC Symbol;Acc:HGNC:18405]
HAPLN4	hyaluronan and proteoglycan link protein 4 [Source:HGNC Symbol;Acc:HGNC:31357]
ANKRD19P	ankyrin repeat domain 19, pseudogene [Source:HGNC Symbol;Acc:HGNC:22567]
ZNF793	zinc finger protein 793 [Source:HGNC Symbol;Acc:HGNC:33115]
USP32P1	ubiquitin specific peptidase 32 pseudogene 1 [Source:HGNC Symbol;Acc:HGNC:43570]
SLC25A51P4	SLC25A51 pseudogene 4 [Source:HGNC Symbol;Acc:HGNC:54321]
WNK3	WNK lysine deficient protein kinase 3 [Source:HGNC Symbol;Acc:HGNC:14543]
GAL3ST4	galactose-3-O-sulfotransferase 4 [Source:HGNC Symbol;Acc:HGNC:24145]
AC011450.1	novel transcript
MDS2	myelodysplastic syndrome 2 translocation associated [Source:HGNC Symbol;Acc:HGNC:29633]
AC025279.1	novel transcript
KTI12	KTI12 chromatin associated homolog [Source:HGNC Symbol;Acc:HGNC:25160]
GPRASP1	G protein-coupled receptor associated sorting protein 1 [Source:HGNC Symbol;Acc:HGNC:24834]
RBMS3-AS2	RBMS3 antisense RNA 2 [Source:HGNC Symbol;Acc:HGNC:39988]
IGBP1-AS1	IGBP1 antisense RNA 1 [Source:HGNC Symbol;Acc:HGNC:40295]
LINC00970	long intergenic non-protein coding RNA 970 [Source:HGNC Symbol;Acc:HGNC:48730]
RBM20	RNA binding motif protein 20 [Source:HGNC Symbol;Acc:HGNC:27424]
LINC00632	long intergenic non-protein coding RNA 632 [Source:HGNC Symbol;Acc:HGNC:27865]
BMS1P1	BMS1 pseudogene 1 [Source:HGNC Symbol;Acc:HGNC:23649]
TNRC6C-AS1	TNRC6C antisense RNA 1 [Source:HGNC Symbol;Acc:HGNC:44360]
AGER	advanced glycosylation end-product specific receptor [Source:HGNC Symbol;Acc:HGNC:320]
PJVK	pejvakin [Source:HGNC Symbol;Acc:HGNC:29502]
MOG	myelin oligodendrocyte glycoprotein [Source:HGNC Symbol;Acc:HGNC:7197]
OR2H2	olfactory receptor family 2 subfamily H member 2 [Source:HGNC Symbol;Acc:HGNC:8253]
SLFN12L	schlafen family member 12 like [Source:HGNC Symbol;Acc:HGNC:33920]
STAG3L1	stromal antigen 3-like 1 (pseudogene) [Source:HGNC Symbol;Acc:HGNC:33852]
RPS26P6	ribosomal protein S26 pseudogene 6 [Source:HGNC Symbol;Acc:HGNC:31090]
GSTM2	glutathione S-transferase mu 2 [Source:HGNC Symbol;Acc:HGNC:4634]
AC007068.1	nucleophosmin (nucleolar phosphoprotein B23, numatrin) (NPM1) pseudogene
SYNJ2BP	synaptojanin 2 binding protein [Source:HGNC Symbol;Acc:HGNC:18955]
DNASE1	deoxyribonuclease 1 [Source:HGNC Symbol;Acc:HGNC:2956]
ZNF891	zinc finger protein 891 [Source:HGNC Symbol;Acc:HGNC:38709]
LRRC37A4P	leucine rich repeat containing 37 member A4, pseudogene [Source:HGNC Symbol;Acc:HGNC:25479]
LINC00243	long intergenic non-protein coding RNA 243 [Source:HGNC Symbol;Acc:HGNC:30956]
SLC25A5P1	solute carrier family 25 member 5 pseudogene 1 [Source:HGNC Symbol;Acc:HGNC:19250]
MIR17HG	miR-17-92a-1 cluster host gene [Source:HGNC Symbol;Acc:HGNC:23564]
AC007731.1	kelch-like 12 (Drosophila) (KLH12) pseudogene
EFCAB8	EF-hand calcium binding domain 8 [Source:HGNC Symbol;Acc:HGNC:34532]
AL355864.1	ribosomal protein L18a (RPL18A) pseudogene
URAHP	urate (hydroxyiso-) hydrolase, pseudogene [Source:HGNC Symbol;Acc:HGNC:43695]
HDAC4-AS1	HDAC4 antisense RNA 1 [Source:HGNC Symbol;Acc:HGNC:54064]
AC005104.1	novel transcript
AC004471.1	novel transcript
AC005165.1	novel transcript
AC027612.1	pseudogene similar to part of immunoglobulin superfamily, member 3 (IGSF3)
AC009226.1	novel transcript
AC234781.1	novel transcript
RPS27AP16	ribosomal protein S27a pseudogene 16 [Source:HGNC Symbol;Acc:HGNC:36855]
RPS4XP16	ribosomal protein S4X pseudogene 16 [Source:HGNC Symbol;Acc:HGNC:36365]
AL590233.1	ubiquitin-conjugating enzyme E2 pseudogene
MKRN2OS	MKRN2 opposite strand [Source:HGNC Symbol;Acc:HGNC:40375]
DBH-AS1	DBH antisense RNA 1 [Source:HGNC Symbol;Acc:HGNC:24155]
LINC01534	long intergenic non-protein coding RNA 1534 [Source:HGNC Symbol;Acc:HGNC:51281]
KCNIP2-AS1	KCNIP2 antisense RNA 1 [Source:HGNC Symbol;Acc:HGNC:48680]
PRICKLE2-AS3	PRICKLE2 antisense RNA 3 [Source:HGNC Symbol;Acc:HGNC:40918]
Z98752.1	novel transcript
NPY6R	neuropeptide Y receptor Y6 (pseudogene) [Source:HGNC Symbol;Acc:HGNC:7959]
AC093642.1	novel transcript
AL132657.1	novel transcript
LINC02832	long intergenic non-protein coding RNA 2832 [Source:HGNC Symbol;Acc:HGNC:54366]
AL133410.1	novel transcript
SNAP25-AS1	SNAP25 antisense RNA 1 [Source:HGNC Symbol;Acc:HGNC:44312]
CASP16P	caspase 16, pseudogene [Source:HGNC Symbol;Acc:HGNC:27290]
AC007952.2	novel transcript
TLE1P1	TLE family member 1 pseudogene 1 [Source:HGNC Symbol;Acc:HGNC:39438]
AL121985.1	novel transcript, antisense to CD48
AC007038.1	novel transcript
AC233976.1	novel transcript
BX088651.2	novel transcript
LINC02641	long intergenic non-protein coding RNA 2641 [Source:HGNC Symbol;Acc:HGNC:54125]
ZNF32-AS2	ZNF32 antisense RNA 2 [Source:HGNC Symbol;Acc:HGNC:23593]
LINC02580	long intergenic non-protein coding RNA 2580 [Source:HGNC Symbol;Acc:HGNC:53751]
HLA-K	major histocompatibility complex, class I, K (pseudogene) [Source:HGNC Symbol;Acc:HGNC:4969]
DSTNP1	DSTN pseudogene 1 [Source:HGNC Symbol;Acc:HGNC:23769]
MORF4L2-AS1	MORF4L2 antisense RNA 1 [Source:HGNC Symbol;Acc:HGNC:27991]
AC013264.1	novel transcript
DLX6-AS1	DLX6 antisense RNA 1 [Source:HGNC Symbol;Acc:HGNC:37151]
AC019097.1	structural maintenance of chromosomes 3 (SMC3) pseudogene
AL359551.1	novel transcript
LEF1-AS1	LEF1 antisense RNA 1 [Source:HGNC Symbol;Acc:HGNC:40339]
AC087163.2	ribosomal protein S2 (RPS2) pseudogene
AC104088.1	novel transcript
AL683813.1	novel transcript
MIR3936HG	MIR3936 host gene [Source:HGNC Symbol;Acc:HGNC:40538]
CHRM3-AS2	CHRM3 antisense RNA 2 [Source:HGNC Symbol;Acc:HGNC:43725]
TRIM49D2	tripartite motif containing 49D2 [Source:HGNC Symbol;Acc:HGNC:37217]
AL645933.1	HLA complex group 4 (HCG4) pseudogene
LANCL1-AS1	LANCL1 antisense RNA 1 [Source:HGNC Symbol;Acc:HGNC:50727]
RPS26P47	ribosomal protein S26 pseudogene 47 [Source:HGNC Symbol;Acc:HGNC:36368]
AL162151.2	pseudogene similar to part of ribosomal protein L3 (RPL3)
AC016027.2	novel transcript
ZRANB2-AS1	ZRANB2 antisense RNA 1 [Source:HGNC Symbol;Acc:HGNC:43594]
PPP1R3E	protein phosphatase 1 regulatory subunit 3E [Source:HGNC Symbol;Acc:HGNC:14943]
LINC00402	long intergenic non-protein coding RNA 402 [Source:HGNC Symbol;Acc:HGNC:42732]
AL078602.1	novel transcript
TSPEAR-AS1	TSPEAR antisense RNA 1 [Source:HGNC Symbol;Acc:HGNC:1271]
SLFN14	schlafen family member 14 [Source:HGNC Symbol;Acc:HGNC:32689]
PPIAL4G	peptidylprolyl isomerase A like 4G [Source:HGNC Symbol;Acc:HGNC:33996]
FMR1-IT1	FMR1 intronic transcript 1 [Source:HGNC Symbol;Acc:HGNC:41333]
RPL13AP5	ribosomal protein L13a pseudogene 5 [Source:HGNC Symbol;Acc:HGNC:23736]
DNAJC9-AS1	DNAJC9 antisense RNA 1 [Source:HGNC Symbol;Acc:HGNC:31432]
AC246785.3	novel transcript
GOLGA2P5	GOLGA2 pseudogene 5 [Source:HGNC Symbol;Acc:HGNC:25315]
HMGN2P17	high mobility group nucleosomal binding domain 2 pseudogene 17 [Source:HGNC Symbol;Acc:HGNC:39381]
SNORD97	small nucleolar RNA, C/D box 97 [Source:HGNC Symbol;Acc:HGNC:32760]
RPL23AP1	ribosomal protein L23a pseudogene 1 [Source:HGNC Symbol;Acc:HGNC:10318]
CASTOR3	CASTOR family member 3 [Source:HGNC Symbol;Acc:HGNC:29954]
ITIH4-AS1	ITIH4 antisense RNA 1 [Source:HGNC Symbol;Acc:HGNC:40310]
AC004801.2	ribosomal protein L37 (RPL37) pseudogene
GUSBP2	GUSB pseudogene 2 [Source:HGNC Symbol;Acc:HGNC:18792]
AC069499.1	ribosomal protein L13 (RPL13) pseudogene
BGLAP	bone gamma-carboxyglutamate protein [Source:HGNC Symbol;Acc:HGNC:1043]
AC109992.1	eukaryotic translation initiation factor 2-alpha kinase 1 (EIF2AK1) pseudogene
AL591895.1	novel transcript
HLA-L	major histocompatibility complex, class I, L (pseudogene) [Source:HGNC Symbol;Acc:HGNC:4970]
AC007566.1	novel transcript, antisense to ERVW-1 and PEX1
KCTD21-AS1	KCTD21 antisense RNA 1 [Source:HGNC Symbol;Acc:HGNC:48674]
LINC01550	long intergenic non-protein coding RNA 1550 [Source:HGNC Symbol;Acc:HGNC:20111]
AC040168.1	novel transcript
AC139795.1	SUMO interacting motifs containing 1 (SIMC1) pseudogene
CACNA1C-AS1	CACNA1C antisense RNA 1 [Source:HGNC Symbol;Acc:HGNC:40119]
AP000977.1	novel transcript, antisense to SORL1
TMEM161B-AS1	TMEM161B antisense RNA 1 [Source:HGNC Symbol;Acc:HGNC:43839]
AC024896.1	novel transcript, antisense to TM7SF3
BNIP3P41	BCL2 interacting protein 3 pseudogene 41 [Source:HGNC Symbol;Acc:HGNC:49721]
SUDS3P1	SDS3 homolog, SIN3A corepressor complex component pseudogene 1 [Source:HGNC Symbol;Acc:HGNC:44000]
AC025539.1	novel transcript
LINC00958	long intergenic non-protein coding RNA 958 [Source:HGNC Symbol;Acc:HGNC:48671]
RASGRF2-AS1	RASGRF2 antisense RNA 1 [Source:HGNC Symbol;Acc:HGNC:40499]
LIX1-AS1	LIX1 and RIOK2 antisense RNA 1 [Source:HGNC Symbol;Acc:HGNC:52976]
RNU6-1069P	RNA, U6 small nuclear 1069, pseudogene [Source:HGNC Symbol;Acc:HGNC:48032]
AC010609.1	novel transcript
AC246817.2	novel transcript
LINC02752	long intergenic non-protein coding RNA 2752 [Source:HGNC Symbol;Acc:HGNC:54272]
LINC02551	long intergenic non-protein coding RNA 2551 [Source:HGNC Symbol;Acc:HGNC:53586]
PIGY	phosphatidylinositol glycan anchor biosynthesis class Y [Source:HGNC Symbol;Acc:HGNC:28213]
AP003557.1	novel transcript
GAU1	GALNT8 antisense upstream 1 [Source:HGNC Symbol;Acc:HGNC:53880]
AP000708.1	novel transcript, antisense to FEZ1
AC007848.2	novel transcript
AC025423.4	novel transcript
AC068888.1	novel transcript, antisense to TENC1 & EIF4B
KRT73-AS1	KRT73 antisense RNA 1 [Source:HGNC Symbol;Acc:HGNC:49607]
AC073612.1	novel protein
AC133555.3	coiled-coil domain containing 101 (CCDC101) pseudogene
AC009779.3	novel protein
AC012651.1	novel transcript
AL157871.1	novel transcript
AL163932.1	novel transcript
DDX18P1	DEAD-box helicase 18 pseudogene 1 [Source:HGNC Symbol;Acc:HGNC:20007]
AC108451.1	novel transcript, antisense to ARNT2
AC015660.1	novel transcript
AC027559.1	putative ubiquitin-conjugating enzyme E2Q2-like protein [Source:NCBI gene;Acc:100128108]
DNM1P47	dynamin 1 pseudogene 47 [Source:HGNC Symbol;Acc:HGNC:35200]
AC022558.1	novel transcript, sense intronic to BTBD1
AC106820.2	novel transcript, antisense to C16orf59
IL21R-AS1	IL21R antisense RNA 1 [Source:HGNC Symbol;Acc:HGNC:27551]
AC095057.3	novel transcript, overlapping N4BP2
LINC02176	long intergenic non-protein coding RNA 2176 [Source:HGNC Symbol;Acc:HGNC:53038]
LINC02367	long intergenic non-protein coding RNA 2367 [Source:HGNC Symbol;Acc:HGNC:53290]
AC026150.1	novel transcript
AC055855.1	novel transcript, antisense to DIS3L
AC009065.4	novel transcript
LINC01229	long intergenic non-protein coding RNA 1229 [Source:HGNC Symbol;Acc:HGNC:49682]
AC009120.3	novel transcript
LINC00565	long intergenic non-protein coding RNA 565 [Source:HGNC Symbol;Acc:HGNC:43709]
AC109460.4	novel transcript, antisense to LAT & SPNS1
AC040162.1	novel transcript
AC004706.1	novel transcript
LINC02175	long intergenic non-protein coding RNA 2175 [Source:HGNC Symbol;Acc:HGNC:27550]
AC005736.1	novel transcript
AC007952.5	novel transcript
LRRC37A17P	leucine rich repeat containing 37 member A17, pseudogene [Source:HGNC Symbol;Acc:HGNC:48365]
AC119396.1	novel protein
AC004148.1	novel transcript, antisense to RPAIN
AC133552.4	thyroid hormone receptor interactor 11 (TRIP11) pseudogene
AC130324.1	novel transcript, antisense ATAD5
AC006030.1	novel protein
AC037487.1	novel transcript
AC098850.3	novel transcript
NAGPA-AS1	NAGPA antisense RNA 1 [Source:HGNC Symbol;Acc:HGNC:44184]
AC004490.1	novel transcript, antisense to DOT1L
AP001029.2	novel transcript, antisense SPIRE1
AC012254.3	novel transcript, antisense to HDHD2
AC008946.1	novel transcript
AC010615.2	novel transcript
AC020909.3	novel transcript, antisense to EMC10
AC146944.4	novel transcript
AC009061.2	novel transcript, antisense to AGRP
CELF2-DT	CELF2 divergent transript [Source:HGNC Symbol;Acc:HGNC:54157]
AC138894.2	novel transcript
NBPF8	NBPF member 8 [Source:HGNC Symbol;Acc:HGNC:31990]
MTRNR2L6	MT-RNR2 like 6 [Source:HGNC Symbol;Acc:HGNC:37163]
AC009948.3	novel transcript, antisense to TTN
AC136475.9	novel transcript
AC103858.1	novel transcript
AC104118.1	novel transcript
AC005740.4	novel transcript, antisense to PCDH12
AL162258.2	novel transcript, antisense to S100A1 and CHTOP
AC026741.1	novel transcript
AC055822.1	novel transcript, antisense to MTFR1
AC096887.1	novel transcript
AL008729.2	novel transcript
AL590560.3	novel transcript, antisense to VSIG8
AC007038.2	novel transcript, antisense to KANSL1L
LINC02012	long intergenic non-protein coding RNA 2012 [Source:HGNC Symbol;Acc:HGNC:52847]
AF129408.1	novel transcript, antisense to BRWD1
SNURF	SNRPN upstream reading frame [Source:HGNC Symbol;Acc:HGNC:11171]
AC007663.4	novel transcript, sense intronic to DGCR6L
AC004877.1	novel transcript, antisense to ZNF862
AC096992.2	novel transcript, antisense to SLC35G2
ALOX15P1	arachidonate 15-lipoxygenase pseudogene 1 [Source:HGNC Symbol;Acc:HGNC:13742]
AC148476.1	novel transcript
AC114271.1	novel transcript, antisense to ICAM3
ZKSCAN2-DT	ZKSCAN2 divergent transcript [Source:HGNC Symbol;Acc:HGNC:53912]
AC010503.4	novel transcript, antisense to DENND1C
AC100757.3	M-phase phosphoprotein 10 (U3 small nucleolar ribonucleoprotein) (MPHOSPH10) pseudogene
AC010087.1	family with sequence similarity 71, member B (Fam71b) pseudogene
TRBV13	T cell receptor beta variable 13 [Source:HGNC Symbol;Acc:HGNC:12188]
AC004076.2	novel transcript
AC130650.2	novel transcript
AC005840.4	novel transcript, antisense to VAMP1
AC133919.3	capicua transcriptional repressor (CIC) pseudogene
BEND3P3	BEN domain containing 3 pseudogene 3 [Source:HGNC Symbol;Acc:HGNC:45016]
AC105101.1	TEC
AC025031.5	TEC
AC098476.1	TEC
AL590326.1	novel transcript
AC245060.6	novel transcript
WASH9P	WAS protein family homolog 9, pseudogene [Source:HGNC Symbol;Acc:HGNC:53981]
AL022323.5	novel transcript
AC012313.10	novel transcript
AC020907.5	novel transcript
AC009090.5	TEC
LINC01126	long intergenic non-protein coding RNA 1126 [Source:HGNC Symbol;Acc:HGNC:49275]
AC131888.1	novel transcript
AC115284.2	TEC
LINC00891	long intergenic non-protein coding RNA 891 [Source:HGNC Symbol;Acc:HGNC:48577]
GPR141BP	G protein-coupled receptor 141B, pseudogene [Source:HGNC Symbol;Acc:HGNC:53813]
LITAFD	LITAF domain containing [Source:HGNC Symbol;Acc:HGNC:53927]
AC098484.3	novel protein
AC006460.2	novel transcript
AL031432.4	novel transcript
AL358472.5	novel transcript, antisense to DENND4B
HULC	hepatocellular carcinoma up-regulated long non-coding RNA [Source:HGNC Symbol;Acc:HGNC:34232]
AL160269.1	solute carrier family 35 member D2 [Source:NCBI gene;Acc:11046]
AC108457.1	novel transcript
AC026979.4	novel transcript
AL442003.1	novel transcript, antisense to AGAP6
AL590556.3	novel transcript
AC076968.2	novel transcript
AC139887.5	novel transcript
AC080089.2	novel transcript
AC008945.2	novel transcript, antisense to SEPP1
AP002762.3	novel transcript, antisense to UBASH3B
AL110114.1	novel transcript, antisense to PSMF1
AC012066.2	novel transcript, antisense to FMNL2
AC140121.1	novel transcript
AC103871.1	novel transcript
AC115284.4	novel transcript
AL353807.5	novel transcript
AL137001.2	novel transcript

## Sheet: Subcluster 9
gene name	gene description
GSTO2	glutathione S-transferase omega 2 [Source:HGNC Symbol;Acc:HGNC:23064]
DNM1	dynamin 1 [Source:HGNC Symbol;Acc:HGNC:2972]
SLC1A2	solute carrier family 1 member 2 [Source:HGNC Symbol;Acc:HGNC:10940]
GRHL1	grainyhead like transcription factor 1 [Source:HGNC Symbol;Acc:HGNC:17923]
HECW2	HECT, C2 and WW domain containing E3 ubiquitin protein ligase 2 [Source:HGNC Symbol;Acc:HGNC:29853]
GREB1L	GREB1 like retinoic acid receptor coactivator [Source:HGNC Symbol;Acc:HGNC:31042]
CTRC	chymotrypsin C [Source:HGNC Symbol;Acc:HGNC:2523]
NPIPB3	nuclear pore complex interacting protein family member B3 [Source:HGNC Symbol;Acc:HGNC:28989]
SNORA73B	small nucleolar RNA, H/ACA box 73B [Source:HGNC Symbol;Acc:HGNC:10116]
ZNF814	zinc finger protein 814 [Source:HGNC Symbol;Acc:HGNC:33258]
RNU1-27P	RNA, U1 small nuclear 27, pseudogene [Source:HGNC Symbol;Acc:HGNC:37497]
RNVU1-18	RNA, variant U1 small nuclear 18 [Source:HGNC Symbol;Acc:HGNC:37496]
SNORD15B	small nucleolar RNA, C/D box 15B [Source:HGNC Symbol;Acc:HGNC:16649]
RNU1-3	RNA, U1 small nuclear 3 [Source:HGNC Symbol;Acc:HGNC:10130]
MEG3	maternally expressed 3 [Source:HGNC Symbol;Acc:HGNC:14575]
AL078595.1	ribosomal protein (RPL7A) pseudogene
RNU2-2P	RNA, U2 small nuclear 2, pseudogene [Source:HGNC Symbol;Acc:HGNC:10152]
RPLP0P2	ribosomal protein lateral stalk subunit P0 pseudogene 2 [Source:HGNC Symbol;Acc:HGNC:17960]
NPIPB11	nuclear pore complex interacting protein family member B11 [Source:HGNC Symbol;Acc:HGNC:37453]
AL512791.1	novel transcript, antisense to CALM1
AL355075.4	ribonuclease P RNA component H1
AC104564.3	novel transcript
CASC15	cancer susceptibility 15 [Source:HGNC Symbol;Acc:HGNC:28245]
5_8S_rRNA	5.8S ribosomal RNA [Source:RFAM;Acc:RF00002]
RNA5-8SN2	RNA, 5.8S ribosomal N2 [Source:HGNC Symbol;Acc:HGNC:53521]
AC015967.2	TEC
AL356737.1	TEC

## Sheet: Subcluster 10
gene name	gene description
SEMA6A	semaphorin 6A [Source:HGNC Symbol;Acc:HGNC:10738]
SARS2	seryl-tRNA synthetase 2, mitochondrial [Source:HGNC Symbol;Acc:HGNC:17697]
POP4	POP4 homolog, ribonuclease P/MRP subunit [Source:HGNC Symbol;Acc:HGNC:30081]
RHEB	Ras homolog, mTORC1 binding [Source:HGNC Symbol;Acc:HGNC:10011]
SPCS2	signal peptidase complex subunit 2 [Source:HGNC Symbol;Acc:HGNC:28962]
MED28	mediator complex subunit 28 [Source:HGNC Symbol;Acc:HGNC:24628]
PROX2	prospero homeobox 2 [Source:HGNC Symbol;Acc:HGNC:26715]
RPAP2	RNA polymerase II associated protein 2 [Source:HGNC Symbol;Acc:HGNC:25791]
WTIP	WT1 interacting protein [Source:HGNC Symbol;Acc:HGNC:20964]
AUH	AU RNA binding methylglutaconyl-CoA hydratase [Source:HGNC Symbol;Acc:HGNC:890]
C12orf45	chromosome 12 open reading frame 45 [Source:HGNC Symbol;Acc:HGNC:28628]
CNKSR3	CNKSR family member 3 [Source:HGNC Symbol;Acc:HGNC:23034]
AQP7	aquaporin 7 [Source:HGNC Symbol;Acc:HGNC:640]
POLR2J3	RNA polymerase II subunit J3 [Source:HGNC Symbol;Acc:HGNC:33853]
CYP7B1	cytochrome P450 family 7 subfamily B member 1 [Source:HGNC Symbol;Acc:HGNC:2652]
RBM4	RNA binding motif protein 4 [Source:HGNC Symbol;Acc:HGNC:9901]
GINS3	GINS complex subunit 3 [Source:HGNC Symbol;Acc:HGNC:25851]
FAM227A	family with sequence similarity 227 member A [Source:HGNC Symbol;Acc:HGNC:44197]
NHS	NHS actin remodeling regulator [Source:HGNC Symbol;Acc:HGNC:7820]
DCLRE1A	DNA cross-link repair 1A [Source:HGNC Symbol;Acc:HGNC:17660]
MRPL38	mitochondrial ribosomal protein L38 [Source:HGNC Symbol;Acc:HGNC:14033]
RFPL3S	RFPL3 antisense [Source:HGNC Symbol;Acc:HGNC:9981]
CR786580.1	novel transcript
RPS28P7	ribosomal protein S28 pseudogene 7 [Source:HGNC Symbol;Acc:HGNC:35787]
Z94721.1	novel transcript
LINC00884	long intergenic non-protein coding RNA 884 [Source:HGNC Symbol;Acc:HGNC:48570]
MCCD1P1	mitochondrial coiled-coil domain 1 pseudogene 1 [Source:HGNC Symbol;Acc:HGNC:33449]
BX664727.3	novel transcript
CISD3	CDGSH iron sulfur domain 3 [Source:HGNC Symbol;Acc:HGNC:27578]
