# Supplementary material for: Identification of Novel Therapeutic Candidates Against SARS-CoV-2 Infections: An Application of RNA Sequencing Toward mRNA Based Nanotherapeutics
Source: Front Microbiol. 2022 Aug 2;13:901848. doi: 10.3389/fmicb.2022.901848 (PMC9378778; doi:10.3389/fmicb.2022.901848)
Supplement: Supplementary file 1 [file Data_Sheet_1.zip › Supplementary_Material/Supplementary_File_S4.xlsx]

## Sheet: Group1
seq_id	gene_name	description	length	fc(Group1/Control)	log2fc(Group1/Control)	pvalue	padjust	significant	regulate	CRR119890_count	CRR125445_count	CRR125446_count	SRR1373441_count	SRR1373442_count	SRR1373453_count	SRR1373454_count	Group1_count	CRR119890_tpm	CRR125445_tpm	CRR125446_tpm	SRR1373441_tpm	SRR1373442_tpm	SRR1373453_tpm	SRR1373454_tpm	Group1_tpm	Control_tpm	Group1_tpm.1
ENSG00000230202	AL450405.1	ribosomal protein L29 (RPL29) pseudogene	474	571.873	9.15955	0.000121794	0.00282102	yes	up	7.08	7.17	1.71	2.48	0	0	0	751.81	0.75	0.52	0.25	0.35	0	0	0	193.34	0.267143	193.34
ENSG00000256663	AC112777.1	ubiquitin-like with PHD and ring finger domains 1 (UHRF1) pseudogene	1423	133.939	7.06543	9.05e-05	0.00227872	yes	up	2.66	0	0	0	0	0	0.84	32.54	0.06	0	0	0	0	0	0.02	1.5	0.0114286	1.5
ENSG00000232810	TNF	tumor necrosis factor [Source:HGNC Symbol;Acc:HGNC:11892]	1678	105.758	6.72463	5.85e-25	1.22e-20	yes	up	715	103	164	199	165	438	348	13853	12.24	1.23	3.92	5.81	3.43	10.62	7.51	521.41	6.39429	521.41
ENSG00000211950	IGHV1-24	immunoglobulin heavy variable 1-24 [Source:HGNC Symbol;Acc:HGNC:5551]	411	102.833	6.68416	1.69e-09	3.68e-07	yes	up	11	11	6	65.12	74.07	65	66	2012	1.55	1.05	1.14	11.35	9.06	9.28	8.37	732.88	5.97143	732.88
ENSG00000204792	LINC01291	long intergenic non-protein coding RNA 1291 [Source:HGNC Symbol;Acc:HGNC:50358]	3662	86.2003	6.42962	0.00278335	0.0259594	yes	up	0	68	0	0	1	1	1	104	0	0.37	0	0	0.11	0.01	0.01	1.96	0.0714286	1.96
ENSG00000223350	IGLV9-49	immunoglobulin lambda variable 9-49 [Source:HGNC Symbol;Acc:HGNC:5933]	409	77.6739	6.27936	1.67e-08	2.52e-06	yes	up	10	3	2	42	14	27	15	581	1.42	0.29	0.38	7.38	1.73	3.89	1.92	214.39	2.43	214.39
ENSG00000253239	IGLVI-70	immunoglobulin lambda variable (I)-70 (pseudogene) [Source:HGNC Symbol;Acc:HGNC:5940]	390	73.3388	6.1965	1.2e-08	1.92e-06	yes	up	6	4	1	20.75	5	15.13	3	272	0.5	0.23	0.12	2.44	0.42	1.85	0.26	53.54	0.831429	53.54
ENSG00000211658	IGLV3-27	immunoglobulin lambda variable 3-27 [Source:HGNC Symbol;Acc:HGNC:5910]	377	68.1245	6.0901	6.72e-13	4.52e-10	yes	up	15	10	5	30	4	18	12	436	2.55	1.14	1.13	6	0.56	2.94	1.73	202.01	2.29286	202.01
ENSG00000274172	MIR8071-1	microRNA 8071-1 [Source:HGNC Symbol;Acc:HGNC:50041]	65	66.6905	6.05941	0.00485776	0.0373947	yes	up	118.52	50.44	94.19	3.22	2.73	3.17	5.52	1345.58	10.08	2.73	11.46	0.36	0.22	0.29	0.45	244.95	3.65571	244.95
ENSG00000223648	IGHV3-64	immunoglobulin heavy variable 3-64 [Source:HGNC Symbol;Acc:HGNC:5617]	431	53.9324	5.75308	1.22e-08	1.93e-06	yes	up	9.62	5	3	9.42	25.88	9.2	41.05	358.93	1.23	0.44	0.52	1.53	2.95	1.22	4.85	115.69	1.82	115.69
ENSG00000276085	CCL3L1	C-C motif chemokine ligand 3 like 1 [Source:HGNC Symbol;Acc:HGNC:10628]	784	53.2129	5.7337	3.01e-11	1.12e-08	yes	up	1873.6	295.25	194.58	236.64	755.39	345.97	1069.72	15071.3	59.82	6.64	8.17	12.41	31.41	15.3	43.54	1484.47	25.3271	1484.47
ENSG00000211946	IGHV3-20	immunoglobulin heavy variable 3-20 [Source:HGNC Symbol;Acc:HGNC:5585]	415	47.7794	5.57832	6.56e-11	2.1e-08	yes	up	18.88	28.64	3.58	29.34	53.53	47.16	38.19	706.44	2.6	2.69	0.67	5.04	6.45	6.64	4.77	250.85	4.12286	250.85
ENSG00000253998	IGKV2-29	immunoglobulin kappa variable 2-29 (gene/pseudogene) [Source:HGNC Symbol;Acc:HGNC:5784]	372	45.65	5.51254	1.1e-11	4.4e-09	yes	up	35.3	1	5.05	9.57	11.5	12.53	10.37	236.77	6.2	0.12	1.17	1.96	1.64	2.09	1.53	114.12	2.10143	114.12
ENSG00000232216	IGHV3-43	immunoglobulin heavy variable 3-43 [Source:HGNC Symbol;Acc:HGNC:5604]	434	44.6205	5.47963	4.23e-10	1.09e-07	yes	up	55.23	28.17	9.66	38.08	103.36	52.82	130.99	1194.72	6.94	2.42	1.65	6.11	11.67	6.95	15.32	378.47	7.29429	378.47
ENSG00000276566	IGKV1D-13	immunoglobulin kappa variable 1D-13 [Source:HGNC Symbol;Acc:HGNC:5747]	376	43.5088	5.44324	4.08e-08	5.13e-06	yes	up	39.12	2.18	4.15	4.19	29.07	15.87	20.04	294.42	6.7	0.25	0.94	0.84	4.07	2.61	2.91	137.49	2.61714	137.49
ENSG00000211959	IGHV4-39	immunoglobulin heavy variable 4-39 [Source:HGNC Symbol;Acc:HGNC:5651]	425	42.6851	5.41566	5.37e-13	3.86e-10	yes	up	123.47	66.88	45.53	236.39	153.37	296.49	166.88	3057.77	16.13	5.98	8.08	39.1	17.83	40.22	20.13	1015.57	21.0671	1015.57
ENSG00000154277	UCHL1	ubiquitin C-terminal hydrolase L1 [Source:HGNC Symbol;Acc:HGNC:12513]	785	39.69	5.31071	1.29e-06	7.85e-05	yes	up	1	1	0	1	3	4	3	34	0.05	0.03	0	0.12	0.14	0.25	0.14	2.17	0.104286	2.17
ENSG00000211965	IGHV3-49	immunoglobulin heavy variable 3-49 [Source:HGNC Symbol;Acc:HGNC:5607]	439	39.4728	5.30279	3.82e-21	1.59e-17	yes	up	59	46	25	60	109	80.06	96	1246	7.24	3.87	4.17	9.46	12.1	10.36	11.05	383.71	8.32143	383.71
ENSG00000211663	IGLV3-19	immunoglobulin lambda variable 3-19 [Source:HGNC Symbol;Acc:HGNC:5903]	377	38.1431	5.25335	1.99e-06	0.00011277	yes	up	102.03	21.48	36.23	326.82	149.98	352.32	127.56	2769.06	17.37	2.46	8.17	65.36	20.93	57.61	18.44	1283.01	27.1914	1283.01
ENSG00000211972	IGHV3-66	immunoglobulin heavy variable 3-66 [Source:HGNC Symbol;Acc:HGNC:5619]	427	37.4898	5.22843	3.27e-17	6.37e-14	yes	up	48.23	35.1	9.93	40.34	35.02	71.67	45.16	706.93	19.58	6.5	3.55	10.95	13.17	14.93	15.93	869.73	12.0871	869.73
ENSG00000277632	CCL3	C-C motif chemokine ligand 3 [Source:HGNC Symbol;Acc:HGNC:10627]	780	36.2627	5.18042	4.98e-08	6.11e-06	yes	up	1840.71	138.96	297.53	1250.11	585.27	1995.81	621.1	14927.5	66.74	3.25	14	70.64	24.01	94.36	26.7	1506.9	42.8143	1506.9
ENSG00000211956	IGHV4-34	immunoglobulin heavy variable 4-34 [Source:HGNC Symbol;Acc:HGNC:5650]	400	35.2376	5.13904	1.25e-06	7.67e-05	yes	up	122.45	50	41.88	394.24	153.39	473.28	130.34	3152.8	18.26	5.05	8.37	71.69	19.54	70.48	17.21	1235.33	30.0857	1235.33
ENSG00000224373	IGHV4-59	immunoglobulin heavy variable 4-59 [Source:HGNC Symbol;Acc:HGNC:5654]	495	33.8266	5.08008	9.29e-09	1.59e-06	yes	up	175.81	84.86	35.18	267.74	386.58	317.17	372.28	3570.47	17.14	5.72	4.73	35.41	36.24	34.51	36.18	834.65	24.2757	834.65
ENSG00000211973	IGHV1-69	immunoglobulin heavy variable 1-69 [Source:HGNC Symbol;Acc:HGNC:5558]	412	33.3244	5.05851	1.32e-08	2.02e-06	yes	up	49.34	20.59	17	109.89	91.57	152.43	81.45	1131.33	5.43	1.56	2.56	17.8	9.39	20.53	8.73	306.01	9.42857	306.01
ENSG00000211659	IGLV3-25	immunoglobulin lambda variable 3-25 [Source:HGNC Symbol;Acc:HGNC:5908]	380	33.2108	5.05358	0.000279488	0.0051242	yes	up	17.79	16.34	4.58	173.22	130.64	223.27	73.01	1383.58	2.97	1.84	1.02	34.2	18.01	36.05	10.42	626.4	14.93	626.4
ENSG00000267740	AC024592.3	novel protein	506	32.1504	5.00676	0.00066675	0.00960544	yes	up	54.54	10.66	11.02	2.36	2.45	1.66	3.19	167.34	1.09	0.2	0.56	0.3	0.04	0.03	0.3	5.21	0.36	5.21
ENSG00000211642	IGLV10-54	immunoglobulin lambda variable 10-54 [Source:HGNC Symbol;Acc:HGNC:5884]	351	30.1536	4.91426	5.74e-07	4.11e-05	yes	up	16	2	2	15	17	7	29	168	2.94	0.25	0.48	3.16	2.5	1.21	4.41	85.75	2.13571	85.75
ENSG00000211933	IGHV6-1	immunoglobulin heavy variable 6-1 [Source:HGNC Symbol;Acc:HGNC:5662]	415	28.4512	4.83042	1.16e-08	1.87e-06	yes	up	48	21	10	80	64	114	57	726	6.62	1.97	1.86	13.73	7.72	16.04	7.12	257.79	7.86571	257.79
ENSG00000211666	IGLV2-14	immunoglobulin lambda variable 2-14 [Source:HGNC Symbol;Acc:HGNC:5888]	402	28.2255	4.81893	1.29e-06	7.85e-05	yes	up	1061.37	749.18	320.71	2611.79	801.08	3314.16	675.62	17946.1	41.83	20.76	18.31	162.14	35.77	170.04	31.71	1600.88	68.6514	1600.88
ENSG00000211639	IGLV4-60	immunoglobulin lambda variable 4-60 [Source:HGNC Symbol;Acc:HGNC:5920]	362	28.0466	4.80975	0.000113427	0.00269306	yes	up	7	3	3	17	2	17.91	1	96	1.31	0.37	0.74	3.61	0.3	3.11	0.15	50.25	1.37	50.25
ENSG00000253818	IGLV1-41	immunoglobulin lambda variable 1-41 (pseudogene) [Source:HGNC Symbol;Acc:HGNC:5878]	406	27.0178	4.75584	6.77e-06	0.000302246	yes	up	26.48	6	2	49.15	32.1	49.53	39.55	353.71	3.82	0.59	0.39	8.73	4	7.21	5.11	133.11	4.26429	133.11
ENSG00000211653	IGLV1-40	immunoglobulin lambda variable 1-40 [Source:HGNC Symbol;Acc:HGNC:5877]	407	26.7759	4.74286	1.55e-11	6.09e-09	yes	up	583.7	363.62	208.95	957.01	691.25	1320.76	645.36	8434.6	24.37	10.7	13.02	61.01	32.75	70.11	30.43	750.76	34.6271	750.76
ENSG00000211942	IGHV3-13	immunoglobulin heavy variable 3-13 [Source:HGNC Symbol;Acc:HGNC:5581]	430	26.3317	4.71873	3.02e-06	0.000156985	yes	up	18.03	8	5	64.68	32.39	47.98	40.8	377.14	2.31	0.7	0.87	10.52	3.71	6.4	4.84	122.27	4.19286	122.27
ENSG00000211896	IGHG1	immunoglobulin heavy constant gamma 1 (G1m marker) [Source:HGNC Symbol;Acc:HGNC:5525]	2619	25.7054	4.684	0.00224244	0.0225608	yes	up	1120.2	470.76	527.07	4547.5	19666.6	5320.81	17936.2	80436.5	25.44	7.55	15.66	167.26	620.1	163.16	586.16	4753.16	226.476	4753.16
ENSG00000198225	FKBP1C	FKBP prolyl isomerase 1C [Source:HGNC Symbol;Acc:HGNC:21376]	1579	24.6853	4.62558	0.000118349	0.00276271	yes	up	5.2	10.38	34.39	9.76	6.17	6.07	8.03	155.35	0.1	0.14	0.96	0.31	0.14	0.16	0.19	6.3	0.285714	6.3
ENSG00000165949	IFI27	interferon alpha inducible protein 27 [Source:HGNC Symbol;Acc:HGNC:5397]	725	23.8871	4.57816	0.000114058	0.00270188	yes	up	56	74.29	4	15.02	16.81	15	25.91	354	5.55	4.54	1.77	1.27	1.41	0.85	1.47	73.27	2.40857	73.27
ENSG00000211974	IGHV2-70D	immunoglobulin heavy variable 2-70D [Source:HGNC Symbol;Acc:HGNC:49602]	434	23.8077	4.57336	0.000501365	0.00791177	yes	up	9.32	6.61	1.4	49.04	23.45	60.31	13	254.06	1.17	0.92	0.43	7.86	4.04	7.93	1.52	80.48	3.41	80.48
ENSG00000211935	IGHV1-3	immunoglobulin heavy variable 1-3 [Source:HGNC Symbol;Acc:HGNC:5552]	395	23.3328	4.54429	0.000651822	0.00944808	yes	up	105	29	31	214	12	183.03	12.02	905.05	16.1	3.01	6.35	39.7	1.56	27.8	1.62	367.11	13.7343	367.11
ENSG00000258572	AL133467.1	novel transcript	993	23.1935	4.53565	7.04e-07	4.89e-05	yes	up	6	5	3	2	13	2	7	59	0.2	0.12	0.15	0.11	0.51	0.09	0.29	4.33	0.21	4.33
ENSG00000211648	IGLV1-47	immunoglobulin lambda variable 1-47 [Source:HGNC Symbol;Acc:HGNC:5880]	407	22.9761	4.52206	7.39e-08	8.37e-06	yes	up	160.13	61.74	47.26	299.57	182.74	386.28	185.38	1976.13	23.01	6.02	9.12	53.01	22.68	56.01	23.84	738.8	27.67	738.8
ENSG00000211637	IGLV4-69	immunoglobulin lambda variable 4-69 [Source:HGNC Symbol;Acc:HGNC:5921]	419	22.8538	4.51436	6.98e-06	0.000307689	yes	up	53	21	16	162	65	162.98	73	830	7.16	1.93	2.92	27.4	7.73	22.61	8.99	287.46	11.2486	287.46
ENSG00000211945	IGHV1-18	immunoglobulin heavy variable 1-18 [Source:HGNC Symbol;Acc:HGNC:5549]	410	22.3158	4.48	1.3e-08	2.02e-06	yes	up	122	55	43	189.99	264.72	233.64	259.36	1687.74	17.25	5.29	8.18	33.24	32.5	33.5	32.99	618.75	23.2786	618.75
ENSG00000274270	AL137060.3	novel transcript, sense intronic to DLEU1	2648	21.9346	4.45514	3.4e-12	1.69e-09	yes	up	34	8	15	10	14	8	11	143	0.37	0.06	0.23	0.18	0.19	0.12	0.15	3.2	0.185714	3.2
ENSG00000243264	IGKV2D-29	immunoglobulin kappa variable 2D-29 [Source:HGNC Symbol;Acc:HGNC:5800]	390	20.8614	4.38276	8.51e-07	5.6e-05	yes	up	55.69	8	8.95	74.84	45.51	71.13	43.43	408	8.95	0.85	2.23	14.17	6.03	11.02	5.96	174.22	7.03	174.22
ENSG00000105976	MET	MET proto-oncogene, receptor tyrosine kinase [Source:HGNC Symbol;Acc:HGNC:7029]	6876	20.5473	4.36088	0.000553142	0.00843889	yes	up	2	0	1	6	3	9	2	31	0.01	0	0.02	0.04	0.06	0.05	0.01	0.26	0.0271429	0.26
ENSG00000199480	RNA5SP389	RNA, 5S ribosomal pseudogene 389 [Source:HGNC Symbol;Acc:HGNC:43289]	115	20.4729	4.35564	4.55e-07	3.47e-05	yes	up	13.49	24.42	4.55	30.82	40.68	35.2	46.58	271.57	3.41	4.03	1.47	8.14	7.39	7.56	8.76	211.93	5.82286	211.93
ENSG00000276070	CCL4L2	C-C motif chemokine ligand 4 like 2 [Source:HGNC Symbol;Acc:HGNC:24066]	836	20.1542	4.33301	7.69e-11	2.43e-08	yes	up	1350.35	208.3	211.39	341.61	816.41	517.86	835.59	5239.99	48.9	6.04	11.22	23.14	45.98	29.23	44.76	689.13	29.8957	689.13
ENSG00000254709	IGLL5	immunoglobulin lambda like polypeptide 5 [Source:HGNC Symbol;Acc:HGNC:38476]	1335	20.0801	4.3277	4.11e-05	0.00122623	yes	up	705.8	396.38	293.72	2841.2	1956.62	3482.15	1813.77	15086.3	26.14	10.26	15.02	173.01	86.66	177.57	84	1176.87	81.8086	1176.87
ENSG00000211651	IGLV1-44	immunoglobulin lambda variable 1-44 [Source:HGNC Symbol;Acc:HGNC:5879]	467	19.6575	4.29701	1.07e-07	1.11e-05	yes	up	284.87	121.26	87.74	493.89	506.2	608.44	522.58	3340.74	30.98	9.07	14.05	72.91	51.91	73.2	55.48	894.01	43.9429	894.01
ENSG00000211951	IGHV2-26	immunoglobulin heavy variable 2-26 [Source:HGNC Symbol;Acc:HGNC:5575]	381	19.1844	4.26186	3.67e-05	0.00111828	yes	up	17	6	8	45.06	63.47	31	69	298	2.83	0.67	1.77	8.86	8.71	4.98	9.81	133.89	5.37571	133.89
ENSG00000105974	CAV1	caveolin 1 [Source:HGNC Symbol;Acc:HGNC:1527]	2456	19.0848	4.25435	0.000356847	0.00619355	yes	up	4	3	2	27	22	27	10	120	0.05	0.05	0.08	0.88	0.56	0.46	0.14	3.09	0.317143	3.09
ENSG00000211955	IGHV3-33	immunoglobulin heavy variable 3-33 [Source:HGNC Symbol;Acc:HGNC:5596]	431	19.0134	4.24894	8.41e-05	0.00213721	yes	up	222.84	153.77	68.21	888.9	972.77	764.53	353.4	4275.85	28.45	13.42	11.81	144.2	111.16	101.74	41.77	1384.06	64.65	1384.06
ENSG00000081041	CXCL2	C-X-C motif chemokine ligand 2 [Source:HGNC Symbol;Acc:HGNC:4603]	1115	18.7889	4.23181	6.22e-05	0.00168434	yes	up	235.06	13	62.55	29.26	23.02	33	40.86	488	5.55	0.24	2.22	1.66	0.68	0.88	1.11	32.86	1.76286	32.86
ENSG00000101057	MYBL2	MYB proto-oncogene like 2 [Source:HGNC Symbol;Acc:HGNC:7548]	2668	18.1488	4.18181	2.15e-13	1.79e-10	yes	up	69	74	47	123	128	141	125	873	0.74	0.56	0.73	2.25	1.7	2.14	1.72	19.33	1.40571	19.33
ENSG00000242766	IGKV1D-17	immunoglobulin kappa variable 1D-17 [Source:HGNC Symbol;Acc:HGNC:5749]	532	17.6484	4.14147	0.000844859	0.0114512	yes	up	12.81	14.29	7.02	5.92	44.13	1.13	28.66	135.42	1.1	0.85	0.84	1.69	5.12	0.28	3.16	31.71	1.86286	31.71
ENSG00000242076	IGKV1-33	immunoglobulin kappa variable 1-33 [Source:HGNC Symbol;Acc:HGNC:5737]	382	17.6034	4.13779	1.9e-06	0.00010798	yes	up	576.91	300.16	239.37	1187.73	1639.81	1284.91	1644.92	7862.87	21.52	7.72	12.63	68.81	76.28	61.64	76.18	635.08	46.3971	635.08
ENSG00000115884	SDC1	syndecan 1 [Source:HGNC Symbol;Acc:HGNC:10658]	3165	17.546	4.13307	0.00180249	0.0191711	yes	up	3	1	2	5	27	13	24	84	0.04	0.01	0.02	0.12	0.3	0.16	0.48	1.52	0.161429	1.52
ENSG00000211668	IGLV2-11	immunoglobulin lambda variable 2-11 [Source:HGNC Symbol;Acc:HGNC:5887]	400	17.0278	4.08982	0.000103772	0.00251832	yes	up	99.52	45.54	34.14	332.41	278.55	422.22	284.23	1653.19	14.84	4.6	6.82	60.45	35.49	62.88	37.52	647.75	31.8	647.75
ENSG00000211652	IGLV7-43	immunoglobulin lambda variable 7-43 [Source:HGNC Symbol;Acc:HGNC:5929]	385	16.9087	4.07969	0.000908464	0.0119554	yes	up	25	17	9	140.61	51.66	191.61	56.56	547.5	4.06	1.86	1.94	27.18	6.98	30.3	7.91	238.71	11.4614	238.71
ENSG00000117399	CDC20	cell division cycle 20 [Source:HGNC Symbol;Acc:HGNC:1723]	1649	16.8387	4.07371	8.27e-08	9.12e-06	yes	up	21	7	14	43	42	46.95	30.98	228	0.39	0.12	0.41	1.32	1.23	1.51	0.72	8.74	0.814286	8.74
ENSG00000176890	TYMS	thymidylate synthetase [Source:HGNC Symbol;Acc:HGNC:12441]	1613	16.6773	4.05981	8.13e-17	1.41e-13	yes	up	98.04	32	53.72	93.99	119.25	129.2	97.46	682.3	2.2	0.68	2.26	3.53	3.82	3.74	3.37	26.98	2.8	26.98
ENSG00000225698	IGHV3-72	immunoglobulin heavy variable 3-72 [Source:HGNC Symbol;Acc:HGNC:5622]	437	16.6666	4.05889	0.000737717	0.0103979	yes	up	37.49	30.29	7.32	146.98	60.73	197.81	37.19	568.78	4.64	2.56	1.23	23.32	6.77	25.92	4.3	177.04	9.82	177.04
ENSG00000240864	IGKV1-16	immunoglobulin kappa variable 1-16 [Source:HGNC Symbol;Acc:HGNC:5732]	378	16.5987	4.053	0.00102033	0.0129311	yes	up	73.34	19	19.71	293.75	287.47	313.77	286.81	1380.74	12.41	2.16	4.42	58.5	39.95	51.09	41.29	634.8	29.9743	634.8
ENSG00000211897	IGHG3	immunoglobulin heavy constant gamma 3 (G3m marker) [Source:HGNC Symbol;Acc:HGNC:5527]	2751	16.4647	4.0413	2.27e-05	0.000772932	yes	up	401.94	296.98	205.97	1377.01	1430.3	1653.7	1295.24	7192.28	15.6	14.23	11.84	103.93	42.87	106.51	45.89	551.03	48.6957	551.03
ENSG00000239855	IGKV1-6	immunoglobulin kappa variable 1-6 [Source:HGNC Symbol;Acc:HGNC:5742]	380	16.3223	4.02877	0.000154433	0.00336045	yes	up	34.33	8.01	3.28	60.57	42.57	69.23	56.36	284.89	5.74	0.9	0.73	11.96	5.87	11.18	8.05	128.98	6.34714	128.98
ENSG00000211949	IGHV3-23	immunoglobulin heavy variable 3-23 [Source:HGNC Symbol;Acc:HGNC:5588]	432	16.2702	4.02416	1.53e-05	0.000571174	yes	up	644.03	277.56	162.84	1533.21	866.11	1742.03	908.18	6502.24	81.22	23.91	28.02	246.83	98	230.14	106.81	2078.51	116.419	2078.51
ENSG00000211662	IGLV3-21	immunoglobulin lambda variable 3-21 [Source:HGNC Symbol;Acc:HGNC:5905]	602	16.1911	4.01713	0.00100271	0.012819	yes	up	270.13	97.62	84.72	705.82	1642.88	941.25	1437.63	5331.06	9.36	2.78	4.19	39.1	66.03	43.28	59.93	415.18	32.0957	415.18
ENSG00000168078	PBK	PDZ binding kinase [Source:HGNC Symbol;Acc:HGNC:18282]	1499	16.149	4.01338	0.000937535	0.0122225	yes	up	5	1	0	13	7	8	4	40	0.08	0.04	0	0.35	0.26	0.18	0.1	1.39	0.144286	1.39
ENSG00000241244	IGKV1D-16	immunoglobulin kappa variable 1D-16 [Source:HGNC Symbol;Acc:HGNC:5748]	378	16.0387	4.00348	7.47e-05	0.00193356	yes	up	17.68	0	7.99	21.98	21.62	28.5	17.73	119.71	2.99	0	1.79	4.38	3.01	4.64	2.55	55.04	2.76571	55.04
ENSG00000211947	IGHV3-21	immunoglobulin heavy variable 3-21 [Source:HGNC Symbol;Acc:HGNC:5586]	430	15.5761	3.96126	0.000235581	0.00450958	yes	up	130.24	81	39.13	507.47	336.89	610.65	348.18	2090.34	19.28	8.55	7.86	89.35	45.28	85.74	44.99	802.92	43.0071	802.92
ENSG00000211941	IGHV3-11	immunoglobulin heavy variable 3-11 (gene/pseudogene) [Source:HGNC Symbol;Acc:HGNC:5580]	473	15.5694	3.96064	0.00023321	0.00448431	yes	up	72.86	65.11	21	200.96	363.73	203.82	352.15	1294.59	7.73	4.76	3.06	28.37	36.35	23.7	36.47	334.51	20.0629	334.51
ENSG00000211644	IGLV1-51	immunoglobulin lambda variable 1-51 [Source:HGNC Symbol;Acc:HGNC:5882]	389	15.5141	3.95551	0.00170286	0.0184022	yes	up	149.27	78.49	64.14	854.69	232.63	1089.69	230.71	2759.67	23.68	8.4	13.56	162.47	30.93	169.52	31.77	1168.39	62.9043	1168.39
ENSG00000126787	DLGAP5	DLG associated protein 5 [Source:HGNC Symbol;Acc:HGNC:16864]	2881	15.4958	3.95381	7.32e-08	8.34e-06	yes	up	17	8	13	39	37	39	34	193	0.22	0.08	0.18	0.65	0.49	0.61	0.43	3.93	0.38	3.93
ENSG00000276775	IGHV4-4	immunoglobulin heavy variable 4-4 [Source:HGNC Symbol;Acc:HGNC:5652]	417	15.3708	3.94212	0.00253431	0.0243121	yes	up	50.61	13	13	189.56	49.42	260.7	39.58	615.56	6.91	1.21	2.39	32.3	5.92	36.42	4.91	215.85	12.8657	215.85
ENSG00000211937	IGHV2-5	immunoglobulin heavy variable 2-5 [Source:HGNC Symbol;Acc:HGNC:5576]	378	15.2986	3.93533	1.26e-05	0.00048944	yes	up	56	46.02	28	190.43	159	204	158.01	852	9.48	5.23	6.28	37.92	22.1	33.22	22.75	391.71	19.5686	391.71
ENSG00000088325	TPX2	TPX2 microtubule nucleation factor [Source:HGNC Symbol;Acc:HGNC:1249]	3605	14.9442	3.90151	6.43e-12	2.79e-09	yes	up	53	37	34	94	94	90	86	490	0.42	0.21	0.4	1.3	0.95	1.04	0.9	8.12	0.745714	8.12
ENSG00000270816	LINC00221	long intergenic non-protein coding RNA 221 [Source:HGNC Symbol;Acc:HGNC:20169]	1829	14.9086	3.89807	6.98e-07	4.86e-05	yes	up	23.8	32.07	10.65	58	37.57	74.97	38.83	280.73	2.49	7.34	2.26	9.87	4.29	9.53	4.05	264.78	5.69	264.78
ENSG00000211962	IGHV1-46	immunoglobulin heavy variable 1-46 [Source:HGNC Symbol;Acc:HGNC:5554]	655	14.6999	3.87774	0.00102293	0.0129546	yes	up	61	26	25	231.98	328.93	320.5	296.22	1218.24	3.73	1.11	2.15	21.02	21.34	23.99	19.93	167.44	13.3243	167.44
ENSG00000243290	IGKV1-12	immunoglobulin kappa variable 1-12 [Source:HGNC Symbol;Acc:HGNC:5730]	398	14.6277	3.87063	0.000283536	0.00518928	yes	up	610.61	470.62	261.26	2421.24	2776.91	3128.59	2479.32	11571.2	22.16	11.84	14.27	137.48	113.78	147.15	105.71	893.84	78.9129	893.84
ENSG00000243466	IGKV1-5	immunoglobulin kappa variable 1-5 [Source:HGNC Symbol;Acc:HGNC:5741]	532	14.626	3.87046	0.000260816	0.00486747	yes	up	305.39	108	88.43	917.41	690.03	1121.09	746.49	3755.87	27.35	6.43	11.6	112.6	65.34	116.15	70.53	770.35	58.5714	770.35
ENSG00000130707	ASS1	argininosuccinate synthase 1 [Source:HGNC Symbol;Acc:HGNC:758]	1548	14.0015	3.80751	0.00343658	0.029738	yes	up	10	3	3	4	1	2	0	21	0.53	0.04	0.29	0.13	0.08	0.15	0	1.29	0.174286	1.29
ENSG00000181649	PHLDA2	pleckstrin homology like domain family A member 2 [Source:HGNC Symbol;Acc:HGNC:12385]	920	13.6232	3.76799	0.000447055	0.00727164	yes	up	80	7	23	5	19	8	16	130	3.02	0.19	1.24	0.3	0.82	0.39	0.71	10.61	0.952857	10.61
ENSG00000157456	CCNB2	cyclin B2 [Source:HGNC Symbol;Acc:HGNC:1580]	1488	13.2571	3.7287	1.61e-12	9.85e-10	yes	up	37	11	27	31	41	47	24	192	0.7	0.17	0.62	1.29	1.08	1.61	0.77	9.33	0.891429	9.33
ENSG00000211673	IGLV3-1	immunoglobulin lambda variable 3-1 [Source:HGNC Symbol;Acc:HGNC:5896]	398	13.1812	3.72041	0.000434531	0.00718839	yes	up	657.18	136.31	232.77	918.72	2142.73	1091.65	2104.73	6083.99	25.69	3.22	12.99	53.73	95.59	53.39	97.53	499.17	48.8771	499.17
ENSG00000244437	IGKV3-15	immunoglobulin kappa variable 3-15 [Source:HGNC Symbol;Acc:HGNC:5816]	442	12.9335	3.69304	0.000168876	0.00357963	yes	up	260.23	155.41	100.7	739.74	881.42	897.74	892.37	3298.53	31.51	12.89	16.6	115.39	96.92	114.96	101.68	999.04	69.9929	999.04
ENSG00000211964	IGHV3-48	immunoglobulin heavy variable 3-48 [Source:HGNC Symbol;Acc:HGNC:5606]	432	12.585	3.65363	0.00580024	0.0420563	yes	up	145.44	57.34	34	754.62	231.22	1011.16	251.74	2036.53	18.45	4.97	5.85	121.84	26.28	133.95	29.65	652.61	48.7129	652.61
ENSG00000138180	CEP55	centrosomal protein 55 [Source:HGNC Symbol;Acc:HGNC:1161]	2658	12.4186	3.63443	5.68e-07	4.09e-05	yes	up	16	10	20	36	24	38	47	161	0.17	0.08	0.31	1.09	0.32	0.78	0.7	3.58	0.492857	3.58
ENSG00000109805	NCAPG	non-SMC condensin I complex subunit G [Source:HGNC Symbol;Acc:HGNC:24304]	4587	12.3457	3.62593	9.76e-11	2.95e-08	yes	up	36.36	14.51	22.47	51.31	42.96	57.84	48.39	224.43	0.23	0.06	0.19	0.54	0.33	0.65	0.38	2.76	0.34	2.76
ENSG00000211669	IGLV3-10	immunoglobulin lambda variable 3-10 [Source:HGNC Symbol;Acc:HGNC:5897]	382	12.2754	3.61769	0.00095355	0.0123926	yes	up	40	13	8	113	42	125	47	310	6.61	1.45	1.76	22.12	5.74	20.01	6.66	138.23	9.19286	138.23
ENSG00000178445	GLDC	glycine decarboxylase [Source:HGNC Symbol;Acc:HGNC:4313]	3900	12.202	3.60904	0.000517462	0.00808016	yes	up	17	20.06	10.02	86.2	37	97	32.3	246	0.44	0.57	1.02	2.29	0.8	1.32	0.95	7.73	1.05571	7.73
ENSG00000257341	AL928654.3	novel protein	678	12.068	3.59311	1.49e-06	8.92e-05	yes	up	164.55	149.22	105.46	62.91	101.67	57.02	64.88	607.95	8.62	10.28	9.9	6.42	8.69	4.97	6.2	79.15	7.86857	79.15
ENSG00000211660	IGLV2-23	immunoglobulin lambda variable 2-23 [Source:HGNC Symbol;Acc:HGNC:5890]	502	11.9896	3.58372	0.000578906	0.00869315	yes	up	427.22	189.03	95.42	1181.05	868.16	1527.07	825.99	3966.26	43.8	9.29	11.43	126.1	74.53	138.34	73.92	669.28	68.2014	669.28
ENSG00000109674	NEIL3	nei like DNA glycosylase 3 [Source:HGNC Symbol;Acc:HGNC:24573]	2363	11.896	3.5724	4.19e-07	3.26e-05	yes	up	8	6	4	3	8.02	9	6	35	0.11	0.05	0.1	0.06	0.15	0.18	0.09	0.91	0.105714	0.91
ENSG00000140534	TICRR	TOPBP1 interacting checkpoint and replication regulator [Source:HGNC Symbol;Acc:HGNC:28704]	6788	11.8429	3.56595	3.13e-08	4.15e-06	yes	up	16	6	9	12	12	27	10	72	0.1	0.02	0.05	0.1	0.07	0.19	0.05	0.64	0.0828571	0.64
ENSG00000174307	PHLDA3	pleckstrin homology like domain family A member 3 [Source:HGNC Symbol;Acc:HGNC:8934]	896	11.8172	3.56281	3.08e-07	2.59e-05	yes	up	8.04	5	4.3	11	8	8	5	39.19	0.23	0.07	0.16	0.43	0.14	0.31	0.14	1.18	0.211429	1.18
ENSG00000184709	LRRC26	leucine rich repeat containing 26 [Source:HGNC Symbol;Acc:HGNC:31409]	1209	11.6651	3.54413	5.33e-08	6.39e-06	yes	up	7	6	9	11.49	14	12.52	9	55	0.19	0.11	0.34	0.5	0.44	0.45	0.29	3.11	0.331429	3.11
ENSG00000112984	KIF20A	kinesin family member 20A [Source:HGNC Symbol;Acc:HGNC:9787]	3095	11.6291	3.53966	4.08e-05	0.00121925	yes	up	9	3	5	20	17	23	21	75	0.12	0.06	0.32	0.65	0.19	0.46	0.25	1.41	0.292857	1.41
ENSG00000072571	HMMR	hyaluronan mediated motility receptor [Source:HGNC Symbol;Acc:HGNC:5012]	3016	11.5803	3.5336	4.09e-06	0.000201921	yes	up	15	12	21	46	26	45	46	167	0.26	0.08	0.31	0.9	0.31	1.02	0.82	3.27	0.528571	3.27
ENSG00000169607	CKAP2L	cytoskeleton associated protein 2 like [Source:HGNC Symbol;Acc:HGNC:26877]	4723	11.4728	3.52015	6.43e-06	0.000290589	yes	up	21	2	14.88	21	16.02	33.37	21.2	97	0.3	0.03	0.17	0.21	0.14	0.54	0.2	1.16	0.227143	1.16
ENSG00000175063	UBE2C	ubiquitin conjugating enzyme E2 C [Source:HGNC Symbol;Acc:HGNC:15937]	777	11.4425	3.51633	7.77e-07	5.24e-05	yes	up	36	4	13	26	42	35	36	140	1.87	0.26	0.94	1.85	2.18	2.13	2.01	15.09	1.60571	15.09
ENSG00000164045	CDC25A	cell division cycle 25A [Source:HGNC Symbol;Acc:HGNC:1725]	3844	11.4164	3.51304	0.000106871	0.00257552	yes	up	10	3	6	19	6	24	18	65	0.08	0.03	0.12	0.25	0.1	0.25	0.18	1.09	0.144286	1.09
ENSG00000211611	IGKV6-21	immunoglobulin kappa variable 6-21 (non-functional) [Source:HGNC Symbol;Acc:HGNC:5836]	406	11.382	3.50869	0.00148003	0.0167042	yes	up	16.22	2.61	2.8	35.79	30.75	44.93	18.06	110.68	2.34	0.26	0.54	6.36	3.83	6.54	2.33	41.65	3.17143	41.65
ENSG00000211599	IGKV5-2	immunoglobulin kappa variable 5-2 [Source:HGNC Symbol;Acc:HGNC:5835]	408	11.2996	3.4982	0.00114318	0.0139851	yes	up	7	4	4	31	17	35	28	94	1	0.39	0.77	5.46	2.1	5.06	3.59	34.91	2.62429	34.91
ENSG00000132465	JCHAIN	joining chain of multimeric IgA and IgM [Source:HGNC Symbol;Acc:HGNC:5713]	640	11.2861	3.49647	0.00201458	0.020821	yes	up	1555	1170	783	8799	6738	10213	6923	26740	53.69	21.42	31.82	416.09	223.72	373.83	223.66	1414.97	192.033	1414.97
ENSG00000111291	GPRC5D	G protein-coupled receptor class C group 5 member D [Source:HGNC Symbol;Acc:HGNC:13310]	1038	11.2441	3.4911	3.97e-05	0.00119279	yes	up	10	12	4	27	14	23	10	77	0.34	0.43	0.39	1.73	0.61	1.23	0.4	10.67	0.732857	10.67
ENSG00000251546	IGKV1D-39	immunoglobulin kappa variable 1D-39 [Source:HGNC Symbol;Acc:HGNC:5756]	376	11.1448	3.4783	0.00392542	0.0323564	yes	up	306.32	116.95	57.1	923.07	1333.07	1040.73	1251.77	3582.2	52.49	13.45	12.95	185.42	186.82	170.97	181.72	1673.04	114.831	1673.04
ENSG00000115155	OTOF	otoferlin [Source:HGNC Symbol;Acc:HGNC:8515]	7156	11.1411	3.47782	0.000349377	0.00607939	yes	up	133	33	80	15	62	16	42	282	0.98	0.13	0.69	0.17	0.44	0.14	0.32	3.38	0.41	3.38
ENSG00000093009	CDC45	cell division cycle 45 [Source:HGNC Symbol;Acc:HGNC:1739]	2072	11.1125	3.47412	4.33e-07	3.35e-05	yes	up	25	6	8	25	29	39	27	114	0.64	0.11	0.4	0.98	0.58	1.05	0.71	4.11	0.638571	4.11
ENSG00000211598	IGKV4-1	immunoglobulin kappa variable 4-1 [Source:HGNC Symbol;Acc:HGNC:5834]	538	10.9937	3.4586	0.00235899	0.0233391	yes	up	402	165	84	1355	665	1742	701	3647	33.81	9.63	9.82	159.52	55.68	168.93	60.85	717.89	71.1771	717.89
ENSG00000180535	BHLHA15	basic helix-loop-helix family member a15 [Source:HGNC Symbol;Acc:HGNC:22265]	796	10.9783	3.45659	2.24e-06	0.000124483	yes	up	9	5	4	16	11	17	16	57	0.49	0.19	0.31	1.23	0.59	1.09	0.85	5.74	0.678571	5.74
ENSG00000065328	MCM10	minichromosome maintenance 10 replication initiation factor [Source:HGNC Symbol;Acc:HGNC:18043]	3157	10.9567	3.45374	0.000646907	0.0094172	yes	up	6	2	14	22	24	33	21	90	0.04	0.01	0.41	0.49	0.26	0.57	0.42	2.26	0.314286	2.26
ENSG00000090889	KIF4A	kinesin family member 4A [Source:HGNC Symbol;Acc:HGNC:13339]	4388	10.9329	3.45061	1.8e-07	1.68e-05	yes	up	14	11	6	26	23.96	23	20	91	0.09	0.05	0.05	0.28	0.19	0.21	0.16	1.17	0.147143	1.17
ENSG00000254395	IGHV4-55	immunoglobulin heavy variable 4-55 (pseudogene) [Source:HGNC Symbol;Acc:HGNC:5653]	368	10.8857	3.44437	0.00752349	0.0497758	yes	up	1.08	1	2	1.39	4.6	10.32	5.01	18.38	0.2	0.12	0.47	0.29	0.67	1.75	0.75	9.15	0.607143	9.15
ENSG00000089685	BIRC5	baculoviral IAP repeat containing 5 [Source:HGNC Symbol;Acc:HGNC:593]	2711	10.859	3.44082	5.09e-16	6.62e-13	yes	up	68.49	45.99	48.77	35.09	45.25	60.07	49.87	262	1.59	0.95	1.73	0.68	0.99	1.19	0.86	5.99	1.14143	5.99
ENSG00000239951	IGKV3-20	immunoglobulin kappa variable 3-20 [Source:HGNC Symbol;Acc:HGNC:5817]	400	10.8284	3.43674	0.00696537	0.0473273	yes	up	385.71	246.93	113.95	2413.7	1492.24	3229.21	1500.56	6608.53	57.53	24.95	22.77	438.92	190.13	480.92	198.08	2589.36	201.9	2589.36
ENSG00000237649	KIFC1	kinesin family member C1 [Source:HGNC Symbol;Acc:HGNC:6389]	2391	10.794	3.43215	4.56e-07	3.47e-05	yes	up	47	11	21	61	65	68	49	226	0.72	0.12	0.62	1.34	1.09	1.25	0.84	5.66	0.854286	5.66
ENSG00000211952	IGHV4-28	immunoglobulin heavy variable 4-28 [Source:HGNC Symbol;Acc:HGNC:5645]	425	10.7717	3.42917	0.000739605	0.0104174	yes	up	16.18	4.6	3.84	25.33	39.99	36.88	50.08	121.87	2.12	0.41	0.68	4.19	4.66	5.01	6.04	40.7	3.30143	40.7
ENSG00000121211	MND1	meiotic nuclear divisions 1 [Source:HGNC Symbol;Acc:HGNC:24839]	929	10.7549	3.42692	2.23e-06	0.000124276	yes	up	6	5	3	7	7	7	5	29	0.51	0.25	0.23	0.75	0.33	0.54	0.22	2.36	0.404286	2.36
ENSG00000211625	IGKV3D-20	immunoglobulin kappa variable 3D-20 [Source:HGNC Symbol;Acc:HGNC:5825]	445	10.6001	3.406	0.000875913	0.0117122	yes	up	21.19	10.7	8.57	26.36	86.07	77.73	70.06	203.85	2.86	1.09	1.74	4.27	10.8	11.12	8.83	81.16	5.81571	81.16
ENSG00000211655	IGLV1-36	immunoglobulin lambda variable 1-36 [Source:HGNC Symbol;Acc:HGNC:5876]	393	10.584	3.40381	9.67e-05	0.00239812	yes	up	10	8	5	18.54	8.06	27.26	7.04	60.13	1.55	0.84	1.04	3.47	1.05	4.17	0.95	24.74	1.86714	24.74
ENSG00000211892	IGHG4	immunoglobulin heavy constant gamma 4 (G4m marker) [Source:HGNC Symbol;Acc:HGNC:5528]	2597	10.5559	3.39998	0.0013777	0.0159288	yes	up	228.65	21.2	115.14	186.48	625.86	268.67	507.35	1302.46	4.55	0.21	3.09	4.33	17.58	5.21	13.97	66.84	6.99143	66.84
ENSG00000115009	CCL20	C-C motif chemokine ligand 20 [Source:HGNC Symbol;Acc:HGNC:10619]	834	10.5388	3.39763	0.0024593	0.0238094	yes	up	8	1	4	10	5	13	1	29	0.64	0.04	0.33	0.96	0.31	1.01	0.06	2.72	0.478571	2.72
ENSG00000165304	MELK	maternal embryonic leucine zipper kinase [Source:HGNC Symbol;Acc:HGNC:16870]	2452	10.5197	3.39503	0.00286421	0.0264308	yes	up	17	0	13	37	32	23	21	99	0.24	0	0.24	0.86	0.6	0.41	0.32	2.54	0.381429	2.54
ENSG00000165480	SKA3	spindle and kinetochore associated complex subunit 3 [Source:HGNC Symbol;Acc:HGNC:20262]	2869	10.5192	3.39496	0.000155779	0.00338549	yes	up	9	2	4	20	17	17	12	56	0.1	0.07	0.2	0.56	0.34	0.3	0.22	1.43	0.255714	1.43
ENSG00000184661	CDCA2	cell division cycle associated 2 [Source:HGNC Symbol;Acc:HGNC:14623]	3486	10.477	3.38915	1.1e-07	1.14e-05	yes	up	20	9	5	14	16	20	30	78	0.25	0.1	0.06	0.22	0.19	0.23	0.37	1.58	0.202857	1.58
ENSG00000239571	IGKV2D-30	immunoglobulin kappa variable 2D-30 [Source:HGNC Symbol;Acc:HGNC:5801]	395	10.4431	3.38448	0.000127809	0.002915	yes	up	17.82	5.88	3.76	23.42	13.59	40.97	13.74	81	2.72	0.6	0.77	4.35	1.75	6.22	1.85	32.45	2.60857	32.45
ENSG00000171848	RRM2	ribonucleotide reductase regulatory subunit M2 [Source:HGNC Symbol;Acc:HGNC:10452]	3434	10.3497	3.37151	1.3e-22	9.02e-19	yes	up	276.16	93.94	110.01	201.91	246.79	245.92	213.53	938	3.95	0.96	2.05	5.86	3.5	6.29	3.44	28.57	3.72143	28.57
ENSG00000167513	CDT1	chromatin licensing and DNA replication factor 1 [Source:HGNC Symbol;Acc:HGNC:24576]	2664	10.2717	3.36061	5.9e-15	6.15e-12	yes	up	40.04	34.54	30.19	34.88	32.09	40.46	39.58	178	0.43	0.26	0.47	0.64	0.44	0.62	0.63	3.95	0.498571	3.95
ENSG00000211640	IGLV6-57	immunoglobulin lambda variable 6-57 [Source:HGNC Symbol;Acc:HGNC:5927]	353	10.2045	3.35113	0.00374595	0.0313732	yes	up	12	9	15	89	65	118	60	248	2.39	1.19	3.9	19.87	10.07	21.5	9.63	140.47	9.79286	140.47
ENSG00000278196	IGLV2-8	immunoglobulin lambda variable 2-8 [Source:HGNC Symbol;Acc:HGNC:5895]	517	10.1644	3.34546	0.00757239	0.0499558	yes	up	293.58	261.27	106.55	1625.12	366.03	2048.99	335.36	3413.13	16.79	10.73	5.77	184.85	25.85	197.46	24.23	510.82	66.5257	510.82
ENSG00000131747	TOP2A	DNA topoisomerase II alpha [Source:HGNC Symbol;Acc:HGNC:11989]	5695	10.1324	3.34091	7.1e-09	1.26e-06	yes	up	125	93	73	224	194	226	206	777	0.72	1.15	0.58	2.06	1.29	2.11	1.41	8.6	1.33143	8.6
ENSG00000211966	IGHV5-51	immunoglobulin heavy variable 5-51 [Source:HGNC Symbol;Acc:HGNC:5659]	410	9.91723	3.30994	0.000328149	0.00580204	yes	up	107.75	64	47	315.06	254	389.61	275	943.82	15.24	6.15	8.94	55.12	31.18	55.86	34.98	346.02	29.6386	346.02
ENSG00000125726	CD70	CD70 molecule [Source:HGNC Symbol;Acc:HGNC:11937]	881	9.80269	3.29318	0.00150602	0.0169114	yes	up	16	3	15	28	7	39	9	77	0.65	0.08	0.92	1.74	0.3	1.95	0.41	6.41	0.864286	6.41
ENSG00000174371	EXO1	exonuclease 1 [Source:HGNC Symbol;Acc:HGNC:3511]	3192	9.79589	3.29218	9.84e-08	1.06e-05	yes	up	18	7	7	9	14	25	20	64	0.22	0.16	0.22	0.13	0.35	0.45	0.48	1.32	0.287143	1.32
ENSG00000024526	DEPDC1	DEP domain containing 1 [Source:HGNC Symbol;Acc:HGNC:22949]	5299	9.76861	3.28815	0.00154213	0.0172094	yes	up	2	6	3	17	10	14	15	45	0.02	0.04	0.14	0.2	0.07	0.22	0.14	0.55	0.118571	0.55
ENSG00000211895	IGHA1	immunoglobulin heavy constant alpha 1 [Source:HGNC Symbol;Acc:HGNC:5478]	1310	9.76013	3.2869	0.000644063	0.00939547	yes	up	4288.24	1880.6	2105.13	13580.6	8839.49	16743.1	8525.41	35749.4	121.66	37.19	82.77	628.24	297.06	642.01	297.2	2162.48	300.876	2162.48
ENSG00000198848	CES1	carboxylesterase 1 [Source:HGNC Symbol;Acc:HGNC:1863]	2006	9.75218	3.28572	0.000444642	0.00727092	yes	up	146.24	19.99	91.02	248.74	279.63	328.16	269.76	872.33	3.9	0.22	2.83	9.13	5.76	7.73	6.26	33.06	5.11857	33.06
ENSG00000146670	CDCA5	cell division cycle associated 5 [Source:HGNC Symbol;Acc:HGNC:14626]	1012	9.72048	3.28103	1.1e-06	6.92e-05	yes	up	39	12	18	53	60	64	52	189	0.5	0.1	0.55	1.13	0.98	1.11	0.78	4.94	0.735714	4.94
ENSG00000035499	DEPDC1B	DEP domain containing 1B [Source:HGNC Symbol;Acc:HGNC:24902]	2504	9.54557	3.25483	1.05e-10	3.03e-08	yes	up	36	9	11	24	31	25	19	96	0.54	0.07	0.27	0.59	0.51	0.41	0.29	2.4	0.382857	2.4
ENSG00000143476	DTL	denticleless E3 ubiquitin protein ligase homolog [Source:HGNC Symbol;Acc:HGNC:30288]	4409	9.43685	3.23831	0.000819238	0.0112354	yes	up	23	3	20	57	46	56	34	149	0.26	0.02	0.45	1.02	0.64	1.45	0.43	4.34	0.61	4.34
ENSG00000185155	MIXL1	Mix paired-like homeobox [Source:HGNC Symbol;Acc:HGNC:13363]	839	9.40031	3.23271	0.000277565	0.0051024	yes	up	3	2	7.01	8	6	7	7	26	0.14	0.03	0.17	0.35	0.14	0.14	0.13	1.05	0.157143	1.05
ENSG00000094804	CDC6	cell division cycle 6 [Source:HGNC Symbol;Acc:HGNC:1744]	1948	9.38744	3.23073	3e-12	1.56e-09	yes	up	47.87	17.06	19	47	50	47	41	166	0.92	0.21	0.33	1.66	1.13	0.83	0.66	3.28	0.82	3.28
ENSG00000133328	PLAAT2	phospholipase A and acyltransferase 2 [Source:HGNC Symbol;Acc:HGNC:17824]	738	9.31588	3.21969	0.000881061	0.0117584	yes	up	10	7	7	40	31	45	23	101	1.16	0.25	1.15	3.49	2.11	3.45	1.55	12.87	1.88	12.87
ENSG00000211893	IGHG2	immunoglobulin heavy constant gamma 2 (G2m marker) [Source:HGNC Symbol;Acc:HGNC:5526]	2594	9.30619	3.21819	0.000362931	0.00626815	yes	up	1859.99	986.14	707.01	4893.56	2615.84	6022.42	2457.5	11964.5	45.02	17.87	23.78	209.2	74.94	212.1	72.28	677.02	93.5986	677.02
ENSG00000241351	IGKV3-11	immunoglobulin kappa variable 3-11 [Source:HGNC Symbol;Acc:HGNC:5815]	392	9.17444	3.19762	0.00658054	0.0454687	yes	up	279.75	122.87	85.97	653.02	1533.33	911.23	1471.97	2953.64	43.62	12.94	17.89	122.62	201.46	140.06	200.36	1223.79	105.564	1223.79
ENSG00000169679	BUB1	BUB1 mitotic checkpoint serine/threonine kinase [Source:HGNC Symbol;Acc:HGNC:1148]	3762	9.15525	3.1946	2.27e-05	0.000772932	yes	up	40	36	23	86	109	104	108	308	0.58	0.29	0.59	1.46	1.13	1.57	1.18	5.79	0.971429	5.79
ENSG00000120820	GLT8D2	glycosyltransferase 8 domain containing 2 [Source:HGNC Symbol;Acc:HGNC:24890]	1835	9.11071	3.18756	0.000270935	0.0050159	yes	up	9.36	29.2	17.88	15.47	12.59	16.76	15.39	79.3	0.27	0.78	1.05	0.62	0.38	0.7	0.56	7.17	0.622857	7.17
ENSG00000163661	PTX3	pentraxin 3 [Source:HGNC Symbol;Acc:HGNC:9692]	1884	9.07451	3.18182	0.00115867	0.0141497	yes	up	275	9	107	51	82	82	68	376	4.33	0.1	2.43	1.35	1.58	1.81	1.36	12.38	1.85143	12.38
ENSG00000129173	E2F8	E2F transcription factor 8 [Source:HGNC Symbol;Acc:HGNC:24727]	3519	8.98352	3.16728	0.0074855	0.0496772	yes	up	7	0	5	5	14	23	14	39	0.06	0	0.06	0.08	0.13	0.27	0.14	0.62	0.105714	0.62
ENSG00000211675	IGLC1	immunoglobulin lambda constant 1 [Source:HGNC Symbol;Acc:HGNC:5855]	460	8.92774	3.1583	0.00621807	0.0440291	yes	up	428.77	171.85	171.82	1927.1	1422.44	2366.59	1340.85	4537.32	48	13.22	26.32	283.34	147.73	285.87	144.33	1249.72	135.544	1249.72
ENSG00000136982	DSCC1	DNA replication and sister chromatid cohesion 1 [Source:HGNC Symbol;Acc:HGNC:24453]	2198	8.91645	3.15647	0.00124624	0.0148863	yes	up	9	1	11	8	20	18	25	54	0.18	0.01	0.31	0.18	0.33	0.39	0.42	1.49	0.26	1.49
ENSG00000244575	IGKV1-27	immunoglobulin kappa variable 1-27 [Source:HGNC Symbol;Acc:HGNC:5735]	382	8.82929	3.1423	0.00709546	0.0479008	yes	up	96.08	29	34.94	343.35	136.55	491.27	139.85	728.95	15.87	3.23	7.67	67.21	18.67	78.66	19.81	325.05	30.16	325.05
ENSG00000275302	CCL4	C-C motif chemokine ligand 4 [Source:HGNC Symbol;Acc:HGNC:10630]	660	8.70775	3.1223	1.19e-06	7.4e-05	yes	up	3516.93	509.18	700.82	1290.74	1163.48	2616.99	1288.35	5917.35	136.1	14.32	40.02	102.65	69.27	164.7	74.68	793.14	85.9629	793.14
ENSG00000071539	TRIP13	thyroid hormone receptor interactor 13 [Source:HGNC Symbol;Acc:HGNC:12307]	2431	8.65375	3.11333	8.53e-08	9.36e-06	yes	up	24.28	6.75	12.07	26	26.09	30.42	17.23	81	0.72	0.07	0.32	0.58	0.44	0.61	0.54	1.99	0.468571	1.99
ENSG00000239264	TXNDC5	thioredoxin domain containing 5 [Source:HGNC Symbol;Acc:HGNC:21073]	2938	8.64836	3.11243	0.000359517	0.00622466	yes	up	1949.97	820.4	965.37	4727.52	4249.81	5867.45	4334.16	12919.3	19.8	5.71	13.76	79.03	51.7	80.91	54.69	257.85	43.6571	257.85
ENSG00000167900	TK1	thymidine kinase 1 [Source:HGNC Symbol;Acc:HGNC:11830]	1681	8.61371	3.10663	6.23e-14	5.9e-11	yes	up	74	47	41	76	86	99	61	280	1.49	0.69	1.34	2.74	2.1	2.86	1.58	14.1	1.82857	14.1
ENSG00000280411	IGHV1-69D	immunoglobulin heavy variable 1-69D [Source:HGNC Symbol;Acc:HGNC:49601]	411	8.5942	3.10336	0.00628496	0.0442772	yes	up	84.66	32.41	24	321.44	166.7	385.16	173.58	663.85	11.91	3.1	4.54	56.02	20.39	55.01	22	241.81	24.71	241.81
ENSG00000112742	TTK	TTK protein kinase [Source:HGNC Symbol;Acc:HGNC:12401]	2966	8.47302	3.08288	2.34e-08	3.3e-06	yes	up	22	9	7	17	26	25	22	71	0.2	0.11	0.1	0.5	0.31	0.38	0.47	1.4	0.295714	1.4
ENSG00000043591	ADRB1	adrenoceptor beta 1 [Source:HGNC Symbol;Acc:HGNC:285]	3039	8.45839	3.08038	0.00193555	0.0201944	yes	up	19	3	11	24	8	47	15	70	0.18	0.02	0.15	0.38	0.09	0.62	0.18	1.34	0.231429	1.34
ENSG00000277369	AC010654.1	novel transcript	808	8.36318	3.06405	1.4e-05	0.000533691	yes	up	18	6	9	14	33	29	27	74	0.81	0.19	0.58	0.98	1.65	1.67	1.4	7.29	1.04	7.29
ENSG00000211650	IGLV5-45	immunoglobulin lambda variable 5-45 [Source:HGNC Symbol;Acc:HGNC:5924]	397	8.36042	3.06358	0.00542965	0.0401228	yes	up	27	48	8	127	49	147.15	58	264	4.09	4.93	1.62	23.37	6.31	22.17	7.74	105.6	10.0329	105.6
ENSG00000165891	E2F7	E2F transcription factor 7 [Source:HGNC Symbol;Acc:HGNC:23820]	5725	8.33405	3.05902	3.29e-07	2.71e-05	yes	up	13	7	6	10	12	17	9	41	0.08	0.03	0.12	0.08	0.19	0.13	0.07	0.4	0.1	0.4
ENSG00000170312	CDK1	cyclin dependent kinase 1 [Source:HGNC Symbol;Acc:HGNC:1722]	1889	8.29895	3.05293	9.94e-10	2.41e-07	yes	up	38	14	25	46	46	43	41	140	1.13	0.32	0.68	1.58	0.95	1.13	1.09	4.63	0.982857	4.63
ENSG00000100162	CENPM	centromere protein M [Source:HGNC Symbol;Acc:HGNC:18352]	938	8.2679	3.04752	2.29e-11	8.67e-09	yes	up	33	22	18	28	43	42	27	118	1.63	0.98	1.15	2.17	2.84	2.67	1.64	10.11	1.86857	10.11
ENSG00000170476	MZB1	marginal zone B and B1 cell specific protein [Source:HGNC Symbol;Acc:HGNC:30125]	925	8.25766	3.04573	0.000194503	0.00397511	yes	up	314	152	185	781	549	965.26	570	1914	8.44	3.02	7.42	39.27	21.35	41.26	22.19	153.42	20.4214	153.42
ENSG00000166803	PCLAF	PCNA clamp associated factor [Source:HGNC Symbol;Acc:HGNC:28961]	766	8.2477	3.04399	1.04e-07	1.1e-05	yes	up	46.5	18.31	15.54	55.76	49.45	57.62	53.92	161.26	1.09	0.21	0.75	3.85	2.48	2.72	1.44	14.3	1.79143	14.3
ENSG00000105246	EBI3	Epstein-Barr virus induced 3 [Source:HGNC Symbol;Acc:HGNC:3129]	1158	8.2389	3.04245	0.00641452	0.0448182	yes	up	16	0	5	19	9	24	11	44	0.6	0	0.2	0.87	0.3	1.1	0.38	2.63	0.492857	2.63
ENSG00000133742	CA1	carbonic anhydrase 1 [Source:HGNC Symbol;Acc:HGNC:1368]	1236	8.19583	3.03489	0.00252887	0.024284	yes	up	63	5203	7	16	66	23	71	171	1.92	112.04	0.26	1.33	2.54	0.88	3.01	9.91	17.4257	9.91
ENSG00000127564	PKMYT1	protein kinase, membrane associated tyrosine/threonine 1 [Source:HGNC Symbol;Acc:HGNC:29650]	2308	8.17229	3.03074	5.69e-05	0.00157065	yes	up	33.03	6.8	18.11	42.6	57.03	57.98	41.93	137.38	1.28	0.29	0.93	2.73	3.1	3.48	1.98	5.07	1.97	5.07
ENSG00000051180	RAD51	RAD51 recombinase [Source:HGNC Symbol;Acc:HGNC:9817]	1588	8.15217	3.02718	0.000110002	0.00263575	yes	up	22	19	15	27	65	34	71	137	0.34	0.23	0.28	0.9	1.59	0.84	1.88	4.9	0.865714	4.9
ENSG00000135451	TROAP	trophinin associated protein [Source:HGNC Symbol;Acc:HGNC:12327]	2771	8.10864	3.01946	2.2e-06	0.000122965	yes	up	22	5	10	17.04	21	33	21.05	68	0.63	0.15	0.4	1.1	0.67	1.67	0.71	5.64	0.761429	5.64
ENSG00000224041	IGKV3D-15	immunoglobulin kappa variable 3D-15 (gene/pseudogene) [Source:HGNC Symbol;Acc:HGNC:5824]	396	8.04583	3.00824	0.000650335	0.00944731	yes	up	33.79	18.66	13.38	53.63	52.27	128.4	55.73	185.85	9.56	2.99	2.73	12.03	7.66	26.72	9.79	114.7	10.2114	114.7
ENSG00000121152	NCAPH	non-SMC condensin I complex subunit H [Source:HGNC Symbol;Acc:HGNC:1112]	6030	8.02098	3.00378	1.11e-16	1.77e-13	yes	up	77	28	27	55	63	52	59	190	1.16	0.31	0.54	1.31	1.06	1.36	0.84	6.36	0.94	6.36
ENSG00000225523	IGKV6D-21	immunoglobulin kappa variable 6D-21 (non-functional) [Source:HGNC Symbol;Acc:HGNC:5837]	409	7.92712	2.9868	0.000500312	0.00790113	yes	up	29.78	2.39	5.2	11.21	15.25	7.07	15.94	42.32	4.23	0.23	0.99	1.97	1.88	1.02	2.03	15.62	1.76429	15.62
ENSG00000277856	AC233755.2		294	7.91875	2.98527	4.07e-05	0.00121867	yes	up	24.83	11.27	8.78	38.92	45.68	33.2	42.82	106.74	3.29	1.02	1.57	6.49	5.35	4.54	5.2	39.62	3.92286	39.62
ENSG00000085999	RAD54L	RAD54 like [Source:HGNC Symbol;Acc:HGNC:9826]	2549	7.85346	2.97333	8.85e-06	0.000374321	yes	up	16.55	18	7	9	15.89	23.63	23.8	61.45	0.41	0.47	0.9	0.21	0.6	0.61	0.88	1.9	0.582857	1.9
ENSG00000139734	DIAPH3	diaphanous related formin 3 [Source:HGNC Symbol;Acc:HGNC:15480]	4745	7.761	2.95624	0.000235155	0.00450554	yes	up	6	10	4	8	10	9	5	28	0.04	0.09	0.09	0.19	0.12	0.14	0.05	0.52	0.102857	0.52
ENSG00000100526	CDKN3	cyclin dependent kinase inhibitor 3 [Source:HGNC Symbol;Acc:HGNC:1791]	841	7.72316	2.94919	2.24e-09	4.62e-07	yes	up	23	17	16	12	22	24	22	71	0.94	0.57	1.15	1	1.1	1.44	1.2	8.05	1.05714	8.05
ENSG00000135916	ITM2C	integral membrane protein 2C [Source:HGNC Symbol;Acc:HGNC:6175]	2037	7.63746	2.93309	1.79e-07	1.68e-05	yes	up	1190	672	634	1753	1762	2132	1700	4982	17.46	7.01	13.73	43.39	31.28	43.28	31.68	151.11	26.8329	151.11
ENSG00000138160	KIF11	kinesin family member 11 [Source:HGNC Symbol;Acc:HGNC:6388]	5016	7.60272	2.92652	1.54e-07	1.5e-05	yes	up	93	55	59.05	142.98	142.05	157.03	160.81	411	0.51	0.21	0.47	1.35	0.98	1.24	1.15	4.6	0.844286	4.6
ENSG00000070159	PTPN3	protein tyrosine phosphatase non-receptor type 3 [Source:HGNC Symbol;Acc:HGNC:9655]	6704	7.60068	2.92613	0.00368492	0.0310744	yes	up	6	10	2	2	6.02	8.93	5	21	0.15	0.06	0.07	0.01	0.03	0.1	0.08	0.17	0.0714286	0.17
ENSG00000069696	DRD4	dopamine receptor D4 [Source:HGNC Symbol;Acc:HGNC:3025]	1399	7.56297	2.91895	6.68e-05	0.00178105	yes	up	9	11	7	9	7	12	6	32	0.2	0.17	0.22	0.33	0.19	0.51	0.17	1.5	0.255714	1.5
ENSG00000134057	CCNB1	cyclin B1 [Source:HGNC Symbol;Acc:HGNC:1579]	2029	7.37328	2.88231	6.52e-05	0.00174387	yes	up	60	23	25	99	86	119	86	240	1.24	0.47	0.89	3.37	2.16	3.34	2.21	10.58	1.95429	10.58
ENSG00000115163	CENPA	centromere protein A [Source:HGNC Symbol;Acc:HGNC:1851]	1389	7.32617	2.87306	0.000107426	0.00258294	yes	up	8.02	9	8	16	9	17	8	38	0.25	0.27	0.38	0.88	0.26	0.74	0.33	2.1	0.444286	2.1
ENSG00000117650	NEK2	NIMA related kinase 2 [Source:HGNC Symbol;Acc:HGNC:7745]	2134	7.30311	2.86851	3.15e-07	2.62e-05	yes	up	35.74	16.39	20.31	22.43	11.21	27.92	20	75	0.61	0.17	0.46	0.67	0.31	0.64	0.51	2.52	0.481429	2.52
ENSG00000137563	GGH	gamma-glutamyl hydrolase [Source:HGNC Symbol;Acc:HGNC:4248]	1248	7.27999	2.86394	1.13e-07	1.16e-05	yes	up	45	25	37	59	63	77	81	189	1.33	0.53	1.36	2.59	2.01	2.88	2.68	10.7	1.91143	10.7
ENSG00000142945	KIF2C	kinesin family member 2C [Source:HGNC Symbol;Acc:HGNC:6393]	2862	7.27477	2.8629	0.00061735	0.00915312	yes	up	16	18	12	58	43	48	53.46	122	0.37	0.21	0.37	1.15	0.53	0.8	0.77	3.19	0.6	3.19
ENSG00000261553	AL137782.1	novel transcript	4128	7.27425	2.8628	0.00210669	0.021517	yes	up	76.27	10.37	16.67	31.72	7.37	20.64	13.61	80.13	5.08	0.05	0.45	11.75	1.89	5.38	1.56	26.16	3.73714	26.16
ENSG00000163808	KIF15	kinesin family member 15 [Source:HGNC Symbol;Acc:HGNC:17273]	4760	7.21248	2.85049	1.74e-05	0.000631314	yes	up	29	12	15	39	48	57	32	110	0.23	0.11	0.3	0.66	0.48	0.67	0.27	2.22	0.388571	2.22
ENSG00000240184	PCDHGC3	protocadherin gamma subfamily C, 3 [Source:HGNC Symbol;Acc:HGNC:8716]	4758	7.20962	2.84992	2.68e-08	3.73e-06	yes	up	27.17	18.16	28.28	18.76	30.24	38.42	26.5	92.17	0.34	0.16	0.55	0.32	0.56	0.53	0.32	1.59	0.397143	1.59
ENSG00000135476	ESPL1	extra spindle pole bodies like 1, separase [Source:HGNC Symbol;Acc:HGNC:16856]	6447	7.14005	2.83593	2.5e-07	2.16e-05	yes	up	43	10	19	39.02	46	46	39.62	113	0.25	0.06	0.27	0.53	0.37	0.5	0.27	1.32	0.321429	1.32
ENSG00000167641	PPP1R14A	protein phosphatase 1 regulatory inhibitor subunit 14A [Source:HGNC Symbol;Acc:HGNC:14871]	560	7.11784	2.83144	0.00167303	0.018174	yes	up	45	6	37	91	50	84	53	173	3.48	0.26	3.99	9.65	3.83	7.39	4	25.09	4.65714	25.09
ENSG00000102996	MMP15	matrix metallopeptidase 15 [Source:HGNC Symbol;Acc:HGNC:7161]	4062	7.08563	2.8249	4.09e-08	5.13e-06	yes	up	32	8	23	18	24	26	22	72	0.22	0.04	0.23	0.21	0.21	0.25	0.2	1.01	0.194286	1.01
ENSG00000263513	FAM72C	family with sequence similarity 72 member C [Source:HGNC Symbol;Acc:HGNC:30602]	2297	7.08502	2.82477	2.29e-05	0.000776072	yes	up	22.92	7.56	10.11	5.75	24.91	24.77	16.11	52.11	0.29	0.07	0.18	0.12	0.46	0.57	0.26	1.37	0.278571	1.37
ENSG00000183010	PYCR1	pyrroline-5-carboxylate reductase 1 [Source:HGNC Symbol;Acc:HGNC:9721]	1346	7.06615	2.82092	0.000457318	0.00737297	yes	up	16	11.71	8	38.09	20.32	42.5	21.41	75	0.5	0.13	0.51	1.15	0.94	1.17	0.62	3.83	0.717143	3.83
ENSG00000118193	KIF14	kinesin family member 14 [Source:HGNC Symbol;Acc:HGNC:19181]	7291	7.02254	2.81199	4.5e-06	0.00021781	yes	up	19.53	11.1	14.01	35	19	26	22.29	70	0.08	0.03	0.08	0.23	0.1	0.14	0.11	0.53	0.11	0.53
ENSG00000258947	TUBB3	tubulin beta 3 class III [Source:HGNC Symbol;Acc:HGNC:20772]	1706	7.01576	2.8106	0.00208908	0.021358	yes	up	5.98	4.98	6.06	14.24	20.45	28.63	20.64	47.1	0.12	0.09	0.24	0.65	0.48	0.83	0.62	1.88	0.432857	1.88
ENSG00000272196	HIST2H2AA4	histone cluster 2 H2A family member a4 [Source:HGNC Symbol;Acc:HGNC:29668]	564	6.99024	2.80534	0.00166805	0.0181388	yes	up	2222.44	148.3	681.77	374.7	678.96	691.6	1682.91	2763.74	172.5	8.01	73.86	41.36	53.4	62.93	137.23	496.43	78.47	496.43
ENSG00000172789	HOXC5	homeobox C5 [Source:HGNC Symbol;Acc:HGNC:5127]	1805	6.92548	2.79191	0.00719743	0.0483524	yes	up	3.32	1	3.19	6.87	6	3.26	6.78	14	0.05	0.01	0.08	0.19	0.12	0.08	0.14	0.48	0.0957143	0.48
ENSG00000156970	BUB1B	BUB1 mitotic checkpoint serine/threonine kinase B [Source:HGNC Symbol;Acc:HGNC:1149]	3628	6.89501	2.78555	1.62e-05	0.000596182	yes	up	32	11.48	14	36	37	52	49	104	0.84	0.24	0.38	1.26	0.61	1.13	0.52	1.6	0.711429	1.6
ENSG00000078900	TP73	tumor protein p73 [Source:HGNC Symbol;Acc:HGNC:12003]	5192	6.85728	2.77764	0.00132304	0.0155223	yes	up	29.63	9.12	5.05	18.56	6.14	18.43	6.19	40.72	0.26	0.04	0.08	0.33	0.06	0.29	0.08	0.53	0.162857	0.53
ENSG00000240505	TNFRSF13B	TNF receptor superfamily member 13B [Source:HGNC Symbol;Acc:HGNC:18153]	1357	6.84713	2.7755	7.13e-07	4.92e-05	yes	up	135.18	77	81.18	205.95	178.64	255.52	153	497	3.77	1.46	2.96	8.92	5.3	8.62	4.55	31.42	5.08286	31.42
ENSG00000168268	NT5DC2	5'-nucleotidase domain containing 2 [Source:HGNC Symbol;Acc:HGNC:25717]	1877	6.83002	2.77189	5.19e-05	0.00146635	yes	up	111.04	20	70	127	119.29	160.01	98	315	2.31	0.53	1.9	4.21	4.27	4.26	2.47	14.9	2.85	14.9
ENSG00000122952	ZWINT	ZW10 interacting kinetochore protein [Source:HGNC Symbol;Acc:HGNC:13195]	1851	6.81555	2.76883	0.0010611	0.0132215	yes	up	49	48	22	150	92	153	93	278	0.97	0.63	0.5	4.2	2.12	3.7	2.12	12.78	2.03429	12.78
ENSG00000166851	PLK1	polo like kinase 1 [Source:HGNC Symbol;Acc:HGNC:9077]	2160	6.76443	2.75797	7.98e-07	5.36e-05	yes	up	97	62.43	33	120	93	137.97	78	280	1.61	0.72	0.53	2.3	1.26	2.88	1.32	8.6	1.51714	8.6
ENSG00000075218	GTSE1	G2 and S-phase expressed 1 [Source:HGNC Symbol;Acc:HGNC:13698]	2983	6.68795	2.74156	5.23e-06	0.000246619	yes	up	24	11	21	27	20	36	41	81	0.68	0.14	0.46	0.77	0.41	0.71	0.69	1.62	0.551429	1.62
ENSG00000178999	AURKB	aurora kinase B [Source:HGNC Symbol;Acc:HGNC:11390]	1254	6.68322	2.74054	1.52e-06	9e-05	yes	up	75	11	22	38	52	34	51	120	4.15	0.23	1.27	2.07	2.4	1.46	2.04	9.51	1.94571	9.51
ENSG00000211891	IGHE	immunoglobulin heavy constant epsilon [Source:HGNC Symbol;Acc:HGNC:5522]	1485	6.67522	2.73882	2.33e-07	2.05e-05	yes	up	20	13	12	15	30	24	25	62	0.44	0.2	0.38	0.55	0.79	0.73	0.68	2.88	0.538571	2.88
ENSG00000124557	BTN1A1	butyrophilin subfamily 1 member A1 [Source:HGNC Symbol;Acc:HGNC:1135]	2895	6.65206	2.7338	0.0017438	0.0187281	yes	up	10	1	3	11	9	7	10	22	0.1	0.01	0.06	0.18	0.14	0.1	0.13	0.45	0.102857	0.45
ENSG00000099958	DERL3	derlin 3 [Source:HGNC Symbol;Acc:HGNC:14236]	1063	6.63083	2.72919	0.00355678	0.0303825	yes	up	135.45	20.68	67.3	235.24	175.78	350.96	155.94	487.75	3.95	0.43	2.71	11.18	6.24	13.57	6.59	39.49	6.38143	39.49
ENSG00000285427	SOD2-OT1	SOD2 overlapping transcript 1 [Source:HGNC Symbol;Acc:HGNC:53445]	1718	6.57435	2.71685	0.000181217	0.00376261	yes	up	11.52	7.53	7.88	21.15	7.5	12.13	17.54	39.17	0.2	0.09	0.2	0.62	0.16	0.3	0.39	1.44	0.28	1.44
ENSG00000171241	SHCBP1	SHC binding and spindle associated 1 [Source:HGNC Symbol;Acc:HGNC:29547]	5177	6.47547	2.69499	6.72e-08	7.83e-06	yes	up	70.02	26	40.01	74.11	81.14	84.1	94.88	201	0.74	0.1	1.17	1.77	0.79	0.82	1.79	3.14	1.02571	3.14
ENSG00000166428	PLD4	phospholipase D family member 4 [Source:HGNC Symbol;Acc:HGNC:23792]	2007	6.46285	2.69217	6.19e-13	4.3e-10	yes	up	872.18	293.95	603.89	655.3	707.9	786.55	651.75	1974.89	17.77	4.48	17.56	16.89	14.16	17.31	15.52	97.94	14.8129	97.94
ENSG00000131153	GINS2	GINS complex subunit 2 [Source:HGNC Symbol;Acc:HGNC:24575]	2628	6.45138	2.68961	4.99e-07	3.73e-05	yes	up	28	20	32	43	35.67	38	32	102	0.39	0.23	0.5	0.8	0.89	0.61	0.45	2.3	0.552857	2.3
ENSG00000011590	ZBTB32	zinc finger and BTB domain containing 32 [Source:HGNC Symbol;Acc:HGNC:16763]	1960	6.42475	2.68364	0.000424438	0.00707742	yes	up	48	27	25	113	77	116	69	203	0.8	0.28	0.56	3.09	1.44	2.62	1.41	6.73	1.45714	6.73
ENSG00000145386	CCNA2	cyclin A2 [Source:HGNC Symbol;Acc:HGNC:1578]	2797	6.41155	2.68067	3.25e-13	2.42e-10	yes	up	94.57	62.75	69.49	100.4	84.89	106.64	103.64	271.72	0.97	0.46	1.03	1.78	1.09	1.56	1.39	5.78	1.18286	5.78
ENSG00000142627	EPHA2	EPH receptor A2 [Source:HGNC Symbol;Acc:HGNC:3386]	3946	6.3674	2.6707	0.00068512	0.00981582	yes	up	52	7	53	41	44	79	52	139	0.52	0.03	0.7	0.5	0.39	0.8	0.69	2.01	0.518571	2.01
ENSG00000161888	SPC24	SPC24 component of NDC80 kinetochore complex [Source:HGNC Symbol;Acc:HGNC:26913]	633	6.30053	2.65547	0.00178462	0.0190585	yes	up	12.17	8.92	5.21	12.53	32.98	15.27	30.83	49	0.22	0.08	0.09	0.4	0.64	0.27	0.72	2.75	0.345714	2.75
ENSG00000104147	OIP5	Opa interacting protein 5 [Source:HGNC Symbol;Acc:HGNC:20300]	1201	6.28065	2.65091	0.000481878	0.00767984	yes	up	9.7	12.75	5.19	15.33	7.43	14.37	11.87	33.36	0.26	0.31	0.2	0.87	0.24	0.52	0.39	1.9	0.398571	1.9
ENSG00000105251	SHD	Src homology 2 domain containing transforming protein D [Source:HGNC Symbol;Acc:HGNC:30633]	2577	6.27017	2.64851	2.03e-07	1.86e-05	yes	up	37	15	26	19	33	20	21	72	0.7	0.36	0.91	0.78	1.02	0.51	0.74	2.52	0.717143	2.52
ENSG00000216775	AL109918.1	heterogeneous nuclear ribonucleoprotein A/B (HNRNPAB) pseudogene	3757	6.2385	2.6412	0.0007595	0.010613	yes	up	12	3	6	4	5	8	6	18	0.09	0.02	0.07	0.06	0.05	0.09	0.25	0.29	0.09	0.29
ENSG00000162062	TEDC2	tubulin epsilon and delta complex 2 [Source:HGNC Symbol;Acc:HGNC:25849]	1633	6.22514	2.63811	0.0055686	0.0408455	yes	up	5	2	4	7	8	15	15	23	0.11	0.03	0.12	0.19	0.3	0.49	0.32	0.82	0.222857	0.82
ENSG00000137807	KIF23	kinesin family member 23 [Source:HGNC Symbol;Acc:HGNC:6392]	3620	6.19242	2.6305	6.07e-05	0.00165261	yes	up	44	24	20	41	74	56	93	143	0.54	0.19	0.61	0.72	0.97	1.24	1.52	2.73	0.827143	2.73
ENSG00000146072	TNFRSF21	TNF receptor superfamily member 21 [Source:HGNC Symbol;Acc:HGNC:13469]	3595	6.17721	2.62696	0.0005375	0.0082814	yes	up	133	15	120	98.13	99	127	106	287	1.03	0.08	1.35	1.31	0.96	1.41	1.07	4.59	1.03	4.59
ENSG00000148773	MKI67	marker of proliferation Ki-67 [Source:HGNC Symbol;Acc:HGNC:7107]	12716	6.16074	2.6231	0.000121309	0.00281604	yes	up	367	75	243	385	526	504	499	1043	0.83	0.23	0.85	1.9	1.65	1.97	1.53	5.42	1.28	5.42
ENSG00000184897	H1FX	H1 histone family member X [Source:HGNC Symbol;Acc:HGNC:4722]	1516	6.14733	2.61996	6.01e-18	1.57e-14	yes	up	5976.76	3550.84	3767.36	3653.18	6053.25	4393.54	5237.09	13592.9	124.85	51.05	109.84	127.22	152	126.47	136.36	589.74	118.256	589.74
ENSG00000123989	CHPF	chondroitin polymerizing factor [Source:HGNC Symbol;Acc:HGNC:24291]	3028	6.13797	2.61776	2.9e-08	3.93e-06	yes	up	154	142	116	189.93	150	251	154	490	1.74	1.06	1.78	3.73	1.9	3.63	1.9	11.06	2.24857	11.06
ENSG00000239961	LILRA4	leukocyte immunoglobulin like receptor A4 [Source:HGNC Symbol;Acc:HGNC:15503]	1956	6.09624	2.60792	6.28e-05	0.00169783	yes	up	288.06	65.96	194.24	343.26	265.49	453.33	296.32	763.55	6.77	0.9	4.92	11.43	7.94	10.52	7.39	32.09	7.12429	32.09
ENSG00000134532	SOX5	SRY-box transcription factor 5 [Source:HGNC Symbol;Acc:HGNC:11201]	7076	6.01025	2.58742	0.00236586	0.0233849	yes	up	15	4	8	31	19	31	18	50	0.18	0.01	0.2	0.91	0.25	0.49	0.16	0.41	0.314286	0.41
ENSG00000073111	MCM2	minichromosome maintenance complex component 2 [Source:HGNC Symbol;Acc:HGNC:6944]	3434	5.97592	2.57916	3.94e-06	0.000196795	yes	up	262.35	165.34	155.78	398.08	382	522.3	317.97	878.85	2.62	1.07	2.09	5.7	3.96	6.6	3.57	15.8	3.65857	15.8
ENSG00000196517	SLC6A9	solute carrier family 6 member 9 [Source:HGNC Symbol;Acc:HGNC:11056]	2330	5.97377	2.57864	0.000429701	0.00712613	yes	up	9.13	114	4	7	11	13	9.13	26	0.13	0.96	0.05	0.11	0.17	0.2	0.14	0.48	0.251429	0.48
ENSG00000177602	HASPIN	histone H3 associated protein kinase [Source:HGNC Symbol;Acc:HGNC:19682]	2797	5.91337	2.56398	0.00240766	0.0235634	yes	up	28.01	2	9	25	12	22	13	41.96	0.28	0.01	0.13	0.43	0.15	0.32	0.17	0.88	0.212857	0.88
ENSG00000137804	NUSAP1	nucleolar and spindle associated protein 1 [Source:HGNC Symbol;Acc:HGNC:18538]	2263	5.89507	2.55951	3.5e-05	0.00107822	yes	up	112.2	41.93	67.59	169.12	164.96	172.02	173.96	350.71	2.7	0.42	2.03	4.89	3.83	4.24	4.91	14.84	3.28857	14.84
ENSG00000169255	B3GALNT1	beta-1,3-N-acetylgalactosaminyltransferase 1 (globoside blood group) [Source:HGNC Symbol;Acc:HGNC:918]	3392	5.85497	2.54966	0.00018918	0.00388606	yes	up	20.24	8	17	23	25	47	27	65	0.2	0.09	0.19	0.78	0.47	0.65	0.29	2.5	0.381429	2.5
ENSG00000183153	GJD3	gap junction protein delta 3 [Source:HGNC Symbol;Acc:HGNC:19147]	4086	5.84773	2.54788	0.00334494	0.0292486	yes	up	14.24	15.46	7.85	5.55	9.85	4.32	8.83	27.03	0.1	0.07	0.08	0.06	0.08	0.04	0.08	0.38	0.0728571	0.38
ENSG00000185818	NAT8L	N-acetyltransferase 8 like [Source:HGNC Symbol;Acc:HGNC:26742]	5870	5.78996	2.53355	0.00374881	0.0313846	yes	up	12	11	11	24	11	38	9	46	0.06	0.04	0.07	0.19	0.07	0.26	0.06	0.46	0.107143	0.46
ENSG00000166265	CYYR1	cysteine and tyrosine rich 1 [Source:HGNC Symbol;Acc:HGNC:16274]	3099	5.6952	2.50975	0.000519791	0.00809409	yes	up	10	7	8	14	9	19	8	29	0.09	0.05	0.11	0.22	0.1	0.33	0.1	0.55	0.142857	0.55
ENSG00000171320	ESCO2	establishment of sister chromatid cohesion N-acetyltransferase 2 [Source:HGNC Symbol;Acc:HGNC:27230]	3754	5.60684	2.48719	3.76e-06	0.000188675	yes	up	28.29	13.32	14.38	27	24.7	36.67	39.47	68.45	0.25	0.08	0.17	0.42	0.28	0.49	0.52	1.37	0.315714	1.37
ENSG00000117215	PLA2G2D	phospholipase A2 group IID [Source:HGNC Symbol;Acc:HGNC:9033]	2651	5.56339	2.47597	0.000112104	0.00266771	yes	up	13.97	6.01	5	9	13	15	9	26	0.19	0.05	0.12	0.19	0.17	0.28	0.18	0.58	0.168571	0.58
ENSG00000285932	AL133353.2	novel transcript	1971	5.55365	2.47344	0.000113892	0.00270101	yes	up	41.31	12.36	9.62	16.7	13.04	11.91	15.01	43.32	0.62	0.13	0.21	0.42	0.24	0.25	0.29	1.35	0.308571	1.35
ENSG00000260018	AC040169.1	novel transcript, antisense to MBTPS1	521	5.49532	2.4582	0.00118613	0.0144092	yes	up	19	8	6	6	10	7	5	22	1.69	0.49	0.74	0.74	0.87	0.71	0.45	4.62	0.812857	4.62
ENSG00000088882	CPXM1	carboxypeptidase X, M14 family member 1 [Source:HGNC Symbol;Acc:HGNC:15771]	2376	5.49378	2.4578	0.000478214	0.00763311	yes	up	16	16	10	25	9	22	18	44	0.19	0.14	0.18	0.52	0.14	0.38	0.28	1.11	0.261429	1.11
ENSG00000160888	IER2	immediate early response 2 [Source:HGNC Symbol;Acc:HGNC:28871]	2934	5.39013	2.43032	3.46e-05	0.0010729	yes	up	32100.6	5052.76	7102.51	10294.6	18165.2	17635.1	23034.6	37670.6	443.93	49.15	141.72	240.81	308.76	342.12	406.92	1087.13	276.201	1087.13
ENSG00000090530	P3H2	prolyl 3-hydroxylase 2 [Source:HGNC Symbol;Acc:HGNC:19317]	3477	5.387	2.42948	0.000383771	0.00655489	yes	up	36	7	32	36.01	31	35	51	82	0.61	0.17	0.65	0.92	0.4	0.84	1.22	1.74	0.687143	1.74
ENSG00000177606	JUN	Jun proto-oncogene, AP-1 transcription factor subunit [Source:HGNC Symbol;Acc:HGNC:6204]	3257	5.37047	2.42505	0.00243579	0.0236535	yes	up	30281	21546	13878	7304	8521	12281	8400	38367	260.89	131.51	174.31	108.18	91.99	151.24	94.11	682.73	144.604	682.73
ENSG00000211753	TRBV28	T cell receptor beta variable 28 [Source:HGNC Symbol;Acc:HGNC:12209]	364	5.36079	2.42245	0.00103524	0.0130177	yes	up	141.99	201.73	50.98	146.76	89.91	154.59	106.35	339.84	26.23	24.89	12.39	31.11	13.26	26.76	16.25	174.92	21.5557	174.92
ENSG00000143603	KCNN3	potassium calcium-activated channel subfamily N member 3 [Source:HGNC Symbol;Acc:HGNC:6292]	13057	5.33125	2.41447	0.000456408	0.0073697	yes	up	17.54	5	18.35	18.12	18.03	30.07	16	44	0.1	0.01	0.05	0.26	0.15	0.26	0.12	0.94	0.135714	0.94
ENSG00000143228	NUF2	NUF2 component of NDC80 kinetochore complex [Source:HGNC Symbol;Acc:HGNC:14621]	1964	5.28789	2.40269	9.11e-06	0.000382233	yes	up	36	21	19	48	48	55	51	98	1.25	0.22	0.43	2.14	0.95	1.65	1.48	3.19	1.16	3.19
ENSG00000147889	CDKN2A	cyclin dependent kinase inhibitor 2A [Source:HGNC Symbol;Acc:HGNC:1787]	880	5.26955	2.39768	0.000919885	0.0120603	yes	up	92	22.88	47.2	19.85	22.9	42.77	26.67	94.51	3.53	0.76	2.51	1.5	0.97	2.28	1.16	6.77	1.81571	6.77
ENSG00000115902	SLC1A4	solute carrier family 1 member 4 [Source:HGNC Symbol;Acc:HGNC:10942]	4563	5.25571	2.39388	9.81e-09	1.64e-06	yes	up	604	150	324	299	357.75	466	317	866	4.1	0.66	2.8	3.57	2.95	5.19	2.6	14.82	3.12429	14.82
ENSG00000165312	OTUD1	OTU deubiquitinase 1 [Source:HGNC Symbol;Acc:HGNC:27346]	2933	5.23152	2.38723	9.5e-09	1.6e-06	yes	up	3793	1562	1987	1393	1804	1927	1885	5029	37.24	10.67	27.72	23.38	21.94	26.84	23.9	101.64	24.5271	101.64
ENSG00000111206	FOXM1	forkhead box M1 [Source:HGNC Symbol;Acc:HGNC:3818]	3475	5.22132	2.38441	5.04e-08	6.14e-06	yes	up	134.08	84.3	77.36	77.62	76.73	94.15	64.27	217.47	1.56	0.93	1.54	1.42	1.31	2	1.03	3.97	1.39857	3.97
ENSG00000088827	SIGLEC1	sialic acid binding Ig like lectin 1 [Source:HGNC Symbol;Acc:HGNC:11127]	6720	5.21584	2.3829	0.00727722	0.0487113	yes	up	733	35	426	347	339	470	314	893	3.17	0.11	2.67	2.72	1.88	3.06	1.81	8.05	2.20286	8.05
ENSG00000272968	RBAK-RBAKDN	RBAK-RBAKDN readthrough [Source:HGNC Symbol;Acc:HGNC:42971]	1001	5.18171	2.37343	0.000104118	0.00252377	yes	up	155.25	35.17	69.01	97.73	98.8	187.33	191.2	277.97	1.46	0.7	2.14	2.16	1.84	3.77	3.49	5.09	2.22286	5.09
ENSG00000152192	POU4F1	POU class 4 homeobox 1 [Source:HGNC Symbol;Acc:HGNC:9218]	4539	5.18079	2.37317	0.00132546	0.0155263	yes	up	21	10	8	5	7	9	10	24	0.13	0.04	0.07	0.05	0.05	0.08	0.08	0.3	0.0714286	0.3
ENSG00000154839	SKA1	spindle and kinetochore associated complex subunit 1 [Source:HGNC Symbol;Acc:HGNC:28109]	979	5.15756	2.36669	7.09e-05	0.0018576	yes	up	42.77	37.2	31.94	34.64	29.92	29.82	20.37	82	0.49	0.26	0.53	0.66	0.37	0.42	0.26	2.16	0.427143	2.16
ENSG00000136425	CIB2	calcium and integrin binding family member 2 [Source:HGNC Symbol;Acc:HGNC:24579]	1499	5.11589	2.35499	3.35e-08	4.42e-06	yes	up	42.8	30.89	25	29	38	47.84	32	85	1.12	0.57	1.03	1.93	1.21	1.81	1.07	5.68	1.24857	5.68
ENSG00000124615	MOCS1	molybdenum cofactor synthesis 1 [Source:HGNC Symbol;Acc:HGNC:7190]	4143	5.11307	2.35419	0.00238665	0.0234748	yes	up	22.54	33.98	9.82	18.16	21.49	15.41	16.96	50	0.17	0.19	0.09	0.22	0.21	0.36	0.35	1.14	0.227143	1.14
ENSG00000198794	SCAMP5	secretory carrier membrane protein 5 [Source:HGNC Symbol;Acc:HGNC:30386]	3400	5.08591	2.34651	0.000397366	0.00674551	yes	up	159	33	150	174	180	204	162	361	2.6	0.24	2.63	3.78	2.18	3.44	2.38	9.1	2.46429	9.1
ENSG00000287979	AC253572.2	novel transcript	1312	5.05666	2.33818	0.00157716	0.0174793	yes	up	284.57	141	167.59	80.55	87.09	88.99	86.02	326.99	6.85	2.4	5.79	3.18	2.49	2.92	2.56	16.66	3.74143	16.66
ENSG00000164687	FABP5	fatty acid binding protein 5 [Source:HGNC Symbol;Acc:HGNC:3560]	676	5.04421	2.33463	1.57e-09	3.57e-07	yes	up	183	90	141	155	235.99	203.05	204.87	411	10.84	3.58	11.29	13.39	14.55	14.45	13.09	53.54	11.5986	53.54
ENSG00000167618	LAIR2	leukocyte associated immunoglobulin like receptor 2 [Source:HGNC Symbol;Acc:HGNC:6478]	665	5.04148	2.33385	0.000883335	0.0117789	yes	up	171.24	272	71	137.41	225.79	165.95	177.35	435.43	13.02	14.58	6.97	13.25	17.96	13.78	15.02	71.87	13.5114	71.87
ENSG00000157470	FAM81A	family with sequence similarity 81 member A [Source:HGNC Symbol;Acc:HGNC:28379]	3458	4.99748	2.3212	7.48e-05	0.00193356	yes	up	28	5	13	20	22	26	18	43	0.64	0.1	0.22	0.66	0.48	0.84	0.38	3.06	0.474286	3.06
ENSG00000144354	CDCA7	cell division cycle associated 7 [Source:HGNC Symbol;Acc:HGNC:14628]	2778	4.99457	2.32036	1.58e-17	3.67e-14	yes	up	228	83	111	145	143	146	144	331	2.72	0.62	2	2.95	1.98	2.38	2.22	7.74	2.12429	7.74
ENSG00000171992	SYNPO	synaptopodin [Source:HGNC Symbol;Acc:HGNC:30672]	5098	4.98724	2.31824	0.000207754	0.00412756	yes	up	237	73.24	95.17	323.01	276	309.22	220	499	1.13	0.25	0.65	2.72	1.73	2.24	1.45	5.14	1.45286	5.14
ENSG00000099860	GADD45B	growth arrest and DNA damage inducible beta [Source:HGNC Symbol;Acc:HGNC:4096]	765	4.96668	2.31228	0.000555576	0.00845368	yes	up	6795	974	1731	1331	1516	1853	1895	4900	168.28	16.22	60.05	51.65	42.06	59.94	54.01	259.34	64.6014	259.34
ENSG00000132518	GUCY2D	guanylate cyclase 2D, retinal [Source:HGNC Symbol;Acc:HGNC:4689]	3698	4.93409	2.30278	0.00221563	0.0223558	yes	up	19	3	10	17.84	26.89	22	13	36	0.14	0.02	0.11	0.44	0.49	0.64	0.13	0.56	0.281429	0.56
ENSG00000167476	JSRP1	junctional sarcoplasmic reticulum protein 1 [Source:HGNC Symbol;Acc:HGNC:24963]	1138	4.92338	2.29965	6.48e-05	0.00173604	yes	up	48.31	12.45	28.29	18.63	20.72	22.09	21.61	55.75	2.03	0.34	1.63	1.01	0.96	0.91	0.9	3.6	1.11143	3.6
ENSG00000140284	SLC27A2	solute carrier family 27 member 2 [Source:HGNC Symbol;Acc:HGNC:10996]	2384	4.91249	2.29646	0.000968572	0.0124943	yes	up	30	7	26	23	42	22	43	63	0.36	0.11	0.45	0.64	0.99	0.4	0.77	1.58	0.531429	1.58
ENSG00000173894	CBX2	chromobox 2 [Source:HGNC Symbol;Acc:HGNC:1552]	4628	4.9052	2.29431	0.00309482	0.0278802	yes	up	14	11	7	29	32	35	25	50	0.11	0.05	0.06	0.4	0.53	0.53	0.29	0.61	0.281429	0.61
ENSG00000127423	AUNIP	aurora kinase A and ninein interacting protein [Source:HGNC Symbol;Acc:HGNC:28363]	1392	4.88148	2.28732	0.0010893	0.0134854	yes	up	12.01	11	13	9.07	17	8.03	16	29	0.19	0.12	0.43	0.37	0.29	0.22	0.28	0.83	0.271429	0.83
ENSG00000158050	DUSP2	dual specificity phosphatase 2 [Source:HGNC Symbol;Acc:HGNC:3068]	1685	4.88124	2.28725	2.3e-06	0.000126382	yes	up	4265	1309	1928	1731	2315	1708	1292	4673	102.75	21.06	61.33	65.94	61.38	51.83	35.8	196.96	57.1557	196.96
ENSG00000125869	LAMP5	lysosomal associated membrane protein family member 5 [Source:HGNC Symbol;Acc:HGNC:16097]	1810	4.86408	2.28217	0.006701	0.0460716	yes	up	89	8	29.51	93	81	100	94	153	1.54	0.09	0.74	2.58	1.63	2.3	1.96	5.36	1.54857	5.36
ENSG00000259316	AC087632.2	novel protein	1033	4.8417	2.27551	0.000233144	0.00448431	yes	up	34.89	8.18	22.67	21.98	16.26	17.48	27.78	48.03	2.53	0.2	0.73	2.47	0.9	1.02	1.43	8.89	1.32571	8.89
ENSG00000260027	HOXB7	homeobox B7 [Source:HGNC Symbol;Acc:HGNC:5118]	1363	4.83584	2.27377	0.00500826	0.0381866	yes	up	7	5	5	7.84	6	7	14	17	0.16	0.09	0.17	0.43	0.25	0.22	0.61	0.83	0.275714	0.83
ENSG00000066279	ASPM	abnormal spindle microtubule assembly [Source:HGNC Symbol;Acc:HGNC:19048]	10863	4.81294	2.26692	0.000782246	0.0108422	yes	up	88	17	26	82	71	101	93	147	0.32	0.05	0.13	0.46	0.28	0.45	0.4	1.22	0.298571	1.22
ENSG00000184979	USP18	ubiquitin specific peptidase 18 [Source:HGNC Symbol;Acc:HGNC:12616]	1858	4.80285	2.26389	4.29e-05	0.00126241	yes	up	155	158	81.87	218.6	167.55	274.62	171.65	404	2.48	1.79	1.89	5.88	3.28	6.14	3.48	13.51	3.56286	13.51
ENSG00000101187	SLCO4A1	solute carrier organic anion transporter family member 4A1 [Source:HGNC Symbol;Acc:HGNC:10953]	2716	4.75927	2.25074	2.53e-05	0.00083754	yes	up	26	14	17	25	15	27	19	46	0.48	0.27	0.79	0.56	0.36	0.67	0.54	1.95	0.524286	1.95
ENSG00000155760	FZD7	frizzled class receptor 7 [Source:HGNC Symbol;Acc:HGNC:4045]	3859	4.74266	2.2457	0.00653009	0.0452704	yes	up	15	4	8	9	6	23	9	23	0.11	0.02	0.08	0.11	0.05	0.24	0.08	0.34	0.0985714	0.34
ENSG00000051341	POLQ	DNA polymerase theta [Source:HGNC Symbol;Acc:HGNC:9186]	9055	4.71011	2.23576	6.33e-07	4.49e-05	yes	up	45	20	25	41	36	56	45	84	0.14	0.04	0.16	0.31	0.21	0.34	0.51	0.78	0.244286	0.78
ENSG00000085840	ORC1	origin recognition complex subunit 1 [Source:HGNC Symbol;Acc:HGNC:8487]	3121	4.70426	2.23397	5.91e-09	1.09e-06	yes	up	67	37	28	46	43	46	38	96	0.61	0.24	0.37	0.72	0.49	0.59	0.45	1.8	0.495714	1.8
ENSG00000011426	ANLN	anillin actin binding protein [Source:HGNC Symbol;Acc:HGNC:14082]	4731	4.69647	2.23158	4.16e-05	0.00123312	yes	up	31	11	18	24	33	18	35	53	0.34	0.14	0.23	0.39	0.28	0.34	0.47	0.73	0.312857	0.73
ENSG00000270673	YTHDF3-AS1	YTHDF3 antisense RNA 1 (head to head) [Source:HGNC Symbol;Acc:HGNC:48728]	718	4.66847	2.22295	0.000538994	0.00829828	yes	up	25	9	11	9	16	8	13	28	1.33	0.34	0.83	0.73	0.93	0.53	0.78	3.31	0.781429	3.31
ENSG00000163666	HESX1	HESX homeobox 1 [Source:HGNC Symbol;Acc:HGNC:4877]	1308	4.6626	2.22114	0.00542518	0.0401175	yes	up	8	3	4	7	6	8	6	13	0.3	0.13	0.2	0.46	0.29	0.37	0.32	1.24	0.295714	1.24
ENSG00000073282	TP63	tumor protein p63 [Source:HGNC Symbol;Acc:HGNC:15979]	4944	4.65252	2.21801	0.00254017	0.0243459	yes	up	18	4	14	16	22.96	30	29	41	0.2	0.02	0.25	0.32	0.38	0.33	0.31	0.52	0.258571	0.52
ENSG00000127074	RGS13	regulator of G protein signaling 13 [Source:HGNC Symbol;Acc:HGNC:9995]	1518	4.64278	2.21499	0.00288802	0.02658	yes	up	9	3	5	8	10	9	8	16	0.17	0.02	0.1	0.17	0.21	0.22	0.21	0.7	0.157143	0.7
ENSG00000101210	EEF1A2	eukaryotic translation elongation factor 1 alpha 2 [Source:HGNC Symbol;Acc:HGNC:3192]	1586	4.59454	2.19992	0.000898631	0.0118562	yes	up	15.02	4.74	13.03	11.17	10.65	16.85	19.35	28	0.2	0.05	0.28	0.45	0.21	0.35	0.32	1.31	0.265714	1.31
ENSG00000149554	CHEK1	checkpoint kinase 1 [Source:HGNC Symbol;Acc:HGNC:1925]	1670	4.57424	2.19353	3.57e-09	7.16e-07	yes	up	110	58	67.39	75	64	75.01	67	160	1.81	0.57	1.67	2.08	1.81	1.77	1.83	5.08	1.64857	5.08
ENSG00000164087	POC1A	POC1 centriolar protein A [Source:HGNC Symbol;Acc:HGNC:24488]	1936	4.56529	2.19071	0.00103538	0.0130177	yes	up	63	11	26	50	63	34	72	94	0.95	0.12	0.57	1.26	1.17	0.72	1.4	2.96	0.884286	2.96
ENSG00000124721	DNAH8	dynein axonemal heavy chain 8 [Source:HGNC Symbol;Acc:HGNC:2952]	14663	4.5635	2.19014	0.00168638	0.018281	yes	up	48	5	25	22	31	31	18	53	0.09	0.01	0.07	0.16	0.29	0.08	0.05	0.2	0.107143	0.2
ENSG00000104738	MCM4	minichromosome maintenance complex component 4 [Source:HGNC Symbol;Acc:HGNC:6947]	3157	4.52387	2.17756	2.65e-21	1.38e-17	yes	up	609.01	247	270	431.98	466.43	496.84	459	890	9.8	2.22	5.51	8.27	5.27	5.84	6.59	18.64	6.21429	18.64
ENSG00000115718	PROC	protein C, inactivator of coagulation factors Va and VIIIa [Source:HGNC Symbol;Acc:HGNC:9451]	1586	4.51516	2.17478	0.00617976	0.0438175	yes	up	29	4	4	10	18	10	14	25	1.11	0.11	0.11	0.84	0.96	0.46	0.65	2.25	0.605714	2.25
ENSG00000188486	H2AFX	H2A histone family member X [Source:HGNC Symbol;Acc:HGNC:4739]	1614	4.49297	2.16767	5.09e-06	0.000241741	yes	up	309	144	218	342	328	512	334	656	6.02	1.99	6.15	11.19	7.77	13.84	8.18	26.95	7.87714	26.95
ENSG00000253958	CLDN23	claudin 23 [Source:HGNC Symbol;Acc:HGNC:17591]	2160	4.47857	2.16304	0.00658527	0.0454709	yes	up	15	7	11	9	31	23	33	38	0.2	0.07	0.21	0.21	0.52	0.44	0.57	1.07	0.317143	1.07
ENSG00000074842	MYDGF	myeloid derived growth factor [Source:HGNC Symbol;Acc:HGNC:16948]	713	4.41325	2.14184	1.72e-09	3.7e-07	yes	up	1097	536	708	1037	1296.29	1311	1171.39	2109	38.43	12.57	33.81	55.09	49.6	57.82	46.77	150.72	42.0129	150.72
ENSG00000169116	PARM1	prostate androgen-regulated mucin-like protein 1 [Source:HGNC Symbol;Acc:HGNC:24536]	5011	4.39485	2.13582	0.00132798	0.0155436	yes	up	151	53	64	193	195	281	198	324	0.88	0.21	0.51	1.84	1.35	2.22	1.43	3.74	1.20571	3.74
ENSG00000170456	DENND5B	DENN domain containing 5B [Source:HGNC Symbol;Acc:HGNC:28338]	4291	4.34426	2.11911	6.75e-06	0.000302026	yes	up	297.07	125	133	338	303.05	372.6	296.42	534	1.24	0.25	0.64	2	1.41	1.79	1.22	3.72	1.22143	3.72
ENSG00000183779	ZNF703	zinc finger protein 703 [Source:HGNC Symbol;Acc:HGNC:25883]	3316	4.33273	2.11528	0.000435476	0.00718839	yes	up	611	120	480	372	631	511	571	943	5.16	0.72	5.87	5.41	6.69	6.18	6.28	16.46	5.18714	16.46
ENSG00000078399	HOXA9	homeobox A9 [Source:HGNC Symbol;Acc:HGNC:5109]	2064	4.30481	2.10595	0.00161787	0.0177572	yes	up	17.87	10	8	24	21	27	32	40	0.32	0.1	0.3	0.72	0.63	0.72	1.1	1.45	0.555714	1.45
ENSG00000004468	CD38	CD38 molecule [Source:HGNC Symbol;Acc:HGNC:1667]	5620	4.2962	2.10306	1.08e-05	0.000433565	yes	up	1233.01	565	553	1492.53	1081.07	1579.98	1067.05	2157	6.94	2.19	4.87	18.81	8.18	13.72	8.56	27.38	9.03857	27.38
ENSG00000085831	TTC39A	tetratricopeptide repeat domain 39A [Source:HGNC Symbol;Acc:HGNC:18657]	2790	4.25836	2.0903	0.0016413	0.0179318	yes	up	39.99	24	19	15	14	23	14.02	43	0.49	0.25	0.61	0.54	0.56	0.51	0.41	2.2	0.481429	2.2
ENSG00000124507	PACSIN1	protein kinase C and casein kinase substrate in neurons 1 [Source:HGNC Symbol;Acc:HGNC:8570]	4286	4.23965	2.08395	1.12e-07	1.15e-05	yes	up	205	107	161	200	210	282	208	393	1.4	0.54	1.75	3.23	1.82	2.75	1.95	5.2	1.92	5.2
ENSG00000145088	EAF2	ELL associated factor 2 [Source:HGNC Symbol;Acc:HGNC:23115]	960	4.20583	2.07239	2.96e-05	0.00094606	yes	up	389	166	169	439	535	361	400	681	14.14	4.12	8.77	25.28	21.85	16.75	16.82	51.67	15.39	51.67
ENSG00000128228	SDF2L1	stromal cell derived factor 2 like 1 [Source:HGNC Symbol;Acc:HGNC:10676]	825	4.15856	2.05609	2.31e-12	1.27e-09	yes	up	618	353	364	417	462	585	396	899	27.6	10.96	23.17	28.32	22.66	33.3	20.16	85.85	23.7386	85.85
ENSG00000070915	SLC12A3	solute carrier family 12 member 3 [Source:HGNC Symbol;Acc:HGNC:10912]	5567	4.14216	2.05038	0.00269851	0.0254194	yes	up	28	12	21	42.07	33	62.27	30	63	0.29	0.09	0.18	0.61	0.27	0.83	0.37	0.84	0.377143	0.84
ENSG00000143184	XCL1	X-C motif chemokine ligand 1 [Source:HGNC Symbol;Acc:HGNC:10645]	1227	4.11846	2.0421	0.000885441	0.0117789	yes	up	128.83	33.65	45.61	97.47	75.53	183.46	83.68	171.72	3.37	0.62	1.71	4.16	2.33	6.49	2.68	9.52	3.05143	9.52
ENSG00000029153	ARNTL2	aryl hydrocarbon receptor nuclear translocator like 2 [Source:HGNC Symbol;Acc:HGNC:18984]	2291	4.09534	2.03398	0.00455505	0.035751	yes	up	33.66	9	24.99	46	65.5	49.09	48.66	75	0.22	0.03	0.14	0.92	0.46	0.53	0.43	1.95	0.39	1.95
ENSG00000065485	PDIA5	protein disulfide isomerase family A member 5 [Source:HGNC Symbol;Acc:HGNC:24811]	1844	4.08708	2.03107	9.73e-06	0.000400796	yes	up	174.17	81.04	98	186.18	216.79	236.78	223	329	3.1	1.02	2.32	5.61	4.51	5.66	4.79	11.1	3.85857	11.1
ENSG00000126709	IFI6	interferon alpha inducible protein 6 [Source:HGNC Symbol;Acc:HGNC:4054]	822	4.08235	2.0294	1.46e-07	1.44e-05	yes	up	1718	644	673	1404	1704	1598	1615	2491	76.44	20.13	42.53	96.74	84.6	91.27	83.22	242.48	70.7043	242.48
ENSG00000107719	PALD1	phosphatase domain containing paladin 1 [Source:HGNC Symbol;Acc:HGNC:23530]	4610	4.0763	2.02726	0.000727887	0.0102811	yes	up	43	21	31	70	35	60	48	85	0.26	0.09	0.27	0.72	0.26	0.52	0.38	1.04	0.357143	1.04
ENSG00000117632	STMN1	stathmin 1 [Source:HGNC Symbol;Acc:HGNC:6510]	948	4.06104	2.02185	0.000138125	0.00309276	yes	up	645.13	530.55	341.27	965.13	866.51	1139.44	907.97	1477	12.52	7.03	10.62	44.23	29.07	42.81	31.96	72.22	25.4629	72.22
ENSG00000127589	TUBBP1	tubulin beta pseudogene 1 [Source:HGNC Symbol;Acc:HGNC:12414]	1646	4.06051	2.02166	0.00118707	0.014412	yes	up	32.69	10.2	16.18	12.8	13.68	13.91	12.05	30.29	0.6	0.13	0.43	0.39	0.31	0.35	0.28	1.17	0.355714	1.17
ENSG00000101003	GINS1	GINS complex subunit 1 [Source:HGNC Symbol;Acc:HGNC:28980]	3311	4.03602	2.01294	0.00011445	0.00270501	yes	up	33	19.11	27	40	32	51.4	32.07	64	0.35	0.17	0.33	0.58	0.34	0.62	0.35	1.57	0.391429	1.57
ENSG00000162337	LRP5	LDL receptor related protein 5 [Source:HGNC Symbol;Acc:HGNC:6697]	5177	4.02896	2.01041	0.00331864	0.0291041	yes	up	48	42	45	100	58	123	50	129	0.9	0.9	0.42	1.04	0.81	1.64	0.51	2.23	0.888571	2.23
ENSG00000124772	CPNE5	copine 5 [Source:HGNC Symbol;Acc:HGNC:2318]	3342	4.00059	2.00021	0.00101542	0.0128992	yes	up	633	190	334	860	709	935	632	1127	7.99	1.78	5.83	21.11	11.48	17.33	10.72	34.72	10.8914	34.72
ENSG00000155660	PDIA4	protein disulfide isomerase family A member 4 [Source:HGNC Symbol;Acc:HGNC:30167]	2921	3.98415	1.99427	4.01e-06	0.000199574	yes	up	2494	1287	1595	2875	3253	3554	3059	4813	27.68	10.03	26.23	53.05	42.49	54.19	41.21	101.98	36.4114	101.98
ENSG00000136457	CHAD	chondroadherin [Source:HGNC Symbol;Acc:HGNC:1909]	1739	3.9794	1.99255	0.00562218	0.041132	yes	up	27	14	28	51	26	58	28	63	0.48	0.19	0.85	1.5	0.78	1.42	0.76	2.32	0.854286	2.32
ENSG00000164611	PTTG1	PTTG1 regulator of sister chromatid separation, securin [Source:HGNC Symbol;Acc:HGNC:9690]	1070	3.97649	1.9915	4.08e-05	0.00121925	yes	up	269	79	56	100	89	118	108	207	13.78	2.71	3.92	7.99	5.07	7.85	6.73	24.49	6.86429	24.49
ENSG00000268583	AC011466.1	novel transcript, antisense to CARD8	2175	3.96721	1.98812	0.00173898	0.0187052	yes	up	76.88	69	42.59	90.39	131.88	40.5	85.24	145.99	1.03	0.73	0.82	2.45	2.67	0.77	1.7	5.39	1.45286	5.39
ENSG00000100206	DMC1	DNA meiotic recombinase 1 [Source:HGNC Symbol;Acc:HGNC:2927]	2269	3.95602	1.98405	0.00479226	0.0370409	yes	up	11.24	6.05	13.42	9.26	9.86	11.85	12.84	20	0.17	0.07	0.27	0.92	0.18	0.55	0.23	1.35	0.341429	1.35
ENSG00000092853	CLSPN	claspin [Source:HGNC Symbol;Acc:HGNC:19715]	8512	3.95361	1.98317	5.88e-06	0.000270381	yes	up	94.21	53.88	68.31	40.24	73.51	82.16	73.13	130	0.52	0.25	0.46	0.36	0.48	0.56	0.76	0.99	0.484286	0.99
ENSG00000109501	WFS1	wolframin ER transmembrane glycoprotein [Source:HGNC Symbol;Acc:HGNC:12762]	3255	3.94614	1.98044	7.6e-07	5.18e-05	yes	up	103	69	53	111	102	122	90	173	1.06	0.38	0.7	2.37	1.27	1.54	1.13	3.21	1.20714	3.21
ENSG00000163687	DNASE1L3	deoxyribonuclease 1 like 3 [Source:HGNC Symbol;Acc:HGNC:2959]	1414	3.93889	1.97779	0.00223716	0.0225185	yes	up	50	10	18	51	47	56	43	70	1.27	0.29	0.7	1.83	1.28	1.88	1.76	3.35	1.28714	3.35
ENSG00000260805	AC092803.1	novel transcript	1899	3.92662	1.97329	0.000215632	0.00422866	yes	up	34	19	21	29	56	45	45	65	0.53	0.21	0.47	0.76	1.07	0.98	0.89	2.12	0.701429	2.12
ENSG00000225492	GBP1P1	guanylate binding protein 1 pseudogene 1 [Source:HGNC Symbol;Acc:HGNC:39561]	1740	3.92473	1.97259	2.66e-06	0.000142094	yes	up	152.13	36.11	54.11	60.02	70.29	67.9	81.92	132.15	2.59	0.41	1.26	1.66	1.46	1.59	1.73	4.19	1.52857	4.19
ENSG00000130300	PLVAP	plasmalemma vesicle associated protein [Source:HGNC Symbol;Acc:HGNC:13635]	2290	3.91698	1.96974	0.000826171	0.0112969	yes	up	31	261	23	12	31	26	30	48	0.39	2.62	0.49	0.26	0.48	0.46	0.49	1.26	0.741429	1.26
ENSG00000166123	GPT2	glutamic--pyruvic transaminase 2 [Source:HGNC Symbol;Acc:HGNC:18062]	3992	3.86771	1.95148	6.02e-05	0.00164137	yes	up	89.27	41.09	48.23	112.82	81.36	111.59	80.9	146	0.77	0.35	0.9	1.47	0.79	1.23	0.79	2.46	0.9	2.46
ENSG00000010030	ETV7	ETS variant 7 [Source:HGNC Symbol;Acc:HGNC:18160]	1605	3.86409	1.95013	0.000797904	0.0109862	yes	up	108	14	38	46	52	45	64	90	2.16	0.19	1.18	1.5	1.21	1.22	1.61	3.65	1.29571	3.65
ENSG00000111665	CDCA3	cell division cycle associated 3 [Source:HGNC Symbol;Acc:HGNC:14624]	1327	3.84444	1.94277	5.52e-05	0.00153695	yes	up	42.75	20	19.59	40.38	40.39	25.34	29.81	56	0.73	0.18	0.42	1.54	0.87	0.78	0.64	3.72	0.737143	3.72
ENSG00000112232	KHDRBS2	KH RNA binding domain containing, signal transduction associated 2 [Source:HGNC Symbol;Acc:HGNC:18114]	2329	3.84381	1.94254	0.00431124	0.0343416	yes	up	27	9.46	14	36	29	40	18	44	0.34	0.08	0.25	0.76	0.45	0.7	0.29	1.14	0.41	1.14
ENSG00000186185	KIF18B	kinesin family member 18B [Source:HGNC Symbol;Acc:HGNC:27102]	4088	3.83822	1.94044	0.00167602	0.0181875	yes	up	26.39	10.99	28.38	36.55	35.46	33.16	25.15	51	0.17	0.05	0.37	0.42	0.3	0.42	0.22	0.7	0.278571	0.7
ENSG00000105492	SIGLEC6	sialic acid binding Ig like lectin 6 [Source:HGNC Symbol;Acc:HGNC:10875]	3647	3.78869	1.9217	4.4e-05	0.00128835	yes	up	144.76	74.91	115.56	154.07	211.65	205.56	214.98	284.58	1.5	0.49	1.49	2.28	2.42	3.39	2.47	5.47	2.00571	5.47
ENSG00000169715	MT1E	metallothionein 1E [Source:HGNC Symbol;Acc:HGNC:7397]	746	3.76845	1.91397	0.00469371	0.0365094	yes	up	28.23	17	19.05	41	50	69	52	69	1.55	0.64	1.47	4.44	3.69	5.81	3.51	9	3.01571	9
ENSG00000255422	AP002954.1	novel transcript	915	3.75886	1.9103	0.00582039	0.0421145	yes	up	41	6	29	25	21	41	31	48	1.56	0.16	1.57	1.5	0.91	2.04	1.45	3.95	1.31286	3.95
ENSG00000151725	CENPU	centromere protein U [Source:HGNC Symbol;Acc:HGNC:21348]	2494	3.75714	1.90964	9.13e-05	0.00229597	yes	up	137.44	65.71	37.41	129.42	97.3	108.34	83.02	163.15	2.56	0.81	0.74	3.39	2.47	2.2	1.37	4.66	1.93429	4.66
ENSG00000019582	CD74	CD74 molecule [Source:HGNC Symbol;Acc:HGNC:1697]	1727	3.73405	1.90074	2.57e-05	0.000844091	yes	up	72673.9	22002.9	44293.2	65307.2	76569.4	79134.9	67416.1	105089	1897.91	380.19	1571.87	2586.92	2216.79	2623.7	2025.56	7046.94	1900.42	7046.94
ENSG00000198178	CLEC4C	C-type lectin domain family 4 member C [Source:HGNC Symbol;Acc:HGNC:13258]	1314	3.73076	1.89947	0.00610878	0.0434392	yes	up	142	22	58	62	139	100	170	164	4.51	0.47	2.33	2.83	5.96	4.26	7.86	10.35	4.03143	10.35
ENSG00000188010	MORN2	MORN repeat containing 2 [Source:HGNC Symbol;Acc:HGNC:30166]	706	3.72479	1.89716	0.00387123	0.032068	yes	up	61	9	24	34	45	24	54	60	3.26	0.34	1.8	2.64	2.51	1.56	3.13	7.12	2.17714	7.12
ENSG00000131401	NAPSB	napsin B aspartic peptidase, pseudogene [Source:HGNC Symbol;Acc:HGNC:13396]	1343	3.72025	1.8954	0.00483014	0.0372233	yes	up	1678.97	370	925.95	1697.56	2526.27	2135.76	2318.39	2803.94	42.65	7.09	33.84	73.99	77.34	79.96	77.9	143.42	56.11	143.42
ENSG00000136010	ALDH1L2	aldehyde dehydrogenase 1 family member L2 [Source:HGNC Symbol;Acc:HGNC:26777]	8198	3.69961	1.88737	0.0029951	0.0273242	yes	up	30.01	7	18.02	12.05	31	17.73	19.72	33	0.19	0.14	0.21	0.13	0.19	0.1	0.09	0.84	0.15	0.84
ENSG00000010404	IDS	iduronate 2-sulfatase [Source:HGNC Symbol;Acc:HGNC:5389]	7580	3.65714	1.87072	0.00509866	0.0386205	yes	up	7760.26	3117.99	2464.78	1640.83	2579.88	1832.07	2326.72	5215.65	142.69	12.31	37.95	39.85	48.77	34.67	41.07	58.24	51.0443	58.24
ENSG00000130487	KLHDC7B	kelch domain containing 7B [Source:HGNC Symbol;Acc:HGNC:25145]	5125	3.64759	1.86694	0.00114303	0.0139851	yes	up	207	211	110	312	199	333	195	394	1.9	1.39	1.43	4.95	2.28	4.37	2.32	7.38	2.66286	7.38
ENSG00000197582	GPX1P1	glutathione peroxidase pseudogene 1 [Source:HGNC Symbol;Acc:HGNC:4560]	606	3.63907	1.86357	0.000110472	0.00264398	yes	up	363.42	131.18	156.86	119.3	140.09	176.89	129.34	291.83	25.08	6.31	15.18	11.97	10.03	14.64	9.61	45.92	13.26	45.92
ENSG00000105426	PTPRS	protein tyrosine phosphatase receptor type S [Source:HGNC Symbol;Acc:HGNC:9681]	6353	3.63181	1.86069	0.00020029	0.00404064	yes	up	420	180.92	413.91	347.38	302.87	412.05	282.89	591	1.89	0.57	2.43	2.61	1.63	2.52	1.77	5.21	1.91714	5.21
ENSG00000076003	MCM6	minichromosome maintenance complex component 6 [Source:HGNC Symbol;Acc:HGNC:6949]	3753	3.61799	1.85519	1.44e-06	8.69e-05	yes	up	618	378	309	593	613	843	657	969	4.65	2.08	3.88	7.57	5.78	9.06	6.58	14.79	5.65714	14.79
ENSG00000272410	AC022384.1	novel protein	2270	3.61287	1.85314	0.0064198	0.0448182	yes	up	488.19	98.32	154.07	117.94	134.15	131.41	94.49	277.54	5.2	0.73	2.62	2.02	1.68	1.87	1.23	6.46	2.19286	6.46
ENSG00000177465	ACOT4	acyl-CoA thioesterase 4 [Source:HGNC Symbol;Acc:HGNC:19748]	2362	3.60487	1.84995	0.00202594	0.0208659	yes	up	66	37	25	46	26	57	24	68	0.81	0.32	0.44	0.96	0.39	0.99	0.38	1.73	0.612857	1.73
ENSG00000111249	CUX2	cut like homeobox 2 [Source:HGNC Symbol;Acc:HGNC:19347]	6703	3.60242	1.84897	0.00076519	0.0106554	yes	up	66	20	47	44	77	91	68	98	0.27	0.06	0.56	0.49	0.47	0.53	0.42	0.92	0.4	0.92
ENSG00000121101	TEX14	testis expressed 14, intercellular bridge forming factor [Source:HGNC Symbol;Acc:HGNC:11737]	4911	3.59814	1.84725	0.000188923	0.00388606	yes	up	167.2	114.58	136	85.97	145.64	96.15	131	219	4.67	2.67	2.3	1.74	2.23	1.83	1.94	5.57	2.48286	5.57
ENSG00000258376	AC004846.1	novel transcript, antisense to PAPLN	3050	3.59561	1.84624	0.000959046	0.0124101	yes	up	66.11	10.03	35	34	42	45	42.2	63.92	0.61	0.07	0.47	0.54	0.49	0.59	0.51	1.22	0.468571	1.22
ENSG00000123485	HJURP	Holliday junction recognition protein [Source:HGNC Symbol;Acc:HGNC:25444]	3157	3.57891	1.83952	5.14e-05	0.00145526	yes	up	47.01	22.68	28.08	41.83	43.04	53.58	30	64	0.53	0.14	0.38	1.02	0.58	0.85	0.35	1.59	0.55	1.59
ENSG00000259802	AC012640.2	novel transcript, antisense to MARCH6	901	3.57291	1.8371	0.00157375	0.0174687	yes	up	18	8	11	17	22	16	17	26	0.7	0.22	0.61	1.04	0.97	0.81	0.78	2.18	0.732857	2.18
ENSG00000224875	AC083949.1	novel transcript	657	3.55767	1.83093	0.00306008	0.0277109	yes	up	24	16.05	17	43	41.1	36.79	30	50	0.48	0.45	0.48	1.55	1.21	1.28	0.97	2.71	0.917143	2.71
ENSG00000171604	CXXC5	CXXC finger protein 5 [Source:HGNC Symbol;Acc:HGNC:26943]	2601	3.54711	1.82664	0.0015746	0.0174689	yes	up	875	652	608	1588	1218	1854	1042	1881	11.71	5.75	11.01	38.25	21.82	33.73	17.58	52.06	19.9786	52.06
ENSG00000122966	CIT	citron rho-interacting serine/threonine kinase [Source:HGNC Symbol;Acc:HGNC:1985]	8736	3.53745	1.82271	7.2e-07	4.95e-05	yes	up	74	35	40	62	67	81	61	99	0.53	0.39	0.44	0.82	0.61	0.67	0.8	0.63	0.608571	0.63
ENSG00000263620	AC129492.3	novel protein	460	3.528	1.81885	0.000119907	0.00278661	yes	up	187.84	39	72.65	112.06	95.7	147.75	95.81	170.98	21.03	3	11.13	16.48	9.94	17.85	10.31	47.09	12.82	47.09
ENSG00000133106	EPSTI1	epithelial stromal interaction 1 [Source:HGNC Symbol;Acc:HGNC:16465]	3160	3.52672	1.81833	1.45e-05	0.000548403	yes	up	1845	512	882	1587	1411	1633	1301	2118	17.6	3.22	12.57	34.65	26.96	34.46	27.51	50.07	22.4243	50.07
ENSG00000102174	PHEX	phosphate regulating endopeptidase homolog X-linked [Source:HGNC Symbol;Acc:HGNC:8918]	6288	3.52286	1.81675	0.000116244	0.0027381	yes	up	67	32	45	30	42	59	37.06	74	0.29	0.1	0.28	0.23	0.23	0.37	0.21	0.65	0.244286	0.65
ENSG00000253669	GASAL1	growth arrest associated lncRNA 1 [Source:HGNC Symbol;Acc:HGNC:53461]	2770	3.51311	1.81275	0.000440675	0.00722762	yes	up	48.99	27	11	26	29	31.02	29.96	47	0.6	0.25	0.19	0.69	0.75	0.69	0.72	1.4	0.555714	1.4
ENSG00000134690	CDCA8	cell division cycle associated 8 [Source:HGNC Symbol;Acc:HGNC:14629]	2371	3.51308	1.81274	0.000480262	0.00765994	yes	up	82	26	27	71	80	82	84	103	1	0.23	0.47	1.49	1.23	1.42	1.33	2.62	1.02429	2.62
ENSG00000136052	SLC41A2	solute carrier family 41 member 2 [Source:HGNC Symbol;Acc:HGNC:31045]	4449	3.51025	1.81157	0.0065226	0.0452704	yes	up	31.96	8	25	34	42	36	51.22	53	0.4	0.04	0.22	0.47	0.59	0.52	0.68	1.4	0.417143	1.4
ENSG00000185480	PARPBP	PARP1 binding protein [Source:HGNC Symbol;Acc:HGNC:26074]	2452	3.50884	1.81099	1.17e-05	0.000460943	yes	up	66.9	36	25	55.65	47.58	65.66	58.49	82.86	1.24	0.53	0.59	1.57	0.8	1.61	1.45	2.82	1.11286	2.82
ENSG00000253293	HOXA10	homeobox A10 [Source:HGNC Symbol;Acc:HGNC:5100]	2541	3.50306	1.80861	0.00478022	0.0369753	yes	up	29.73	12.53	14	35	20.27	46	36.38	45	0.42	0.16	0.26	1.25	0.47	1.22	0.95	1.22	0.675714	1.22
ENSG00000099194	SCD	stearoyl-CoA desaturase [Source:HGNC Symbol;Acc:HGNC:10571]	5245	3.4963	1.80583	0.00181422	0.0192562	yes	up	218	103	103	257	364	291.94	342	385	1.13	0.38	0.78	2.32	2.4	2.19	2.34	4.11	1.64857	4.11
ENSG00000150967	ABCB9	ATP binding cassette subfamily B member 9 [Source:HGNC Symbol;Acc:HGNC:50]	3799	3.48873	1.8027	0.000473031	0.00756776	yes	up	90.1	93.24	51.49	74.99	70.12	81.09	66.25	128.01	1.6	0.95	0.91	1.52	1.01	1.13	1.06	2.02	1.16857	2.02
ENSG00000169583	CLIC3	chloride intracellular channel 3 [Source:HGNC Symbol;Acc:HGNC:2064]	809	3.44919	1.78626	0.00227596	0.0227662	yes	up	746	380	347	644	343	988	339	874	33.69	12.08	22.36	45.22	17.2	57.11	17.63	86.36	29.3271	86.36
ENSG00000186193	SAPCD2	suppressor APC domain containing 2 [Source:HGNC Symbol;Acc:HGNC:28055]	3814	3.43801	1.78157	0.00335159	0.0292821	yes	up	169.62	38.34	113	72	199.3	114	148	191.72	1.25	0.2	1.2	0.9	1.83	1.19	1.43	2.89	1.14286	2.89
ENSG00000123131	PRDX4	peroxiredoxin 4 [Source:HGNC Symbol;Acc:HGNC:17169]	956	3.42577	1.77643	0.00438048	0.0347207	yes	up	202	137	137	343	388	458	387	468	7.35	3.62	7.45	19.79	15.96	21.77	16.5	36.23	13.2057	36.23
ENSG00000196218	RYR1	ryanodine receptor 1 [Source:HGNC Symbol;Acc:HGNC:10483]	15117	3.42099	1.77442	1.48e-05	0.000558901	yes	up	129	45	88	81	135	104	117	159	1.27	0.48	1.67	1.29	2.02	2.18	2.13	3.71	1.57714	3.71
ENSG00000223865	HLA-DPB1	major histocompatibility complex, class II, DP beta 1 [Source:HGNC Symbol;Acc:HGNC:4940]	3991	3.41367	1.77132	2.93e-05	0.000942237	yes	up	11262.2	2936.03	6134	8378.45	9023.32	10542	8018.26	12585.3	277.78	49.82	243.15	367.97	332.26	382.91	306.18	627.12	280.01	627.12
ENSG00000160932	LY6E	lymphocyte antigen 6 family member E [Source:HGNC Symbol;Acc:HGNC:6727]	1335	3.40386	1.76717	1.96e-09	4.09e-07	yes	up	4249	3134	2436	3243	4056	4034	3836	5799	127.66	64.21	101.22	150.41	137.58	156.15	135.94	356.94	124.739	356.94
ENSG00000154319	FAM167A	family with sequence similarity 167 member A [Source:HGNC Symbol;Acc:HGNC:15549]	1620	3.40154	1.76619	0.001346	0.0156928	yes	up	99	52	49	126	96	166	88	153	0.67	0.25	0.48	1.48	0.93	1.76	0.78	2.14	0.907143	2.14
ENSG00000137843	PAK6	p21 (RAC1) activated kinase 6 [Source:HGNC Symbol;Acc:HGNC:16061]	3865	3.39456	1.76322	0.000464665	0.00746256	yes	up	123	40	45	74	50.05	81	41	101	1.89	0.43	0.94	1.56	0.72	1.05	0.39	2.17	0.997143	2.17
ENSG00000285641	AL358472.6	novel protein	1706	3.38863	1.7607	0.00344827	0.0297651	yes	up	44.16	26.81	35.2	44.72	31.97	20.52	53.31	60.07	0.78	0.33	0.89	1.32	0.69	0.5	1.19	2.22	0.814286	2.22
ENSG00000166562	SEC11C	SEC11 homolog C, signal peptidase complex subunit [Source:HGNC Symbol;Acc:HGNC:23400]	791	3.38317	1.75838	1.22e-08	1.93e-06	yes	up	1019	566	604	970	1124	1100.11	1054	1461	42.26	18.26	35.77	66.97	55.79	62.7	54.41	145.42	48.0229	145.42
ENSG00000121621	KIF18A	kinesin family member 18A [Source:HGNC Symbol;Acc:HGNC:29441]	3417	3.37954	1.75683	6.35e-05	0.00170831	yes	up	55	18	28	34	32	41	29	53	1.2	0.22	0.55	0.48	0.38	0.57	0.31	0.9	0.53	0.9
ENSG00000181029	TRAPPC5	trafficking protein particle complex 5 [Source:HGNC Symbol;Acc:HGNC:23067]	790	3.37488	1.75484	3.19e-07	2.64e-05	yes	up	1172.49	595.45	547.08	671.34	639.47	731.22	559.16	1116.68	55.03	12.91	26.21	50.61	36.4	47.34	30.06	61.87	36.9371	61.87
ENSG00000272092	AC087623.2	novel transcript	1098	3.36842	1.75207	0.000877588	0.011727	yes	up	28	23	21	33	30	29	22	43	0.84	0.49	0.9	1.6	1.05	1.16	0.8	2.76	0.977143	2.76
ENSG00000140905	GCSH	glycine cleavage system protein H [Source:HGNC Symbol;Acc:HGNC:4208]	1597	3.36751	1.75168	0.00187107	0.0197704	yes	up	54.8	62.41	29.26	70.6	82.85	60.74	56.99	97.19	1.13	0.92	0.99	2.7	2.29	2.14	1.82	3.9	1.71286	3.9
ENSG00000166352	C11orf74	chromosome 11 open reading frame 74 [Source:HGNC Symbol;Acc:HGNC:25142]	937	3.36571	1.75091	0.00214691	0.0218213	yes	up	36	30	21	44	71	55	48	69	1.77	0.91	1.41	2.8	3.29	3.16	2.3	6.6	2.23429	6.6
ENSG00000144645	OSBPL10	oxysterol binding protein like 10 [Source:HGNC Symbol;Acc:HGNC:16395]	6600	3.35055	1.7444	0.000924629	0.0121073	yes	up	526.22	316.57	346.57	598.35	377.01	834.5	355.02	762.9	4.64	1.33	4.81	11.21	3.7	12.29	3.39	9.78	5.91	9.78
ENSG00000183087	GAS6	growth arrest specific 6 [Source:HGNC Symbol;Acc:HGNC:4168]	2508	3.35014	1.74422	3.53e-05	0.00108445	yes	up	279	94	185	221	324.57	256.03	260.54	360	3.26	0.76	3.09	4.44	4.73	4.22	4.02	8.53	3.50286	8.53
ENSG00000119333	WDR34	WD repeat domain 34 [Source:HGNC Symbol;Acc:HGNC:28296]	1755	3.34471	1.74188	0.00233577	0.0231696	yes	up	169	68	82	237	164	250	174	253	3.45	0.99	3.2	8.63	3.67	6.52	4.42	11	4.41143	11
ENSG00000081052	COL4A4	collagen type IV alpha 4 chain [Source:HGNC Symbol;Acc:HGNC:2206]	10018	3.33728	1.73867	0.000868743	0.0116782	yes	up	140	55	84	180	105	171	120	191	0.37	0.1	0.32	1.01	0.56	0.66	0.69	1.04	0.53	1.04
ENSG00000101412	E2F1	E2F transcription factor 1 [Source:HGNC Symbol;Acc:HGNC:3113]	2690	3.33414	1.73731	9.28e-05	0.0023257	yes	up	106	66	61	131	127	139	96	163	1.39	0.57	1.1	2.94	2.03	2.55	1.53	4.4	1.73	4.4
ENSG00000117411	B4GALT2	beta-1,4-galactosyltransferase 2 [Source:HGNC Symbol;Acc:HGNC:925]	2004	3.3217	1.73192	1.34e-05	0.0005165	yes	up	100	36	41	71	68	103	72	107	1.63	0.4	0.83	1.94	1.24	2.19	1.41	4.64	1.37714	4.64
ENSG00000132963	POMP	proteasome maturation protein [Source:HGNC Symbol;Acc:HGNC:20330]	1338	3.31941	1.73093	6.35e-10	1.61e-07	yes	up	1201	449	458	685	991	821	966	1206	28.09	7.42	15.41	26.46	27.73	26.31	28.04	59.9	22.78	59.9
ENSG00000103257	SLC7A5	solute carrier family 7 member 5 [Source:HGNC Symbol;Acc:HGNC:11063]	4556	3.3053	1.72478	0.00531052	0.0395368	yes	up	1447.73	397.27	614.68	534.52	359.2	600.86	360.48	935	9.2	1.83	5.44	5.92	2.85	5.66	2.88	11.92	4.82571	11.92
ENSG00000273702	AC091271.1	novel transcript	1162	3.2904	1.71826	0.00238783	0.0234748	yes	up	28	12	9	20	17	17	26	28	0.78	0.24	0.36	0.91	0.56	0.64	0.89	1.67	0.625714	1.67
ENSG00000224137	LINC01857	long intergenic non-protein coding RNA 1857 [Source:HGNC Symbol;Acc:HGNC:52673]	492	3.28245	1.71477	0.00394904	0.0324502	yes	up	44.01	30	38	53	91	54	87.86	88	3.4	1.64	4	6.26	7.66	5.27	7.62	18.92	5.12143	18.92
ENSG00000132646	PCNA	proliferating cell nuclear antigen [Source:HGNC Symbol;Acc:HGNC:8729]	1359	3.27558	1.71175	0.00741895	0.0494107	yes	up	664	264	316	911	1035	1084	1076	1144	16.48	4.61	11.27	36.86	30.37	36.58	32.8	60.22	24.1386	60.22
ENSG00000196141	SPATS2L	spermatogenesis associated serine rich 2 like [Source:HGNC Symbol;Acc:HGNC:24574]	6115	3.27261	1.71044	2.09e-05	0.000726809	yes	up	264.71	147.85	193.94	154.26	291.7	206.82	300.38	344.83	3.19	1.57	3.14	3.77	5.56	4.03	5.19	11.07	3.77857	11.07
ENSG00000100473	COCH	cochlin [Source:HGNC Symbol;Acc:HGNC:2180]	2582	3.26852	1.70864	0.00189318	0.0199319	yes	up	149.33	39.49	67.84	158.14	152.94	164.52	136.27	184.83	2.18	0.39	1.19	3.48	2.56	2.98	2.37	4.68	2.16429	4.68
ENSG00000002549	LAP3	leucine aminopeptidase 3 [Source:HGNC Symbol;Acc:HGNC:18449]	2100	3.24841	1.69973	0.000336196	0.00590923	yes	up	1958.97	675	1057	1705	2537.98	2037.99	2333	2616	33.67	8.46	25.69	47.29	50.76	47.18	48.22	87.56	37.3243	87.56
ENSG00000117724	CENPF	centromere protein F [Source:HGNC Symbol;Acc:HGNC:1857]	10290	3.24537	1.69838	0.00459023	0.0359415	yes	up	138	97	81	265	219	237	209	272	0.52	0.52	0.3	2.06	1.9	1.84	1.46	4.26	1.22857	4.26
ENSG00000063241	ISOC2	isochorismatase domain containing 2 [Source:HGNC Symbol;Acc:HGNC:26278]	1122	3.24493	1.69819	5.65e-05	0.00156376	yes	up	253	128	105	252.16	228	314	238	326	7.61	2.65	4.45	12.31	8.21	12.61	8.57	20.88	8.05857	20.88
ENSG00000258644	SYNJ2BP-COX16	SYNJ2BP-COX16 readthrough [Source:HGNC Symbol;Acc:HGNC:48350]	929	3.23752	1.69489	0.00581133	0.0420928	yes	up	34.85	40.13	19.44	35.34	42.06	46.43	67.66	62.72	0.81	0.76	0.65	1.41	1.51	1.68	2.24	3.07	1.29429	3.07
ENSG00000076382	SPAG5	sperm associated antigen 5 [Source:HGNC Symbol;Acc:HGNC:13452]	3786	3.23092	1.69195	8.29e-10	2.03e-07	yes	up	286.79	120	113	162	170	164.88	158	250.95	6.15	1.99	3.84	4.22	3.3	3.01	2.81	6.03	3.61714	6.03
ENSG00000080986	NDC80	NDC80 kinetochore complex component [Source:HGNC Symbol;Acc:HGNC:16909]	2126	3.22417	1.68893	0.000540052	0.00830843	yes	up	110.4	62	43	126	134	128	122	155	1.89	0.71	1.12	4.48	2.83	2.84	2.24	5.61	2.30143	5.61
ENSG00000065057	NTHL1	nth like DNA glycosylase 1 [Source:HGNC Symbol;Acc:HGNC:8028]	1067	3.22293	1.68837	0.000208857	0.00413176	yes	up	165	84	81	175	182	240	164	233	5.85	2.14	4.04	9.21	6.83	10.43	6.54	16.42	6.43429	16.42
ENSG00000138080	EMILIN1	elastin microfibril interfacer 1 [Source:HGNC Symbol;Acc:HGNC:19880]	3890	3.2181	1.68621	0.00235533	0.0233251	yes	up	47	18	46	42	45	68	47	68	0.49	0.12	0.69	0.82	0.61	1.02	0.63	1.35	0.625714	1.35
ENSG00000112290	WASF1	WASP family member 1 [Source:HGNC Symbol;Acc:HGNC:12732]	3075	3.21357	1.68418	0.00332898	0.0291571	yes	up	61	26	41	50	106	80	89	96	0.65	0.18	0.88	0.82	1.42	1.49	1.21	2.32	0.95	2.32
ENSG00000101773	RBBP8	RB binding protein 8, endonuclease [Source:HGNC Symbol;Acc:HGNC:9891]	2962	3.19838	1.67734	0.000885875	0.0117789	yes	up	357	98	183	256	392	306	427	420	4.31	0.85	3.4	4.28	4.61	5.41	6.73	9.69	4.22714	9.69
ENSG00000187608	ISG15	ISG15 ubiquitin like modifier [Source:HGNC Symbol;Acc:HGNC:4053]	637	3.19613	1.67633	4.7e-05	0.00135765	yes	up	967	436	410	960	1002	1126	876	1216	61.68	19.43	36.78	90.2	67.33	87.34	61.04	175.28	60.5429	175.28
ENSG00000145050	MANF	mesencephalic astrocyte derived neurotrophic factor [Source:HGNC Symbol;Acc:HGNC:15461]	558	3.19529	1.67595	1.52e-06	9e-05	yes	up	1082	456	533	828	1104	1124	1152	1320	51.62	13.53	31.55	68.32	70.77	79.26	73.1	173.57	55.45	173.57
ENSG00000143494	VASH2	vasohibin 2 [Source:HGNC Symbol;Acc:HGNC:25723]	1068	3.19434	1.67552	0.00468984	0.0365065	yes	up	22.23	18	15.18	14.46	24.68	18.12	31.15	31	0.79	0.52	0.82	0.75	0.6	0.38	1.06	0.61	0.702857	0.61
ENSG00000164342	TLR3	toll like receptor 3 [Source:HGNC Symbol;Acc:HGNC:11849]	6015	3.19234	1.67462	0.0021087	0.0215269	yes	up	58.57	37.62	50.78	64.05	60.75	119.85	80.3	102	0.43	0.12	0.45	0.87	0.5	1.37	1.02	0.94	0.68	0.94
ENSG00000008517	IL32	interleukin 32 [Source:HGNC Symbol;Acc:HGNC:16830]	1014	3.18952	1.67334	9.65e-05	0.00239712	yes	up	8600.27	7500.16	5533.36	5484.4	6455.05	7524.57	6301.21	10538.6	361.42	225.16	331.37	371.29	307.96	429.01	315.09	956.61	334.471	956.61
ENSG00000166598	HSP90B1	heat shock protein 90 beta family member 1 [Source:HGNC Symbol;Acc:HGNC:12028]	2782	3.17976	1.66892	4.56e-09	8.89e-07	yes	up	15279.6	8743.32	8965	13198.6	16675.2	15059.9	16450.5	20148	179.01	74.07	148.87	263.76	243.73	253.25	249.62	441.57	201.759	441.57
ENSG00000189060	H1F0	H1 histone family member 0 [Source:HGNC Symbol;Acc:HGNC:4714]	2344	3.17265	1.66569	0.00517049	0.0389373	yes	up	1006	197	520	545	1163	644	993	1036	12.41	1.72	9.26	11.43	17.75	11.22	15.72	26.54	11.3586	26.54
ENSG00000168496	FEN1	flap structure-specific endonuclease 1 [Source:HGNC Symbol;Acc:HGNC:3650]	2016	3.16802	1.66358	4.73e-05	0.00136155	yes	up	333	169	130	265	286	426	284	395	4.92	1.96	2.74	6.53	5.13	9.43	5.91	12.17	5.23143	12.17
ENSG00000145284	SCD5	stearoyl-CoA desaturase 5 [Source:HGNC Symbol;Acc:HGNC:21088]	3040	3.14989	1.6553	0.000972267	0.0125265	yes	up	237.04	102.37	162.1	95.45	122.84	118.9	123.44	206	2.73	0.81	2.59	1.66	1.56	1.68	1.59	3.97	1.80286	3.97
ENSG00000100600	LGMN	legumain [Source:HGNC Symbol;Acc:HGNC:9472]	1980	3.14196	1.65167	3.06e-07	2.58e-05	yes	up	250.03	124.99	137	209.76	270.55	240.95	265.51	314	7.61	1.91	6.59	6.18	7.33	6.07	7.28	9.85	6.13857	9.85
ENSG00000157654	PALM2-AKAP2	PALM2-AKAP2 fusion [Source:HGNC Symbol;Acc:HGNC:33529]	7507	3.14123	1.65133	9.69e-05	0.00239941	yes	up	1631	769	840	1890	1658	2025	1496	2154	12.12	2.81	7.82	21.84	11.26	20.73	9.95	33.72	12.3614	33.72
ENSG00000235162	C12orf75	chromosome 12 open reading frame 75 [Source:HGNC Symbol;Acc:HGNC:35164]	291	3.13713	1.64945	3e-05	0.000954697	yes	up	1785	738	1092	831	937	1163	894	1574	57.94	16.32	52.6	48.68	45.72	60.14	45.91	76.72	46.7586	76.72
ENSG00000107438	PDLIM1	PDZ and LIM domain 1 [Source:HGNC Symbol;Acc:HGNC:2067]	1431	3.12017	1.64163	0.00128909	0.01523	yes	up	1336	234	652	703	654	821	620	1015	32.63	4.02	22.21	26.29	18.09	26.12	17.78	46.86	21.02	46.86
ENSG00000155792	DEPTOR	DEP domain containing MTOR interacting protein [Source:HGNC Symbol;Acc:HGNC:22953]	2569	3.11288	1.63825	0.000488136	0.0077677	yes	up	40.43	35.89	28.3	40.38	40.86	53.71	42.86	60	0.45	0.28	0.46	0.82	0.57	1.08	1	1.53	0.665714	1.53
ENSG00000123080	CDKN2C	cyclin dependent kinase inhibitor 2C [Source:HGNC Symbol;Acc:HGNC:1789]	2904	3.1123	1.63798	4.05e-08	5.13e-06	yes	up	186	70	107	129	155	157	149	197	4.1	1.37	3.29	5.05	4.35	5.48	4.48	8.68	4.01714	8.68
ENSG00000143870	PDIA6	protein disulfide isomerase family A member 6 [Source:HGNC Symbol;Acc:HGNC:30168]	2344	3.10718	1.6356	2.12e-05	0.000733736	yes	up	4233.82	1572.11	2349.26	3521.93	4545.44	4543.29	4365.31	5139.65	52.84	13.98	42.29	74.21	69.68	79.67	69.45	132.3	57.4457	132.3
ENSG00000121594	CD80	CD80 molecule [Source:HGNC Symbol;Acc:HGNC:1700]	1491	3.08225	1.62398	0.00226461	0.0226744	yes	up	50.88	14	26.44	23.89	30.97	20.98	24.59	38.99	0.91	0.23	0.75	0.62	0.48	0.37	0.33	1.32	0.527143	1.32
ENSG00000174851	YIF1A	Yip1 interacting factor homolog A, membrane trafficking protein [Source:HGNC Symbol;Acc:HGNC:16688]	1097	3.07364	1.61995	1.42e-12	8.97e-10	yes	up	577	274	276	392	449	531	408	594	21.24	7.13	13.82	21.49	18	23.8	16.01	38.85	17.3557	38.85
ENSG00000110660	SLC35F2	solute carrier family 35 member F2 [Source:HGNC Symbol;Acc:HGNC:23615]	2769	3.06973	1.61811	0.000127199	0.00290753	yes	up	237	139	90	232	186	266	219	280	3.55	1.05	1.34	4.73	2.58	3.95	3	6.18	2.88571	6.18
ENSG00000163535	SGO2	shugoshin 2 [Source:HGNC Symbol;Acc:HGNC:30812]	4478	3.0671	1.61688	0.000221668	0.00431859	yes	up	118.48	116.96	100.02	140.78	141.03	158.03	161.55	199	1.89	1.35	2.68	1.96	1.36	1.79	1.8	3.02	1.83286	3.02
ENSG00000109881	CCDC34	coiled-coil domain containing 34 [Source:HGNC Symbol;Acc:HGNC:25079]	1452	3.04967	1.60865	0.00343377	0.0297261	yes	up	47	60	34	54	78	66	74	87	1.26	1.28	0.97	2.08	2.07	1.88	1.87	3.81	1.63	3.81
ENSG00000104889	RNASEH2A	ribonuclease H2 subunit A [Source:HGNC Symbol;Acc:HGNC:18518]	2753	3.03958	1.60387	2.54e-05	0.00083754	yes	up	228.71	98.05	123.27	203.21	263.47	242.47	177.04	269	5.46	2.16	4.28	9.1	9.24	9.82	6.3	8.69	6.62286	8.69
ENSG00000142583	SLC2A5	solute carrier family 2 member 5 [Source:HGNC Symbol;Acc:HGNC:11010]	4085	3.03545	1.60191	0.00312542	0.0280468	yes	up	92.69	52.21	50.81	118.74	118.27	169.15	112	144	0.89	0.55	0.56	1.76	1.49	2.15	1.08	3.26	1.21143	3.26
ENSG00000151491	EPS8	epidermal growth factor receptor pathway substrate 8 [Source:HGNC Symbol;Acc:HGNC:3420]	3950	3.035	1.6017	0.0026793	0.0253071	yes	up	102.04	49	62	78.11	171.54	115	146	145	1.05	0.24	0.94	1.64	2.16	2.04	1.85	23.42	1.41714	23.42
ENSG00000176658	MYO1D	myosin ID [Source:HGNC Symbol;Acc:HGNC:7598]	5510	3.03201	1.60028	0.000342127	0.00599326	yes	up	428	246	231	267	235	291	176	388	2.7	1.66	2.19	2.87	2.11	2.7	1.65	6.59	2.26857	6.59
ENSG00000074695	LMAN1	lectin, mannose binding 1 [Source:HGNC Symbol;Acc:HGNC:6631]	4824	3.03195	1.60025	2.13e-07	1.91e-05	yes	up	2615	1229	1296	1963	1597	2532	1736	2626	20.01	5.93	12.91	20.92	12.51	21.79	13.88	31.94	15.4214	31.94
ENSG00000136492	BRIP1	BRCA1 interacting protein C-terminal helicase 1 [Source:HGNC Symbol;Acc:HGNC:20473]	6048	3.03017	1.5994	2.24e-05	0.000769522	yes	up	81	48.17	39.08	64.7	70.33	81.17	90.44	96	0.51	0.15	0.28	0.52	0.43	0.8	0.55	0.9	0.462857	0.9
ENSG00000175602	CCDC85B	coiled-coil domain containing 85B [Source:HGNC Symbol;Acc:HGNC:24926]	963	3.02419	1.59655	0.00115546	0.0141271	yes	up	749	792	670	908	796	1134	660	1213	26.59	19.78	33.94	51.24	32.42	53.01	27.88	92.84	34.98	92.84
ENSG00000198910	L1CAM	L1 cell adhesion molecule [Source:HGNC Symbol;Acc:HGNC:6470]	5138	3.02399	1.59645	0.00337789	0.0294626	yes	up	39	28	25	26	46	34	61.79	53	0.39	0.36	0.22	0.84	0.45	0.27	0.67	0.87	0.457143	0.87
ENSG00000120697	ALG5	ALG5 dolichyl-phosphate beta-glucosyltransferase [Source:HGNC Symbol;Acc:HGNC:20266]	1219	3.01708	1.59315	4.98e-05	0.00141741	yes	up	417.05	245.07	210.47	412.12	516.01	492	500	561	11.74	5.02	8.65	19.63	16.54	18.18	16.8	31.9	13.7943	31.9
ENSG00000155115	GTF3C6	general transcription factor IIIC subunit 6 [Source:HGNC Symbol;Acc:HGNC:20872]	788	3.0151	1.5922	3.62e-06	0.000182443	yes	up	546	313	348	541.91	672.84	636.95	590	739	25.42	10.23	22.99	38.93	34.74	37.82	31.61	75.54	28.82	75.54
ENSG00000166794	PPIB	peptidylprolyl isomerase B [Source:HGNC Symbol;Acc:HGNC:9255]	1081	3.00693	1.58829	1.55e-06	9.17e-05	yes	up	6492.43	3358.08	3561.21	5553.08	7343.17	7318.54	7151.36	8150.88	200.59	72.39	155.62	273.95	261.58	299.3	264.24	532.92	218.239	532.92
ENSG00000137812	KNL1	kinetochore scaffold 1 [Source:HGNC Symbol;Acc:HGNC:24054]	9573	3.00588	1.58779	0.000445628	0.00727164	yes	up	117.02	37.82	83.21	87.57	79.19	112.05	116.34	127	0.53	0.21	0.41	0.47	0.37	0.69	0.77	1.9	0.492857	1.9
ENSG00000163536	SERPINI1	serpin family I member 1 [Source:HGNC Symbol;Acc:HGNC:8943]	1890	3.00285	1.58633	0.00127315	0.0151054	yes	up	107	88	52	133	104	152	110	152	2.27	1.67	1.95	3.87	2.51	4.35	2.44	5.48	2.72286	5.48
ENSG00000168734	PKIG	cAMP-dependent protein kinase inhibitor gamma [Source:HGNC Symbol;Acc:HGNC:9019]	1153	3.00057	1.58524	0.00694919	0.0472636	yes	up	244	146	131	375	237	415	191	351	6.63	2.86	5.31	17.19	7.81	15.53	6.4	21.1	8.81857	21.1
ENSG00000169435	RASSF6	Ras association domain family member 6 [Source:HGNC Symbol;Acc:HGNC:20796]	4331	2.9978	1.5839	0.00324134	0.0286795	yes	up	30	24.01	22.01	41.02	38.98	51	43.98	51	0.15	0.18	0.24	0.49	0.23	0.35	0.33	0.6	0.281429	0.6
ENSG00000171223	JUNB	JunB proto-oncogene, AP-1 transcription factor subunit [Source:HGNC Symbol;Acc:HGNC:6205]	1830	2.99708	1.58356	0.00102858	0.0129893	yes	up	76485.7	15577	18705.7	23375.5	40360	27593.8	40140.8	45298	1245.96	179.41	439.1	639.7	802.67	627.18	828.32	1542.5	680.334	1542.5
ENSG00000163170	BOLA3	bolA family member 3 [Source:HGNC Symbol;Acc:HGNC:24415]	555	2.99017	1.58023	5.7e-07	4.1e-05	yes	up	192	102.01	69	126.05	145	166.7	137.79	186	16.5	6	8.55	16.08	13.09	16.81	12.01	42.19	12.72	42.19
ENSG00000135736	CCDC102A	coiled-coil domain containing 102A [Source:HGNC Symbol;Acc:HGNC:28097]	2432	2.97904	1.57485	0.00750042	0.049715	yes	up	211	266	211	346	257	475	239	419	3.62	2.82	4.2	7.85	4.39	9.03	4.37	11.48	5.18286	11.48
ENSG00000270419	CAHM	colon adenocarcinoma hypermethylated [Source:HGNC Symbol;Acc:HGNC:42860]	896	2.97566	1.57321	0.00423197	0.0338785	yes	up	85	24	24	32	34	28	55	54	3.32	0.66	1.34	1.97	1.51	1.43	2.53	4.57	1.82286	4.57
ENSG00000093010	COMT	catechol-O-methyltransferase [Source:HGNC Symbol;Acc:HGNC:2228]	1548	2.97451	1.57265	3.43e-05	0.00106888	yes	up	1164	570	812	1009	1491	1322.05	1411	1546	38.24	13.64	40.57	61.26	61.77	65.5	61.9	126.83	48.9829	126.83
ENSG00000196781	TLE1	TLE family member 1, transcriptional corepressor [Source:HGNC Symbol;Acc:HGNC:11837]	4135	2.97297	1.5719	0.00351466	0.0301071	yes	up	651.94	337.96	371.74	688.32	405.31	859.31	333.43	732	8.3	3.1	6.47	12.45	5.76	12.24	4.33	15.38	7.52143	15.38
ENSG00000271614	ATP2B1-AS1	ATP2B1 antisense RNA 1 [Source:HGNC Symbol;Acc:HGNC:27883]	3632	2.97202	1.57144	0.00308251	0.0278173	yes	up	2186.19	363.77	587.72	651.59	1053.7	666.57	926.44	1191	16.76	1.98	6.52	8.61	10.16	7.33	9.27	18.83	8.66143	18.83
ENSG00000215472	RPL17-C18orf32	RPL17-C18orf32 readthrough [Source:HGNC Symbol;Acc:HGNC:44661]	1440	2.96731	1.56916	0.00125974	0.015006	yes	up	14632.1	7815.82	3165.93	6286.3	7542.81	7536.3	7354.65	10596	2738.61	512.69	630.68	1090.34	803.79	1087.67	776.86	4693.11	1091.52	4693.11
ENSG00000262814	MRPL12	mitochondrial ribosomal protein L12 [Source:HGNC Symbol;Acc:HGNC:10378]	1009	2.96684	1.56893	0.00255139	0.0244086	yes	up	304	244	147	388	397	534	381	476.61	10.16	5.74	7.02	20.73	15.32	23.64	15.25	34.21	13.98	34.21
ENSG00000112312	GMNN	geminin DNA replication inhibitor [Source:HGNC Symbol;Acc:HGNC:17493]	1133	2.96401	1.56755	6.38e-06	0.000289012	yes	up	113	75	58	97	105	116	118	136	3.87	1.64	2.94	4.61	3.49	4.39	4.2	8.03	3.59143	8.03
ENSG00000240972	MIF	macrophage migration inhibitory factor [Source:HGNC Symbol;Acc:HGNC:7097]	557	2.96339	1.56725	1.57e-06	9.23e-05	yes	up	2029.57	1323.2	888.76	1526.88	1542.38	1890.79	1370.54	2113.56	160.72	72.8	97.88	171.85	123.39	175.08	113.51	388.72	130.747	388.72
ENSG00000183048	SLC25A10	solute carrier family 25 member 10 [Source:HGNC Symbol;Acc:HGNC:10980]	1911	2.94979	1.56061	7.34e-05	0.00190457	yes	up	66	37	39	51	42	62	50	68.71	1.07	0.41	0.89	1.63	0.8	1.32	0.98	2.23	1.01429	2.23
ENSG00000108106	UBE2S	ubiquitin conjugating enzyme E2 S [Source:HGNC Symbol;Acc:HGNC:17895]	2559	2.94293	1.55725	0.00702303	0.0476105	yes	up	1252.08	498.44	634.36	356.14	435.22	514.13	446.9	816.94	27.17	4.75	21.63	11.87	12.48	16.41	12.13	58.45	15.2057	58.45
ENSG00000243449	C4orf48	chromosome 4 open reading frame 48 [Source:HGNC Symbol;Acc:HGNC:34437]	433	2.93815	1.55491	0.00057301	0.00864951	yes	up	123	61	115	107	169	143	142	171	15.36	5.26	19.47	17.01	19	18.69	16.47	54	15.8943	54
ENSG00000112667	DNPH1	2'-deoxynucleoside 5'-phosphate N-hydrolase 1 [Source:HGNC Symbol;Acc:HGNC:21218]	834	2.93635	1.55402	0.00184327	0.0195149	yes	up	220	198	120	292	260	360	301	349	13.46	8.19	9.87	25.89	16.44	26.22	20.01	47.07	17.1543	47.07
ENSG00000105281	SLC1A5	solute carrier family 1 member 5 [Source:HGNC Symbol;Acc:HGNC:10943]	2882	2.92873	1.55028	9.91e-05	0.00243916	yes	up	1016.29	796.19	662.95	1029.1	1263.16	1519.01	1351.06	1514	11.36	7.07	10.51	20.14	18.58	24.47	20.48	34.03	16.0871	34.03
ENSG00000125864	BFSP1	beaded filament structural protein 1 [Source:HGNC Symbol;Acc:HGNC:1040]	2217	2.92734	1.54959	0.00071474	0.0101357	yes	up	112	61	101	68	77	105	93	124	1.65	0.57	1.97	1.51	1.28	1.96	1.61	3.38	1.50714	3.38
ENSG00000211829	TRDC	T cell receptor delta constant [Source:HGNC Symbol;Acc:HGNC:12253]	720	2.92349	1.54769	8.93e-06	0.000375965	yes	up	4599.6	2931.38	2217.06	3277.25	2881.1	4319.03	2896.23	4582.08	101.86	50.38	70.35	135.08	87.74	144.93	87.71	226.12	96.8643	226.12
ENSG00000184164	CRELD2	cysteine rich with EGF like domains 2 [Source:HGNC Symbol;Acc:HGNC:28150]	1577	2.9213	1.54661	1.57e-07	1.52e-05	yes	up	1184.69	644.45	748.17	700.08	838.44	856.95	786.16	1144	20.14	8.46	19.85	22.38	20.27	24.37	19.43	50.28	19.2714	50.28
ENSG00000134545	KLRC1	killer cell lectin like receptor C1 [Source:HGNC Symbol;Acc:HGNC:6374]	1407	2.91845	1.5452	0.000488715	0.00777098	yes	up	368.34	226.74	162.81	334.99	221.73	410.28	237	385.8	10.76	3.99	6.79	15.51	6.94	14.92	7.46	18.29	9.48143	18.29
ENSG00000283149	AC068631.2	novel protein	501	2.91459	1.54329	0.00059101	0.0088265	yes	up	190.64	51.37	82.91	83.21	116.74	87.85	71	129.84	18.19	3.39	10.93	10.82	10.76	9.4	6.79	29.58	10.04	29.58
ENSG00000075618	FSCN1	fascin actin-bundling protein 1 [Source:HGNC Symbol;Acc:HGNC:11148]	2784	2.91165	1.54184	0.000173596	0.00364802	yes	up	194	89	110	100	112	148	85	164	2.11	0.81	1.72	1.78	1.51	2.15	1.16	3.47	1.60571	3.47
ENSG00000112378	PERP	p53 apoptosis effector related to PMP22 [Source:HGNC Symbol;Acc:HGNC:17637]	4198	2.90531	1.53869	8.97e-05	0.00226204	yes	up	145	61	71	118.3	125	174	108	154	0.95	0.28	0.68	1.35	1.04	1.65	0.93	2.08	0.982857	2.08
ENSG00000123473	STIL	STIL centriolar assembly protein [Source:HGNC Symbol;Acc:HGNC:10879]	5009	2.89944	1.53577	3.53e-06	0.000179936	yes	up	108.91	44	56	56.46	73	75.95	64	92	0.87	0.22	0.79	0.54	0.52	0.7	0.46	1.04	0.585714	1.04
ENSG00000162073	PAQR4	progestin and adipoQ receptor family member 4 [Source:HGNC Symbol;Acc:HGNC:26386]	2685	2.87976	1.52595	0.00286318	0.0264308	yes	up	337.97	70.2	200.8	177.77	255.81	202.1	288.57	289.27	4.45	0.63	3.94	3.76	3.72	3.49	4.39	6.87	3.48286	6.87
ENSG00000118985	ELL2	elongation factor for RNA polymerase II 2 [Source:HGNC Symbol;Acc:HGNC:17064]	5826	2.87452	1.52332	4.29e-08	5.36e-06	yes	up	1119.99	357	440	699.58	755.34	758.63	818.39	927	14.63	2.32	8.09	8.77	5.94	6.84	6.18	13.42	7.53857	13.42
ENSG00000124191	TOX2	TOX high mobility group box family member 2 [Source:HGNC Symbol;Acc:HGNC:16095]	2491	2.87077	1.52144	0.00169908	0.0183755	yes	up	63	55	28	66	71	78	66	83	1.16	0.75	0.56	1.67	1.74	2.12	1.19	2.18	1.31286	2.18
ENSG00000115138	POMC	proopiomelanocortin [Source:HGNC Symbol;Acc:HGNC:9201]	1128	2.86427	1.51817	0.00159247	0.0175759	yes	up	46	39	41	41	66	59	44	66	1.28	0.8	1.7	2	2.24	2.26	1.55	4.08	1.69	4.08
ENSG00000100219	XBP1	X-box binding protein 1 [Source:HGNC Symbol;Acc:HGNC:12801]	1794	2.86121	1.51662	1.53e-05	0.000571174	yes	up	4843.5	2892	2552	4481.92	4409.77	6330	4792	5805	75.24	30.17	55.59	117.39	83.91	140.33	95.77	200.63	85.4857	200.63
ENSG00000007968	E2F2	E2F transcription factor 2 [Source:HGNC Symbol;Acc:HGNC:3114]	5196	2.85572	1.51386	0.00232618	0.0231316	yes	up	362	404.95	203.88	255.03	393.03	374	376.01	470	2.18	1.84	2.08	2.69	2.81	3.25	2.94	5.61	2.54143	5.61
ENSG00000159259	CHAF1B	chromatin assembly factor 1 subunit B [Source:HGNC Symbol;Acc:HGNC:1911]	4466	2.85561	1.5138	1.97e-05	0.000698157	yes	up	137.8	93.47	58.3	103.19	132.68	120.64	116.07	146	1.14	0.43	0.52	1.1	1.03	1.2	1.02	1.91	0.92	1.91
ENSG00000163923	RPL39L	ribosomal protein L39 like [Source:HGNC Symbol;Acc:HGNC:17094]	729	2.84604	1.50895	0.000712288	0.0101147	yes	up	69.62	55	57.15	54.66	58.56	55.24	71.16	83.01	3.61	1.99	4.15	4.38	3.32	3.59	4.22	9.57	3.60857	9.57
ENSG00000099901	RANBP1	RAN binding protein 1 [Source:HGNC Symbol;Acc:HGNC:9847]	1221	2.84348	1.50766	9.59e-06	0.000396758	yes	up	1001.31	643.53	540.48	979.94	1134.59	1189.65	1043.82	1248.06	37.11	16.51	27.55	56.57	47.31	55.3	45.26	111.65	40.8014	111.65
ENSG00000124766	SOX4	SRY-box transcription factor 4 [Source:HGNC Symbol;Acc:HGNC:11200]	4869	2.83589	1.5038	0.000512937	0.00805172	yes	up	396	336	399	358	516	579	565	616	2.25	1.34	3.25	3.57	3.73	4.79	4.24	7.12	3.31	7.12
ENSG00000272502	AC104958.2	novel transcript	1141	2.83185	1.50174	0.00364487	0.0308866	yes	up	54.13	54.78	27.37	51.95	56.35	72.97	65.86	74	1.55	1.1	1.12	2.41	1.89	2.8	2.29	4.51	1.88	4.51
ENSG00000104549	SQLE	squalene epoxidase [Source:HGNC Symbol;Acc:HGNC:11279]	2962	2.82288	1.49717	2.97e-05	0.000949606	yes	up	549	164	207	338	405	471	440	470	6.75	1.62	3.48	7.15	6.09	7.94	6.44	10.3	5.63857	10.3
ENSG00000108561	C1QBP	complement C1q binding protein [Source:HGNC Symbol;Acc:HGNC:1243]	1169	2.82169	1.49656	0.00028936	0.00525894	yes	up	1298	1108	703.61	1370.01	1539.01	1770	1534	1786	40.97	22.82	28.81	66.83	58.77	74.96	61.32	105.51	50.64	105.51
ENSG00000239672	NME1	NME/NM23 nucleoside diphosphate kinase 1 [Source:HGNC Symbol;Acc:HGNC:7849]	986	2.81648	1.4939	0.00492502	0.0377036	yes	up	249.79	162.99	133.36	343	371.33	430.63	356.43	384.43	8.89	4.12	6.86	19.9	15.42	20.71	15.89	30.38	13.1129	30.38
ENSG00000224877	NDUFAF8	NADH:ubiquinone oxidoreductase complex assembly factor 8 [Source:HGNC Symbol;Acc:HGNC:33551]	365	2.80279	1.48686	0.000822462	0.011266	yes	up	315	341	237	333	366	440	348	464	19.83	15.03	20.64	35.01	31.65	36.91	32.6	81.37	27.3814	81.37
ENSG00000001036	FUCA2	alpha-L-fucosidase 2 [Source:HGNC Symbol;Acc:HGNC:4008]	2385	2.79546	1.48309	0.00248631	0.0240418	yes	up	1122.05	265.47	590.67	618.64	1111.83	730.11	1032.07	992.98	14.92	2.45	10.88	13.68	17.8	13.19	16.91	25.65	12.8329	25.65
ENSG00000152082	MZT2B	mitotic spindle organizing protein 2B [Source:HGNC Symbol;Acc:HGNC:25886]	769	2.7939	1.48228	0.000875299	0.0117115	yes	up	1211.03	1216.06	753.91	1367.81	1523.34	1800.53	1334.64	1767.95	63.38	55.64	60.03	125.21	93.18	134.27	89.54	177.65	88.75	177.65
ENSG00000097021	ACOT7	acyl-CoA thioesterase 7 [Source:HGNC Symbol;Acc:HGNC:24157]	1614	2.78872	1.4796	6.86e-06	0.000305066	yes	up	277.25	158	170.01	175.44	195.54	245.5	168.77	263	5.74	2.09	5.01	6.09	4.91	6.79	4.43	10.97	5.00857	10.97
ENSG00000198826	ARHGAP11A	Rho GTPase activating protein 11A [Source:HGNC Symbol;Acc:HGNC:15783]	5876	2.7878	1.47913	9.17e-05	0.00230379	yes	up	392.38	123.53	238.48	205.83	255.52	229.9	224.01	310.43	2.93	0.47	2.53	4.69	4.04	4.19	3.37	3.47	3.17429	3.47
ENSG00000172339	ALG14	ALG14 UDP-N-acetylglucosaminyltransferase subunit [Source:HGNC Symbol;Acc:HGNC:28287]	9375	2.78019	1.47518	0.000927211	0.0121259	yes	up	96.18	57.94	45.41	63.71	113.67	89.73	122.89	109	1	0.12	0.53	0.92	0.75	2.88	1.02	2.06	1.03143	2.06
ENSG00000126254	RBM42	RNA binding motif protein 42 [Source:HGNC Symbol;Acc:HGNC:28117]	1692	2.77815	1.47413	0.000752871	0.0105544	yes	up	1008	562	630	1103	1381	1437	1394	1391	18.83	7.42	16.98	35.39	32.89	38.05	32.55	58.32	26.0157	58.32
ENSG00000100427	MLC1	modulator of VRAC current 1 [Source:HGNC Symbol;Acc:HGNC:17082]	3601	2.77337	1.47164	0.00030394	0.00545731	yes	up	910	434	533	828	652	1122	601	945	7.33	2.51	6.22	11.67	7.08	13.15	6.38	15.69	7.76286	15.69
ENSG00000182512	GLRX5	glutaredoxin 5 [Source:HGNC Symbol;Acc:HGNC:20134]	1103	2.7711	1.47046	9.92e-05	0.00243916	yes	up	710.22	2969.53	441	583.4	865.23	741.17	838.15	907	20.68	62.4	18.4	28.1	30.53	29.62	30.19	57.41	31.4171	57.41
ENSG00000184924	PTRHD1	peptidyl-tRNA hydrolase domain containing 1 [Source:HGNC Symbol;Acc:HGNC:33782]	1105	2.77092	1.47036	4.33e-12	2.1e-09	yes	up	596.07	232.53	283.64	356.85	454.23	439.4	456.55	515.79	18.69	4.88	12.13	24.23	22.57	24.55	24.55	32.99	18.8	32.99
ENSG00000186665	C17orf58	chromosome 17 open reading frame 58 [Source:HGNC Symbol;Acc:HGNC:27568]	2065	2.7682	1.46895	0.0040558	0.0329008	yes	up	55	22	32	47	68	74	69	67	1.16	0.36	1.03	1.78	1.79	2.12	1.93	3.04	1.45286	3.04
ENSG00000182054	IDH2	isocitrate dehydrogenase (NADP(+)) 2, mitochondrial [Source:HGNC Symbol;Acc:HGNC:5383]	2694	2.76675	1.46819	1.01e-13	8.79e-11	yes	up	3585.48	1566.56	1673.38	2402.93	2646.7	3020.1	2383.52	3170.29	42.77	14.11	32.94	62.86	50.29	68.28	49.04	76.02	45.7557	76.02
ENSG00000172731	LRRC20	leucine rich repeat containing 20 [Source:HGNC Symbol;Acc:HGNC:23421]	3095	2.76028	1.46482	1.05e-05	0.000426166	yes	up	164	70	56	110	102	128	102	133	1.55	0.48	0.75	1.78	1.17	1.71	1.28	2.55	1.24571	2.55
ENSG00000178741	COX5A	cytochrome c oxidase subunit 5A [Source:HGNC Symbol;Acc:HGNC:2267]	571	2.75563	1.46238	9.63e-06	0.000397618	yes	up	1409	582	618	1145	1347	1348	1315	1406	95.61	24.13	57.85	113.11	95.59	113.69	99.34	188.02	85.6171	188.02
ENSG00000130303	BST2	bone marrow stromal cell antigen 2 [Source:HGNC Symbol;Acc:HGNC:1119]	1001	2.75175	1.46035	5.27e-08	6.35e-06	yes	up	2538	1344	1500	2129	2564	2694	2448	2805	89.86	34.16	74.51	115.18	100.36	120.74	99.14	205.95	90.5643	205.95
ENSG00000065268	WDR18	WD repeat domain 18 [Source:HGNC Symbol;Acc:HGNC:17956]	1608	2.74775	1.45825	0.000870366	0.0116887	yes	up	444	242	204	454	470	621	372	512	8.6	3.97	7.54	14.94	13.61	18.75	8.52	25.36	10.8471	25.36
ENSG00000228672	PROB1	proline rich basic protein 1 [Source:HGNC Symbol;Acc:HGNC:41906]	4513	2.746	1.45733	0.00110247	0.013623	yes	up	78	28	46	61	69	97	67	81	0.48	0.12	0.41	0.64	0.53	0.85	0.54	1.01	0.51	1.01
ENSG00000241360	PDXP	pyridoxal phosphatase [Source:HGNC Symbol;Acc:HGNC:30259]	2012	2.74222	1.45534	0.000948223	0.0123387	yes	up	269.53	218.85	224.26	307.69	275.32	310.52	201.87	344.88	4.85	2.65	5.11	8.29	5.58	7	4.05	10.91	5.36143	10.91
ENSG00000179218	CALR	calreticulin [Source:HGNC Symbol;Acc:HGNC:1455]	1903	2.73834	1.4533	9.78e-11	2.95e-08	yes	up	12805.5	7297	7541	9324	10863.6	12313	9993	12968	249.15	90.07	195.93	258.2	217.38	278.52	204.49	431.13	213.391	431.13
ENSG00000173451	THAP2	THAP domain containing 2 [Source:HGNC Symbol;Acc:HGNC:20854]	4432	2.73619	1.45217	0.00173189	0.0186569	yes	up	265.07	126.51	80	197.42	209.68	299.27	272.19	259	8.59	2.57	3.65	6.38	5.77	6.23	6.6	15.82	5.68429	15.82
ENSG00000142684	ZNF593	zinc finger protein 593 [Source:HGNC Symbol;Acc:HGNC:30943]	698	2.73249	1.45022	0.000957334	0.0124045	yes	up	150.01	53.36	77.06	134.63	152.92	178.76	138.04	159.23	9.3	2.37	6.8	12.47	10.12	13.79	9.57	22.7	9.20286	22.7
ENSG00000116649	SRM	spermidine synthase [Source:HGNC Symbol;Acc:HGNC:11296]	1260	2.72564	1.4466	0.000428959	0.00712516	yes	up	676	515	440	728	723	1065	693	896	18.5	9.88	17.26	31.78	24.01	39.14	22.74	48.68	23.33	48.68
ENSG00000256073	URB1-AS1	URB1 antisense RNA 1 (head to head) [Source:HGNC Symbol;Acc:HGNC:23128]	831	2.7237	1.44557	0.0021153	0.0215732	yes	up	81	31	60	58	62	63	42	73	3.51	0.94	3.69	3.9	3	3.51	2.11	6.9	2.95143	6.9
ENSG00000185608	MRPL40	mitochondrial ribosomal protein L40 [Source:HGNC Symbol;Acc:HGNC:14491]	1387	2.72042	1.44383	0.00122973	0.0147582	yes	up	279.56	197	170.02	316.03	387.75	432.58	397	398	8.05	3.86	6.92	15.15	13.9	18.02	14.69	21.36	11.5129	21.36
ENSG00000197451	HNRNPAB	heterogeneous nuclear ribonucleoprotein A/B [Source:HGNC Symbol;Acc:HGNC:5034]	1785	2.71808	1.44259	7.02e-08	8.13e-06	yes	up	2446.95	1503.35	1572.38	1946.76	2333.25	2713.38	2259	2716.99	36.53	14.63	30.27	53.83	47.69	62.93	47.36	97.76	41.8914	97.76
ENSG00000213402	PTPRCAP	protein tyrosine phosphatase receptor type C associated protein [Source:HGNC Symbol;Acc:HGNC:9667]	907	2.71603	1.4415	0.00602033	0.0430679	yes	up	4263.7	4926.08	2764.53	5507.93	5066.81	7944.06	4969.19	6653.01	164.9	133.29	151.73	336.11	221.79	399.37	225.16	557.63	233.193	557.63
ENSG00000131462	TUBG1	tubulin gamma 1 [Source:HGNC Symbol;Acc:HGNC:12417]	1608	2.71431	1.44058	0.000957441	0.0124045	yes	up	225.34	94.13	115.14	183.34	182.6	299.06	248.52	240.77	5.26	1.43	3.58	6.3	4.49	8.28	6.76	9.64	5.15714	9.64
ENSG00000140525	FANCI	FA complementation group I [Source:HGNC Symbol;Acc:HGNC:25568]	4743	2.71245	1.4396	1.98e-07	1.84e-05	yes	up	593.3	207.34	230.54	401.5	403.31	420.13	360.35	464.73	5.15	1.17	2.34	5.33	5.22	4.83	4.99	11.52	4.14714	11.52
ENSG00000089692	LAG3	lymphocyte activating 3 [Source:HGNC Symbol;Acc:HGNC:6476]	1976	2.70756	1.43699	0.00534193	0.0396573	yes	up	456	348	289	250	237	347	239	409	7.64	3.81	6.84	6.78	4.46	8.05	5.2	13.36	6.11143	13.36
ENSG00000224051	CPTP	ceramide-1-phosphate transfer protein [Source:HGNC Symbol;Acc:HGNC:28116]	2154	2.70674	1.43656	0.000201032	0.00404644	yes	up	502	358	314	562	524	708	542	644	7.22	3.54	6.71	13.85	9.34	14.17	9.66	19.48	9.21286	19.48
ENSG00000107798	LIPA	lipase A, lysosomal acid type [Source:HGNC Symbol;Acc:HGNC:6617]	2496	2.70476	1.4355	5.12e-05	0.00145272	yes	up	3550	1561	1957	3301	2763	3960	2659	3564	41.48	12.96	33.17	66.61	39.75	67.58	40.95	86.56	43.2143	86.56
ENSG00000188157	AGRN	agrin [Source:HGNC Symbol;Acc:HGNC:329]	7326	2.69003	1.42762	0.00266263	0.0252068	yes	up	451	322.39	245.68	280	246.69	338.85	214.84	390	1.97	1.02	1.52	2.22	1.31	2.25	1.55	3.1	1.69143	3.1
ENSG00000166451	CENPN	centromere protein N [Source:HGNC Symbol;Acc:HGNC:30873]	1556	2.68595	1.42543	0.000151117	0.00331597	yes	up	164.39	45.03	64.31	71.64	78.92	89.84	98.65	107.27	3.58	0.74	2.27	2.94	1.59	2.34	2.37	5.39	2.26143	5.39
ENSG00000136636	KCTD3	potassium channel tetramerization domain containing 3 [Source:HGNC Symbol;Acc:HGNC:21305]	4019	2.67299	1.41845	0.000151834	0.00332575	yes	up	283	92	132	148.02	266	177	230	232	2.19	0.81	1.75	2.48	2.68	1.93	2.43	3.61	2.03857	3.61
ENSG00000102471	NDFIP2	Nedd4 family interacting protein 2 [Source:HGNC Symbol;Acc:HGNC:18537]	4625	2.67244	1.41816	0.00237287	0.0234036	yes	up	83	71	67	103	110	140	123	127	1.41	0.58	1.29	2.06	1.91	2.3	1.96	2.32	1.64429	2.32
ENSG00000142731	PLK4	polo like kinase 4 [Source:HGNC Symbol;Acc:HGNC:11397]	3838	2.6694	1.41652	0.000885077	0.0117789	yes	up	178	57	78	60	78	95	89	111	3.09	0.66	2.11	1.63	1.61	1.81	1.13	2.09	1.72	2.09
ENSG00000181019	NQO1	NAD(P)H quinone dehydrogenase 1 [Source:HGNC Symbol;Acc:HGNC:2874]	2521	2.66485	1.41406	0.00195038	0.0203085	yes	up	61.22	39.78	48.77	75.66	71.39	79.99	58.2	78.69	1.03	0.48	1.12	3.02	2	2.75	1.53	3.08	1.70429	3.08
ENSG00000237973	MTCO1P12	MT-CO1 pseudogene 12 [Source:HGNC Symbol;Acc:HGNC:52014]	1543	2.66451	1.41387	0.000198351	0.00401829	yes	up	1724.31	485.59	588.11	1190.35	1361.61	1255.21	1222.84	1344.85	34.22	6.81	16.79	39.27	32.6	34.38	30.38	56.1	27.7786	56.1
ENSG00000104823	ECH1	enoyl-CoA hydratase 1 [Source:HGNC Symbol;Acc:HGNC:3149]	1200	2.6634	1.41327	1.19e-05	0.000468524	yes	up	2032	1272	1101	1694.91	2316.92	2323.1	2234.7	2314	77.95	25.79	53.57	93.49	89.83	106.75	96.39	195.61	77.6814	195.61
ENSG00000099624	ATP5F1D	ATP synthase F1 subunit delta [Source:HGNC Symbol;Acc:HGNC:837]	637	2.66188	1.41245	0.000889564	0.0117938	yes	up	996.9	900.49	742.72	862.02	905.86	1172.03	754.7	1175.28	56.12	28.07	50.61	62.35	51.5	72.18	43.01	119.57	51.9771	119.57
ENSG00000167720	SRR	serine racemase [Source:HGNC Symbol;Acc:HGNC:14398]	2482	2.65879	1.41077	0.00202564	0.0208659	yes	up	130.57	105.19	80.01	66.15	131.42	99.85	130.2	134.54	2.9	2.28	3.79	3.19	2.23	3.78	3.25	6.24	3.06	6.24
ENSG00000147123	NDUFB11	NADH:ubiquinone oxidoreductase subunit B11 [Source:HGNC Symbol;Acc:HGNC:20372]	948	2.65034	1.40618	1.87e-05	0.000673381	yes	up	1351.74	870.1	651.42	1234.54	1350.75	1496.49	1171.35	1446.84	39.26	17.08	25.33	57.92	46.49	58.27	41.54	92	40.8414	92
ENSG00000161981	SNRNP25	small nuclear ribonucleoprotein U11/U12 subunit 25 [Source:HGNC Symbol;Acc:HGNC:14161]	1085	2.64765	1.40471	0.000507824	0.00798951	yes	up	318.05	178	165.1	327.04	382.26	422.18	336.15	375	9.41	3.76	9.43	17.18	13.4	16.77	13.66	24.24	11.9443	24.24
ENSG00000130748	TMEM160	transmembrane protein 160 [Source:HGNC Symbol;Acc:HGNC:26042]	655	2.64197	1.40162	0.00179222	0.0190989	yes	up	375	316	293	257	296	346	259	396	22.91	13.5	25.21	23.29	19.2	25.89	17.42	54.43	21.06	54.43
ENSG00000054148	PHPT1	phosphohistidine phosphatase 1 [Source:HGNC Symbol;Acc:HGNC:30033]	890	2.63535	1.398	2.1e-05	0.000726809	yes	up	975.81	343	444.54	492	476	623.72	454.55	663.25	38.36	10.25	24.26	33.84	23.5	35.37	23.01	61.83	26.9414	61.83
ENSG00000137309	HMGA1	high mobility group AT-hook 1 [Source:HGNC Symbol;Acc:HGNC:5010]	1920	2.62954	1.39481	0.000832074	0.0113369	yes	up	3060.94	2559	2021.95	2310.31	2228.91	2815.9	2102.3	3133	47.52	28.2	45.3	61.32	44.43	62.02	44.28	111.76	47.5814	111.76
ENSG00000006625	GGCT	gamma-glutamylcyclotransferase [Source:HGNC Symbol;Acc:HGNC:21705]	1158	2.62953	1.3948	0.00320925	0.0285045	yes	up	300.44	207	179.97	398.39	427.16	458.13	432.49	423.92	9.19	4.36	7.56	19.09	14.62	18.23	15.36	26.57	12.63	26.57
ENSG00000228300	FAM174C	family with sequence similarity 174 member C [Source:HGNC Symbol;Acc:HGNC:26073]	870	2.62794	1.39393	0.00439792	0.0348192	yes	up	462	513	409	654	642	839	553	744	18.68	15.01	23.95	44.65	31.19	45.55	27.8	66.14	29.5471	66.14
ENSG00000198937	CCDC167	coiled-coil domain containing 167 [Source:HGNC Symbol;Acc:HGNC:21239]	572	2.62438	1.39198	0.00233049	0.0231561	yes	up	238	127	142	273	297	368	241	295	18.04	6.7	15.04	29.57	22.93	32.86	19.29	51.6	20.6329	51.6
ENSG00000169223	LMAN2	lectin, mannose binding 2 [Source:HGNC Symbol;Acc:HGNC:16986]	1611	2.62409	1.39182	0.000164408	0.00351153	yes	up	3479	1501	1639	2728	3899	3550	3757	3542	100.7	21.09	56.48	101.91	101.65	108.88	102.31	230.41	84.7171	230.41
ENSG00000188389	PDCD1	programmed cell death 1 [Source:HGNC Symbol;Acc:HGNC:8760]	2097	2.62357	1.39153	0.00679829	0.0465409	yes	up	169	58	120	153	132	212	102	166	2.54	0.57	2.75	3.61	2.27	4.16	2	4.91	2.55714	4.91
ENSG00000196937	FAM3C	family with sequence similarity 3 member C [Source:HGNC Symbol;Acc:HGNC:18664]	2455	2.62233	1.39085	0.00710755	0.0479383	yes	up	662.77	409	438.28	1005.94	752.13	1167.71	723.38	911.56	13.08	4.72	11.09	24.5	13.01	20.83	13.39	23.11	14.3743	23.11
ENSG00000280670	CCDC163	coiled-coil domain containing 163 [Source:HGNC Symbol;Acc:HGNC:27003]	2095	2.62074	1.38997	0.00102352	0.0129546	yes	up	61	45	44	61.02	61.09	57.17	50.01	68	0.91	0.45	1.06	1.96	1.11	1.13	1.3	2.13	1.13143	2.13
ENSG00000153066	TXNDC11	thioredoxin domain containing 11 [Source:HGNC Symbol;Acc:HGNC:28030]	3178	2.61681	1.38781	4.97e-09	9.58e-07	yes	up	2313.47	952.4	1168.19	1704.66	2023.57	1957.6	1872.47	2077.62	30.73	9.47	23.44	38.18	33.32	38.45	32.52	52.94	29.4443	52.94
ENSG00000162063	CCNF	cyclin F [Source:HGNC Symbol;Acc:HGNC:1591]	4230	2.61183	1.38506	0.00453296	0.0356303	yes	up	137	88	74	153.76	137.81	224.97	120	164	1.09	0.48	0.76	1.75	1.14	2.25	1.07	2.22	1.22	2.22
ENSG00000172531	PPP1CA	protein phosphatase 1 catalytic subunit alpha [Source:HGNC Symbol;Acc:HGNC:9281]	1389	2.60724	1.38252	1.28e-09	2.97e-07	yes	up	7704.97	3492.17	3595.97	5132.93	6805.49	6942.25	6612.65	6938.95	176.28	55.31	118.87	192.2	182.69	214.52	186.73	327.22	160.943	327.22
ENSG00000248098	BCKDHA	branched chain keto acid dehydrogenase E1 subunit alpha [Source:HGNC Symbol;Acc:HGNC:986]	1745	2.60664	1.38219	0.000111539	0.00266551	yes	up	1170.45	436.09	581.11	838.05	1231.61	1137.05	1132.3	1114.72	22.59	5.71	15.56	28.13	28.99	27.75	26.93	42.19	22.2371	42.19
ENSG00000091483	FH	fumarate hydratase [Source:HGNC Symbol;Acc:HGNC:3700]	1797	2.60473	1.38113	0.00718311	0.0482874	yes	up	523	336	313	678	843	812.99	872	760	9.22	3.95	7.97	21.41	18.1	20.76	19.45	26.44	14.4086	26.44
ENSG00000170627	GTSF1	gametocyte specific factor 1 [Source:HGNC Symbol;Acc:HGNC:26565]	902	2.60287	1.3801	0.0019323	0.0201808	yes	up	77	34	39	33	70	66	77	68	3.56	1.18	2.62	2.35	3.73	3.96	4.01	6.89	3.05857	6.89
ENSG00000100714	MTHFD1	methylenetetrahydrofolate dehydrogenase, cyclohydrolase and formyltetrahydrofolate synthetase 1 [Source:HGNC Symbol;Acc:HGNC:7432]	6814	2.60138	1.37928	5.94e-06	0.000271712	yes	up	1084.08	667.09	568.93	916.98	882	1209.5	895.83	1091.28	17.74	7.93	11.99	21.31	18.43	25.08	16.34	28.01	16.9743	28.01
ENSG00000131871	SELENOS	selenoprotein S [Source:HGNC Symbol;Acc:HGNC:30396]	655	2.5929	1.37456	6.85e-05	0.00181114	yes	up	874	361	512	663	914	931	909	886	22.49	6.45	19.32	29.28	28.51	34.15	29.58	48.95	24.2543	48.95
ENSG00000268173	AC007192.1	novel protein, readthrough between PIK3R2 and IFI30	5142	2.5883	1.372	0.00241106	0.0235747	yes	up	997.99	757.37	385.48	779.9	666.62	846.66	579.72	884.81	6.3	3.12	3.63	11.86	7.59	11.73	7.26	11.24	7.35571	11.24
ENSG00000243678	NME2	NME/NM23 nucleoside diphosphate kinase 2 [Source:HGNC Symbol;Acc:HGNC:7850]	692	2.58519	1.37027	2.08e-06	0.000117061	yes	up	4126.38	1851.62	1848.47	3349.11	3625	4085.06	3418.36	3809.04	191.54	60.48	116.78	237.27	183.99	238.55	181.66	413.09	172.896	413.09
ENSG00000228830	AL160408.2	novel transcript	693	2.58496	1.37014	0.00323614	0.0286599	yes	up	1501.35	754.36	668.83	583.95	651.86	765.16	598.93	962.16	84.24	29.63	52.99	49.24	39.41	53.31	37.55	120.42	49.4814	120.42
ENSG00000103152	MPG	N-methylpurine DNA glycosylase [Source:HGNC Symbol;Acc:HGNC:7211]	1193	2.58436	1.36981	0.000514767	0.00805619	yes	up	722.1	342.59	418.31	701.83	917.18	888.45	761.95	814.63	21.1	7.43	17.72	30.56	29.58	32.61	25.5	65.02	23.5	65.02
ENSG00000075239	ACAT1	acetyl-CoA acetyltransferase 1 [Source:HGNC Symbol;Acc:HGNC:93]	1442	2.58026	1.36752	0.00174149	0.0187129	yes	up	459	318.69	251.65	443.56	649.93	519.09	678	574	13.56	6.82	10.17	17.34	17.81	17.52	18.66	26.02	14.5543	26.02
ENSG00000115233	PSMD14	proteasome 26S subunit, non-ATPase 14 [Source:HGNC Symbol;Acc:HGNC:16889]	1567	2.57807	1.36629	2.12e-07	1.91e-05	yes	up	830	459	417	695	781	809	759	819	17.38	6.59	12.05	22.57	18.29	21.74	18.51	33.62	16.7329	33.62
ENSG00000273604	EPOP	elongin BC and polycomb repressive complex 2 associated protein [Source:HGNC Symbol;Acc:HGNC:34493]	3255	2.57628	1.36529	0.00445835	0.0351774	yes	up	55	34	28	31	27	43	35	44	0.47	0.21	0.35	0.46	0.29	0.53	0.39	0.78	0.385714	0.78
ENSG00000197696	NMB	neuromedin B [Source:HGNC Symbol;Acc:HGNC:7842]	1017	2.57415	1.3641	0.00151585	0.016989	yes	up	67	31	23	49	41	41	41	50	3.24	1.12	1.57	3.9	2.51	2.63	2.36	4.7	2.47571	4.7
ENSG00000152492	CCDC50	coiled-coil domain containing 50 [Source:HGNC Symbol;Acc:HGNC:18111]	8629	2.56944	1.36145	0.00139384	0.0160574	yes	up	3320.45	776.02	1682	1791.02	1766	1856	1558.12	2146	15.9	2.16	12.57	18.78	14.87	19.43	14.29	37.82	14	37.82
ENSG00000165996	HACD1	3-hydroxyacyl-CoA dehydratase 1 [Source:HGNC Symbol;Acc:HGNC:9639]	2234	2.56787	1.36057	0.00566543	0.0413666	yes	up	31.1	21.07	15	23	25	27.1	26.05	29	1.12	0.73	0.87	1.07	1.64	0.99	1.23	1.3	1.09286	1.3
ENSG00000196465	MYL6B	myosin light chain 6B [Source:HGNC Symbol;Acc:HGNC:29823]	1034	2.56517	1.35906	0.000523669	0.00812289	yes	up	111.51	82	82.61	119.99	130.56	151.84	121.53	140.21	7.16	2.28	5.9	12.44	9.02	10.12	7.13	16.42	7.72143	16.42
ENSG00000136770	DNAJC1	DnaJ heat shock protein family (Hsp40) member C1 [Source:HGNC Symbol;Acc:HGNC:20090]	2100	2.56505	1.35899	0.000118553	0.00276438	yes	up	718	500	621	613	819	863	816	870	12.41	5.06	13.01	14.55	14.14	16.99	14.64	25.77	12.9714	25.77
ENSG00000149428	HYOU1	hypoxia up-regulated 1 [Source:HGNC Symbol;Acc:HGNC:16931]	4367	2.56504	1.35898	1.18e-07	1.2e-05	yes	up	3840	1774.84	2272.46	2985.77	3470	3877	3377	3698.59	36.74	10.67	29.23	41.49	35.13	44.38	34.46	58.27	33.1571	58.27
ENSG00000277972	CISD3	CDGSH iron sulfur domain 3 [Source:HGNC Symbol;Acc:HGNC:27578]	2552	2.56404	1.35842	0.00073154	0.0103178	yes	up	622.05	279.91	268.65	558.96	585.93	776.96	576.71	619	14.34	3.29	7.63	22.48	18.18	26.67	18.12	14.61	15.8157	14.61
ENSG00000108829	LRRC59	leucine rich repeat containing 59 [Source:HGNC Symbol;Acc:HGNC:28817]	2880	2.56355	1.35814	0.00330075	0.0289959	yes	up	4488.51	930.04	1599.23	1306.45	1942.36	1829.44	1929.77	2285.68	44.35	6.59	22.96	22.04	23.98	25.66	24.62	47.02	24.3143	47.02
ENSG00000128626	MRPS12	mitochondrial ribosomal protein S12 [Source:HGNC Symbol;Acc:HGNC:10380]	929	2.56078	1.35658	0.000534052	0.00823436	yes	up	426.82	237	227.08	459.26	412.82	558.78	428.85	471.26	13.27	5.65	11.03	24.33	15.71	24.32	16.47	29.22	15.8257	29.22
ENSG00000059573	ALDH18A1	aldehyde dehydrogenase 18 family member A1 [Source:HGNC Symbol;Acc:HGNC:9722]	3352	2.55859	1.35535	0.000627853	0.00923658	yes	up	953	663	506	982	852	1295	868	1058	8.6	3.91	6.09	15.46	9.16	15.47	9.49	18.57	9.74	18.57
ENSG00000184009	ACTG1	actin gamma 1 [Source:HGNC Symbol;Acc:HGNC:144]	2256	2.558	1.35502	0.00025253	0.00476402	yes	up	38959	22761	22588	37635.7	45805.8	51923.1	46871.4	45525	843.39	290.19	744.05	1255.25	1108.49	1483.62	1156.17	2443.11	983.023	2443.11
ENSG00000184840	TMED9	transmembrane p24 trafficking protein 9 [Source:HGNC Symbol;Acc:HGNC:24878]	2546	2.55579	1.35377	3.47e-05	0.00107383	yes	up	2966	1350	1534	2486	3101	3244	2940	2979	48.44	15.8	38.53	84.76	77.05	93.48	75.44	83.61	61.9286	83.61
ENSG00000176894	PXMP2	peroxisomal membrane protein 2 [Source:HGNC Symbol;Acc:HGNC:9716]	762	2.55481	1.35322	0.0038512	0.0320232	yes	up	71	64	38	68	97	91	79	88	2.87	2.34	2.17	4.26	4.39	4.52	3.77	7.33	3.47429	7.33
ENSG00000180739	S1PR5	sphingosine-1-phosphate receptor 5 [Source:HGNC Symbol;Acc:HGNC:14299]	2191	2.55391	1.35271	0.00480348	0.0371001	yes	up	2350	1372	1771	2423	2076	4155	2087	2802	30.19	13.33	33.38	59.31	37.16	81.99	38.61	73.11	41.9957	73.11
ENSG00000204301	NOTCH4	notch receptor 4 [Source:HGNC Symbol;Acc:HGNC:7884]	6745	2.54841	1.3496	0.0030528	0.027657	yes	up	254.97	59	131.01	99	182.01	148.01	164	172	2.98	0.45	1.96	1.82	2.58	2.4	2.51	4.57	2.1	4.57
ENSG00000198901	PRC1	protein regulator of cytokinesis 1 [Source:HGNC Symbol;Acc:HGNC:9341]	3072	2.54565	1.34803	0.000181077	0.00376261	yes	up	152.63	46.52	70.52	97.1	109.08	113.64	134.31	121.01	3.74	1.21	2.84	2.79	3.42	3.56	3.41	3.92	2.99571	3.92
ENSG00000161513	FDXR	ferredoxin reductase [Source:HGNC Symbol;Acc:HGNC:3642]	1967	2.54367	1.34691	3.04e-06	0.000157528	yes	up	197	76	113	125	154	164	147	165	3.6	0.82	2.38	3.3	2.81	3.38	2.73	5.35	2.71714	5.35
ENSG00000006756	ARSD	arylsulfatase D [Source:HGNC Symbol;Acc:HGNC:717]	5145	2.54148	1.34567	0.000668046	0.00961746	yes	up	1159.23	318.01	722.06	692.33	807.36	830	753	889.06	7.89	1.44	6.54	7.93	6.8	7.87	6.19	10.76	6.38	10.76
ENSG00000105173	CCNE1	cyclin E1 [Source:HGNC Symbol;Acc:HGNC:1589]	1954	2.54046	1.34509	0.00204446	0.0209945	yes	up	108	70	39	62	67	64	64	81	2.47	0.91	0.98	1.92	1.63	1.65	1.38	3	1.56286	3
ENSG00000134326	CMPK2	cytidine/uridine monophosphate kinase 2 [Source:HGNC Symbol;Acc:HGNC:27015]	2884	2.53742	1.34336	9.29e-09	1.59e-06	yes	up	726.88	322.32	314.74	528.75	509.28	593.87	523.59	591.64	8.68	2.42	5.34	10.15	8.73	11.23	7.58	13.55	7.73286	13.55
ENSG00000187024	PTRH1	peptidyl-tRNA hydrolase 1 homolog [Source:HGNC Symbol;Acc:HGNC:27039]	2692	2.53579	1.34243	2.13e-07	1.91e-05	yes	up	175.83	85.51	92.26	111.73	139.67	150.08	137.44	150.9	6.37	2.46	5.05	7.9	6.77	8.21	6.72	14.36	6.21143	14.36
ENSG00000085491	SLC25A24	solute carrier family 25 member 24 [Source:HGNC Symbol;Acc:HGNC:20662]	4249	2.5322	1.34039	0.00737402	0.0492058	yes	up	1062.99	362	795.89	1068.84	1410.63	1141.31	1312.58	1203.78	7.86	1.8	8.06	14.27	13.88	13.03	13.68	16.58	10.3686	16.58
ENSG00000136942	RPL35	ribosomal protein L35 [Source:HGNC Symbol;Acc:HGNC:10344]	452	2.52864	1.33836	0.000652389	0.00944808	yes	up	14741	8124	4823	12280.1	13291.7	14754	12180.8	13389	1703.34	644.72	760.33	1849.38	1412.39	1825.43	1342.32	3848.99	1362.56	3848.99
ENSG00000204394	VARS	valyl-tRNA synthetase [Source:HGNC Symbol;Acc:HGNC:12651]	4111	2.52751	1.33772	7.65e-07	5.19e-05	yes	up	1729	995	1000	1473	1526	1875	1449	1711	18.28	6.79	13.45	26.91	20.3	27.82	17.21	28.97	18.68	28.97
ENSG00000166136	NDUFB8	NADH:ubiquinone oxidoreductase subunit B8 [Source:HGNC Symbol;Acc:HGNC:7703]	678	2.5269	1.33737	5.19e-06	0.000245178	yes	up	1877.04	1002.3	827.45	1470.33	1869.58	1829.42	1730.35	1778.26	106.8	39.6	67.05	126.39	113.18	128.49	113.45	237.38	99.28	237.38
ENSG00000142192	APP	amyloid beta precursor protein [Source:HGNC Symbol;Acc:HGNC:620]	3583	2.52165	1.33437	0.00405274	0.0328985	yes	up	4785.01	1293.01	3198	3586.96	4763.08	4263	4638.81	4414	42.58	8.08	42.77	56.45	55.99	55.91	56.3	79.74	45.44	79.74
ENSG00000128039	SRD5A3	steroid 5 alpha-reductase 3 [Source:HGNC Symbol;Acc:HGNC:25812]	4061	2.50823	1.32667	0.0012502	0.0149094	yes	up	231.84	78.88	139.72	110.11	207.04	164.53	213.5	190	3.75	0.76	2.49	3.72	5	4.47	4.44	3.59	3.51857	3.59
ENSG00000120725	SIL1	SIL1 nucleotide exchange factor [Source:HGNC Symbol;Acc:HGNC:24624]	1714	2.50759	1.3263	0.00119288	0.0144406	yes	up	486	228	333	427	656	579	585	550	8.35	2.61	7.56	11.35	18.16	16.13	17.67	18.36	11.69	18.36
ENSG00000205978	NYNRIN	NYN domain and retroviral integrase containing [Source:HGNC Symbol;Acc:HGNC:20165]	7635	2.50314	1.32374	0.00742239	0.0494178	yes	up	34	17	20	19	23	24	24	27	0.12	0.04	0.17	0.12	0.1	0.27	0.11	0.19	0.132857	0.19
ENSG00000172500	FIBP	FGF1 intracellular binding protein [Source:HGNC Symbol;Acc:HGNC:3705]	1261	2.499	1.32135	0.000439879	0.00722371	yes	up	1216	411	567	930	1199.03	1228	997	1069	35.24	8.69	22.04	42.74	39.94	51.08	35.97	72.18	33.6714	72.18
ENSG00000123352	SPATS2	spermatogenesis associated serine rich 2 [Source:HGNC Symbol;Acc:HGNC:18650]	3158	2.49194	1.31727	3.37e-06	0.00017237	yes	up	474.45	187.77	250.06	291	282.53	317.51	271.16	345	5.26	1.56	4.07	5.87	4.06	5.8	3.61	7.43	4.31857	7.43
ENSG00000244038	DDOST	dolichyl-diphosphooligosaccharide--protein glycosyltransferase non-catalytic subunit [Source:HGNC Symbol;Acc:HGNC:2728]	2079	2.49006	1.31618	4.76e-12	2.25e-09	yes	up	6930.87	2868.12	3297.43	4497.23	5627.28	5698.68	5292.81	5627.43	118.18	32.8	79.95	119.54	109.17	125.17	103.66	178.39	98.3529	178.39
ENSG00000125844	RRBP1	ribosome binding protein 1 [Source:HGNC Symbol;Acc:HGNC:10448]	5049	2.48506	1.31328	9.46e-05	0.00235801	yes	up	3409	1311	2148	2521	3419	3162	3351	3188	22.71	6.13	19.47	25.52	25.25	26.62	25.37	39.49	21.5814	39.49
ENSG00000160113	NR2F6	nuclear receptor subfamily 2 group F member 6 [Source:HGNC Symbol;Acc:HGNC:7977]	2404	2.48346	1.31235	0.00242265	0.0236104	yes	up	69	30	34	63	66	81	57.89	66	0.83	0.25	0.59	1.29	0.98	1.37	0.89	1.64	0.885714	1.64
ENSG00000169682	SPNS1	sphingolipid transporter 1 (putative) [Source:HGNC Symbol;Acc:HGNC:30621]	1979	2.48274	1.31193	0.00162893	0.0178344	yes	up	1276.24	308.72	631.37	520.45	920.42	753.18	847.5	847.45	17.87	3.58	16.01	13.17	17.33	15.71	16.37	24.6	14.2914	24.6
ENSG00000112699	GMDS	GDP-mannose 4,6-dehydratase [Source:HGNC Symbol;Acc:HGNC:4369]	1665	2.48233	1.3117	0.000133414	0.00301644	yes	up	352	195	201	318	419	397	386	376	7.34	3.73	6.29	11.92	10.75	13.21	12.39	15.69	9.37571	15.69
ENSG00000166452	AKIP1	A-kinase interacting protein 1 [Source:HGNC Symbol;Acc:HGNC:1170]	1022	2.48204	1.31152	0.00379118	0.0316667	yes	up	172.03	90.64	90.86	172.34	232.46	202.93	236.36	197	5.51	1.66	3.43	7.34	7.83	8.19	7.9	14.26	5.98	14.26
ENSG00000026751	SLAMF7	SLAM family member 7 [Source:HGNC Symbol;Acc:HGNC:21394]	2707	2.48131	1.3111	0.000492977	0.00782349	yes	up	3876	1570.03	1904.01	3386.97	3411.68	4675.44	3385	3630	39.96	11.97	29.27	59.94	44.35	70.01	46.43	82.41	43.1329	82.41
ENSG00000182199	SHMT2	serine hydroxymethyltransferase 2 [Source:HGNC Symbol;Acc:HGNC:10852]	2157	2.48006	1.31038	0.00119057	0.0144211	yes	up	1586	873	794	1688	1683.97	2150	1603	1713	30.69	9.79	21.29	52.24	39.09	55.77	38.91	63.04	35.3971	63.04
ENSG00000151366	NDUFC2	NADH:ubiquinone oxidoreductase subunit C2 [Source:HGNC Symbol;Acc:HGNC:7706]	2168	2.47934	1.30996	1.29e-06	7.84e-05	yes	up	1178.99	571.68	607.63	835.78	1067.11	1106.85	1214.35	1084.44	67.27	14.78	50.44	71.27	69.22	79.99	80.79	151.14	61.9657	151.14
ENSG00000196230	TUBB	tubulin beta class I [Source:HGNC Symbol;Acc:HGNC:20778]	2515	2.47728	1.30876	0.00350959	0.0301071	yes	up	5793.07	3252.63	2966.41	5413.63	5471.53	9279.73	6773.82	6398.38	66.07	26.26	48.82	105.23	77.43	149.94	99.48	151.4	81.89	151.4
ENSG00000116221	MRPL37	mitochondrial ribosomal protein L37 [Source:HGNC Symbol;Acc:HGNC:14034]	1582	2.47172	1.30551	2.12e-05	0.000733542	yes	up	1012	408	414	762	901	895.33	876	854	21.2	6.1	12.52	26.47	22.71	26.16	22.83	37.33	19.7129	37.33
ENSG00000134049	IER3IP1	immediate early response 3 interacting protein 1 [Source:HGNC Symbol;Acc:HGNC:18550]	3679	2.47086	1.30502	1.13e-05	0.000449758	yes	up	775	495	446.4	703.46	800.59	830.58	822.75	812	6.08	2.65	5.19	10.31	8.03	9.01	8.52	14.85	7.11286	14.85
ENSG00000267120	AD000671.2	novel transcript	1925	2.47026	1.30467	4.72e-06	0.000226422	yes	up	689.91	280.79	262.08	408.65	566.21	391.33	443.82	494.05	38.56	10.95	20.01	34.76	33.56	27.59	27.27	64.84	27.5286	64.84
ENSG00000198722	UNC13B	unc-13 homolog B [Source:HGNC Symbol;Acc:HGNC:12566]	14550	2.46339	1.30065	0.00120809	0.0145909	yes	up	104	32	33	50	57	52	53	61	0.51	0.1	0.2	0.37	0.3	0.32	0.3	0.54	0.3	0.54
ENSG00000103512	NOMO1	NODAL modulator 1 [Source:HGNC Symbol;Acc:HGNC:30060]	3921	2.45827	1.29765	1e-10	2.95e-08	yes	up	2934.5	1191.08	1490.52	1841	2029.14	2275.88	1899.92	2230.63	25.49	7.23	17.42	26.82	21.64	28.26	21.71	40.68	21.2243	40.68
ENSG00000111885	MAN1A1	mannosidase alpha class 1A member 1 [Source:HGNC Symbol;Acc:HGNC:6821]	5018	2.45736	1.29711	0.00341011	0.029595	yes	up	5348	1384	2352	2357.97	4384.97	2534	4167	3579	29.03	5.34	18.54	22.24	30.19	19.89	29.76	40	22.1414	40
ENSG00000118363	SPCS2	signal peptidase complex subunit 2 [Source:HGNC Symbol;Acc:HGNC:28962]	839	2.45617	1.29641	8.76e-08	9.56e-06	yes	up	2266.37	1243.9	1403.82	1488.75	1924.1	1674.07	1836.83	1968.96	50.2	12.02	40.38	90.83	100.26	95.95	102.22	59.37	70.2657	59.37
ENSG00000145912	NHP2	NHP2 ribonucleoprotein [Source:HGNC Symbol;Acc:HGNC:14377]	865	2.45469	1.29554	0.000164918	0.00351881	yes	up	1089.04	792.12	548.23	992.21	1032.36	1230.07	963.77	1104.54	56.06	24.76	34.57	71.5	57.8	70.97	51.71	161.94	52.4814	161.94
ENSG00000175550	DRAP1	DR1 associated protein 1 [Source:HGNC Symbol;Acc:HGNC:3019]	819	2.44019	1.28699	8.31e-05	0.00211508	yes	up	2297	1641	1552	2104	2784	2765	2632	2612	103.43	55.25	98.87	146.86	139.07	158.91	136.37	254.73	119.823	254.73
ENSG00000127022	CANX	calnexin [Source:HGNC Symbol;Acc:HGNC:1473]	4915	2.43295	1.28271	0.000610735	0.0090763	yes	up	13183	5232	8633	9685.03	14753	11397	14353	12491	154.04	21.67	94.04	136.95	179.04	153.85	177.95	150.21	131.077	150.21
ENSG00000162302	RPS6KA4	ribosomal protein S6 kinase A4 [Source:HGNC Symbol;Acc:HGNC:10433]	3128	2.43284	1.28264	0.000907017	0.0119518	yes	up	2370	888	1702	1917	2604	2357	2231	2284	24.17	6.14	23.69	30.53	32.12	32.77	29.06	44.47	25.4971	44.47
ENSG00000007080	CCDC124	coiled-coil domain containing 124 [Source:HGNC Symbol;Acc:HGNC:25171]	987	2.43245	1.28241	0.000773043	0.0107504	yes	up	800	735	561	745	791	882.01	785	894	27.77	18.16	29.31	41.3	33.05	42.4	35.1	66.08	32.4414	66.08
ENSG00000111331	OAS3	2'-5'-oligoadenylate synthetase 3 [Source:HGNC Symbol;Acc:HGNC:8088]	6599	2.42436	1.2776	0.00727832	0.0487113	yes	up	3946.5	1103	2194.05	3514.72	4148.66	4213.86	3816.79	3639	19.3	4.19	16.54	28.98	23.36	27.55	23.63	32.91	20.5071	32.91
ENSG00000089063	TMEM230	transmembrane protein 230 [Source:HGNC Symbol;Acc:HGNC:15876]	1541	2.4226	1.27655	5.29e-15	5.8e-12	yes	up	3243	1462	1427	2090	2360	2558	2398	2493	67.14	21.31	42.23	71.98	59.91	75.18	61.75	113.95	57.0714	113.95
ENSG00000141759	TXNL4A	thioredoxin like 4A [Source:HGNC Symbol;Acc:HGNC:30551]	3472	2.42156	1.27594	1.88e-07	1.75e-05	yes	up	1296.24	822.8	721.15	1012.7	1178.04	1176.16	1102.52	1198	43.8	19.83	32.1	63.34	54.19	65.66	51.82	61.57	47.2486	61.57
ENSG00000149084	HSD17B12	hydroxysteroid 17-beta dehydrogenase 12 [Source:HGNC Symbol;Acc:HGNC:18646]	2396	2.41548	1.27231	0.00420594	0.0337033	yes	up	573.81	575.78	430.85	721.2	782.53	903.87	828.48	800.25	9.12	5.06	8.7	15.3	13.37	17.49	14.01	21.97	11.8643	21.97
ENSG00000242114	MTFP1	mitochondrial fission process 1 [Source:HGNC Symbol;Acc:HGNC:26945]	1133	2.409	1.26844	0.000128445	0.0029263	yes	up	286.26	179.34	162	231	306.78	336.39	234	281.06	10.16	4.18	7.82	12.05	11.09	14.42	8.98	20.26	9.81429	20.26
ENSG00000147912	FBXO10	F-box protein 10 [Source:HGNC Symbol;Acc:HGNC:13589]	4702	2.40692	1.26719	0.000442414	0.00724475	yes	up	332.57	108	177	219	207	274.61	182	238.74	2.42	0.48	1.59	2.36	1.86	2.99	1.53	3.02	1.89	3.02
ENSG00000246705	H2AFJ	H2A histone family member J [Source:HGNC Symbol;Acc:HGNC:14456]	785	2.40217	1.26434	4.4e-07	3.39e-05	yes	up	664	377	410	486	656	604	628	619	30	12.29	29.69	36.16	36.33	37.52	33.8	83.11	30.8271	83.11
ENSG00000167797	CDK2AP2	cyclin dependent kinase 2 associated protein 2 [Source:HGNC Symbol;Acc:HGNC:30833]	1378	2.40063	1.26341	2.46e-05	0.000821295	yes	up	1289	676	892	942	1167	1453	1238	1238	36.45	12.45	33.88	39.2	34.28	50.72	38.05	60.9	35.0043	60.9
ENSG00000160284	SPATC1L	spermatogenesis and centriole associated 1 like [Source:HGNC Symbol;Acc:HGNC:1298]	2304	2.39839	1.26207	0.0013539	0.0157661	yes	up	217	81	117	91	137	115	107	138	5.53	1.37	4.06	3.69	4.12	3.82	3.38	7.87	3.71	7.87
ENSG00000106615	RHEB	Ras homolog, mTORC1 binding [Source:HGNC Symbol;Acc:HGNC:10011]	2046	2.39645	1.2609	0.000549068	0.0083914	yes	up	1069.47	394.34	454.34	711.32	1017.6	1000.93	1065.65	891.76	24.47	7.55	15.82	30.91	33.87	35.39	37.54	27.75	26.5071	27.75
ENSG00000277203	F8A1	coagulation factor VIII associated 1 [Source:HGNC Symbol;Acc:HGNC:3547]	1713	2.38879	1.25628	0.00166917	0.0181415	yes	up	1196.79	520.99	855.2	664.92	1228.54	938.75	1295.77	1071.98	21.03	6.47	21.64	19.56	26.25	22.93	28.72	39.46	20.9429	39.46
ENSG00000116663	FBXO6	F-box protein 6 [Source:HGNC Symbol;Acc:HGNC:13585]	1444	2.37906	1.25039	0.00199867	0.0206976	yes	up	586.74	196.89	282.62	429.62	609.2	597.72	580.62	510.02	12.57	2.98	8.74	15.42	15.81	17.64	15.72	22.61	12.6971	22.61
ENSG00000072506	HSD17B10	hydroxysteroid 17-beta dehydrogenase 10 [Source:HGNC Symbol;Acc:HGNC:4800]	960	2.37705	1.24917	0.00025113	0.0047505	yes	up	1159	461	514	949	1128	1126	1045	996	41.7	11.68	26.58	54.15	46.63	53.34	44.77	76.87	39.8357	76.87
ENSG00000119203	CPSF3	cleavage and polyadenylation specific factor 3 [Source:HGNC Symbol;Acc:HGNC:2326]	2259	2.37555	1.24826	0.00259698	0.0247086	yes	up	580	406	358	630	785	775	835	698	9.72	3.94	9.62	15.63	14.71	15.29	15.18	22.87	12.0129	22.87
ENSG00000137714	FDX1	ferredoxin 1 [Source:HGNC Symbol;Acc:HGNC:3638]	3144	2.3726	1.24647	0.00351315	0.0301071	yes	up	394	314	306.47	454.97	591.76	586	597.57	523	3.53	1.99	3.97	6.99	6.63	7.49	6.95	9.67	5.36429	9.67
ENSG00000102172	SMS	spermine synthase [Source:HGNC Symbol;Acc:HGNC:11123]	1703	2.37199	1.2461	0.00024423	0.00464104	yes	up	1400	563	739	1064.79	1458	1297	1462.99	1249	25.14	7.12	18.97	31.76	31.55	31.93	32.72	46.37	25.5986	46.37
ENSG00000126458	RRAS	RAS related [Source:HGNC Symbol;Acc:HGNC:10447]	986	2.36978	1.24476	0.00394995	0.0324502	yes	up	545	177	202	428	517	560	450	442	19.17	4.39	10.04	23.93	20.79	26.15	19.01	32.75	17.64	32.75
ENSG00000165527	ARF6	ADP ribosylation factor 6 [Source:HGNC Symbol;Acc:HGNC:659]	3875	2.36902	1.24429	2.56e-06	0.000138824	yes	up	8286	3552	5008	6434	7058	7848	7159	7173	59.29	18.01	51.88	79.5	63.6	80.64	66.95	105.77	59.9814	105.77
ENSG00000100297	MCM5	minichromosome maintenance complex component 5 [Source:HGNC Symbol;Acc:HGNC:6948]	3458	2.36728	1.24323	4.6e-05	0.00133509	yes	up	2200	875	1007	1821	1856	2032	1597	1779	18.89	4.87	11.72	30.26	23.84	27.07	20.97	29.48	19.66	29.48
ENSG00000185803	SLC52A2	solute carrier family 52 member 2 [Source:HGNC Symbol;Acc:HGNC:30224]	1777	2.36292	1.24057	5.87e-05	0.00160666	yes	up	925.56	509.25	517.91	756.77	780.8	1099.64	755.3	847.19	15.21	5.91	11.38	23.05	18.19	26.83	18.08	29.13	16.95	29.13
ENSG00000167004	PDIA3	protein disulfide isomerase family A member 3 [Source:HGNC Symbol;Acc:HGNC:4606]	3680	2.36242	1.24027	8.12e-12	3.39e-09	yes	up	12419.6	5117.29	5474.7	7751.5	9836.56	9513.65	9405.56	9262.56	226	50.3	123.88	220	206.86	223.69	212.4	281.28	180.447	281.28
ENSG00000156110	ADK	adenosine kinase [Source:HGNC Symbol;Acc:HGNC:257]	1992	2.36239	1.24025	0.00427979	0.0341826	yes	up	547.58	416.66	300	561	817.77	630	745	639	11.43	6.37	8.76	18.88	21.04	18.36	20.09	24.04	14.99	24.04
ENSG00000237190	CDKN2AIPNL	CDKN2A interacting protein N-terminal like [Source:HGNC Symbol;Acc:HGNC:30545]	1228	2.36173	1.23985	1.05e-05	0.00042414	yes	up	405	241	174	269.73	332	305	348	328	12.09	5.15	7.65	11.95	10.56	11.13	11.37	18.72	9.98571	18.72
ENSG00000146066	HIGD2A	HIG1 hypoxia inducible domain family member 2A [Source:HGNC Symbol;Acc:HGNC:28311]	654	2.35839	1.2378	7.39e-07	5.06e-05	yes	up	3039.84	1038.59	1011.39	1533.48	1695.01	1817.11	1719.54	1815.23	186.18	44.46	87.23	139.26	110.18	136.26	115.9	250.13	117.067	250.13
ENSG00000163902	RPN1	ribophorin I [Source:HGNC Symbol;Acc:HGNC:10381]	2284	2.35821	1.23769	0.00250731	0.0241755	yes	up	5732	1930	2696	3837	6214	5014	6015	4827	75.95	18.48	52.32	84.41	99.72	92.11	99.68	141.3	74.6671	141.3
ENSG00000272686	AC006333.2	novel transcript, antisense to WASL	2099	2.35612	1.23641	0.00365499	0.0309103	yes	up	75	38	34	70	76	69	85	70	1.05	0.37	0.68	1.65	1.3	1.35	1.51	2.03	1.13	2.03
ENSG00000125166	GOT2	glutamic-oxaloacetic transaminase 2 [Source:HGNC Symbol;Acc:HGNC:4433]	2421	2.35497	1.23571	7.09e-06	0.000309858	yes	up	1030.01	585	503.22	810.03	892.38	1094.98	856.98	909	13.74	5.3	9.38	18.92	13.85	20.54	13.93	24.05	13.6657	24.05
ENSG00000146540	C7orf50	chromosome 7 open reading frame 50 [Source:HGNC Symbol;Acc:HGNC:22421]	2138	2.35301	1.23451	0.00118848	0.014412	yes	up	659	454	447	724	910	879	755	768	16.29	8.23	16.3	30.06	29.52	30.58	26.1	41.22	22.44	41.22
ENSG00000071205	ARHGAP10	Rho GTPase activating protein 10 [Source:HGNC Symbol;Acc:HGNC:26099]	3270	2.35254	1.23422	0.00043907	0.00721835	yes	up	525	242	313	274	324	316	283	362	5.18	2.12	4.66	5.98	4.88	5.88	4.01	9.12	4.67286	9.12
ENSG00000127884	ECHS1	enoyl-CoA hydratase, short chain 1 [Source:HGNC Symbol;Acc:HGNC:3151]	1277	2.35191	1.23384	0.00475004	0.0367828	yes	up	683	541	396	866	871	1005	790	821	16.99	9.5	14.13	35.29	25.71	33.98	24.2	43.28	22.8286	43.28
ENSG00000095209	TMEM38B	transmembrane protein 38B [Source:HGNC Symbol;Acc:HGNC:25535]	3545	2.35172	1.23372	0.00153705	0.0171709	yes	up	221	155	109	230	200	256	227	222	9.81	1.92	3.37	6.8	5.83	8.21	5.43	15.56	5.91	15.56
ENSG00000118705	RPN2	ribophorin II [Source:HGNC Symbol;Acc:HGNC:10382]	2227	2.35043	1.23293	8.2e-08	9.12e-06	yes	up	6355	2854.95	3093.94	4661.86	5736.93	5752.91	5292.49	5254	93.94	28.58	67.79	110.79	99.43	115.3	94.77	152.7	87.2286	152.7
ENSG00000255153	TOLLIP-AS1	TOLLIP antisense RNA 1 (head to head) [Source:HGNC Symbol;Acc:HGNC:27403]	939	2.34827	1.2316	0.00610187	0.0434128	yes	up	44	19	21	31	39	29	35	34	1.61	0.49	1.1	1.8	1.64	1.4	1.52	2.7	1.36571	2.7
ENSG00000005022	SLC25A5	solute carrier family 25 member 5 [Source:HGNC Symbol;Acc:HGNC:10991]	1307	2.3447	1.22941	6.37e-08	7.55e-06	yes	up	6837.59	2404.91	3233.78	4165.99	5262.02	4976.56	4801.94	4882.94	166.58	41.33	114	168.1	152.93	165.96	144.55	249.91	136.207	249.91
ENSG00000147536	GINS4	GINS complex subunit 4 [Source:HGNC Symbol;Acc:HGNC:28226]	1158	2.34398	1.22896	0.00433216	0.0344425	yes	up	101.76	87.73	86.22	95.3	128.41	92.53	117.88	115.38	1.64	0.88	1.3	2.02	1.54	2.19	2.02	2.14	1.65571	2.14
ENSG00000106153	CHCHD2	coiled-coil-helix-coiled-coil-helix domain containing 2 [Source:HGNC Symbol;Acc:HGNC:21645]	797	2.3434	1.22861	1.07e-06	6.84e-05	yes	up	3905.59	1885.2	1714.98	2589.5	3691.68	3260.95	3438.37	3173.48	179.93	61.44	112.58	183.63	188.27	191.16	181.85	319.19	156.98	319.19
ENSG00000067167	TRAM1	translocation associated membrane protein 1 [Source:HGNC Symbol;Acc:HGNC:20568]	3056	2.34307	1.2284	4.2e-05	0.00123994	yes	up	5755	3410	3784	5364	6536	5851	6302	5855	79.45	22.39	51.83	89.04	92.87	81.08	86.76	114.79	71.9171	114.79
ENSG00000173486	FKBP2	FKBP prolyl isomerase 2 [Source:HGNC Symbol;Acc:HGNC:3718]	1131	2.34293	1.22832	0.000114355	0.00270501	yes	up	592.3	425.94	408.71	560.88	614.43	627.59	672.15	624.47	30.98	18.39	35.58	50.94	41.22	47.49	46.74	95.1	38.7629	95.1
ENSG00000157911	PEX10	peroxisomal biogenesis factor 10 [Source:HGNC Symbol;Acc:HGNC:8851]	2871	2.34023	1.22665	6.86e-05	0.00181237	yes	up	268.53	130.7	144.8	226.23	249.69	264.55	190.84	230.88	4.11	1.47	3.18	5.81	4.63	5.82	3.8	7.26	4.11714	7.26
ENSG00000100450	GZMH	granzyme H [Source:HGNC Symbol;Acc:HGNC:4710]	936	2.33597	1.22402	0.00438656	0.0347425	yes	up	9771.98	3516.88	4595.17	4077.13	4009.89	6331.72	3768.7	5577.5	384.76	95.62	255.4	248.45	176.96	318.57	173.07	460.99	236.119	460.99
ENSG00000125971	DYNLRB1	dynein light chain roadblock-type 1 [Source:HGNC Symbol;Acc:HGNC:15468]	1044	2.33334	1.2224	8.78e-09	1.52e-06	yes	up	1590.56	779.99	953.07	1066.12	1348.25	1408.64	1305.84	1322.8	91.41	31.27	76.88	92.06	83.81	100.93	84.09	171.98	80.0643	171.98
ENSG00000117143	UAP1	UDP-N-acetylglucosamine pyrophosphorylase 1 [Source:HGNC Symbol;Acc:HGNC:12457]	2069	2.33205	1.2216	0.000861433	0.0116229	yes	up	1176	430	533	530	496	667	547	676	26.68	4.64	12.26	11.93	11.15	12.33	9.1	18.15	12.5843	18.15
ENSG00000108344	PSMD3	proteasome 26S subunit, non-ATPase 3 [Source:HGNC Symbol;Acc:HGNC:9560]	2147	2.33155	1.22129	2.04e-05	0.000717131	yes	up	2267	1134	1108	1898	2149.85	2392.03	2018.61	2009	32.38	11.07	22.72	44.79	36.9	46.51	35.85	56.68	32.8886	56.68
ENSG00000145649	GZMA	granzyme A [Source:HGNC Symbol;Acc:HGNC:4708]	896	2.33103	1.22097	0.000262676	0.00489575	yes	up	5049	3080	2755	4113	3652	5815	3790	4449	197.24	84.58	153.3	252.87	161.84	296	174.21	376.84	188.577	376.84
ENSG00000073578	SDHA	succinate dehydrogenase complex flavoprotein subunit A [Source:HGNC Symbol;Acc:HGNC:10680]	2693	2.32929	1.21989	0.000457022	0.00737297	yes	up	3492.77	2094.71	1995.11	1843.44	2180.37	2248.15	2212.04	2555.9	63.1	22.81	45.26	46.9	39.67	48.21	40.64	59.9	43.7986	59.9
ENSG00000124767	GLO1	glyoxalase I [Source:HGNC Symbol;Acc:HGNC:4323]	2016	2.32885	1.21962	5.53e-05	0.00153792	yes	up	1483	885	667	1316	1395	1375	1300	1314	21.66	9.17	14.05	32.43	25	28.15	24.18	39.98	22.0914	39.98
ENSG00000105438	KDELR1	KDEL endoplasmic reticulum protein retention receptor 1 [Source:HGNC Symbol;Acc:HGNC:6304]	815	2.32751	1.21878	5.81e-09	1.08e-06	yes	up	1865.3	759	965	1051	1472.43	1347	1409	1368	37.5	10.83	27.73	34.82	35.41	37.06	35.65	57.12	31.2857	57.12
ENSG00000136068	FLNB	filamin B [Source:HGNC Symbol;Acc:HGNC:3755]	8079	2.32447	1.2169	0.00630075	0.0442986	yes	up	1883.15	1655.69	996.11	2128.46	2273.31	2786.59	2255.04	2205	9.77	7.82	7.43	14.75	13.66	18.23	13.21	20.01	12.1243	20.01
ENSG00000213585	VDAC1	voltage dependent anion channel 1 [Source:HGNC Symbol;Acc:HGNC:12669]	1839	2.32416	1.21671	0.00169703	0.0183678	yes	up	2257.33	836.94	1100.77	1870.91	2289.87	2444.93	2283.95	1993	37	9.93	27.14	51.43	46.13	56.28	47.89	67.22	39.4	67.22
ENSG00000187118	CMC1	C-X9-C motif containing 1 [Source:HGNC Symbol;Acc:HGNC:28783]	6009	2.32272	1.21582	0.000596859	0.00888724	yes	up	1034.74	545.58	615.86	812.73	630.79	953.2	621.8	821.8	60.63	23.4	55.17	69.3	37.44	65.92	37.84	133.58	49.9571	133.58
ENSG00000028116	VRK2	VRK serine/threonine kinase 2 [Source:HGNC Symbol;Acc:HGNC:12719]	2446	2.32259	1.21574	0.000859994	0.011611	yes	up	909.72	260.09	456.6	616.19	769.55	735.75	743.34	682.07	15.19	2.92	11.12	16.82	15.56	16.86	15.33	22.7	13.4	22.7
ENSG00000185164	NOMO2	NODAL modulator 2 [Source:HGNC Symbol;Acc:HGNC:22652]	3921	2.32238	1.2156	0.000142308	0.00316263	yes	up	5653.39	2125.98	2952.75	2521.94	3373.78	3085.76	3068.37	3519.87	62.98	18.8	48.91	49.04	49.45	51.41	43.97	77.2	46.3657	77.2
ENSG00000281376	ABALON	apoptotic BCL2L1-antisense long non-coding RNA [Source:HGNC Symbol;Acc:HGNC:49667]	1903	2.31664	1.21203	0.00432881	0.034429	yes	up	57.28	178.45	27.24	47.53	40.64	44.31	39.18	44.77	0.89	1.97	0.61	1.25	0.77	0.97	0.78	1.46	1.03429	1.46
ENSG00000164120	HPGD	15-hydroxyprostaglandin dehydrogenase [Source:HGNC Symbol;Acc:HGNC:5154]	2619	2.31506	1.21105	0.00522622	0.0391891	yes	up	327	164	245	234	382.94	229.88	402	310	6.06	1.74	5.08	6.16	7.51	4.81	8.33	8.44	5.67	8.44
ENSG00000140990	NDUFB10	NADH:ubiquinone oxidoreductase subunit B10 [Source:HGNC Symbol;Acc:HGNC:7696]	675	2.31491	1.21096	4.87e-06	0.00023266	yes	up	1417	587	628	1062	1243	1247	1119	1114	81.56	22.73	49.11	91.49	75.34	87.12	69.2	159.04	68.0786	159.04
ENSG00000123395	ATG101	autophagy related 101 [Source:HGNC Symbol;Acc:HGNC:25679]	1439	2.3134	1.21002	0.00223123	0.0224697	yes	up	621	263.45	329	520.86	613.37	786.36	677.66	581	13.54	4.17	12.91	18.95	17.17	24.52	19.84	27.85	15.8714	27.85
ENSG00000165916	PSMC3	proteasome 26S subunit, ATPase 3 [Source:HGNC Symbol;Acc:HGNC:9549]	1544	2.31316	1.20987	0.000541857	0.00831002	yes	up	1331	941	883	1315	1635	1762	1542	1473	40.81	16.37	38.38	55.29	52.27	65.06	53.27	79.59	45.9214	79.59
ENSG00000120509	PDZD11	PDZ domain containing 11 [Source:HGNC Symbol;Acc:HGNC:28034]	1043	2.31309	1.20982	0.000926644	0.0121259	yes	up	295	133	158	260.97	325.96	325.98	308.98	277	10.83	3.14	7.62	14.26	13.16	15.03	13.01	20.36	11.0071	20.36
ENSG00000185651	UBE2L3	ubiquitin conjugating enzyme E2 L3 [Source:HGNC Symbol;Acc:HGNC:12488]	3007	2.31287	1.20968	0.000467931	0.00749768	yes	up	2512.92	1381	1439	2312.84	2959.67	2799.85	3004.88	2533	22.64	8.72	18.84	36.48	34.13	36.96	36.1	47.92	27.6957	47.92
ENSG00000130312	MRPL34	mitochondrial ribosomal protein L34 [Source:HGNC Symbol;Acc:HGNC:14488]	863	2.31264	1.20954	0.0014341	0.0163845	yes	up	646.27	397.6	342	598	814.37	822	736	672	33.17	11.15	23.72	48.04	47.44	59.78	41.22	80.56	37.7886	80.56
ENSG00000027001	MIPEP	mitochondrial intermediate peptidase [Source:HGNC Symbol;Acc:HGNC:7104]	2381	2.30866	1.20705	0.00143441	0.0163845	yes	up	160	97	90	163	169	198	182	164	2.18	0.85	1.88	4.36	4.12	4.88	3.25	4.18	3.07429	4.18
ENSG00000116133	DHCR24	24-dehydrocholesterol reductase [Source:HGNC Symbol;Acc:HGNC:2859]	4225	2.30653	1.20572	0.00232692	0.0231316	yes	up	564	249	315	494.95	441.75	721	419.92	492	3.4	1.16	2.87	6	3.7	7.23	3.79	6.55	4.02143	6.55
ENSG00000150768	DLAT	dihydrolipoamide S-acetyltransferase [Source:HGNC Symbol;Acc:HGNC:2896]	4458	2.30586	1.2053	0.000231796	0.00446995	yes	up	695	446	416	714	701	803	736	703	7.4	3.07	5.23	11.54	8.62	10.91	8.96	11.71	7.96143	11.71
ENSG00000123178	SPRYD7	SPRY domain containing 7 [Source:HGNC Symbol;Acc:HGNC:14297]	3057	2.30414	1.20423	0.00307419	0.0278071	yes	up	164	92.15	110.29	169.06	126	206.02	145.57	158.02	1.51	0.6	1.47	2.67	1.45	2.71	1.74	3.01	1.73571	3.01
ENSG00000197157	SND1	staphylococcal nuclease and tudor domain containing 1 [Source:HGNC Symbol;Acc:HGNC:30646]	3448	2.30125	1.20241	1.12e-05	0.000445551	yes	up	4326.08	2348.62	2962.78	3440.59	4360.25	4564.82	4243.31	4074	39.44	16.19	39.01	49.76	46.56	55.12	47.64	69.73	41.96	69.73
ENSG00000113318	MSH3	mutS homolog 3 [Source:HGNC Symbol;Acc:HGNC:7326]	4443	2.29908	1.20105	1.29e-05	0.000500239	yes	up	540.34	290.34	314.47	436.52	528.8	509.12	567.06	491.4	3.89	1.47	3.02	4.79	4.2	4.81	4.9	6.47	3.86857	6.47
ENSG00000114850	SSR3	signal sequence receptor subunit 3 [Source:HGNC Symbol;Acc:HGNC:11325]	1039	2.29877	1.20086	2.99e-06	0.00015586	yes	up	3192.38	1371.07	1806.6	2180.51	2837.18	2907.66	2981.63	2638.48	47.15	9.44	23.59	49.29	46.25	57.29	50.69	71.01	40.5286	71.01
ENSG00000158716	DUSP23	dual specificity phosphatase 23 [Source:HGNC Symbol;Acc:HGNC:21480]	797	2.29869	1.20081	0.000204628	0.00409767	yes	up	544	169	223	323	406	411	453	378	27.74	6.11	15.71	25.93	23.5	27.34	27.16	43.31	21.9271	43.31
ENSG00000108010	GLRX3	glutaredoxin 3 [Source:HGNC Symbol;Acc:HGNC:15987]	1318	2.2986	1.20076	2.1e-11	8.09e-09	yes	up	1274.09	601	541	789	938.5	915	867.96	904	30.39	6.92	18.02	30.56	24.56	27.82	23.57	42.75	23.12	42.75
ENSG00000173272	MZT2A	mitotic spindle organizing protein 2A [Source:HGNC Symbol;Acc:HGNC:33187]	599	2.29825	1.20054	0.0064096	0.0448182	yes	up	874.46	826.3	433.77	849.87	1034.43	1075.77	879.12	937.69	39.33	29.81	28.1	70.72	64.35	76.32	56.66	140.51	52.1843	140.51
ENSG00000254887	AC010247.1	novel transcript, antisense to POU2F2	759	2.29816	1.20048	0.000357434	0.00619374	yes	up	339	213.26	184.26	317.37	290.78	305.39	235.91	294	4.94	2.13	3.56	8.39	5.83	7.5	5.58	8.98	5.41857	8.98
ENSG00000100412	ACO2	aconitase 2 [Source:HGNC Symbol;Acc:HGNC:118]	2811	2.29794	1.20034	0.00191609	0.0200617	yes	up	2247.52	1162.08	1214.93	2224.23	2635.93	2869.92	2577.42	2277.54	28.27	10.29	20.96	42.68	39	44.82	36.73	51.42	31.8214	51.42
ENSG00000168264	IRF2BP2	interferon regulatory factor 2 binding protein 2 [Source:HGNC Symbol;Acc:HGNC:21729]	4663	2.29568	1.19892	0.00637143	0.0446	yes	up	10668.6	6107.64	5840.17	4755.8	5285.14	6087.84	5398.07	6930.84	207.45	48.69	112.62	120.58	95.04	113.44	89.33	192.88	112.45	192.88
ENSG00000104432	IL7	interleukin 7 [Source:HGNC Symbol;Acc:HGNC:6023]	2016	2.2927	1.19705	0.00527915	0.0394203	yes	up	76.9	21.72	43.11	50.51	55.05	65.66	63.34	57	2.3	0.67	2.39	2.24	1.64	2.25	1.45	2.96	1.84857	2.96
ENSG00000131037	EPS8L1	EPS8 like 1 [Source:HGNC Symbol;Acc:HGNC:21295]	2569	2.29131	1.19617	0.00176093	0.0188732	yes	up	70	48	44	59	77	75	73	69	2.29	0.96	1.73	4	2.62	3	2.13	3.62	2.39	3.62
ENSG00000167670	CHAF1A	chromatin assembly factor 1 subunit A [Source:HGNC Symbol;Acc:HGNC:1910]	3366	2.29065	1.19575	1.56e-05	0.000577192	yes	up	671	371	364	392	458	503	414	491	6.22	2.48	5.45	7.1	6.37	7.97	5.97	11.65	5.93714	11.65
ENSG00000157326	DHRS4	dehydrogenase/reductase 4 [Source:HGNC Symbol;Acc:HGNC:16985]	1264	2.28958	1.19508	0.000200423	0.00404064	yes	up	742.97	323.88	433.08	536.08	793.41	616.73	760.45	640.33	23.49	6.82	19.17	25.72	27.68	24.3	27.74	43.89	22.1314	43.89
ENSG00000136521	NDUFB5	NADH:ubiquinone oxidoreductase subunit B5 [Source:HGNC Symbol;Acc:HGNC:7700]	671	2.28952	1.19504	1.86e-05	0.000668363	yes	up	1095.55	613.1	576.8	882.47	1088.98	1049.6	1160.07	990	38.52	13.75	32.87	51.75	47.28	50.65	51.72	69.82	40.9343	69.82
ENSG00000163382	NAXE	NAD(P)HX epimerase [Source:HGNC Symbol;Acc:HGNC:18453]	1111	2.28817	1.19419	0.000107095	0.00257795	yes	up	844	518	404	749	761	866	676	741	26.63	11.11	18.38	37.94	27.74	36.3	25.01	51.5	26.1586	51.5
ENSG00000104976	SNAPC2	small nuclear RNA activating complex polypeptide 2 [Source:HGNC Symbol;Acc:HGNC:11135]	1520	2.28607	1.19287	0.000106564	0.0025711	yes	up	452	192	296	322	414	453	399	386	10.77	3.01	12.15	11.85	11.07	13.64	10.99	17.61	10.4971	17.61
ENSG00000205544	TMEM256	transmembrane protein 256 [Source:HGNC Symbol;Acc:HGNC:28618]	446	2.28573	1.19266	0.00300986	0.0274452	yes	up	394.49	174	172.12	332.19	428	438.66	427	354.83	46.89	14.17	28.01	51.1	46.52	55.55	48.04	104.84	41.4686	104.84
ENSG00000185624	P4HB	prolyl 4-hydroxylase subunit beta [Source:HGNC Symbol;Acc:HGNC:8548]	2437	2.2835	1.19125	1.89e-05	0.000677402	yes	up	14848.3	4882.17	6754	8382	12127	10238.1	11288	10221	269.38	57.47	173.81	194.9	249.67	213.04	235.98	263.54	199.179	263.54
ENSG00000112977	DAP	death associated protein [Source:HGNC Symbol;Acc:HGNC:2672]	1048	2.28047	1.18933	5.29e-12	2.34e-09	yes	up	2888	1241	1418	1653	2137	1934	1987	2009	36.7	11.45	26.59	35.18	33.81	34.59	32.06	51.75	30.0543	51.75
ENSG00000168393	DTYMK	deoxythymidylate kinase [Source:HGNC Symbol;Acc:HGNC:3061]	1051	2.27818	1.18788	0.00427626	0.0341675	yes	up	295	237	152	302.95	327.96	334	233.1	292	9.96	5.43	7.81	15.67	12.32	14.31	9.43	20.04	10.7043	20.04
ENSG00000143314	MRPL24	mitochondrial ribosomal protein L24 [Source:HGNC Symbol;Acc:HGNC:14037]	883	2.27761	1.18752	0.00500238	0.0381558	yes	up	479	318	235	495	552	688	538	503	19.89	9.13	14.16	32.77	25.83	38.26	25.86	43.52	23.7	43.52
ENSG00000156253	RWDD2B	RWD domain containing 2B [Source:HGNC Symbol;Acc:HGNC:1302]	3065	2.27753	1.18747	0.000422694	0.00705482	yes	up	230.04	102	129.06	200.68	216.09	250.39	190.95	200	3.6	0.99	3.42	5.68	4.38	5.95	4.09	6.83	4.01571	6.83
ENSG00000154723	ATP5PF	ATP synthase peripheral stalk subunit F6 [Source:HGNC Symbol;Acc:HGNC:847]	492	2.27664	1.1869	0.00323593	0.0286599	yes	up	990.89	577.2	489.88	943.55	1206.05	1149.4	1292.3	1006	60.49	26.46	42.88	86.21	79.76	87.19	89.22	145.03	67.4586	145.03
ENSG00000108518	PFN1	profilin 1 [Source:HGNC Symbol;Acc:HGNC:8881]	539	2.27633	1.18671	0.000175539	0.00367596	yes	up	33162.2	16469	17710	26547.1	36776.2	35217.5	35141.7	30358	1189.66	433.24	910.82	1548.95	1574.22	1704.68	1559	2582.37	1274.37	2582.37
ENSG00000137959	IFI44L	interferon induced protein 44 like [Source:HGNC Symbol;Acc:HGNC:17817]	5829	2.27557	1.18623	0.00709803	0.0479008	yes	up	3973.5	1178.03	1288.43	2204.92	1503.14	2253.48	1414.72	2039.22	16.1	3.73	6.87	21.52	11.23	18.64	9.69	44.67	12.54	44.67
ENSG00000101444	AHCY	adenosylhomocysteinase [Source:HGNC Symbol;Acc:HGNC:343]	2150	2.27501	1.18587	0.00284681	0.0263402	yes	up	1150.98	492	601	1076	1351.97	1331	1207.93	1082	16.54	5.13	12.2	25.66	23.38	26.09	21.74	30.61	18.6771	30.61
ENSG00000123144	TRIR	telomerase RNA component interacting RNase [Source:HGNC Symbol;Acc:HGNC:28424]	879	2.27213	1.18405	1.92e-08	2.81e-06	yes	up	5548	3092	3123	3765	4979	4893	5032	4646	218.24	85.79	175.34	235.26	224.36	253.37	235.5	403.29	203.98	403.29
ENSG00000166411	IDH3A	isocitrate dehydrogenase (NAD(+)) 3 alpha [Source:HGNC Symbol;Acc:HGNC:5384]	4083	2.27143	1.1836	1.64e-05	0.000602127	yes	up	1426.54	608.75	797.61	1131.62	1359.94	1331.45	1252.34	1194	30.24	7.36	19.85	29.98	27.98	33.21	27.67	30.6	25.1843	30.6
ENSG00000099956	SMARCB1	SWI/SNF related, matrix associated, actin dependent regulator of chromatin, subfamily b, member 1 [Source:HGNC Symbol;Acc:HGNC:11103]	1717	2.26636	1.18038	6.08e-05	0.00165284	yes	up	2040.22	1101.12	1371.92	1855.84	1874.43	2191.01	1715.15	1863.25	26.84	10.81	26.84	57.99	46.59	56.97	46.09	71.47	38.8757	71.47
ENSG00000132394	EEFSEC	eukaryotic elongation factor, selenocysteine-tRNA specific [Source:HGNC Symbol;Acc:HGNC:24614]	2205	2.26303	1.17826	0.00124115	0.0148524	yes	up	521.07	332.81	279.24	520.74	577.2	668.97	503.35	516.61	6.95	3.14	5.35	11.81	9.53	12.48	8.67	14.24	8.27571	14.24
ENSG00000174547	MRPL11	mitochondrial ribosomal protein L11 [Source:HGNC Symbol;Acc:HGNC:14042]	1605	2.26256	1.17796	0.00101289	0.0128987	yes	up	677	370	276	601	689	697	657	595	23.13	7.71	13.48	36.56	31.26	35.54	29.92	35.93	25.3714	35.93
ENSG00000053371	AKR7A2	aldo-keto reductase family 7 member A2 [Source:HGNC Symbol;Acc:HGNC:389]	1362	2.2562	1.17389	0.000318029	0.00565668	yes	up	654	403	393	614.98	762	745	733.03	653	15.66	6.73	13.88	24.16	21.72	23.84	21.72	31.75	18.2443	31.75
ENSG00000176485	PLAAT3	phospholipase A and acyltransferase 3 [Source:HGNC Symbol;Acc:HGNC:17825]	1099	2.25517	1.17324	0.00471998	0.0366044	yes	up	462.36	168.19	311.98	376	527	473	502.56	422	11.29	3.08	10.48	14.33	15.84	15.22	15.43	20.13	12.2386	20.13
ENSG00000137364	TPMT	thiopurine S-methyltransferase [Source:HGNC Symbol;Acc:HGNC:12014]	3184	2.25511	1.1732	0.000640984	0.00936367	yes	up	719.61	358.85	452.26	730.76	662.67	828.66	653.85	668	6.35	2.24	5.78	11.08	7.33	10.45	7.5	12.18	7.24714	12.18
ENSG00000100577	GSTZ1	glutathione S-transferase zeta 1 [Source:HGNC Symbol;Acc:HGNC:4643]	979	2.25155	1.17092	0.00102875	0.0129893	yes	up	193.09	78	91	156	179	193.02	188	160	5.06	1.48	3.49	7.18	6.52	7.59	6.11	9.86	5.34714	9.86
ENSG00000139168	ZCRB1	zinc finger CCHC-type and RNA binding motif containing 1 [Source:HGNC Symbol;Acc:HGNC:29620]	1808	2.25151	1.17089	0.0026905	0.0253784	yes	up	528	450	368	502	716.75	624	707.96	599	24.23	7.97	16.13	24.76	27.19	26.79	27.31	28.12	22.0543	28.12
ENSG00000175390	EIF3F	eukaryotic translation initiation factor 3 subunit F [Source:HGNC Symbol;Acc:HGNC:3275]	6920	2.24982	1.16981	0.000296192	0.00535046	yes	up	8075.67	5584.74	4097.42	6010.72	6020.71	6981.62	5443.84	6476.97	243.83	77.11	137.99	227.3	161.32	216.75	151.22	508.18	173.646	508.18
ENSG00000171497	PPID	peptidylprolyl isomerase D [Source:HGNC Symbol;Acc:HGNC:9257]	1830	2.24866	1.16906	0.00381061	0.0318125	yes	up	1236.69	433.94	566.52	887.68	1115.5	1277.4	1362.88	1009.1	24.04	6.84	16.68	27.41	25.62	31.96	31.67	44.41	23.46	44.41
ENSG00000187735	TCEA1	transcription elongation factor A1 [Source:HGNC Symbol;Acc:HGNC:11612]	1234	2.24741	1.16826	0.000175198	0.00367422	yes	up	3698.04	2803.27	2268.03	3291.85	3438.36	3690.51	3332	3469	44.84	22.51	52.49	64.94	57.38	61.22	51.41	75.51	50.6843	75.51
ENSG00000139687	RB1	RB transcriptional corepressor 1 [Source:HGNC Symbol;Acc:HGNC:9884]	4793	2.24532	1.16692	0.000554998	0.00845368	yes	up	2734	827	1314	1888	2324	2042	2203	1958	17.34	3.85	13.26	20.54	18.4	19.54	18.58	23.48	15.93	23.48
ENSG00000262664	OVCA2	OVCA2 serine hydrolase domain containing [Source:HGNC Symbol;Acc:HGNC:24203]	1031	2.2449	1.16665	7.29e-08	8.34e-06	yes	up	818.71	409.28	340.51	505.83	634.9	646.72	555.51	583.11	26.61	9.37	15.81	26.35	23.89	27.92	21.69	40.65	21.6629	40.65
ENSG00000034510	TMSB10	thymosin beta 10 [Source:HGNC Symbol;Acc:HGNC:11879]	461	2.2441	1.16614	0.00327247	0.0288325	yes	up	27559	20347	16657	29262	38172	37827	34959	30973	3070.61	1558.12	2539.42	4287.12	3951.35	4553.87	3750.68	8484.66	3387.31	8484.66
ENSG00000133265	HSPBP1	HSPA (Hsp70) binding protein 1 [Source:HGNC Symbol;Acc:HGNC:24989]	1635	2.23882	1.16274	0.000622226	0.00919914	yes	up	431	264	266	413	441	551	397	417	9.21	3.66	7.63	13.49	10.96	15.48	11.12	18.42	10.2214	18.42
ENSG00000166199	ALKBH3	alkB homolog 3, alpha-ketoglutaratedependent dioxygenase [Source:HGNC Symbol;Acc:HGNC:30141]	1544	2.23707	1.16161	0.0030153	0.0274452	yes	up	347	181	172	309	380	417	421	330	10.01	3.4	7.54	13.42	11.36	14.34	15.73	16.99	10.8286	16.99
ENSG00000254986	DPP3	dipeptidyl peptidase 3 [Source:HGNC Symbol;Acc:HGNC:3008]	2974	2.2364	1.16118	1.44e-05	0.000547548	yes	up	1278.15	451.34	564.98	896.46	1031.21	972.54	915.59	897.34	26.48	4.38	13.63	22.43	17.23	18.18	16.47	23.17	16.9714	23.17
ENSG00000109762	SNX25	sorting nexin 25 [Source:HGNC Symbol;Acc:HGNC:21883]	3766	2.23272	1.1588	0.00240493	0.0235609	yes	up	612	290	309	601.62	413	632.69	446	494	6.42	2.16	4.54	9.83	4.79	8.02	5.33	9.84	5.87	9.84
ENSG00000112335	SNX3	sorting nexin 3 [Source:HGNC Symbol;Acc:HGNC:11174]	1535	2.23206	1.15838	0.00175922	0.0188646	yes	up	4200	2571	2036	3051	4976	3559	4956	3775	95.64	40.54	66.4	116.2	141.46	113.72	150.6	163.02	103.509	163.02
ENSG00000136478	TEX2	testis expressed 2 [Source:HGNC Symbol;Acc:HGNC:30884]	5232	2.23012	1.15712	1.72e-05	0.000625531	yes	up	1001	398.82	494	770.26	871.42	888.44	785.52	768	5.56	1.65	4.85	7.4	6.1	7.16	5.78	9.02	5.5	9.02
ENSG00000146701	MDH2	malate dehydrogenase 2 [Source:HGNC Symbol;Acc:HGNC:6971]	2170	2.2285	1.15608	3.74e-07	3.01e-05	yes	up	2696	1472	1399	2034	2602	2495	2384	2248	57.04	19.2	41.67	73.98	66.03	66.2	58.94	70.87	54.7229	70.87
ENSG00000204899	MZT1	mitotic spindle organizing protein 1 [Source:HGNC Symbol;Acc:HGNC:33830]	2231	2.22637	1.15469	0.00519652	0.0390366	yes	up	337	317	300	346	359	449	383	386	4.39	2.92	5.64	7.65	5.77	8.25	6.39	10.46	5.85857	10.46
ENSG00000111775	COX6A1	cytochrome c oxidase subunit 6A1 [Source:HGNC Symbol;Acc:HGNC:2277]	537	2.22132	1.15142	1.25e-05	0.000488173	yes	up	3020.73	1163.77	1078.74	1669.35	2309.03	2151.46	2337.07	1986	250.44	67.28	123.63	194.91	192.52	207.59	202.37	391.14	176.963	391.14
ENSG00000101888	NXT2	nuclear transport factor 2 like export factor 2 [Source:HGNC Symbol;Acc:HGNC:18151]	2692	2.21892	1.14986	8.41e-06	0.000361031	yes	up	517	261	318	408	451	499	486	438	8.33	2.44	6.29	8.86	7.67	8.92	8.79	13.51	7.32857	13.51
ENSG00000174109	C16orf91	chromosome 16 open reading frame 91 [Source:HGNC Symbol;Acc:HGNC:27558]	917	2.21859	1.14965	2.08e-05	0.000725863	yes	up	247	132	109	159	194	222	204	187	8.62	3.28	5.51	9.3	8.02	10.81	8.85	14.24	7.77	14.24
ENSG00000165704	HPRT1	hypoxanthine phosphoribosyltransferase 1 [Source:HGNC Symbol;Acc:HGNC:5157]	1395	2.21797	1.14924	0.000329113	0.00581415	yes	up	558	281	276	482	576	582	565	489	14.12	5.22	8.87	18.11	18.97	20.51	19.14	23.08	14.9914	23.08
ENSG00000181061	HIGD1A	HIG1 hypoxia inducible domain family member 1A [Source:HGNC Symbol;Acc:HGNC:29527]	585	2.21559	1.14769	2.27e-06	0.000125703	yes	up	1676.68	654.94	773	976.51	1233.24	983.92	1292.96	1111	40.72	11.25	26.37	38.24	34.36	32.21	38.31	55.05	31.6371	55.05
ENSG00000105364	MRPL4	mitochondrial ribosomal protein L4 [Source:HGNC Symbol;Acc:HGNC:14276]	1620	2.21374	1.14648	0.000526783	0.00815243	yes	up	788.04	483.44	422.31	766.76	712.93	871.24	628.9	698	22.62	9.32	15.96	33.45	22.47	31.49	20.16	39.9	22.21	39.9
ENSG00000138430	OLA1	Obg like ATPase 1 [Source:HGNC Symbol;Acc:HGNC:28833]	2071	2.21173	1.14517	2.38e-05	0.000799841	yes	up	1451	916	729.99	1175.05	1395.9	1348	1376.86	1249.18	30.18	13.54	20.82	46.58	40.5	46.52	41.68	47.56	34.26	47.56
ENSG00000004142	POLDIP2	DNA polymerase delta interacting protein 2 [Source:HGNC Symbol;Acc:HGNC:23781]	2670	2.21128	1.14488	6.7e-06	0.000300184	yes	up	2058.19	796.96	797.19	1284.36	1705.54	1513.05	1576.08	1407.2	24.9	6.03	13.47	25.99	24.89	26.1	25.17	31.16	20.9357	31.16
ENSG00000084092	NOA1	nitric oxide associated 1 [Source:HGNC Symbol;Acc:HGNC:28473]	2218	2.21107	1.14475	0.00087079	0.0116887	yes	up	853	611	584	890	1020	1069	977	902	11.19	5.67	11.05	19.79	16.51	19.75	16.41	24.6	14.3386	24.6
ENSG00000160957	RECQL4	RecQ like helicase 4 [Source:HGNC Symbol;Acc:HGNC:9949]	3819	2.21102	1.14472	0.00692602	0.0471648	yes	up	184	99	74	132	106	138	82.55	121	2.85	1.08	1.5	4.12	3.12	3.3	1.62	4.12	2.51286	4.12
ENSG00000225921	NOL7	nucleolar protein 7 [Source:HGNC Symbol;Acc:HGNC:21040]	1683	2.21035	1.14427	0.0010982	0.0135864	yes	up	1336.09	1137.59	823.84	1135.99	1289.9	1344.77	1319.46	1276.04	26.34	16.54	21.82	39.59	33.92	37.75	37.61	47.61	30.51	47.61
ENSG00000213563	C8orf82	chromosome 8 open reading frame 82 [Source:HGNC Symbol;Acc:HGNC:33826]	802	2.20908	1.14344	0.00213437	0.0217303	yes	up	385	309	287	348	366	402	310	368	5.15	2.97	6.17	8.37	6.43	8.08	5.52	10.7	6.09857	10.7
ENSG00000170545	SMAGP	small cell adhesion glycoprotein [Source:HGNC Symbol;Acc:HGNC:26918]	1062	2.20719	1.14221	0.00577329	0.0419484	yes	up	236.55	167.99	116.05	241.13	245.78	315.12	210.89	228.36	5.96	2.68	3.27	10.61	9.13	13.38	8.58	10.55	7.65857	10.55
ENSG00000136261	BZW2	basic leucine zipper and W2 domains 2 [Source:HGNC Symbol;Acc:HGNC:18808]	1862	2.20667	1.14187	0.00389277	0.0321891	yes	up	783	502	363.98	805.98	806	1000.98	819	750	14.83	5.91	8.85	23.56	16.5	24.37	17.24	27.13	15.8943	27.13
ENSG00000082515	MRPL22	mitochondrial ribosomal protein L22 [Source:HGNC Symbol;Acc:HGNC:14480]	784	2.2057	1.14124	0.00126174	0.0150213	yes	up	317	249	209	247	355	335	370	313	12	6.99	11.53	17.46	18.3	19.09	19.52	17.15	14.9843	17.15
ENSG00000250317	SMIM20	small integral membrane protein 20 [Source:HGNC Symbol;Acc:HGNC:37260]	1190	2.20551	1.14112	0.00160682	0.0176759	yes	up	406	278	168	347	408	376	373	349	14.82	7.15	8.68	20.22	17.09	18.21	16.32	27.15	14.6414	27.15
ENSG00000170430	MGMT	O-6-methylguanine-DNA methyltransferase [Source:HGNC Symbol;Acc:HGNC:7059]	1265	2.2039	1.14006	0.00556834	0.0408455	yes	up	450	401	241	347	372.76	370.62	413	395	9.47	6.04	8.44	13.94	11.65	13.32	13.05	22.5	10.8443	22.5
ENSG00000130669	PAK4	p21 (RAC1) activated kinase 4 [Source:HGNC Symbol;Acc:HGNC:16059]	3025	2.20078	1.13801	0.000622105	0.00919914	yes	up	275.94	173.09	205.47	179.78	233.5	251.15	259	237	3.3	1.23	3.5	3.13	2.92	3.67	4.07	5.13	3.11714	5.13
ENSG00000151552	QDPR	quinoid dihydropteridine reductase [Source:HGNC Symbol;Acc:HGNC:9752]	1507	2.19862	1.1366	0.000975665	0.0125548	yes	up	658.98	331.24	402	384.71	389.14	458.74	369.48	447	13.46	4.7	11.78	12.72	9.57	13.63	9.31	20.02	10.7386	20.02
ENSG00000100385	IL2RB	interleukin 2 receptor subunit beta [Source:HGNC Symbol;Acc:HGNC:6009]	4034	2.19819	1.13631	0.000237719	0.00454215	yes	up	12891	5675	7145	10163	9575	13215	8501	9858	88.92	27.92	71.9	121.36	83.02	131.59	76.98	143.14	85.9557	143.14
ENSG00000078808	SDF4	stromal cell derived factor 4 [Source:HGNC Symbol;Acc:HGNC:24188]	1089	2.198	1.13619	3.09e-13	2.39e-10	yes	up	5147	2385	2580	3161	3780	3897	3459	3579	70.2	24.63	53	96	86	97.54	84.4	111.72	73.11	111.72
ENSG00000083720	OXCT1	3-oxoacid CoA-transferase 1 [Source:HGNC Symbol;Acc:HGNC:8527]	3294	2.19796	1.13617	0.000121711	0.00282102	yes	up	1200.94	686	542.73	1022.72	982.55	1189.87	952.86	968	14.24	4.48	7.39	15.79	11.2	14.97	10.73	17.01	11.2571	17.01
ENSG00000169976	SF3B5	splicing factor 3b subunit 5 [Source:HGNC Symbol;Acc:HGNC:21083]	690	2.19764	1.13595	0.00084119	0.0114207	yes	up	3197	934	1082	1194	1548	1587	1376	1546	180.56	36.92	86.27	101.24	94.09	111.18	86.73	194.87	99.57	194.87
ENSG00000049449	RCN1	reticulocalbin 1 [Source:HGNC Symbol;Acc:HGNC:9934]	2572	2.19586	1.13479	0.000710477	0.0100958	yes	up	821.52	265.61	370.69	594.44	580.41	744.28	644.81	577.64	9.7	2.2	6.14	11.97	8.61	11.85	10.13	13.5	8.65714	13.5
ENSG00000084207	GSTP1	glutathione S-transferase pi 1 [Source:HGNC Symbol;Acc:HGNC:4638]	958	2.1935	1.13323	0.00627924	0.0442519	yes	up	4481	1480	2517	3149	5108	4130	4564	3656	156.96	36.73	128.28	180.71	231.22	208.21	215.86	282.43	165.424	282.43
ENSG00000128185	DGCR6L	DiGeorge syndrome critical region gene 6 like [Source:HGNC Symbol;Acc:HGNC:18551]	1172	2.19163	1.132	0.00104426	0.0130783	yes	up	899.34	568.35	440.01	900.56	950.42	977.79	855.56	822.58	25.24	11.18	17.65	41.19	31.3	36.7	28.96	49.17	27.46	49.17
ENSG00000176619	LMNB2	lamin B2 [Source:HGNC Symbol;Acc:HGNC:6638]	4634	2.19072	1.1314	0.00292517	0.0268272	yes	up	942	779	660	1016	1088	1340	1042	1029	6.53	3.99	7.21	14.03	9.75	13.83	11.35	14.07	9.52714	14.07
ENSG00000151729	SLC25A4	solute carrier family 25 member 4 [Source:HGNC Symbol;Acc:HGNC:10990]	4415	2.19017	1.13104	0.00399895	0.0326173	yes	up	422	214.05	157.87	210	194	255	196	241	4.2	1.29	2.24	3.76	2.52	4.41	2.82	5.48	3.03429	5.48
ENSG00000025772	TOMM34	translocase of outer mitochondrial membrane 34 [Source:HGNC Symbol;Acc:HGNC:15746]	1973	2.18931	1.13048	0.00221787	0.0223675	yes	up	340	192	190	336	349	448	337	321	5.38	2.13	4.25	8.58	6.54	9.57	6.56	10.28	6.14429	10.28
ENSG00000167658	EEF2	eukaryotic translation elongation factor 2 [Source:HGNC Symbol;Acc:HGNC:3214]	3158	2.18914	1.13036	0.000229779	0.00443927	yes	up	89277	59578	43091	60092	65502	72343	59574	66860	937.78	535.91	728.72	1010.98	786.72	965.71	744.2	1325.11	815.717	1325.11
ENSG00000105171	POP4	POP4 homolog, ribonuclease P/MRP subunit [Source:HGNC Symbol;Acc:HGNC:30081]	2556	2.18801	1.12962	0.00411813	0.0332481	yes	up	893	382	334	743	849	965	824	714	29.66	7.28	16.82	47.07	43.65	47.99	42.01	35.84	33.4971	35.84
ENSG00000102900	NUP93	nucleoporin 93 [Source:HGNC Symbol;Acc:HGNC:28958]	2834	2.18586	1.1282	0.000327273	0.00579146	yes	up	1255.79	491.04	660	926.02	1234	1240	1119.21	998	32.35	8.39	20.07	34.47	34.01	39.05	30.65	34.72	28.4271	34.72
ENSG00000153563	CD8A	CD8a molecule [Source:HGNC Symbol;Acc:HGNC:1706]	3048	2.18417	1.12708	0.00286312	0.0264308	yes	up	5465	4451	2656	4445	5724	6233	5665	5128	69.44	42.35	49.55	98.64	92.33	114.01	94.37	136.2	80.0986	136.2
ENSG00000132386	SERPINF1	serpin family F member 1 [Source:HGNC Symbol;Acc:HGNC:8824]	1438	2.18079	1.12485	0.00161033	0.0177051	yes	up	459.5	229.02	213.1	328.99	271.03	361.58	227.03	306	19.35	6.42	13.17	26.59	16.71	22.98	14.2	33.16	17.06	33.16
ENSG00000103266	STUB1	STIP1 homology and U-box containing protein 1 [Source:HGNC Symbol;Acc:HGNC:11427]	1340	2.18026	1.1245	2.01e-05	0.000710947	yes	up	1755.28	1111.42	986.14	1371.4	1652.16	1831.04	1461.89	1497.07	42.94	22.77	34.81	56.76	54.86	64.91	45.35	77.11	46.0571	77.11
ENSG00000204316	MRPL38	mitochondrial ribosomal protein L38 [Source:HGNC Symbol;Acc:HGNC:14033]	1888	2.17981	1.12421	0.000201639	0.00404948	yes	up	1181.41	694.61	541.14	740.2	718.74	870.35	730.31	805.67	44.72	17.81	26.28	44.12	31.74	42.76	34.85	32.84	34.6114	32.84
ENSG00000086598	TMED2	transmembrane p24 trafficking protein 2 [Source:HGNC Symbol;Acc:HGNC:16996]	2544	2.17681	1.12222	1.37e-07	1.36e-05	yes	up	5064.98	2633.17	2791.57	3353.74	4442.1	3757.87	4420.33	3865.64	59.19	21.38	46.97	82.14	75.26	74.34	71.83	105.24	61.5871	105.24
ENSG00000196262	PPIA	peptidylprolyl isomerase A [Source:HGNC Symbol;Acc:HGNC:9253]	2237	2.17671	1.12215	0.000300812	0.00541046	yes	up	19403.5	9924.37	8929.85	16397.8	18797	20939.9	18261.7	16256.2	989.63	269.57	616.04	1310.4	1122.97	1427.3	1147.11	2005.67	983.289	2005.67
ENSG00000013583	HEBP1	heme binding protein 1 [Source:HGNC Symbol;Acc:HGNC:17176]	865	2.17616	1.12179	0.0028035	0.0260953	yes	up	568	213	346	338.62	598	453	560	443	15.81	4.12	13.71	15.51	19.59	17.04	19.05	26.45	14.9757	26.45
ENSG00000067955	CBFB	core-binding factor subunit beta [Source:HGNC Symbol;Acc:HGNC:1539]	2197	2.17295	1.11966	0.00286379	0.0264308	yes	up	2198	1503	1548	2624	2698	2947	2528	2367	27.77	11.07	25.66	63.47	49.7	66.32	49.57	45.96	41.9371	45.96
ENSG00000115806	GORASP2	golgi reassembly stacking protein 2 [Source:HGNC Symbol;Acc:HGNC:17500]	2447	2.17264	1.11945	0.00636821	0.0445924	yes	up	1507	778	853	1643	1801	2014	1748	1495	23.24	8.42	21.6	38.06	31.91	38.78	29.45	43.22	27.3514	43.22
ENSG00000147471	PLPBP	pyridoxal phosphate binding protein [Source:HGNC Symbol;Acc:HGNC:9457]	2507	2.17199	1.11902	0.00129582	0.0152873	yes	up	1422	971	774	1255	1563	1667	1731	1370	31.81	10.48	19.5	42.71	35.93	42.88	35.75	77.86	31.2943	77.86
ENSG00000101911	PRPS2	phosphoribosyl pyrophosphate synthetase 2 [Source:HGNC Symbol;Acc:HGNC:9465]	1348	2.16543	1.11466	0.00473165	0.0366676	yes	up	628	502	393	685	806	844	819	687	8.66	4.29	7.02	15.76	14.28	18.89	14.05	16.99	11.85	16.99
ENSG00000134308	YWHAQ	tyrosine 3-monooxygenase/tryptophan 5-monooxygenase activation protein theta [Source:HGNC Symbol;Acc:HGNC:12854]	2196	2.16277	1.11288	9.67e-05	0.00239812	yes	up	10043.8	3822.68	4706.22	4846.4	5472.91	5492	5240	5684	140.18	37.32	94.52	113.52	100.12	109.91	94.89	157.43	98.6371	157.43
ENSG00000176410	DNAJC30	DnaJ heat shock protein family (Hsp40) member C30 [Source:HGNC Symbol;Acc:HGNC:16410]	2536	2.16215	1.11246	0.00453455	0.0356303	yes	up	247	213	130.12	198.46	255.56	269.88	232	228	2.79	1.71	2.13	3.83	3.59	4.32	3.38	5.35	3.10714	5.35
ENSG00000040275	SPDL1	spindle apparatus coiled-coil protein 1 [Source:HGNC Symbol;Acc:HGNC:26010]	2529	2.16015	1.11113	0.000395719	0.00673286	yes	up	250	167	142	183	181	218	222	200	5.28	1.94	3.77	6.43	4.75	5.39	5.05	8.33	4.65857	8.33
ENSG00000177733	HNRNPA0	heterogeneous nuclear ribonucleoprotein A0 [Source:HGNC Symbol;Acc:HGNC:5030]	8713	2.15937	1.11061	0.00187575	0.0197884	yes	up	10369	5023	4690	4608	5504	5583	4939	5898	175.3	50.93	104.08	119.02	107.67	123.42	96.84	181.98	111.037	181.98
ENSG00000255302	EID1	EP300 interacting inhibitor of differentiation 1 [Source:HGNC Symbol;Acc:HGNC:1191]	2040	2.15862	1.11011	0.00397483	0.0325193	yes	up	3044	2167	2179	3544	4208	4013	3965	3384	45.53	22.08	45.86	89.9	95.89	105.63	97.05	101.58	71.7057	101.58
ENSG00000156261	CCT8	chaperonin containing TCP1 subunit 8 [Source:HGNC Symbol;Acc:HGNC:1623]	1854	2.15741	1.1093	0.00748995	0.0496772	yes	up	3334.94	1795	1579	3407.93	3840.14	4255.63	3945.14	3165.99	59.8	23.19	42.1	97.36	79.22	99.77	82.09	107.59	69.0757	107.59
ENSG00000100453	GZMB	granzyme B [Source:HGNC Symbol;Acc:HGNC:4709]	891	2.15729	1.10922	0.00107033	0.0133048	yes	up	7701.02	2512.12	4086.83	3797.87	4362.11	5569.28	3949.3	4558.5	310.79	71.91	237.15	238.99	197.67	289.33	185.38	395.6	218.746	395.6
ENSG00000172893	DHCR7	7-dehydrocholesterol reductase [Source:HGNC Symbol;Acc:HGNC:2860]	2601	2.15712	1.1091	2.08e-05	0.000725863	yes	up	383	161	175	232	274	352	277	264	5.07	1.42	3.16	5.33	5.09	6.94	5.28	5.99	4.61286	5.99
ENSG00000155366	RHOC	ras homolog family member C [Source:HGNC Symbol;Acc:HGNC:669]	786	2.15686	1.10893	0.00318293	0.0283553	yes	up	2074.16	869.31	1172.86	1635.31	1458.91	2347.25	1295.82	1560.34	61.43	17.02	52.81	75.3	49.2	96.94	44.55	95.64	56.75	95.64
ENSG00000197299	BLM	BLM RecQ like helicase [Source:HGNC Symbol;Acc:HGNC:1058]	5240	2.15111	1.10508	0.00714606	0.0481314	yes	up	315.76	146.86	128.2	284.73	284.42	348.31	349.38	262.8	2.4	1.14	1.5	3.49	2.84	3.75	4.26	5.42	2.76857	5.42
ENSG00000105619	TFPT	TCF3 fusion partner [Source:HGNC Symbol;Acc:HGNC:13630]	1205	2.14367	1.10008	0.00193435	0.0201921	yes	up	345.3	234.73	192.53	310.94	404.36	433.77	338.4	325.95	9.73	5.72	8.1	14.9	13.13	17.71	11.46	19.83	11.5357	19.83
ENSG00000128609	NDUFA5	NADH:ubiquinone oxidoreductase subunit A5 [Source:HGNC Symbol;Acc:HGNC:7688]	5608	2.14286	1.09954	0.000206434	0.00411015	yes	up	1237	853.01	864	1062.77	1111.11	1204.88	1097	1092	31.86	13.38	30.95	44.04	33.61	44.51	35.63	37.73	33.4257	37.73
ENSG00000162980	ARL5A	ADP ribosylation factor like GTPase 5A [Source:HGNC Symbol;Acc:HGNC:696]	5264	2.14247	1.09928	0.000455301	0.00736324	yes	up	2623.8	1224	1627.41	1614.84	1611.9	1788.51	1575	1752	30.25	6.35	18.85	25.81	21.07	24.64	21.79	47.03	21.2514	47.03
ENSG00000116237	ICMT	isoprenylcysteine carboxyl methyltransferase [Source:HGNC Symbol;Acc:HGNC:5350]	4795	2.14145	1.09859	0.000409395	0.00691592	yes	up	1614.01	647.06	849.4	1292.32	1367.37	1663.09	1459.43	1259	10.59	2.98	8.01	14.25	11.06	15.2	12.31	17.21	10.6286	17.21
ENSG00000163702	IL17RC	interleukin 17 receptor C [Source:HGNC Symbol;Acc:HGNC:18358]	2621	2.13946	1.09725	0.00240338	0.0235609	yes	up	183.03	71.98	127.3	126.82	172.8	142.69	137.1	138	4.04	1.69	3.91	5.16	3.86	4.66	3.49	8.31	3.83	8.31
ENSG00000161677	JOSD2	Josephin domain containing 2 [Source:HGNC Symbol;Acc:HGNC:28853]	802	2.13872	1.09675	0.00120348	0.0145521	yes	up	336	197	246	332	386	372	376	325	17.03	7.71	17.83	25.55	22.66	22.47	21.07	33.84	19.1886	33.84
ENSG00000214719	AC005562.1	novel transcript	3219	2.13827	1.09644	0.00112403	0.0138054	yes	up	643.17	229.01	253.33	249.73	353.03	306.26	307.58	327.6	8.3	1.61	4.32	7.18	7.45	6.98	6.08	7.82	5.98857	7.82
ENSG00000007255	TRAPPC6A	trafficking protein particle complex 6A [Source:HGNC Symbol;Acc:HGNC:23069]	805	2.13757	1.09597	0.00756858	0.0499558	yes	up	563	540	364	512	646	735	560	577	28.92	18.65	26.67	38.52	35.3	47.23	31.78	62.25	32.4386	62.25
ENSG00000116750	UCHL5	ubiquitin C-terminal hydrolase L5 [Source:HGNC Symbol;Acc:HGNC:19678]	1355	2.13756	1.09596	2.72e-06	0.000144065	yes	up	1085.57	548	615.08	830.25	985.33	1053.03	981.76	872	16.35	4.91	12.1	20.82	18.89	22.16	19.57	27.79	16.4	27.79
ENSG00000140750	ARHGAP17	Rho GTPase activating protein 17 [Source:HGNC Symbol;Acc:HGNC:18239]	3495	2.13388	1.09348	0.00207233	0.021219	yes	up	2238.17	1010.44	1516	1999.01	2343	2613.22	2444	2019	31.92	9.32	26.3	42.92	38.58	46.29	38.23	50.73	33.3657	50.73
ENSG00000136240	KDELR2	KDEL endoplasmic reticulum protein retention receptor 2 [Source:HGNC Symbol;Acc:HGNC:6305]	2786	2.12959	1.09057	0.000756051	0.0105776	yes	up	1720.49	667.06	856.11	1170.08	1568.3	1751.85	1635.24	1310	28.03	6.61	17.33	31.87	28.46	34.31	29.31	42.48	25.1314	42.48
ENSG00000048991	R3HDM1	R3H domain containing 1 [Source:HGNC Symbol;Acc:HGNC:9757]	3673	2.129	1.09017	1.11e-06	6.95e-05	yes	up	1941.03	823	939.04	1048.33	1177.54	1307.35	1136	1186	21.75	5.63	14.63	17.33	13.89	17.16	12.73	22.91	14.7314	22.91
ENSG00000020426	MNAT1	MNAT1 component of CDK activating kinase [Source:HGNC Symbol;Acc:HGNC:7181]	2648	2.12401	1.08679	0.000795471	0.010965	yes	up	176	119	105	142	169	197	172	155	5.6	2.89	5.22	6.44	6.21	7.53	6.42	8.72	5.75857	8.72
ENSG00000124299	PEPD	peptidase D [Source:HGNC Symbol;Acc:HGNC:8840]	1804	2.12294	1.08607	0.00151133	0.0169565	yes	up	1316	686	879	1254	1558	1557	1405	1232	21.4	8.19	22.08	33.85	32.06	34.58	29.19	40.69	25.9071	40.69
ENSG00000115526	CHST10	carbohydrate sulfotransferase 10 [Source:HGNC Symbol;Acc:HGNC:19650]	2854	2.12282	1.08598	0.00528352	0.0394203	yes	up	264	119	93	157	130	203	125	153	3.27	0.89	1.42	2.67	2.02	3.58	1.61	3.15	2.20857	3.15
ENSG00000105258	POLR2I	RNA polymerase II subunit I [Source:HGNC Symbol;Acc:HGNC:9196]	443	2.1203	1.08427	5.23e-05	0.00147399	yes	up	358.91	217.83	175.23	264.2	304.44	334.27	284.42	276.43	33.41	14.93	22.89	35.35	28.51	36.04	28.02	65.97	28.45	65.97
ENSG00000198356	GET3	guided entry of tail-anchored proteins factor 3, ATPase [Source:HGNC Symbol;Acc:HGNC:752]	1280	2.11988	1.08398	8.47e-05	0.00214932	yes	up	1524.06	800	863.01	1120	1582.17	1514	1567.02	1269	41.37	13.43	30.11	44.13	45.93	49.33	46.83	67.98	38.7329	67.98
ENSG00000125652	ALKBH7	alkB homolog 7 [Source:HGNC Symbol;Acc:HGNC:21306]	970	2.11955	1.08376	0.000528198	0.008165	yes	up	915	631	468	688	748	864	653	715	37.21	15.86	23.88	38.57	32.34	41.01	27.68	54.35	30.9357	54.35
ENSG00000164307	ERAP1	endoplasmic reticulum aminopeptidase 1 [Source:HGNC Symbol;Acc:HGNC:18173]	5495	2.11891	1.08332	0.00376972	0.0315269	yes	up	8694.16	2359.71	4496.62	3980.62	4587.39	5039.17	4609.21	4700.35	56.32	12.17	41.11	43.8	37.8	45.24	40.11	57.4	39.5071	57.4
ENSG00000139343	SNRPF	small nuclear ribonucleoprotein polypeptide F [Source:HGNC Symbol;Acc:HGNC:11162]	815	2.11739	1.08229	0.00220665	0.0222975	yes	up	666	463	343	676	669	760.95	689	610	18	8.09	12.3	28.17	19.57	24.99	21.12	29.6	18.8914	29.6
ENSG00000101986	ABCD1	ATP binding cassette subfamily D member 1 [Source:HGNC Symbol;Acc:HGNC:61]	3669	2.11442	1.08026	1.06e-05	0.000429284	yes	up	948	354	481	612	798	733	723	649	8.3	2.08	5.92	9.1	8.14	8.57	7.53	11.51	7.09143	11.51
ENSG00000100347	SAMM50	SAMM50 sorting and assembly machinery component [Source:HGNC Symbol;Acc:HGNC:24276]	1692	2.11431	1.08018	0.000321308	0.00571014	yes	up	1037	640	563	905	1051	1183	1031.01	910	17.43	7.4	13.11	26.03	22.58	28.93	22.44	33.4	19.7029	33.4
ENSG00000104969	SGTA	small glutamine rich tetratricopeptide repeat containing alpha [Source:HGNC Symbol;Acc:HGNC:10819]	2231	2.11397	1.07995	6.64e-06	0.000298488	yes	up	1509.7	807	677	1112	1282	1363.02	1117	1109	21.47	7.76	14.2	25.19	21.34	25.63	19.33	30.48	19.2743	30.48
ENSG00000179091	CYC1	cytochrome c1 [Source:HGNC Symbol;Acc:HGNC:2579]	1191	2.11385	1.07987	1.75e-07	1.65e-05	yes	up	2442	952	1185	1338	1645	1642	1460	1493	56.65	16.06	40.73	55.12	50.27	57.48	46	83.42	46.0443	83.42
ENSG00000136960	ENPP2	ectonucleotide pyrophosphatase/phosphodiesterase 2 [Source:HGNC Symbol;Acc:HGNC:3357]	3233	2.11379	1.07983	0.00407874	0.0330068	yes	up	101	46	41	68	81	99	95	74	1.08	0.38	0.73	1.27	1.18	1.33	1.42	1.75	1.05571	1.75
ENSG00000204525	HLA-C	major histocompatibility complex, class I, C [Source:HGNC Symbol;Acc:HGNC:4933]	1554	2.11339	1.07956	0.00101645	0.0129043	yes	up	223916	69892	79301.1	91869.5	153655	108806	142466	118674	5463.85	1193.81	2765.28	3886.23	4209.75	3786.09	4040.9	6865.26	3620.84	6865.26
ENSG00000184900	SUMO3	small ubiquitin like modifier 3 [Source:HGNC Symbol;Acc:HGNC:11124]	520	2.1127	1.07909	2.64e-07	2.26e-05	yes	up	3219.85	1575.77	1519	2075.12	2837.95	2628.39	2801.12	2336	55.88	18.93	37.7	58.21	58.29	61.21	59.28	80.72	49.9286	80.72
ENSG00000179222	MAGED1	MAGE family member D1 [Source:HGNC Symbol;Acc:HGNC:6813]	2875	2.10998	1.07723	0.00141736	0.016261	yes	up	1151.23	794.87	561.24	869.01	857.28	1018.83	758.5	863	13.96	7.35	9.98	18.12	13.12	16.32	11.63	20.76	12.9257	20.76
ENSG00000110104	CCDC86	coiled-coil domain containing 86 [Source:HGNC Symbol;Acc:HGNC:28359]	1851	2.10899	1.07655	0.00499672	0.0381265	yes	up	350.1	252.93	193.91	333.89	274.71	412.29	285.33	302	5.32	2.73	4.22	8.87	5.26	9.01	5.6	10.06	5.85857	10.06
ENSG00000105223	PLD3	phospholipase D family member 3 [Source:HGNC Symbol;Acc:HGNC:17158]	1906	2.10891	1.0765	0.000730221	0.0103061	yes	up	3924.54	1316.08	2223	2327	3480.17	2895	3116	2683	100.54	25.27	81.63	86.19	88.77	88.15	92.3	144.85	80.4071	144.85
ENSG00000077713	SLC25A43	solute carrier family 25 member 43 [Source:HGNC Symbol;Acc:HGNC:30557]	2507	2.1088	1.07642	0.00281951	0.026134	yes	up	335	148	193	277	356	343	385	285	4.09	1.19	3.18	5.63	5.2	6.04	5.65	7.08	4.42571	7.08
ENSG00000010256	UQCRC1	ubiquinol-cytochrome c reductase core protein 1 [Source:HGNC Symbol;Acc:HGNC:12585]	1595	2.10872	1.07637	7.73e-08	8.66e-06	yes	up	3315	1475	1787	2080	2851	2488	2637	2336	82.64	26.48	72.28	77.42	74.72	75.09	70.72	114.17	68.4786	114.17
ENSG00000128309	MPST	mercaptopyruvate sulfurtransferase [Source:HGNC Symbol;Acc:HGNC:7223]	1331	2.10806	1.07591	0.00604162	0.0431724	yes	up	886.09	221.83	455.04	441.16	667.5	570	629.91	532.16	15.27	2.86	11.92	13.74	15.71	14.16	13.88	26.64	12.5057	26.64
ENSG00000183291	SELENOF	selenoprotein F [Source:HGNC Symbol;Acc:HGNC:17705]	1542	2.10604	1.07453	0.00261003	0.0247876	yes	up	4453	2053	2177	3810	4975	4418	4938	3730	110.29	30.2	67.8	152.29	143.44	145.91	146.48	161.4	113.773	161.4
ENSG00000153989	NUS1	NUS1 dehydrodolichyl diphosphate synthase subunit [Source:HGNC Symbol;Acc:HGNC:21042]	4796	2.10583	1.07439	0.000395974	0.00673286	yes	up	2094.98	1302	1404.98	2056.98	2156	2346	2253	1943.42	11.97	5.39	11.74	20.38	15.59	19.44	17.03	23.03	14.5057	23.03
ENSG00000145982	FARS2	phenylalanyl-tRNA synthetase 2, mitochondrial [Source:HGNC Symbol;Acc:HGNC:21062]	1663	2.10504	1.07385	0.000205856	0.00410931	yes	up	395	238	219	316	432	373	382	333	8.68	3.12	5.86	10.84	10.22	9.57	9.75	14.26	8.29143	14.26
ENSG00000088992	TESC	tescalcin [Source:HGNC Symbol;Acc:HGNC:26065]	989	2.10494	1.07378	7.91e-06	0.000341369	yes	up	751	2761	351	406	544	490	473	478	26.81	67.99	17.47	22.63	21.55	22.74	19.51	35.73	28.3857	35.73
ENSG00000185721	DRG1	developmentally regulated GTP binding protein 1 [Source:HGNC Symbol;Acc:HGNC:3029]	1665	2.1047	1.07362	0.00363852	0.0308601	yes	up	965.92	667.96	412	830	1008.16	1035.85	985.71	833	19.94	9.75	12.11	27.86	25.98	30.28	27.02	38.47	21.8486	38.47
ENSG00000131370	SH3BP5	SH3 domain binding protein 5 [Source:HGNC Symbol;Acc:HGNC:10827]	3279	2.10423	1.0733	0.00429313	0.034246	yes	up	3731.24	2174.77	2030.52	3995.4	3789.2	4933.52	3728.41	3437	38.92	13.4	27.65	76.71	51.45	80.11	52.07	65.66	48.6157	65.66
ENSG00000198924	DCLRE1A	DNA cross-link repair 1A [Source:HGNC Symbol;Acc:HGNC:17660]	4450	2.10292	1.0724	0.0031659	0.0282869	yes	up	426	130	187	310	341	382	338	290	6.22	0.6	4.06	4.13	3.24	4.72	4.03	3.86	3.85714	3.86
ENSG00000131378	RFTN1	raftlin, lipid raft linker 1 [Source:HGNC Symbol;Acc:HGNC:30278]	2986	2.10205	1.07179	0.000159808	0.00344116	yes	up	2542.94	1341.4	1486.81	2179.39	2364.46	2888.22	2246.47	2120	25.6	10.4	21.42	40.5	29.8	42.18	29.29	42.95	28.4557	42.95
ENSG00000132434	LANCL2	LanC like 2 [Source:HGNC Symbol;Acc:HGNC:6509]	4353	2.10184	1.07165	9.92e-05	0.00243916	yes	up	409	263	224	283	391	344	362	323	3.37	1.52	2.74	4.16	4.1	5.22	3.89	4.83	3.57143	4.83
ENSG00000090273	NUDC	nuclear distribution C, dynein complex regulator [Source:HGNC Symbol;Acc:HGNC:8045]	1792	2.10175	1.07159	0.00187399	0.0197845	yes	up	1588.11	1216.58	890.53	1479.53	1696.83	1884	1727.93	1495	26.5	14.64	23.23	41.6	35.11	45.13	37.77	52.62	31.9971	52.62
ENSG00000214160	ALG3	ALG3 alpha-1,3- mannosyltransferase [Source:HGNC Symbol;Acc:HGNC:23056]	1552	2.10134	1.07131	0.00498249	0.0380319	yes	up	555	323	339	604	647	746	603	538	14.47	5.52	11.32	24.3	19.55	25.36	17.86	25.71	16.9114	25.71
ENSG00000167315	ACAA2	acetyl-CoA acyltransferase 2 [Source:HGNC Symbol;Acc:HGNC:83]	2926	2.1013	1.07128	0.00270353	0.0254552	yes	up	1425.17	673.39	841.61	1149.95	1678.73	1514.73	1663.58	1247.99	24.47	8.09	22.51	34.2	37.46	39.2	38.37	41.43	29.1857	41.43
ENSG00000197982	C1orf122	chromosome 1 open reading frame 122 [Source:HGNC Symbol;Acc:HGNC:24789]	1329	2.10108	1.07113	0.00021907	0.00427597	yes	up	447.27	279.77	304.45	331.21	377.78	398.36	352.48	356.87	10.44	4.72	10.47	13.6	11.44	13.59	10.98	19.12	10.7486	19.12
ENSG00000106588	PSMA2	proteasome subunit alpha 2 [Source:HGNC Symbol;Acc:HGNC:9531]	1434	2.10069	1.07087	0.000223293	0.00434213	yes	up	1650.38	905.08	779.6	881.15	1018.2	993.59	1091.68	1035.92	29.58	14.54	22.07	53.21	47.39	48.26	50.85	47.4	37.9857	47.4
ENSG00000110108	TMEM109	transmembrane protein 109 [Source:HGNC Symbol;Acc:HGNC:28771]	1959	2.09804	1.06904	0.000199374	0.00403181	yes	up	2593	1712	1542	2325	2360	2841	2356	2239	38.55	24.52	35.27	56.95	40.03	59.15	41.46	76.44	42.2757	76.44
ENSG00000138363	ATIC	5-aminoimidazole-4-carboxamide ribonucleotide formyltransferase/IMP cyclohydrolase [Source:HGNC Symbol;Acc:HGNC:794]	1972	2.09801	1.06902	0.00751467	0.0497758	yes	up	1201	954	631	1301	1239	1551	1198	1151	35.46	16.83	23.85	42.69	32.32	45.8	31.12	42.76	32.5814	42.76
ENSG00000139514	SLC7A1	solute carrier family 7 member 1 [Source:HGNC Symbol;Acc:HGNC:11057]	7343	2.09725	1.0685	0.00305142	0.0276565	yes	up	1351	571	712	1033	861	1413	817	944	5.29	1.49	3.79	6.78	4.03	7.74	4.15	7.1	4.75286	7.1
ENSG00000149476	TKFC	triokinase and FMN cyclase [Source:HGNC Symbol;Acc:HGNC:24552]	4696	2.09606	1.06768	5.37e-06	0.000251578	yes	up	807.94	467.87	432.74	570.18	680.35	776.74	643.09	616.74	18.07	5.77	12.28	21.38	19.03	23.77	18.27	16.1	16.9386	16.1
ENSG00000116171	SCP2	sterol carrier protein 2 [Source:HGNC Symbol;Acc:HGNC:10606]	2759	2.09185	1.06478	3.11e-05	0.000986507	yes	up	2800.45	1282.58	1711.39	2139.06	2638.73	2622.34	2544.99	2201	56.27	21.01	54.21	86.44	72.35	90.67	73.42	118.21	64.91	118.21
ENSG00000170315	UBB	ubiquitin B [Source:HGNC Symbol;Acc:HGNC:12463]	933	2.09153	1.06456	0.000225659	0.00437183	yes	up	21831.3	68957.6	8543.56	14314.4	18618.1	19336.6	17016.5	15659.1	868.18	1920.2	484.21	939.29	876.79	1055.08	837.99	1336.36	997.391	1336.36
ENSG00000166557	TMED3	transmembrane p24 trafficking protein 3 [Source:HGNC Symbol;Acc:HGNC:28889]	1418	2.09077	1.06403	6.46e-08	7.61e-06	yes	up	1311.02	582.01	586	857	1046.01	1105	995	896	22.33	7.69	14.11	27.84	24.86	29.7	24.78	40.04	21.6157	40.04
ENSG00000104774	MAN2B1	mannosidase alpha class 2B member 1 [Source:HGNC Symbol;Acc:HGNC:6826]	3185	2.08751	1.06178	0.00738496	0.049263	yes	up	10431	2481.82	5324.21	5959.13	7811.64	7247.24	6856.56	6269.9	144.86	20.36	99.64	144.85	126.09	132.45	116.44	121.34	112.099	121.34
ENSG00000168003	SLC3A2	solute carrier family 3 member 2 [Source:HGNC Symbol;Acc:HGNC:11026]	2222	2.08716	1.06154	0.000180959	0.00376261	yes	up	4503	1700	2092	2014	2441	2533	2458	2450	94.38	22.25	53.13	65.85	61.12	73.27	72.99	92.77	63.2843	92.77
ENSG00000169710	FASN	fatty acid synthase [Source:HGNC Symbol;Acc:HGNC:3594]	8464	2.08705	1.06147	0.00519258	0.0390211	yes	up	2312	1581	1380	1443	1443	1961	1428	1657	11.49	5.45	9.51	11.71	8.64	14.16	8.81	18.08	9.96714	18.08
ENSG00000108798	ABI3	ABI family member 3 [Source:HGNC Symbol;Acc:HGNC:29859]	1629	2.08537	1.06031	0.00580732	0.0420814	yes	up	1606.28	683.17	916.19	1408.45	1451.95	2092.65	1551.62	1341	32.7	9.24	24.93	44.21	33.77	55.11	37.12	53.19	33.8686	53.19
ENSG00000169105	CHST14	carbohydrate sulfotransferase 14 [Source:HGNC Symbol;Acc:HGNC:24464]	3574	2.08418	1.05948	0.00317542	0.0283126	yes	up	346.68	217	225	361.01	361	457.93	354	327	3.86	1.73	3.94	7.65	5.63	8.29	5.7	6.86	5.25714	6.86
ENSG00000108578	BLMH	bleomycin hydrolase [Source:HGNC Symbol;Acc:HGNC:1059]	2307	2.08336	1.05891	0.00498015	0.038028	yes	up	985.16	735	481.01	874	1184	1121.16	1080	906	15.97	7.25	12.34	19.65	20.07	21.37	19.28	26.45	16.5614	26.45
ENSG00000129636	ITFG1	integrin alpha FG-GAP repeat containing 1 [Source:HGNC Symbol;Acc:HGNC:30697]	3185	2.08226	1.05815	0.0028807	0.0265243	yes	up	1273.86	385	571.99	703	1077	955.97	1116.73	823	17.67	3.54	11.61	14.78	19.04	19.47	21.12	15.58	15.3186	15.58
ENSG00000187514	PTMA	prothymosin alpha [Source:HGNC Symbol;Acc:HGNC:9623]	863	2.082	1.05797	0.00294773	0.0269866	yes	up	32977.2	28682.8	24807.2	30079.4	37826.6	34797.5	34925.2	32278.7	959	550.96	992.6	1405.13	1317.24	1371.18	1251.69	1835.39	1121.11	1835.39
ENSG00000176101	SSNA1	SS nuclear autoantigen 1 [Source:HGNC Symbol;Acc:HGNC:11321]	863	2.08159	1.05769	0.000144964	0.00319898	yes	up	1467	786	668	1184	1321	1488	1234	1129	56.72	19.88	32.64	71	57.6	74.33	55.83	93.85	52.5714	93.85
ENSG00000007376	RPUSD1	RNA pseudouridine synthase domain containing 1 [Source:HGNC Symbol;Acc:HGNC:14173]	2159	2.07941	1.05617	0.000284818	0.00520818	yes	up	758.99	406	436	685.97	720	808.99	624	620	12.54	4.66	11.1	18.23	14.5	18.07	13.11	21.32	13.1729	21.32
ENSG00000120437	ACAT2	acetyl-CoA acetyltransferase 2 [Source:HGNC Symbol;Acc:HGNC:94]	1520	2.0786	1.05561	0.00581778	0.0421102	yes	up	494.1	319.66	237.43	463.72	517.08	623.1	562.3	447.33	10.1	4.55	6.83	15.92	12.67	17.64	14.18	19.52	11.6986	19.52
ENSG00000123064	DDX54	DEAD-box helicase 54 [Source:HGNC Symbol;Acc:HGNC:20084]	4380	2.07732	1.05473	0.000151881	0.00332575	yes	up	2345.61	1424.65	1493.02	1973.36	1948.67	2304.49	1799.01	1878.91	28.88	15.74	31.28	48.56	35.07	48.45	35.8	39.59	34.8257	39.59
ENSG00000198171	DDRGK1	DDRGK domain containing 1 [Source:HGNC Symbol;Acc:HGNC:16110]	1303	2.07684	1.05439	0.00016897	0.00357963	yes	up	1083	707	672	896	1178	1134	1055	945	28.06	13	24.67	37.44	35.42	39.15	33.12	49.27	30.1229	49.27
ENSG00000127220	ABHD8	abhydrolase domain containing 8 [Source:HGNC Symbol;Acc:HGNC:23759]	2042	2.07668	1.05428	0.0054452	0.040195	yes	up	298.73	208.4	209	256	424.63	370	320	293	4.24	2.1	4.86	6.18	7.47	7.41	5.86	8.73	5.44571	8.73
ENSG00000087053	MTMR2	myotubularin related protein 2 [Source:HGNC Symbol;Acc:HGNC:7450]	4681	2.07522	1.05326	0.00230564	0.0229748	yes	up	971	361	453	443	437.01	587	480	513	6.47	1.75	4.84	5.27	3.93	6.4	4.63	7.99	4.75571	7.99
ENSG00000140988	RPS2	ribosomal protein S2 [Source:HGNC Symbol;Acc:HGNC:10404]	945	2.07254	1.0514	0.00228007	0.0227854	yes	up	62502.3	45569	27245.8	49357.9	55893.4	60365	51229.4	49365.9	2278.95	1139.01	1369.26	3102.04	2589.01	3199.34	2461.74	3799.86	2305.62	3799.86
ENSG00000244509	APOBEC3C	apolipoprotein B mRNA editing enzyme catalytic subunit 3C [Source:HGNC Symbol;Acc:HGNC:17353]	2644	2.07166	1.05079	0.00523297	0.0392115	yes	up	2660.67	2052.43	2282.69	2784	2929.55	3798.52	3035.02	2783.9	29.58	16.03	36.36	51.82	40.44	59.44	42.44	64.65	39.4443	64.65
ENSG00000147684	NDUFB9	NADH:ubiquinone oxidoreductase subunit B9 [Source:HGNC Symbol;Acc:HGNC:7704]	2794	2.07079	1.05018	4.32e-08	5.36e-06	yes	up	2726.22	1219.5	1070.69	1595.1	1977.37	1924.07	1735.96	1674	136.53	45.84	73.22	131.11	117.44	131.4	107.43	205.28	106.139	205.28
ENSG00000104835	SARS2	seryl-tRNA synthetase 2, mitochondrial [Source:HGNC Symbol;Acc:HGNC:17697]	1630	2.06925	1.04911	0.000956745	0.0124045	yes	up	359.87	161.42	156.93	268.18	260.68	364.33	248.3	248.93	12.4	3.56	5.08	11.51	8.99	13.69	7.39	8.96	8.94571	8.96
ENSG00000258315	C17orf49	chromosome 17 open reading frame 49 [Source:HGNC Symbol;Acc:HGNC:28737]	996	2.06915	1.04904	2.27e-05	0.000772932	yes	up	2955.12	1008.84	1020.17	1347.98	1725.16	1801.83	1627.15	1541.95	102.42	27.25	52	92.02	86.77	99.05	87.78	148.43	78.1843	148.43
ENSG00000134333	LDHA	lactate dehydrogenase A [Source:HGNC Symbol;Acc:HGNC:6535]	2305	2.06912	1.04902	9.54e-09	1.6e-06	yes	up	9049.02	3921.58	4007.45	5157.22	7093.2	6490.89	7058.78	5841.96	164.81	46.91	100.85	181.64	182.62	196.59	193.44	188.22	152.409	188.22
ENSG00000137106	GRHPR	glyoxylate and hydroxypyruvate reductase [Source:HGNC Symbol;Acc:HGNC:4570]	1704	2.06701	1.04754	0.000447016	0.00727164	yes	up	1380.97	674.83	611.73	900	1398	1171.53	1329	1019	29.39	10.99	20.5	37.41	42.01	38.94	41.36	57.86	31.5143	57.86
ENSG00000042286	AIFM2	apoptosis inducing factor mitochondria associated 2 [Source:HGNC Symbol;Acc:HGNC:21411]	2570	2.0669	1.04747	0.00560443	0.041065	yes	up	277	158	112	160	144	219.03	157	170	2.62	1.04	1.51	2.64	1.68	2.88	1.89	3.22	2.03714	3.22
ENSG00000139579	NABP2	nucleic acid binding protein 2 [Source:HGNC Symbol;Acc:HGNC:28412]	1411	2.0667	1.04733	0.000624426	0.00919914	yes	up	468.44	316.43	292.76	419.15	490.2	535.07	480.06	420	10.46	4.6	9.02	14.44	13.44	16.02	13.78	20.81	11.68	20.81
ENSG00000198911	SREBF2	sterol regulatory element binding transcription factor 2 [Source:HGNC Symbol;Acc:HGNC:11290]	5237	2.06629	1.04704	2.25e-06	0.000124558	yes	up	6374.64	2600.5	3230.28	4187.06	4434.01	5040.14	3930.86	4093.4	37.4	11.9	27.3	42.16	30.69	39.02	27.96	43.95	30.9186	43.95
ENSG00000227500	SCAMP4	secretory carrier membrane protein 4 [Source:HGNC Symbol;Acc:HGNC:30385]	1172	2.06539	1.04642	0.000981863	0.0126267	yes	up	1257.16	429.2	725.87	867.64	1090.85	1094.64	1000.52	883	19.69	3.95	15.59	20.33	18.16	20.49	16.8	27.08	16.43	27.08
ENSG00000114902	SPCS1	signal peptidase complex subunit 1 [Source:HGNC Symbol;Acc:HGNC:23401]	1082	2.06535	1.04639	4.86e-05	0.00138687	yes	up	2623.35	1301.84	1045.51	1722.74	2223.07	2123.42	2297.88	1820.13	82.87	27.56	45.34	99.8	104.79	111.5	119.45	118.6	84.4729	118.6
ENSG00000180879	SSR4	signal sequence receptor subunit 4 [Source:HGNC Symbol;Acc:HGNC:11326]	745	2.06307	1.04479	1.23e-05	0.000481331	yes	up	3574.87	1692.12	1526.84	2442.08	3103.17	3238.09	2889.68	2516	192.69	72.68	118.45	221.35	202.45	244.51	197.88	382.69	178.573	382.69
ENSG00000141552	ANAPC11	anaphase promoting complex subunit 11 [Source:HGNC Symbol;Acc:HGNC:14452]	881	2.05986	1.04254	0.000135635	0.0030501	yes	up	731.37	448	425	524	760.13	715	719	599	38.09	17.27	31.75	48.85	49.69	53.1	49.92	75.35	41.2386	75.35
ENSG00000127774	EMC6	ER membrane protein complex subunit 6 [Source:HGNC Symbol;Acc:HGNC:28430]	762	2.05926	1.04212	0.00596177	0.0428016	yes	up	578.88	145.45	190.71	269.92	352.57	422.1	380.22	307.73	33.51	5.87	15.4	24.02	22.22	30.53	24.66	40.97	22.3157	40.97
ENSG00000186010	NDUFA13	NADH:ubiquinone oxidoreductase subunit A13 [Source:HGNC Symbol;Acc:HGNC:17194]	576	2.0576	1.04096	0.00272467	0.0255734	yes	up	1969.12	1003.82	937.42	1638.65	2181.67	2173.81	2102.12	1633.93	169.62	59.78	113.24	197.92	189.12	216.48	187.88	341.18	162.006	341.18
ENSG00000106462	EZH2	enhancer of zeste 2 polycomb repressive complex 2 subunit [Source:HGNC Symbol;Acc:HGNC:3527]	2639	2.05608	1.0399	0.000270125	0.00500536	yes	up	486	215	300	381	432	483	425	374	5.89	1.82	5.3	7.06	6.43	7.82	6.55	8.73	5.83857	8.73
ENSG00000104805	NUCB1	nucleobindin 1 [Source:HGNC Symbol;Acc:HGNC:8043]	2406	2.05517	1.03926	0.00122011	0.0146796	yes	up	5895	3951	3495	4330	6879	5604	6606	5098	75.95	36.97	65	97.48	114.83	101.76	111.97	129.65	86.28	129.65
ENSG00000173786	CNP	2',3'-cyclic nucleotide 3' phosphodiesterase [Source:HGNC Symbol;Acc:HGNC:2158]	5172	2.05453	1.03881	0.00135253	0.0157601	yes	up	1470.15	834.75	963.83	1423.21	1521.27	1823.68	1440.93	1312.47	16.14	6.62	16.3	25.76	20.2	27	19.68	26.48	18.8143	26.48
ENSG00000171222	SCAND1	SCAN domain containing 1 [Source:HGNC Symbol;Acc:HGNC:10566]	1727	2.05326	1.03791	0.00156558	0.0174157	yes	up	1513.63	846.5	781.98	760.6	1086.18	951.49	844.25	941.97	42.35	18.34	32.17	37.83	38.02	37.3	32.24	66.33	34.0357	66.33
ENSG00000153790	C7orf31	chromosome 7 open reading frame 31 [Source:HGNC Symbol;Acc:HGNC:21722]	3770	2.05205	1.03707	0.00201106	0.0208052	yes	up	340	248	201	269	277	284	258	264	2.69	1.89	2.97	3.81	3.09	3.77	3.01	4.45	3.03286	4.45
ENSG00000084754	HADHA	hydroxyacyl-CoA dehydrogenase trifunctional multienzyme complex subunit alpha [Source:HGNC Symbol;Acc:HGNC:4801]	2982	2.05089	1.03625	2.41e-06	0.000131657	yes	up	7316	3703	3670	4941	6873	5963	6559.48	5331	71.22	25.59	51.4	84.04	84.86	82.33	83.91	106.31	69.05	106.31
ENSG00000158019	BABAM2	BRISC and BRCA1 A complex member 2 [Source:HGNC Symbol;Acc:HGNC:1106]	1852	2.05033	1.03586	5.67e-06	0.000262647	yes	up	1299.61	443	538.14	672.27	862.81	779.66	808.28	725	31.69	6.77	18.42	21.54	20.28	20.34	18.78	30.32	19.6886	30.32
ENSG00000154582	ELOC	elongin C [Source:HGNC Symbol;Acc:HGNC:11617]	1976	2.04943	1.03522	0.00381527	0.031826	yes	up	888.02	375.13	361.49	631.43	913.19	739.69	898.26	645	35.23	9.78	18.91	39.54	43.83	38.98	40.73	39.96	32.4286	39.96
ENSG00000165629	ATP5F1C	ATP synthase F1 subunit gamma [Source:HGNC Symbol;Acc:HGNC:833]	1101	2.0494	1.0352	0.00240514	0.0235609	yes	up	2941.61	1314.63	1205.93	2413.82	2912.81	2657.34	2877.2	2200	88.92	27.77	55.31	139.1	120.02	117.63	122.62	140.19	95.91	140.19
ENSG00000130175	PRKCSH	protein kinase C substrate 80K-H [Source:HGNC Symbol;Acc:HGNC:9411]	2100	2.0493	1.03513	2.17e-07	1.94e-05	yes	up	9760.97	5193.68	4889	6103	7262.14	7252.02	6480.81	6465	191.9	68.08	124.57	185.49	161.18	185.82	146.65	224.82	151.956	224.82
ENSG00000120742	SERP1	stress associated endoplasmic reticulum protein 1 [Source:HGNC Symbol;Acc:HGNC:10759]	830	2.04763	1.03395	0.000780925	0.0108335	yes	up	7485.47	2914.77	3479.82	4976.68	7206.39	5957.15	7103.08	5257	98.47	24.2	64.87	110.37	113.71	113.32	113.21	160.5	91.1643	160.5
ENSG00000198830	HMGN2	high mobility group nucleosomal binding domain 2 [Source:HGNC Symbol;Acc:HGNC:4986]	1148	2.04624	1.03298	1.08e-06	6.86e-05	yes	up	10700.7	5963.1	5149.4	7796.82	9428.47	8809.76	9070.92	7799.11	243.96	98.21	169.75	336.1	296.77	310	301.79	261.85	250.94	261.85
ENSG00000169100	SLC25A6	solute carrier family 25 member 6 [Source:HGNC Symbol;Acc:HGNC:10992]	1451	2.04576	1.03264	0.000205998	0.00410931	yes	up	16952.6	10368.3	9739.12	14895.5	17597.1	18705.8	15957.1	14355	361.39	153.13	297.08	524.77	449.35	547.61	423.21	646.86	393.791	646.86
ENSG00000165283	STOML2	stomatin like 2 [Source:HGNC Symbol;Acc:HGNC:14559]	1365	2.04408	1.03145	0.00195592	0.0203357	yes	up	1165	845	536	921	1042	1154	990	920	31.65	14.59	19.89	37.61	30.88	38.64	30.07	45.35	29.0471	45.35
ENSG00000002330	BAD	BCL2 associated agonist of cell death [Source:HGNC Symbol;Acc:HGNC:936]	1157	2.04282	1.03056	0.000285678	0.00521475	yes	up	457.32	259.77	235.2	329.09	491.24	391.97	412.21	352.31	18.64	7.43	14.33	21.75	22.62	21.32	19.72	36.37	17.9729	36.37
ENSG00000153113	CAST	calpastatin [Source:HGNC Symbol;Acc:HGNC:1515]	2539	2.04203	1.03	0.000197199	0.00400665	yes	up	10867	5496.84	6900.01	6776.91	10173.6	8006.58	9896.99	7992.45	94.61	39.11	96.71	117.28	132.86	114.22	132.32	159.36	103.873	159.36
ENSG00000130313	PGLS	6-phosphogluconolactonase [Source:HGNC Symbol;Acc:HGNC:8903]	1008	2.0407	1.02907	7.8e-05	0.00201058	yes	up	2041.48	775.8	1085.17	1281.84	1828.79	1599.1	1638.24	1382.31	66.66	18.11	51.01	67.9	70.17	69.71	64.83	100	58.3414	100
ENSG00000261236	BOP1	BOP1 ribosomal biogenesis factor [Source:HGNC Symbol;Acc:HGNC:15519]	2428	2.04028	1.02877	0.000766411	0.0106653	yes	up	968	643	505	818	804	994	760	759	16.6	7.75	12.42	19.03	13.86	19.68	14.1	19.02	14.7771	19.02
ENSG00000225614	ZNF469	zinc finger protein 469 [Source:HGNC Symbol;Acc:HGNC:23216]	13736	2.0401	1.02864	0.00278448	0.0259594	yes	up	210	138	121	186	240	250	210	186	0.41	0.19	0.34	0.64	0.59	0.72	0.56	0.73	0.492857	0.73
ENSG00000142507	PSMB6	proteasome subunit beta 6 [Source:HGNC Symbol;Acc:HGNC:9543]	824	2.03856	1.02755	0.000293945	0.00532324	yes	up	1496.95	707.56	661.66	1100	1424.2	1469.71	1314.08	1100	70.44	22.89	42.9	76.13	70.81	84.34	67.71	105.76	62.1743	105.76
ENSG00000126247	CAPNS1	calpain small subunit 1 [Source:HGNC Symbol;Acc:HGNC:1481]	1558	2.03805	1.02719	2.07e-05	0.000725863	yes	up	8806	3163	4265	5499	6909	7266	6444	5674	335.42	81.37	220.28	336.65	308.39	376.57	300.23	480.87	279.844	480.87
ENSG00000175756	AURKAIP1	aurora kinase A interacting protein 1 [Source:HGNC Symbol;Acc:HGNC:24114]	1047	2.03772	1.02695	0.000833235	0.0113453	yes	up	1494	790	720	1194	1573	1403	1578	1185	48.92	18.05	33.1	65	61.78	63.95	63.5	83.61	50.6143	83.61
ENSG00000111602	TIMELESS	timeless circadian regulator [Source:HGNC Symbol;Acc:HGNC:11813]	5158	2.03639	1.02602	0.00343231	0.0297258	yes	up	805	372.03	430.63	801.09	701	832.75	605	619	5.45	2.13	3.55	9.61	5.7	8.33	5.24	7.91	5.71571	7.91
ENSG00000103653	CSK	C-terminal Src kinase [Source:HGNC Symbol;Acc:HGNC:2444]	2443	2.03561	1.02546	0.00752744	0.0497758	yes	up	8006	4943	5574	8618	11015	10560	10129	8061	142.04	54.81	121.98	229.78	209.8	223.83	193.99	235.09	168.033	235.09
ENSG00000130706	ADRM1	adhesion regulating molecule 1 [Source:HGNC Symbol;Acc:HGNC:15759]	1379	2.03558	1.02544	0.00203155	0.0209134	yes	up	2166.28	907.83	1013.85	1727.75	2143.38	2222.77	2081.58	1642	49.27	14.34	32.1	63.86	57.6	68.33	57.83	77.37	49.0471	77.37
ENSG00000123472	ATPAF1	ATP synthase mitochondrial F1 complex assembly factor 1 [Source:HGNC Symbol;Acc:HGNC:18803]	4158	2.03471	1.02482	0.000528379	0.008165	yes	up	977	660	514.06	821	988	1006	949	812	17.36	6.55	11.6	22.29	18.75	21.74	18.85	26.91	16.7343	26.91
ENSG00000106105	GARS	glycyl-tRNA synthetase [Source:HGNC Symbol;Acc:HGNC:4162]	2437	2.03373	1.02413	4.37e-11	1.47e-08	yes	up	2114.7	995	985.51	1357.58	1555	1682	1551	1385	30.64	13.1	25.64	30.1	27.17	37.63	29.45	41.15	27.6757	41.15
ENSG00000100997	ABHD12	abhydrolase domain containing 12 [Source:HGNC Symbol;Acc:HGNC:15868]	1577	2.03327	1.0238	1.63e-06	9.48e-05	yes	up	1041	435	551	619	703	770	679	650	20.67	5.82	16.12	21.28	18.63	22.73	18.04	24.82	17.6129	24.82
ENSG00000125656	CLPP	caseinolytic mitochondrial matrix peptidase proteolytic subunit [Source:HGNC Symbol;Acc:HGNC:2084]	2410	2.03201	1.02291	0.00458844	0.0359415	yes	up	1088.26	775	472	898.87	939.51	1124.21	836.5	842	33.07	16.52	20.87	61.51	51.63	69.37	46.86	39.93	42.8329	39.93
ENSG00000078902	TOLLIP	toll interacting protein [Source:HGNC Symbol;Acc:HGNC:16476]	3627	2.03138	1.02246	0.000933398	0.0121975	yes	up	1749	813	876	1248	1719	1806	1812	1345	21.87	6.35	14.02	21.33	22.04	24.59	26.4	25.35	19.5143	25.35
ENSG00000185104	FAF1	Fas associated factor 1 [Source:HGNC Symbol;Acc:HGNC:3578]	6821	2.03038	1.02175	1.74e-06	0.000100089	yes	up	1257	717.98	664.93	935.51	1069.01	1107.09	996.69	922	16.51	5.91	11.14	28.15	22.81	27.2	24.73	24.1	19.4929	24.1
ENSG00000115241	PPM1G	protein phosphatase, Mg2+/Mn2+ dependent 1G [Source:HGNC Symbol;Acc:HGNC:9278]	2210	2.03032	1.0217	0.000714256	0.0101357	yes	up	3004.09	1684	1635.82	2749.39	3140.35	3357.02	2958.37	2517	37.93	15.33	29.95	60.7	50.51	61.81	49.71	68.71	43.7057	68.71
ENSG00000131143	COX4I1	cytochrome c oxidase subunit 4I1 [Source:HGNC Symbol;Acc:HGNC:2265]	716	2.03004	1.02151	8.11e-07	5.41e-05	yes	up	12064.6	5982	4958.22	6801.33	8393.05	8551.43	7552.17	7326	487.31	176.96	293.95	521.57	466.12	551.65	435	808.2	418.937	808.2
ENSG00000171202	TMEM126A	transmembrane protein 126A [Source:HGNC Symbol;Acc:HGNC:25382]	759	2.0288	1.02062	0.0010146	0.0128992	yes	up	360	192	138	229	291	319	326	249	20.04	7.31	10.9	18.92	16.52	21.4	19.79	29.56	16.4114	29.56
ENSG00000167674	HDGFL2	HDGF like 2 [Source:HGNC Symbol;Acc:HGNC:14680]	2267	2.02732	1.01957	0.00724507	0.0485942	yes	up	947	740.9	709	1016.7	1246.98	1309.98	1256.15	998.11	13.98	7.04	13.75	24.36	20.62	25.3	21.84	27.69	18.1271	27.69
ENSG00000100216	TOMM22	translocase of outer mitochondrial membrane 22 [Source:HGNC Symbol;Acc:HGNC:18002]	2031	2.02722	1.01951	0.000983341	0.0126301	yes	up	1484	701	702	1201	1457	1573	1395	1141	27.12	7.85	20.02	41.29	38.05	45.52	33.89	35.5	30.5343	35.5
ENSG00000110063	DCPS	decapping enzyme, scavenger [Source:HGNC Symbol;Acc:HGNC:29812]	5427	2.0271	1.01942	0.00718602	0.0482913	yes	up	828.42	412.93	459.35	738.32	980.48	964.79	1009.87	725	7.23	2.68	6.91	13.39	11.74	14.73	10.84	9.16	9.64571	9.16
ENSG00000185436	IFNLR1	interferon lambda receptor 1 [Source:HGNC Symbol;Acc:HGNC:18584]	4566	2.02571	1.01843	0.0012941	0.0152756	yes	up	400.43	157.69	213.12	330.16	313.89	386.3	302.95	283	2.91	0.82	2.27	4.1	2.6	3.73	2.65	4.69	2.72571	4.69
ENSG00000173418	NAA20	N(alpha)-acetyltransferase 20, NatB catalytic subunit [Source:HGNC Symbol;Acc:HGNC:15908]	1040	2.02533	1.01816	0.00283062	0.0262138	yes	up	809	413	423	704.9	931.85	796.83	897.85	669.99	25.54	9.48	18.75	36.18	34.97	33.02	34.55	48.2	27.4986	48.2
ENSG00000141429	GALNT1	polypeptide N-acetylgalactosaminyltransferase 1 [Source:HGNC Symbol;Acc:HGNC:4123]	3847	2.02427	1.01741	0.00027541	0.00507091	yes	up	2569	1168	1326	1790	2534	2177	2573	1896	24.14	6.14	15.94	27.22	28.23	26.74	29.15	31.98	22.5086	31.98
ENSG00000137965	IFI44	interferon induced protein 44 [Source:HGNC Symbol;Acc:HGNC:16938]	1682	2.02184	1.01567	0.00177525	0.0189973	yes	up	1714.44	576.32	575.41	1077.29	971.41	1254.49	891.7	927.78	37.62	10.51	20.52	46.9	30.85	43.22	29.64	40.74	31.3229	40.74
ENSG00000064115	TM7SF3	transmembrane 7 superfamily member 3 [Source:HGNC Symbol;Acc:HGNC:23049]	4315	2.02121	1.01522	0.00407686	0.0330068	yes	up	1668.27	610.52	763.39	1157.25	1693.12	1574.75	1561.03	1192.25	27.01	7.1	16.54	28.59	38.74	34.49	44.01	28.87	28.0686	28.87
ENSG00000277969	AC006449.6	novel transcript	2296	2.0209	1.015	0.00286022	0.0264308	yes	up	267.29	82.89	102.79	137.51	150.87	207.95	144.56	144	3.37	0.74	1.87	2.95	2.35	3.7	2.34	3.78	2.47429	3.78
ENSG00000156973	PDE6D	phosphodiesterase 6D [Source:HGNC Symbol;Acc:HGNC:8788]	1140	2.01993	1.0143	7.77e-06	0.000336833	yes	up	816	314	346	488	657	566	541	495	24.65	6.55	17.2	23.17	22.51	22.42	19.64	33.81	19.4486	33.81
ENSG00000162639	HENMT1	HEN methyltransferase 1 [Source:HGNC Symbol;Acc:HGNC:26400]	1717	2.01985	1.01425	2.42e-05	0.000809682	yes	up	856	410	404	645	757	790	686	610	15.74	5.19	10.5	19.25	16.09	19.5	15.86	22.7	14.59	22.7
ENSG00000168118	RAB4A	RAB4A, member RAS oncogene family [Source:HGNC Symbol;Acc:HGNC:9781]	2987	2.01958	1.01406	3.52e-05	0.00108159	yes	up	1279	470	683	746	840	940	913	786	27.14	5.41	19.03	28.38	24.43	32.96	26.29	24.82	23.3771	24.82
ENSG00000107262	BAG1	BCL2 associated athanogene 1 [Source:HGNC Symbol;Acc:HGNC:937]	1038	2.01804	1.01296	0.000416658	0.00700315	yes	up	2622.97	6722.28	1291.93	1432	2368.98	1780	2191.24	1781	52.08	129.51	40.24	58.09	64.07	58.88	59.58	93.14	66.0643	93.14
ENSG00000138085	ATRAID	all-trans retinoic acid induced differentiation factor [Source:HGNC Symbol;Acc:HGNC:24090]	1256	2.01766	1.01269	0.00448284	0.0353434	yes	up	1699.45	938.72	779.7	1499.81	1924.66	1781.27	1861.8	1403.82	58.13	23.52	39.56	82.52	77.04	79.23	76.78	96.67	62.3971	96.67
ENSG00000112514	CUTA	cutA divalent cation tolerance homolog [Source:HGNC Symbol;Acc:HGNC:21101]	597	2.01743	1.01252	0.000829613	0.011333	yes	up	2586	1611	1086	1779	1928	2213	1718	1753	121.81	53.5	73.15	136.68	106.35	142.94	101.23	199.51	105.094	199.51
ENSG00000157637	SLC38A10	solute carrier family 38 member 10 [Source:HGNC Symbol;Acc:HGNC:28237]	4491	2.0174	1.0125	6.55e-06	0.000295117	yes	up	6374.5	2588.86	3400.15	4363	4793	4933.69	4121.7	4107.78	51.23	15.7	36.65	53.71	42.29	50.37	37.63	58.84	41.0829	58.84
ENSG00000060762	MPC1	mitochondrial pyruvate carrier 1 [Source:HGNC Symbol;Acc:HGNC:21606]	904	2.01573	1.0113	0.000499151	0.00789476	yes	up	913	288	368	511	690	603	685	532	34.69	7.64	20.29	30.78	30.12	30.81	31.16	43.35	26.4986	43.35
ENSG00000130741	EIF2S3	eukaryotic translation initiation factor 2 subunit gamma [Source:HGNC Symbol;Acc:HGNC:3267]	3457	2.01526	1.01097	0.00237228	0.0234036	yes	up	8744.16	4478.29	4693.82	8746.26	8452.39	9923.15	8041.73	7146.04	76.95	25	54.78	118.6	81.79	108.79	82.72	119.76	78.3757	119.76
ENSG00000275700	AATF	apoptosis antagonizing transcription factor [Source:HGNC Symbol;Acc:HGNC:19235]	2062	2.01423	1.01023	0.000125598	0.00289305	yes	up	2480	1623	1359	1651	2248	2066	2202	1859	42.37	17.74	30.46	41.11	41.03	42.25	41.88	57.45	36.6914	57.45
ENSG00000254999	BRK1	BRICK1 subunit of SCAR/WAVE actin nucleating complex [Source:HGNC Symbol;Acc:HGNC:23057]	1150	2.01411	1.01014	0.000579238	0.00869315	yes	up	4358	1471	2030	3031	3425	3682	3516	2839	122.38	29.13	81.72	138.74	112.96	139.82	120.26	170.63	106.43	170.63
ENSG00000172239	PAIP1	poly(A) binding protein interacting protein 1 [Source:HGNC Symbol;Acc:HGNC:16945]	2780	2.014	1.01006	0.000652654	0.00944808	yes	up	1115.7	619.55	574.59	970.92	1101.21	1163.08	1159	902.02	19.13	5.76	11.36	23.81	20.64	24.3	22.56	27.25	18.2229	27.25
ENSG00000107175	CREB3	cAMP responsive element binding protein 3 [Source:HGNC Symbol;Acc:HGNC:2347]	1496	2.01251	1.009	4.84e-05	0.00138687	yes	up	965.12	390	341	545.66	643.97	748.8	651.22	564	19.86	5.67	10.09	18.63	15.95	21.22	16.74	24.43	15.4514	24.43
ENSG00000167657	DAPK3	death associated protein kinase 3 [Source:HGNC Symbol;Acc:HGNC:2676]	2286	2.01192	1.00857	2.85e-07	2.41e-05	yes	up	1310	501	538	712	851	901	784	740	29.11	6.53	14.51	23.98	21.99	25.86	19.55	38.81	20.2186	38.81
ENSG00000205629	LCMT1	leucine carboxyl methyltransferase 1 [Source:HGNC Symbol;Acc:HGNC:17557]	1352	2.01171	1.00842	0.00379162	0.0316667	yes	up	512	354	253	484	559.68	544	526	438	14.4	7.37	11.05	19.82	17.5	18.63	16.73	24.73	15.0714	24.73
ENSG00000133393	FOPNL	FGFR1OP N-terminal like [Source:HGNC Symbol;Acc:HGNC:26435]	646	2.01142	1.00821	0.00238677	0.0234748	yes	up	683.09	400	440	640.89	703.01	836.78	789.03	608	12.67	4.29	11.97	18.6	12.91	17.19	15.35	19.66	13.2829	19.66
ENSG00000141522	ARHGDIA	Rho GDP dissociation inhibitor alpha [Source:HGNC Symbol;Acc:HGNC:678]	815	2.01028	1.00739	1.99e-05	0.00070625	yes	up	13224.7	5572	6468.85	6738	8198	8787	7429.77	7547	433.82	90.5	226.67	262.59	250.41	306.8	231.22	329.03	257.43	329.03
ENSG00000164818	DNAAF5	dynein axonemal assembly factor 5 [Source:HGNC Symbol;Acc:HGNC:26013]	3412	2.00952	1.00685	0.00160477	0.0176626	yes	up	533.98	313.97	285.74	470.53	425.59	546.96	377.74	401	5.2	2.33	4.75	7.29	5.05	7.41	4.92	7.02	5.27857	7.02
ENSG00000121774	KHDRBS1	KH RNA binding domain containing, signal transduction associated 1 [Source:HGNC Symbol;Acc:HGNC:18116]	2713	2.00657	1.00473	1.21e-06	7.51e-05	yes	up	6239.58	3537.48	3368.19	4019.11	4841.23	4866.67	4631.45	4267	59.08	25.08	47.75	72.12	63.47	73.51	63.88	94.35	57.8414	94.35
ENSG00000002586	CD99	CD99 molecule (Xg blood group) [Source:HGNC Symbol;Acc:HGNC:7082]	1129	2.00615	1.00443	0.000389999	0.00664753	yes	up	11172.5	4200.87	6290.77	5763.52	7496.66	7254.55	6632.94	6524.78	316.26	81.25	253.42	321.49	329.65	341.54	301.22	404.17	277.833	404.17
ENSG00000100629	CEP128	centrosomal protein 128 [Source:HGNC Symbol;Acc:HGNC:20359]	4614	2.00536	1.00386	0.0043419	0.0344936	yes	up	355	127	208.03	187	193	258	221	207	4.33	0.94	3.67	2.67	2.38	2.79	2.45	3.75	2.74714	3.75
ENSG00000133027	PEMT	phosphatidylethanolamine N-methyltransferase [Source:HGNC Symbol;Acc:HGNC:8830]	1021	2.00462	1.00333	0.000688174	0.00983254	yes	up	231.09	98.01	110	161.68	163.04	219.07	168.82	153	10.81	3.74	5.96	8.74	6.47	10.69	6.68	10.86	7.58429	10.86
ENSG00000106803	SEC61B	SEC61 translocon beta subunit [Source:HGNC Symbol;Acc:HGNC:16993]	564	2.00353	1.00255	0.000541101	0.00831002	yes	up	2012	624	941	1110	1531	1327	1480	1182	144.23	32.03	94.77	120.84	118.95	119.14	119.53	209.46	107.07	209.46
ENSG00000135624	CCT7	chaperonin containing TCP1 subunit 7 [Source:HGNC Symbol;Acc:HGNC:1622]	1847	2.00091	1.00066	0.00371465	0.0311822	yes	up	4003	2853	1881	3520	3960	4483	3751	3298	76.19	34.58	51.23	99.02	82.97	104.75	82.44	116.24	75.8829	116.24
ENSG00000179978	AC140134.1	NLR family, apoptosis inhibitory protein (NAIP) pseudogene	3544	0.498126	-1.00542	0.00155703	0.0173482	yes	down	2534.98	731.39	1006.55	1372.56	1771.41	1575.49	1884.5	351.4	16.3	2.36	7.79	14.87	16.45	15.57	17.08	5.7	12.9171	5.7
ENSG00000151498	ACAD8	acyl-CoA dehydrogenase family member 8 [Source:HGNC Symbol;Acc:HGNC:87]	2249	0.4974	-1.00752	0.000437665	0.00721613	yes	down	2718.1	893	993.16	1206.81	1479.93	1390	1359.58	325	35.36	8.35	18.68	25.91	23.21	25.35	22.72	9.74	22.7971	9.74
ENSG00000136935	GOLGA1	golgin A1 [Source:HGNC Symbol;Acc:HGNC:4424]	4877	0.496519	-1.01008	0.000307374	0.00550474	yes	down	2210.88	759.03	943	1002.36	1198	1195.36	1255.3	278.7	12.82	3.37	7.52	10.35	8.57	9.69	9.65	3.7	8.85286	3.7
ENSG00000064687	ABCA7	ATP binding cassette subfamily A member 7 [Source:HGNC Symbol;Acc:HGNC:37]	6704	0.495029	-1.01441	0.00231895	0.0230854	yes	down	11514	4920	3950	5996	9228	5641	7637	1586	100.37	31.03	47.74	90.61	104.92	75.36	88.48	27.69	76.93	27.69
ENSG00000117523	PRRC2C	proline rich coiled-coil 2C [Source:HGNC Symbol;Acc:HGNC:24903]	10366	0.493928	-1.01763	0.00191585	0.0200617	yes	down	22541.6	11584.2	11636.9	10238.3	12994.4	13496.7	13895.5	3211	104.15	31.44	54.05	71.92	62.38	73.87	66.61	26.19	66.3457	26.19
ENSG00000178440	TIMM23B-AGAP6	TIMM23B-AGAP6 readthrough [Source:HGNC Symbol;Acc:HGNC:45009]	3593	0.491746	-1.02401	0.00088994	0.0117938	yes	down	1730.81	814.99	662.29	946.9	1123.47	919.12	905.36	231.6	18.11	5.11	10.29	15.85	14.47	12.57	12.09	4.13	12.6414	4.13
ENSG00000215126	CBWD6	COBW domain containing 6 [Source:HGNC Symbol;Acc:HGNC:31978]	1792	0.4908	-1.02679	0.0013008	0.0153216	yes	down	586.98	238.26	215.28	336.11	478.82	343.69	412.34	84.03	11.37	2.79	7.3	12.23	12.89	11.1	11.92	4.85	9.94286	4.85
ENSG00000185219	ZNF445	zinc finger protein 445 [Source:HGNC Symbol;Acc:HGNC:21018]	18314	0.488936	-1.03228	9.45e-05	0.00235801	yes	down	2950.54	1056.45	1328.51	1774.1	2439.06	2160.23	2372.34	451	5.85	1.27	3.96	6.68	5.72	6.68	5.46	2.02	5.08857	2.02
ENSG00000066427	ATXN3	ataxin 3 [Source:HGNC Symbol;Acc:HGNC:7106]	6950	0.48879	-1.03271	0.00140459	0.0161412	yes	down	1553.54	837.04	982.92	947.42	1030.43	1124.47	971.55	248	19.42	5.81	14.77	20.14	16.96	18.53	14.58	9.49	15.7443	9.49
ENSG00000167555	ZNF528	zinc finger protein 528 [Source:HGNC Symbol;Acc:HGNC:29384]	3994	0.488517	-1.03352	0.0032987	0.0289902	yes	down	860.21	248.89	318.04	469.54	444.37	531.07	406.49	104	12.66	2.29	7.56	13.36	9.05	12.07	8.51	3.74	9.35714	3.74
ENSG00000185684	EP400P1	EP400 pseudogene 1 [Source:HGNC Symbol;Acc:HGNC:26602]	7090	0.48768	-1.03599	0.00190886	0.0200266	yes	down	1470.33	605.59	733.02	904.16	898.48	937.94	679.68	202.98	9.32	2.58	8.13	9.07	7.08	7.68	5.43	3.95	7.04143	3.95
ENSG00000155085	AK9	adenylate kinase 9 [Source:HGNC Symbol;Acc:HGNC:33814]	6326	0.484585	-1.04518	0.00182603	0.0193717	yes	down	415.32	236.56	204.71	327.5	287.32	330.36	277.45	68.19	5.15	2.24	4.24	6.19	4.73	4.44	4.2	2.83	4.45571	2.83
ENSG00000167785	ZNF558	zinc finger protein 558 [Source:HGNC Symbol;Acc:HGNC:26422]	7008	0.480967	-1.05599	0.00153196	0.0171235	yes	down	1688.7	750.97	532.99	928.44	939.13	1039.62	821.31	212.01	20.18	5.34	7.69	17.97	13.7	16.82	11.66	7.08	13.3371	7.08
ENSG00000131791	PRKAB2	protein kinase AMP-activated non-catalytic subunit beta 2 [Source:HGNC Symbol;Acc:HGNC:9379]	5343	0.478353	-1.06385	0.00191082	0.0200266	yes	down	2430	717	911	1108	1066	1374	1119	271	14.13	2.86	7.63	10.57	7.33	10.5	7.72	3.69	8.67714	3.69
ENSG00000182378	PLCXD1	phosphatidylinositol specific phospholipase C X domain containing 1 [Source:HGNC Symbol;Acc:HGNC:23148]	5287	0.478101	-1.06461	0.00374351	0.0313654	yes	down	1478.09	906.21	599.78	918.56	853.7	1063.18	840.73	215	16.96	4.99	7.46	14.94	10.47	12.6	9.8	4.1	11.0314	4.1
ENSG00000112343	TRIM38	tripartite motif containing 38 [Source:HGNC Symbol;Acc:HGNC:10059]	9418	0.477241	-1.06721	0.00016143	0.003455	yes	down	7436.06	2393	3395.4	3577.54	5106.46	4283.33	5163.99	979	21	4.77	13.54	17.35	18.16	17.71	19.32	5.71	15.9786	5.71
ENSG00000204859	ZBTB48	zinc finger and BTB domain containing 48 [Source:HGNC Symbol;Acc:HGNC:4930]	2347	0.476723	-1.06878	0.0059057	0.0425251	yes	down	3638.53	1110.08	1389.24	1272.99	1768.39	1472.82	1647.23	381	36.86	9.23	22.3	31.15	29.5	27.56	27.43	14.86	26.29	14.86
ENSG00000244754	N4BP2L2	NEDD4 binding protein 2 like 2 [Source:HGNC Symbol;Acc:HGNC:26916]	2872	0.475385	-1.07283	3.13e-06	0.000160978	yes	down	9786.79	4889.23	4907.16	5789.32	7505.15	5975.08	6813.09	1456.06	113.57	29.26	71.7	128.07	123.2	98.02	113.63	40.03	96.7786	40.03
ENSG00000172888	ZNF621	zinc finger protein 621 [Source:HGNC Symbol;Acc:HGNC:24787]	1979	0.475176	-1.07347	4.08e-06	0.000201843	yes	down	2165.07	850	1030.19	1255.12	1311.33	1513.09	1272.97	296	10.74	2.69	7.14	10.05	8.5	10.22	8.01	3.6	8.19286	3.6
ENSG00000284734	AC099063.4	novel transcript, antisense to GBP4	1602	0.475121	-1.07363	0.0034998	0.0300605	yes	down	246.87	116.54	133.3	158.26	148.48	202	157.31	37.47	4.69	1.56	3.64	5.01	3.41	5.31	3.75	1.49	3.91	1.49
ENSG00000145882	PCYOX1L	prenylcysteine oxidase 1 like [Source:HGNC Symbol;Acc:HGNC:28477]	2507	0.474595	-1.07523	0.00251609	0.024193	yes	down	3190.39	1524.45	1179.68	1657.12	1569.53	1867.26	1455.73	393.02	17.15	7.22	10.71	19.52	13.85	19.2	13.59	7.75	14.4629	7.75
ENSG00000127957	PMS2P3	PMS1 homolog 2, mismatch repair system component pseudogene 3 [Source:HGNC Symbol;Acc:HGNC:9128]	1490	0.473246	-1.07934	0.00178346	0.0190559	yes	down	500.66	292.18	261.93	443.23	379.74	487.89	357.28	87.4	14.11	5.54	9.29	21.4	14.04	19	13.55	5.29	13.8471	5.29
ENSG00000184381	PLA2G6	phospholipase A2 group VI [Source:HGNC Symbol;Acc:HGNC:9039]	2830	0.470882	-1.08656	0.00363878	0.0308601	yes	down	2577.68	960.48	1075.78	1225.45	1203.77	1394.27	1011.73	293.96	34.61	10.26	22.14	27.54	20.3	22.59	21.33	6.89	22.6814	6.89
ENSG00000176681	LRRC37A	leucine rich repeat containing 37A [Source:HGNC Symbol;Acc:HGNC:29069]	5177	0.47086	-1.08663	0.00507244	0.0385027	yes	down	481.57	146.74	221.56	208.38	228.67	287.14	271.71	57.43	3.03	0.69	2.21	2.25	1.73	2.59	2.07	0.83	2.08143	0.83
ENSG00000226259	GTF2H2B	general transcription factor IIH subunit 2B (pseudogene) [Source:HGNC Symbol;Acc:HGNC:31393]	1954	0.469956	-1.0894	0.00607484	0.0433175	yes	down	755.05	468.7	351.81	369.37	634.12	425.08	594.99	113.8	9.3	3.33	4.79	7.76	11.63	7.74	11.59	3.33	8.02	3.33
ENSG00000177082	WDR73	WD repeat domain 73 [Source:HGNC Symbol;Acc:HGNC:25928]	5387	0.469798	-1.08989	0.000127604	0.00291351	yes	down	1589.2	926.33	706.55	955.6	1133.04	1129.48	995.44	234.86	17.24	5.94	10.05	16.27	15.99	15.64	14.15	5.3	13.6114	5.3
ENSG00000140416	TPM1	tropomyosin 1 [Source:HGNC Symbol;Acc:HGNC:12010]	1800	0.469591	-1.09052	0.0036106	0.0307477	yes	down	933.93	363.7	582.7	524.77	511.23	613.64	549.58	129.3	21.12	5.97	19.06	20.41	13.38	20.19	16.08	7.51	16.6014	7.51
ENSG00000168876	ANKRD49	ankyrin repeat domain 49 [Source:HGNC Symbol;Acc:HGNC:25970]	1908	0.46932	-1.09136	2.08e-05	0.000725863	yes	down	2352	1245	964	1397	1458	1719	1592	336	35.06	11.08	17.82	33.88	29.25	32.34	34.57	8.58	27.7143	8.58
ENSG00000172687	ZNF738	zinc finger protein 738 [Source:HGNC Symbol;Acc:HGNC:32469]	2442	0.469025	-1.09226	0.0050381	0.03833	yes	down	404.74	288.87	195.46	392.25	409.88	436.27	365.82	79	8.63	3.31	4.6	10.23	8.84	10.44	7.39	2.65	7.63429	2.65
ENSG00000100490	CDKL1	cyclin dependent kinase like 1 [Source:HGNC Symbol;Acc:HGNC:1781]	1775	0.468695	-1.09328	0.00111105	0.0137128	yes	down	464	246	208	267.95	283.01	302	264	64.03	13.18	5.79	10.63	13	10.05	12	11.59	2.61	10.8914	2.61
ENSG00000159917	ZNF235	zinc finger protein 235 [Source:HGNC Symbol;Acc:HGNC:12866]	3190	0.467149	-1.09804	0.00594234	0.0427004	yes	down	366.68	152.91	151.74	274.54	224.07	373.09	274.64	56.05	3.34	1.59	2.28	5.18	3.16	5.37	4.13	1.53	3.57857	1.53
ENSG00000149311	ATM	ATM serine/threonine kinase [Source:HGNC Symbol;Acc:HGNC:795]	12954	0.465858	-1.10204	0.000352822	0.0061291	yes	down	36723.2	15007.1	15219.7	20591.3	17683.3	24441.5	17941.6	4555.47	189.88	62.67	114.71	173.16	111.96	162.69	113.15	51.34	132.603	51.34
ENSG00000182141	ZNF708	zinc finger protein 708 [Source:HGNC Symbol;Acc:HGNC:12945]	4004	0.464299	-1.10687	0.00312272	0.0280414	yes	down	780.04	449.72	399.28	724.51	714.56	968.84	865.44	152	9.31	2.85	5.8	13.99	8.94	16.12	12.91	2.81	9.98857	2.81
ENSG00000117360	PRPF3	pre-mRNA processing factor 3 [Source:HGNC Symbol;Acc:HGNC:17348]	2414	0.462844	-1.1114	1.44e-10	3.89e-08	yes	down	4122.06	1748.11	1698.9	2350.7	2915.52	2703.55	2800.13	560	51.51	17.88	33.65	53.19	45.88	52.19	46.68	14.89	42.9971	14.89
ENSG00000169914	OTUD3	OTU deubiquitinase 3 [Source:HGNC Symbol;Acc:HGNC:29038]	6515	0.462249	-1.11326	0.0013801	0.0159433	yes	down	1883.93	794.87	748.25	820.49	1079.82	831.52	968.27	218.14	10.07	3.17	4.58	6.75	5.8	6.22	6.14	1.88	6.10429	1.88
ENSG00000114735	HEMK1	HemK methyltransferase family member 1 [Source:HGNC Symbol;Acc:HGNC:24923]	17064	0.461331	-1.11612	0.00745426	0.0495825	yes	down	2872.94	1594.41	1141.68	1799.04	1483.12	1902.22	1236.59	373.88	13.55	4.94	8.34	24.34	15.24	21.79	12.22	7.27	14.3457	7.27
ENSG00000132300	PTCD3	pentatricopeptide repeat domain 3 [Source:HGNC Symbol;Acc:HGNC:24717]	6681	0.45938	-1.12224	9.53e-06	0.000395063	yes	down	3878.79	1729.7	1418.18	2307.68	2272	2597.14	2242.17	499.28	72.37	16.85	35.99	58.5	42.49	59.24	40.86	15.15	46.6143	15.15
ENSG00000138380	CARF	calcium responsive transcription factor [Source:HGNC Symbol;Acc:HGNC:14435]	5938	0.458556	-1.12483	0.000316393	0.00564202	yes	down	912.51	590.92	434.61	743.45	744.73	785.58	688.37	152	8.23	1.82	3.7	9.06	7.41	7.8	7.1	1.95	6.44571	1.95
ENSG00000022976	ZNF839	zinc finger protein 839 [Source:HGNC Symbol;Acc:HGNC:20345]	2987	0.458507	-1.12498	0.000141399	0.00315251	yes	down	1652.43	633.87	623.99	740.83	933.61	817.82	875.84	188.98	14.15	4.8	8.77	13.1	13.36	12.01	11.26	5.05	11.0643	5.05
ENSG00000146414	SHPRH	SNF2 histone linker PHD RING helicase [Source:HGNC Symbol;Acc:HGNC:19336]	7338	0.457994	-1.1266	0.00170676	0.0184348	yes	down	2558.92	650.4	965.22	1292.96	1248.45	1536.76	1214.1	279.9	11.27	2.05	6.25	8.82	6.32	8.99	7.03	2.46	7.24714	2.46
ENSG00000214413	BBIP1	BBSome interacting protein 1 [Source:HGNC Symbol;Acc:HGNC:28093]	812	0.457719	-1.12747	0.000673019	0.00966237	yes	down	2499.93	954.35	986.47	1035.14	1320.79	1121.75	1347.58	279.35	39.48	10.58	23.25	36.37	39.85	29.49	40.46	14.06	31.3543	14.06
ENSG00000161265	U2AF1L4	U2 small nuclear RNA auxiliary factor 1 like 4 [Source:HGNC Symbol;Acc:HGNC:23020]	904	0.457593	-1.12786	0.000147028	0.0032399	yes	down	1790.61	701.64	585.09	968.92	957.9	1094.38	915.58	210.21	41.59	11.57	18.88	57.08	38.68	53.65	39.9	14.51	37.3357	14.51
ENSG00000144445	KANSL1L	KAT8 regulatory NSL complex subunit 1 like [Source:HGNC Symbol;Acc:HGNC:26310]	4782	0.45735	-1.12863	0.000264391	0.00491221	yes	down	762.2	264.8	294.13	394.66	580.29	509.59	587.21	100.5	8.49	1.95	5.08	7.69	8.55	8.31	8.74	2.82	6.97286	2.82
ENSG00000263072	ZNF213-AS1	ZNF213 antisense RNA 1 (head to head) [Source:HGNC Symbol;Acc:HGNC:50505]	4967	0.456919	-1.12999	0.00243408	0.0236535	yes	down	631.13	457.21	396.35	566.59	571.49	603.94	440	115.38	10.15	5.1	8.42	14.45	11.87	13.48	9.03	4.39	10.3571	4.39
ENSG00000169660	HEXD	hexosaminidase D [Source:HGNC Symbol;Acc:HGNC:26307]	2285	0.455875	-1.13329	0.0024472	0.0237276	yes	down	2358.32	1256.75	1204.42	2044.88	1621.14	2241.08	1307.98	370.11	36.25	14.13	25.05	54.67	32.77	45.63	26.03	14.84	33.5043	14.84
ENSG00000162139	NEU3	neuraminidase 3 [Source:HGNC Symbol;Acc:HGNC:7760]	5929	0.455049	-1.1359	0.000525351	0.00814235	yes	down	2159.18	595.09	842.84	968.83	1112.79	1166.3	1056.18	233.04	9.77	1.87	5.7	8.72	7	8.69	7.52	3.87	7.03857	3.87
ENSG00000143458	GABPB2	GA binding protein transcription factor subunit beta 2 [Source:HGNC Symbol;Acc:HGNC:28441]	8807	0.453418	-1.14109	0.00750927	0.0497579	yes	down	2409.5	1701.34	1348.64	1289.73	1511.64	1545.07	1411.76	351	13.37	6.13	10.42	12.52	10.58	11.85	10.18	5.75	10.7214	5.75
ENSG00000284773	AC114490.3	novel protein	3163	0.453313	-1.14142	0.00526456	0.0393777	yes	down	426.92	219.05	155.89	232.79	239.5	248.48	196.54	52	3.8	1.38	2.01	3.56	2.67	3.16	2.27	0.96	2.69286	0.96
ENSG00000107938	EDRF1	erythroid differentiation regulatory factor 1 [Source:HGNC Symbol;Acc:HGNC:24640]	4483	0.453128	-1.14201	0.00113228	0.0138681	yes	down	2936.55	987.41	1058.98	1251.02	1229.76	1472	1313.74	303.13	29.75	8.51	17.65	22.53	15.85	22.79	18.02	4.88	19.3	4.88
ENSG00000092529	CAPN3	calpain 3 [Source:HGNC Symbol;Acc:HGNC:1480]	3315	0.451741	-1.14643	0.000959069	0.0124101	yes	down	466.94	178.77	143.45	273.62	313.7	283.03	310.04	57.87	9.69	2.64	4.13	9.26	7.34	7.88	7.54	3.51	6.92571	3.51
ENSG00000204271	SPIN3	spindlin family member 3 [Source:HGNC Symbol;Acc:HGNC:27272]	4835	0.450805	-1.14942	0.00257628	0.0245677	yes	down	844.69	488.56	279.72	498.54	486.73	629.14	530.83	113	6.48	3.13	3.27	7.29	4.9	7.16	5.58	2.32	5.40143	2.32
ENSG00000182484	WASH6P	WASP family homolog 6, pseudogene [Source:HGNC Symbol;Acc:HGNC:31685]	4244	0.450529	-1.15031	0.00502934	0.0382913	yes	down	3023.62	1162.35	1135.95	1278.26	1245.06	1630.39	1111.34	314.44	54.93	14.03	31.72	42.64	27.53	44.6	24.05	16.32	34.2143	16.32
ENSG00000166747	AP1G1	adaptor related protein complex 1 subunit gamma 1 [Source:HGNC Symbol;Acc:HGNC:555]	3593	0.448935	-1.15542	0.00592403	0.0426276	yes	down	8099.87	2125.05	2842.18	2484.07	3237.42	3399.16	3663.72	745	61.09	9.69	32.25	25.87	26.82	36.48	30.69	7.4	31.8414	7.4
ENSG00000260719	AC009133.3	novel transcript, antisense to C16orf54	1656	0.448876	-1.15561	0.00215684	0.021893	yes	down	1173.55	703.24	462.28	843.71	733.57	923	654.36	166.04	13.15	5.85	8	15.85	10.18	14.61	9.47	3.43	11.0157	3.43
ENSG00000197961	ZNF121	zinc finger protein 121 [Source:HGNC Symbol;Acc:HGNC:12904]	1563	0.448325	-1.15738	0.00237776	0.0234137	yes	down	2193.88	1155.97	1089.95	1253.08	1133.57	1421.2	1040.13	282	11.14	3.37	7.96	10.13	7.5	10.55	6.97	3.05	8.23143	3.05
ENSG00000120948	TARDBP	TAR DNA binding protein [Source:HGNC Symbol;Acc:HGNC:11571]	2269	0.448025	-1.15835	0.00180668	0.0191957	yes	down	7531.56	3238.98	3020.13	2994.96	3318.59	3803.46	3620.17	817.64	85.14	25.49	43.3	62.47	62.66	77.63	66.3	36.9	60.4271	36.9
ENSG00000197948	FCHSD1	FCH and double SH3 domains 1 [Source:HGNC Symbol;Acc:HGNC:25463]	4319	0.447042	-1.16152	0.00149371	0.0168313	yes	down	6173.59	1831.42	2084.76	2420.61	2774.37	2795.56	2449.02	592.74	88.24	15.16	38.73	54.69	44.04	52.05	43.43	13.06	48.0486	13.06
ENSG00000168405	CMAHP	cytidine monophospho-N-acetylneuraminic acid hydroxylase, pseudogene [Source:HGNC Symbol;Acc:HGNC:2098]	2790	0.44692	-1.16191	6.11e-06	0.000278551	yes	down	1625.36	538	641	911	1039.52	997	927	195	18.76	5.55	12.2	20.78	15.92	17.44	14.98	6.95	15.09	6.95
ENSG00000128923	MINDY2	MINDY lysine 48 deubiquitinase 2 [Source:HGNC Symbol;Acc:HGNC:26954]	9250	0.446221	-1.16417	0.00110199	0.013623	yes	down	2160.58	1033.77	1210.84	1057.74	1146.53	1301.97	1235.71	276	7.09	2.22	5.7	5.74	4.72	5.61	4.97	1.72	5.15	1.72
ENSG00000274049	INO80B-WBP1	INO80B-WBP1 readthrough (NMD candidate) [Source:HGNC Symbol;Acc:HGNC:49199]	2040	0.444799	-1.16877	0.000450428	0.00730142	yes	down	1647.79	840.46	687.05	765.91	908.11	1045.58	868.84	200.73	18.75	7.02	11.47	16.81	16.51	19.4	15.32	5.23	15.04	5.23
ENSG00000113240	CLK4	CDC like kinase 4 [Source:HGNC Symbol;Acc:HGNC:13659]	2504	0.444363	-1.17019	0.00280665	0.0261077	yes	down	2702.44	1045.69	981.18	1750.71	2111.62	2565.52	2804.34	403	33.58	8.77	14.2	39.48	37.97	49.21	46.06	13.64	32.7529	13.64
ENSG00000171827	ZNF570	zinc finger protein 570 [Source:HGNC Symbol;Acc:HGNC:26416]	1985	0.444267	-1.1705	0.00323637	0.0286599	yes	down	329.64	239.74	182.73	301.81	248.31	331	277.51	58	2.51	1.07	2.14	3.96	2.56	3.36	2.79	0.71	2.62714	0.71
ENSG00000090857	PDPR	pyruvate dehydrogenase phosphatase regulatory subunit [Source:HGNC Symbol;Acc:HGNC:30264]	7223	0.444251	-1.17055	0.00304744	0.0276565	yes	down	10375.6	2481.37	3974.65	4066.05	4742.29	4908.72	4269.44	996.27	37.88	5.87	20.31	24.13	21.45	24.26	19.04	7.06	21.8486	7.06
ENSG00000214922	HLA-F-AS1	HLA-F antisense RNA 1 [Source:HGNC Symbol;Acc:HGNC:26645]	2835	0.443718	-1.17229	0.00461608	0.0360806	yes	down	339.98	143.51	90.69	168.1	190.42	192.64	186.88	38.25	6.91	2.13	2.44	7.47	4.52	5.66	4.83	3.08	4.85143	3.08
ENSG00000144554	FANCD2	FA complementation group D2 [Source:HGNC Symbol;Acc:HGNC:3585]	5219	0.443087	-1.17434	0.00344627	0.0297601	yes	down	1223.16	646.77	404.02	705.08	663.54	777.86	558.84	147	9.59	4.75	3.83	14	8.11	10.76	7.02	2.64	8.29429	2.64
ENSG00000180008	SOCS4	suppressor of cytokine signaling 4 [Source:HGNC Symbol;Acc:HGNC:19392]	6903	0.442686	-1.17564	3.87e-05	0.00116962	yes	down	2089	727	827	1277	1164	1599	1294.1	260	8.79	2.06	5.39	8.82	6.61	9.19	7.29	2.12	6.87857	2.12
ENSG00000188811	NHLRC3	NHL repeat containing 3 [Source:HGNC Symbol;Acc:HGNC:33751]	3411	0.441089	-1.18086	6.76e-09	1.21e-06	yes	down	1941.85	808.03	897.94	1105.98	1270.56	1242.01	1207.22	248	17.13	4.3	9.58	16.01	13.97	17.28	14.29	4.24	13.2229	4.24
ENSG00000132275	RRP8	ribosomal RNA processing 8 [Source:HGNC Symbol;Acc:HGNC:29030]	6559	0.440982	-1.18121	8.23e-07	5.45e-05	yes	down	1270.06	553.59	605.35	786.07	820	1086	930.97	177	7.78	2.76	6.2	14.52	13.14	17.67	15.11	4.48	11.0257	4.48
ENSG00000122484	RPAP2	RNA polymerase II associated protein 2 [Source:HGNC Symbol;Acc:HGNC:25791]	16899	0.440974	-1.18123	0.000692268	0.00988426	yes	down	2487.82	1346.79	1551.65	1542.96	1483.36	1808.04	1472.25	352.3	5.29	1.81	4.84	9.09	7.1	8.86	7.96	3.73	6.42143	3.73
ENSG00000177463	NR2C2	nuclear receptor subfamily 2 group C member 2 [Source:HGNC Symbol;Acc:HGNC:7972]	2406	0.440613	-1.18242	9.22e-06	0.000386108	yes	down	6952.5	2404.72	2889.05	3722.25	3704.04	4518.03	3581.07	803	37.48	8.5	26.23	31.75	25.54	36.41	25.55	7.59	27.3514	7.59
ENSG00000117479	SLC19A2	solute carrier family 19 member 2 [Source:HGNC Symbol;Acc:HGNC:10938]	3612	0.440535	-1.18267	0.00407187	0.0330024	yes	down	311	92	104	140	187	213	221	36	2.51	0.53	1.22	2.01	1.92	2.43	2.3	0.59	1.84571	0.59
ENSG00000156671	SAMD8	sterile alpha motif domain containing 8 [Source:HGNC Symbol;Acc:HGNC:26320]	6906	0.440052	-1.18426	0.0051864	0.039013	yes	down	4101.32	996.02	1274	1450.49	2087.41	1436.99	1924.65	372	16.23	2.8	7.32	10.03	10.54	8.3	10.1	3.03	9.33143	3.03
ENSG00000131127	ZNF141	zinc finger protein 141 [Source:HGNC Symbol;Acc:HGNC:12926]	12601	0.439351	-1.18655	0.00141824	0.0162622	yes	down	1141.17	919.28	642.41	1093.57	1004.83	1206.08	1031.05	211.99	4.03	1.99	3.19	10.34	4.81	9.67	7.11	4.69	5.87714	4.69
ENSG00000168807	SNTB2	syntrophin beta 2 [Source:HGNC Symbol;Acc:HGNC:11169]	9789	0.439223	-1.18697	0.00066262	0.00956577	yes	down	2647.31	971.42	1333.65	1240.42	1358.01	1489.89	1264.65	301	9.5	1.94	6.22	9.06	6.43	8.08	6.24	1.68	6.78143	1.68
ENSG00000108256	NUFIP2	nuclear FMR1 interacting protein 2 [Source:HGNC Symbol;Acc:HGNC:17634]	10877	0.437814	-1.19161	0.00577905	0.0419756	yes	down	19294.8	4484.84	7784.73	6724	8812.05	7712.28	8685.6	1792.23	47.63	7.51	29.51	40.68	43.56	42.59	39.19	11.25	35.81	11.25
ENSG00000059145	UNKL	unk like zinc finger [Source:HGNC Symbol;Acc:HGNC:14184]	3430	0.437718	-1.19193	8.73e-07	5.73e-05	yes	down	1364.55	691.94	634.83	807.77	1064.95	1063.01	1206.87	199.12	28.11	6.52	17.44	23.22	23.34	22.47	20.74	3.58	20.2629	3.58
ENSG00000113658	SMAD5	SMAD family member 5 [Source:HGNC Symbol;Acc:HGNC:6771]	6937	0.437687	-1.19203	0.00535546	0.0397436	yes	down	1561.49	476.17	852.21	1091.56	840.32	1520.08	1035.06	213	13.88	1.43	7.21	8.69	7.62	12.85	9.4	2.64	8.72571	2.64
ENSG00000260565	ERVK13-1	endogenous retrovirus group K13 member 1 [Source:HGNC Symbol;Acc:HGNC:27548]	6510	0.437217	-1.19358	0.00302229	0.0274735	yes	down	2530.73	796.33	949.82	1121.88	1135.55	1322.78	875.94	249	14.33	3.46	8.18	12.8	9.87	12.21	7.79	3.51	9.80571	3.51
ENSG00000066651	TRMT11	tRNA methyltransferase 11 homolog [Source:HGNC Symbol;Acc:HGNC:21080]	1843	0.435923	-1.19786	0.000562968	0.008535	yes	down	418	246	185	328	293	375	307	63	7.37	3.74	5.95	10.42	7.23	9.71	7.73	2.19	7.45	2.19
ENSG00000213185	FAM24B	family with sequence similarity 24 member B [Source:HGNC Symbol;Acc:HGNC:23475]	728	0.435611	-1.19889	0.00522335	0.0391817	yes	down	178.75	106	82	113.4	175.76	118.62	151.49	27	10.33	4.17	6.72	9.96	10.97	8.44	9.74	3.51	8.61857	3.51
ENSG00000184677	ZBTB40	zinc finger and BTB domain containing 40 [Source:HGNC Symbol;Acc:HGNC:29045]	8992	0.435331	-1.19982	0.00391083	0.0322616	yes	down	7826	3014	2899	3428	3049	4072	2868	779	23.15	6.49	12.4	17.56	11.5	17.59	11.31	4.9	14.2857	4.9
ENSG00000128159	TUBGCP6	tubulin gamma complex associated protein 6 [Source:HGNC Symbol;Acc:HGNC:18127]	6066	0.435227	-1.20016	0.000493144	0.00782349	yes	down	7947.04	4041.35	3372	4358.07	4287.52	4838.12	3710.67	951	50.46	19.09	31.29	45.95	34.76	43.88	30.29	11.32	36.5314	11.32
ENSG00000111860	CEP85L	centrosomal protein 85 like [Source:HGNC Symbol;Acc:HGNC:21638]	7118	0.43463	-1.20214	2.26e-05	0.000771541	yes	down	4885.55	1969.17	1993.02	2782.18	2615.46	2822.68	2427.18	561	26.12	6.91	13.26	24.27	16.68	19.73	17.09	6.1	17.7229	6.1
ENSG00000196646	ZNF136	zinc finger protein 136 [Source:HGNC Symbol;Acc:HGNC:12920]	3601	0.433594	-1.20558	0.00281466	0.026134	yes	down	1044.95	674.17	692.79	603.2	688.64	672.24	704.05	152	13.42	4.01	7.63	10.71	9.64	10.01	9.52	4.76	9.27714	4.76
ENSG00000110429	FBXO3	F-box protein 3 [Source:HGNC Symbol;Acc:HGNC:13582]	2403	0.433141	-1.20709	0.00672414	0.046185	yes	down	3729	1786	1834	1475	1654	1843	1706	410	23.48	7.68	13.94	20.4	17.11	20.42	18.61	6.82	17.3771	6.82
ENSG00000105639	JAK3	Janus kinase 3 [Source:HGNC Symbol;Acc:HGNC:6193]	3996	0.432179	-1.2103	0.000344062	0.0060221	yes	down	13079.2	5571.41	3795.9	6955.73	9686.81	7278.61	9306.32	1566.99	59.97	18.01	25.68	60.76	62.36	52.5	60.71	15.64	48.57	15.64
ENSG00000231113	AL035587.1	novel transcript	984	0.431453	-1.21272	0.00452179	0.0355703	yes	down	435.56	121	197.04	234.95	340.14	225	331	53	18.79	3.7	11.95	15.13	15.04	11.3	15.4	3.76	13.0443	3.76
ENSG00000134884	ARGLU1	arginine and glutamate rich 1 [Source:HGNC Symbol;Acc:HGNC:25482]	3363	0.430204	-1.21691	5.78e-05	0.00158959	yes	down	21587	10763	9923	11883	12519	11972	11762	2615	168.16	76.27	149.24	210.2	189.89	154.59	172.22	50.74	160.081	50.74
ENSG00000224536	AC096677.1	novel transcript	1516	0.430142	-1.21712	6.65e-05	0.00177501	yes	down	618.35	307.97	326.17	362.94	389.55	425.07	368.71	80.5	4.21	1.57	3	4.24	3.48	4.33	3.22	1.29	3.43571	1.29
ENSG00000245904	AC025164.1	novel transcript, antisense to BTG1	5699	0.429362	-1.21973	0.00700934	0.047564	yes	down	202.1	156.06	115.06	177.05	166.32	247.37	166.99	35.79	5.23	4.73	5.47	6.93	4.57	7.19	5.64	2.18	5.68	2.18
ENSG00000232442	MHENCR	melanoma highly expressed competing endogenous lncRNA for miR-425 and miR-489 [Source:HGNC Symbol;Acc:HGNC:53110]	801	0.428944	-1.22114	0.00232041	0.0230889	yes	down	556	383	251	471.46	414	444	359	84	29.67	13.43	17.47	36.69	23.14	27.16	22.04	10.05	24.2286	10.05
ENSG00000183401	CCDC159	coiled-coil domain containing 159 [Source:HGNC Symbol;Acc:HGNC:26996]	1408	0.428375	-1.22305	8.48e-05	0.00214932	yes	down	1485.31	510.04	743.89	725.3	963.8	799.61	883.33	173.43	69.16	15.52	47.06	52.16	43.9	41.85	46.03	15.48	45.0971	15.48
ENSG00000141258	SGSM2	small G protein signaling modulator 2 [Source:HGNC Symbol;Acc:HGNC:29026]	4878	0.428302	-1.2233	0.00495695	0.0378785	yes	down	5998.57	3022.47	2354.95	2766.53	2768.46	3022.39	2338.27	640	60.49	25.29	32.88	44.85	30.79	43.2	28.41	9.22	37.9871	9.22
ENSG00000237753	AC079922.2	novel transcript (FLJ42351)	2850	0.427992	-1.22434	0.000418697	0.00701057	yes	down	322.03	172.01	138.66	225.74	265.19	304.98	221.03	47	3.55	1.35	2.27	4.98	3.8	5.86	3.66	1.07	3.63857	1.07
ENSG00000163138	PACRGL	parkin coregulated like [Source:HGNC Symbol;Acc:HGNC:28442]	6309	0.427736	-1.22521	6.92e-05	0.00182128	yes	down	417	163.05	194	270	318	258	287	54	5.25	1.82	3.37	6.49	6.55	6.11	6.93	2.35	5.21714	2.35
ENSG00000125834	STK35	serine/threonine kinase 35 [Source:HGNC Symbol;Acc:HGNC:16254]	6469	0.42759	-1.2257	0.00139738	0.0160849	yes	down	2873	750	964	1037	1358	1222	1240	259	17.8	3.14	9.02	10.05	10.01	8.76	8.63	3.33	9.63	3.33
ENSG00000026950	BTN3A1	butyrophilin subfamily 3 member A1 [Source:HGNC Symbol;Acc:HGNC:1138]	3388	0.427567	-1.22578	0.00363721	0.0308601	yes	down	30628.4	7023.28	9440.09	9889.52	12745.2	12185.1	12436.6	2559.8	257.61	45.16	121.82	150.1	138.92	154.73	142.77	49.58	144.444	49.58
ENSG00000144134	RABL2A	RAB, member of RAS oncogene family like 2A [Source:HGNC Symbol;Acc:HGNC:9799]	2282	0.425266	-1.23356	0.000111821	0.00266551	yes	down	1157.18	592.49	529.76	638.72	710.57	696.09	610.78	141.25	20.47	7.44	13.51	19.91	15.9	17.42	13.82	4.95	15.4957	4.95
ENSG00000116679	IVNS1ABP	influenza virus NS1A binding protein [Source:HGNC Symbol;Acc:HGNC:16951]	4113	0.42359	-1.23926	0.00438372	0.0347332	yes	down	18530	3594	6123	7269	10734	9576	11357	1800	110.88	16.37	53.75	86.36	99.53	98.42	108.12	25.22	81.9186	25.22
ENSG00000119720	NRDE2	NRDE-2, necessary for RNA interference, domain containing [Source:HGNC Symbol;Acc:HGNC:20186]	14008	0.42312	-1.24086	6.55e-05	0.00175091	yes	down	1744.9	755.73	878.06	778.49	972.5	1051.38	1079.5	205.29	6.03	1.94	4.82	7.02	7.47	9.22	8.97	2.47	6.49571	2.47
ENSG00000173875	ZNF791	zinc finger protein 791 [Source:HGNC Symbol;Acc:HGNC:26895]	6465	0.422791	-1.24198	1.28e-06	7.82e-05	yes	down	1860.02	970.38	862.86	1249.35	1224.13	1539.69	1193.66	251.54	11.24	3.18	6.05	11.45	10.3	11.47	9.8	5.8	9.07	5.8
ENSG00000197885	NKIRAS1	NFKB inhibitor interacting Ras like 1 [Source:HGNC Symbol;Acc:HGNC:17899]	2018	0.422212	-1.24396	0.00597841	0.0428855	yes	down	132.19	73.55	70	72.41	101.88	100.34	85.32	18.02	1.8	0.8	1.35	2.05	2.04	2.58	2.41	0.6	1.86143	0.6
ENSG00000198556	ZNF789	zinc finger protein 789 [Source:HGNC Symbol;Acc:HGNC:27801]	1616	0.421501	-1.24639	0.00413719	0.0333503	yes	down	803.03	484.64	473.58	459.03	474.13	484.6	411.05	103.84	17.5	6.58	13.07	14.3	11.11	13.28	10.26	4.18	12.3	4.18
ENSG00000185324	CDK10	cyclin dependent kinase 10 [Source:HGNC Symbol;Acc:HGNC:1770]	1767	0.419329	-1.25384	0.000135317	0.00304623	yes	down	3216.84	1193.1	1219.01	1874.28	1724.77	2206.64	1422.73	354	66.15	20.18	43.96	87.61	41.47	64.85	37.2	16.13	51.6314	16.13
ENSG00000278129	ZNF8	zinc finger protein 8 [Source:HGNC Symbol;Acc:HGNC:13154]	9110	0.419051	-1.2548	0.00727889	0.0487113	yes	down	1115.75	471.09	510.1	506.98	439.22	556.79	427.14	112.51	3.28	0.98	2.17	2.61	1.65	2.38	1.66	0.68	2.10429	0.68
ENSG00000146830	GIGYF1	GRB10 interacting GYF protein 1 [Source:HGNC Symbol;Acc:HGNC:9126]	5867	0.417416	-1.26044	0.0031616	0.0282637	yes	down	9495	4213	4192	3973	4165	4468	3845	960	49.87	14.73	30.53	33.53	25.17	30.75	24.61	9.98	29.8843	9.98
ENSG00000142065	ZFP14	ZFP14 zinc finger protein [Source:HGNC Symbol;Acc:HGNC:29312]	7491	0.416931	-1.26212	0.000614789	0.00912191	yes	down	529.73	360.07	297.08	321.39	408.23	536.73	524.59	84	2.91	1.75	2.9	2.67	2.86	3.74	3.95	1.02	2.96857	1.02
ENSG00000204977	TRIM13	tripartite motif containing 13 [Source:HGNC Symbol;Acc:HGNC:9976]	1637	0.415816	-1.26598	0.000966855	0.0124943	yes	down	1260.44	844.67	558.19	677.57	736.86	979.84	943.35	169.3	18.92	7.76	10.03	15.66	12.94	16.2	16.16	4.86	13.9529	4.86
ENSG00000163960	UBXN7	UBX domain protein 7 [Source:HGNC Symbol;Acc:HGNC:29119]	10521	0.413223	-1.27501	0.0033826	0.0294708	yes	down	9683	2774	4263.03	3542.62	4373.79	3744.86	4046.77	877	26.09	4.95	16.76	15.24	13.95	14.48	14.32	4.9	15.1129	4.9
ENSG00000285967	NIPBL-DT	NIPBL divergent transcript [Source:HGNC Symbol;Acc:HGNC:51293]	5337	0.410638	-1.28406	1.07e-05	0.000430251	yes	down	901.61	484	385.58	699.44	648.55	765.95	670.47	125.17	5.47	2.28	3.2	6.57	4.82	6.08	4.87	1.41	4.75571	1.41
ENSG00000157741	UBN2	ubinuclein 2 [Source:HGNC Symbol;Acc:HGNC:21931]	14692	0.410281	-1.28531	0.00492122	0.0376884	yes	down	4039.13	1245.53	1753.33	1448.87	1528.25	1722.98	1551.28	358	11.19	2.04	6.28	5.73	4.6	5.33	4.61	2.18	5.68286	2.18
ENSG00000176155	CCDC57	coiled-coil domain containing 57 [Source:HGNC Symbol;Acc:HGNC:27564]	3488	0.410046	-1.28614	2.09e-05	0.000726809	yes	down	3015.71	1399.45	1293.91	1607.32	1750.02	1786.62	1465.99	337.43	45.53	20.69	35.49	51.26	42.22	53.01	34.58	34.64	40.3971	34.64
ENSG00000236088	COX10-AS1	COX10 antisense RNA 1 [Source:HGNC Symbol;Acc:HGNC:38873]	5962	0.409246	-1.28896	0.000144185	0.00319414	yes	down	1343.59	530.99	558.8	943.54	747.04	980.62	689.84	156.98	13.55	4.23	7.77	15.11	9.64	12.55	7.94	2.95	10.1129	2.95
ENSG00000204923	FBXO48	F-box protein 48 [Source:HGNC Symbol;Acc:HGNC:33857]	5699	0.409076	-1.28956	0.000280286	0.00513431	yes	down	314.61	150.98	178.97	212.57	265.76	330.18	308.03	48.2	5.22	1.43	2.96	3.35	4.01	6.18	4.66	2.16	3.97286	2.16
ENSG00000142920	AZIN2	antizyme inhibitor 2 [Source:HGNC Symbol;Acc:HGNC:29957]	1443	0.408734	-1.29076	0.00563196	0.0411799	yes	down	338.96	163.11	124.13	157.83	185.24	189	130.74	35.02	4.09	0.72	1.73	2.21	2.34	2.9	1.61	1.36	2.22857	1.36
ENSG00000262879	AC005670.3	novel transcript	8712	0.40822	-1.29258	0.000101626	0.00247489	yes	down	2493.59	969.35	1202.21	1258.13	1161.95	1594.88	1304.61	270.67	14.14	5.13	11.41	13.38	9.93	13.75	11.13	5.14	11.2671	5.14
ENSG00000115446	UNC50	unc-50 inner nuclear membrane RNA binding protein [Source:HGNC Symbol;Acc:HGNC:16046]	1276	0.407786	-1.29411	3.49e-05	0.00107822	yes	down	4065.26	1267.47	1518.1	1609.81	1971.27	2112.19	2116.63	387.77	25.78	9.4	17.53	29.47	31.01	32.49	36.38	18.53	26.0086	18.53
ENSG00000189180	ZNF33A	zinc finger protein 33A [Source:HGNC Symbol;Acc:HGNC:13096]	6196	0.407524	-1.29504	7.04e-05	0.00184844	yes	down	6956.14	2003.4	2133.64	2963.33	3654.28	3204.32	3823.1	646.55	34.71	7.14	16.04	25.44	25.99	27.1	27.49	7.45	23.4157	7.45
ENSG00000164663	USP49	ubiquitin specific peptidase 49 [Source:HGNC Symbol;Acc:HGNC:20078]	9034	0.407103	-1.29653	0.000425622	0.00708668	yes	down	1110.01	285.52	480.59	540.1	650.2	570.76	593.19	112	4.39	0.71	3.1	3.59	3.46	3.09	2.88	0.84	3.03143	0.84
ENSG00000251192	ZNF674	zinc finger protein 674 [Source:HGNC Symbol;Acc:HGNC:17625]	4073	0.40637	-1.29914	0.000745167	0.0104887	yes	down	300.3	145.59	118.08	155.08	173.52	163.62	201.65	33.79	3.34	1.02	1.54	2.36	1.9	2.43	2.83	0.76	2.20286	0.76
ENSG00000120662	MTRF1	mitochondrial translation release factor 1 [Source:HGNC Symbol;Acc:HGNC:7469]	1948	0.405933	-1.30068	0.000260588	0.00486747	yes	down	1125.24	560.16	483.57	585.18	653.05	569.67	579	124	17.71	5.65	9.58	15.45	11.93	10.03	9.96	3.59	11.4729	3.59
ENSG00000135164	DMTF1	cyclin D binding myb like transcription factor 1 [Source:HGNC Symbol;Acc:HGNC:14603]	3801	0.405567	-1.30199	0.000623495	0.00919914	yes	down	8577	3168.06	3360.56	3776.53	3670.1	3910.33	3528.34	802	95.73	26.92	62.6	77.16	52.46	69.02	51.77	15.6	62.2371	15.6
ENSG00000168237	GLYCTK	glycerate kinase [Source:HGNC Symbol;Acc:HGNC:24247]	3791	0.40522	-1.30322	0.00255903	0.0244368	yes	down	1216.06	445.04	613.06	403.96	636.16	662.15	566.53	122.14	15.65	4.2	10.91	10.18	11.35	13.45	10.77	4.61	10.93	4.61
ENSG00000257621	PSMA3-AS1	PSMA3 antisense RNA 1 [Source:HGNC Symbol;Acc:HGNC:26445]	2475	0.404918	-1.3043	0.000338607	0.00594183	yes	down	8129.29	4243.57	3586.29	3864.1	4565.91	3898.13	4512.43	893.54	111.34	38.83	70.52	93.11	80.37	80.97	82.37	25.9	79.6443	25.9
ENSG00000133624	ZNF767P	zinc finger family member 767, pseudogene [Source:HGNC Symbol;Acc:HGNC:21884]	3520	0.404773	-1.30482	1.02e-06	6.58e-05	yes	down	2338.67	917.37	945.03	1215.22	1222.98	1609.02	1284.17	254	20.57	3.8	11.87	20.9	14.64	25.92	15.75	4.72	16.2071	4.72
ENSG00000146587	RBAK	RB associated KRAB zinc finger [Source:HGNC Symbol;Acc:HGNC:17680]	6612	0.404377	-1.30623	0.000865868	0.0116676	yes	down	1109.59	630.82	580.62	1201.61	872.15	1260.67	952.93	179.94	5.04	2	4.4	8.56	4.8	7.47	5.34	1.51	5.37286	1.51
ENSG00000198315	ZKSCAN8	zinc finger with KRAB and SCAN domains 8 [Source:HGNC Symbol;Acc:HGNC:12983]	2071	0.404007	-1.30755	3.25e-05	0.00102075	yes	down	3777	1112	1453	1822.12	1769	2310	1974	373	14.79	2.96	7.86	12.1	8.64	13.34	10	2.95	9.95571	2.95
ENSG00000115607	IL18RAP	interleukin 18 receptor accessory protein [Source:HGNC Symbol;Acc:HGNC:5989]	2773	0.403892	-1.30796	2.87e-05	0.00092983	yes	down	2848	930	1045	1774	1768	2336	1842	329	29.02	6.95	16.53	36.37	23.07	39.2	24.43	7.68	25.0814	7.68
ENSG00000197063	MAFG	MAF bZIP transcription factor G [Source:HGNC Symbol;Acc:HGNC:6781]	1743	0.403692	-1.30867	0.00631708	0.0443386	yes	down	1111.26	292.08	679.83	576.06	983.8	918.02	1077.49	149.34	6	1.25	5.32	5.4	6.81	7.64	8.54	1.66	5.85143	1.66
ENSG00000165819	METTL3	methyltransferase like 3 [Source:HGNC Symbol;Acc:HGNC:17563]	1980	0.403242	-1.31028	1.33e-07	1.34e-05	yes	down	3416.76	1546.14	1280.67	2206.43	2197.1	2505.23	2085.18	406.4	60.88	18.02	33.25	61.27	44.22	56.74	41.75	14.49	45.1614	14.49
ENSG00000105856	HBP1	HMG-box transcription factor 1 [Source:HGNC Symbol;Acc:HGNC:23200]	2420	0.401614	-1.31612	8.98e-06	0.000377256	yes	down	6532.67	2699.13	2621.93	3388.22	5056.71	3669.94	5382.32	774.27	51.36	14.23	30.49	59.53	77.25	57.77	95.15	15.13	55.1114	15.13
ENSG00000231999	LRRC8C-DT	LRRC8C divergent transcript [Source:HGNC Symbol;Acc:HGNC:53731]	6447	0.400706	-1.31938	5.6e-05	0.00155314	yes	down	616.29	269.7	217.47	350.18	368.16	398.05	316.99	67.08	5.65	2.29	3.22	5.84	5.07	5.77	3.97	2.41	4.54429	2.41
ENSG00000008226	DLEC1	DLEC1 cilia and flagella associated protein [Source:HGNC Symbol;Acc:HGNC:2899]	5490	0.400482	-1.32019	0.00166744	0.0181388	yes	down	553.18	148.96	224.04	268.24	268.53	304.28	228.73	51.75	4.42	0.63	2.66	3.37	2.16	2.88	2.02	0.95	2.59143	0.95
ENSG00000223509	AC135983.2	WAS protein homolog associated with actin, golgi membranes and microtubules (WHAMM) pseudogene	1673	0.399813	-1.3226	0.00103472	0.0130177	yes	down	3119.09	1698.28	1817.7	1755.59	1745.21	1843.8	1549.68	370.03	28.79	12.85	20.85	36.32	24.85	31.93	23.02	6.95	25.5157	6.95
ENSG00000196705	ZNF431	zinc finger protein 431 [Source:HGNC Symbol;Acc:HGNC:20809]	13894	0.399356	-1.32425	0.000551282	0.00841906	yes	down	1273.86	1056.58	854.67	1354.39	1205.17	1533.04	1227.88	234.29	7.88	4.03	8.85	14.39	11.48	16.45	10.51	3.34	10.5129	3.34
ENSG00000132635	PCED1A	PC-esterase domain containing 1A [Source:HGNC Symbol;Acc:HGNC:16212]	1979	0.399089	-1.32522	0.000171309	0.00361815	yes	down	3060	1849	1370	1822	1860	2218	1631	373	43.74	21.56	29.74	48.39	32.85	50.96	30.65	14.29	36.8414	14.29
ENSG00000256500	AL139300.1	novel protein	2505	0.398583	-1.32705	0.00471453	0.0366007	yes	down	5124.3	1723.48	2409.41	1699.28	2149.21	2060.24	2130.84	456.36	23.57	6.17	15.26	21.54	19.52	21.62	21.52	8.26	18.4571	8.26
ENSG00000147231	RADX	RPA1 related single stranded DNA binding protein, X-linked [Source:HGNC Symbol;Acc:HGNC:25486]	3852	0.398413	-1.32766	0.000201175	0.00404644	yes	down	411.18	155	141	260.16	229.6	279.45	247.99	45	7.35	1.48	3.38	5.71	3.04	5.1	3.56	1.04	4.23143	1.04
ENSG00000116539	ASH1L	ASH1 like histone lysine methyltransferase [Source:HGNC Symbol;Acc:HGNC:19088]	11942	0.398391	-1.32774	0.000968254	0.0124943	yes	down	9108.69	3277.95	4193	3264.67	3881.82	4365.14	4510.71	858.83	34.76	10.94	24.83	15.34	13.08	17.26	15.46	5.15	18.81	5.15
ENSG00000269743	SLC25A53	solute carrier family 25 member 53 [Source:HGNC Symbol;Acc:HGNC:31894]	6207	0.396864	-1.33328	5.44e-07	3.97e-05	yes	down	2920.77	1714.91	1368.94	1762.59	1966.1	2142.51	2027.45	372.33	21.29	5.86	12.47	19.7	16.13	19.66	17.26	8.42	16.0529	8.42
ENSG00000079134	THOC1	THO complex 1 [Source:HGNC Symbol;Acc:HGNC:19070]	2078	0.396672	-1.33398	2.25e-05	0.00077145	yes	down	1548	839	890	932.25	969	1069	953	194	34.05	13.22	28.23	29.67	22.03	27.71	22.51	6.84	25.3457	6.84
ENSG00000106404	CLDN15	claudin 15 [Source:HGNC Symbol;Acc:HGNC:2036]	2131	0.395326	-1.33888	0.000203567	0.00408034	yes	down	2017.79	1173.95	756.72	1150.43	1212.91	1363.97	1068.54	231.92	15.09	5.71	8.37	14.52	11.34	14.01	10.09	4.86	11.3043	4.86
ENSG00000108786	HSD17B1	hydroxysteroid 17-beta dehydrogenase 1 [Source:HGNC Symbol;Acc:HGNC:5210]	1265	0.394976	-1.34016	7.96e-05	0.00204375	yes	down	405.21	184.54	148.51	261.03	260.99	326.15	253.92	48.44	2.26	0.72	1.18	2.49	1.84	2.58	1.83	0.55	1.84286	0.55
ENSG00000164048	ZNF589	zinc finger protein 589 [Source:HGNC Symbol;Acc:HGNC:16747]	4703	0.393969	-1.34385	0.000238976	0.00455781	yes	down	2365.88	890.77	1131.17	1418.1	1115.29	1551.77	1100.93	251	22.63	4.77	15.2	20.23	12.21	20.47	11.99	4.32	15.3571	4.32
ENSG00000100416	TRMU	tRNA 5-methylaminomethyl-2-thiouridylate methyltransferase [Source:HGNC Symbol;Acc:HGNC:25481]	1651	0.393912	-1.34405	0.000463178	0.00744441	yes	down	1971	990	811	1063	958	1286	880	210	29.37	9.46	16.37	25.42	16.66	26.49	17.13	7.73	20.1286	7.73
ENSG00000276612	FP565260.2	novel protein	1599	0.393796	-1.34448	0.00130094	0.0153216	yes	down	513.67	197.25	228.03	300.04	264.63	318.31	206.03	52.8	4.71	1.37	3.02	5.18	3.47	4.16	2.45	1	3.48	1
ENSG00000213918	DNASE1	deoxyribonuclease 1 [Source:HGNC Symbol;Acc:HGNC:2956]	8552	0.393638	-1.34506	1.68e-05	0.000612934	yes	down	3680.87	1762.4	1631.07	2164.98	1970.15	2529.43	1865.54	410.5	20.74	7.57	12.95	21.45	15.36	22.17	14.51	6.71	16.3929	6.71
ENSG00000116754	SRSF11	serine and arginine rich splicing factor 11 [Source:HGNC Symbol;Acc:HGNC:10782]	3784	0.390917	-1.35507	0.00130279	0.0153348	yes	down	23456	11229	10380	10529	10473	11003	10196	2295	172.74	68.01	117.31	170.45	144.38	155.66	149.52	45.67	139.724	45.67
ENSG00000153982	GDPD1	glycerophosphodiester phosphodiesterase domain containing 1 [Source:HGNC Symbol;Acc:HGNC:20883]	3241	0.390274	-1.35744	0.00355769	0.0303825	yes	down	135.7	87.61	79.25	76.85	102.63	114.91	121.99	19	1.6	0.87	1.51	1.59	1.41	1.65	2.54	0.6	1.59571	0.6
ENSG00000146285	SCML4	Scm polycomb group protein like 4 [Source:HGNC Symbol;Acc:HGNC:21397]	4538	0.388994	-1.36218	0.0015232	0.0170438	yes	down	6652.98	2352.81	2387	2728.27	2481	3197	2331.31	564	48.68	12.48	26.08	37.26	23.75	36.58	24.52	9.08	29.9071	9.08
ENSG00000244055	AC007566.1	novel transcript, antisense to ERVW-1 and PEX1	4933	0.387397	-1.36812	5.15e-05	0.00145789	yes	down	371.7	203.7	231.3	285.76	290.15	385.18	297.63	53.82	4.7	1.35	3.29	6.91	4.76	6.34	5.86	0.61	4.74429	0.61
ENSG00000271848	AC073389.2	novel transcript, antisense to SYNPO2L and AGAP5	2571	0.387284	-1.36854	6.19e-06	0.00028143	yes	down	728.99	433.48	325.51	424.54	547.14	533.31	586.59	93.4	5.73	2.72	3.73	5.34	5.29	5.8	5.88	1.59	4.92714	1.59
ENSG00000167302	TEPSIN	TEPSIN adaptor related protein complex 4 accessory protein [Source:HGNC Symbol;Acc:HGNC:26458]	1782	0.386711	-1.37067	0.000637442	0.00933154	yes	down	4761.71	1409.38	1713.61	1720.01	2143.75	1822.26	1990.67	389.9	97.89	18.23	48.07	49.05	39.13	40.54	38.67	14.58	47.3686	14.58
ENSG00000120798	NR2C1	nuclear receptor subfamily 2 group C member 1 [Source:HGNC Symbol;Acc:HGNC:7971]	4058	0.386602	-1.37108	0.000446753	0.00727164	yes	down	1993	865.2	737	999.18	903	1003	829	188	35.56	8.04	16.98	24.57	20.1	24.2	19.59	3.46	21.2914	3.46
ENSG00000136932	TRMO	tRNA methyltransferase O [Source:HGNC Symbol;Acc:HGNC:30967]	1647	0.386602	-1.37108	2.33e-08	3.3e-06	yes	down	1246	455	494	669	794	796	879	135	20.08	5.1	10.73	20.69	19.61	19.66	21.54	6.88	16.7729	6.88
ENSG00000149187	CELF1	CUGBP Elav-like family member 1 [Source:HGNC Symbol;Acc:HGNC:2549]	3650	0.385943	-1.37354	0.000111883	0.00266551	yes	down	16023.9	4929.07	6766	5899.84	7754.95	7640	7864.03	1433	95.51	20.19	55.24	51.28	48.93	52.3	49.39	15.65	53.2629	15.65
ENSG00000166321	NUDT13	nudix hydrolase 13 [Source:HGNC Symbol;Acc:HGNC:18827]	2101	0.385633	-1.3747	0.00727744	0.0487113	yes	down	133	77	103	102	86	101	115.61	19	2.2	0.95	3.14	2.39	1.79	2.03	2.23	0.62	2.10429	0.62
ENSG00000270049	AC009061.2	novel transcript, antisense to AGRP	2475	0.38462	-1.37849	0.000275609	0.00507091	yes	down	449.15	296	180.96	315.41	377.14	363.63	420.96	62	11.62	4.37	7.12	12.53	11.16	13.18	13.46	2.52	10.4914	2.52
ENSG00000226328	NUP50-DT	NUP50 divergent transcript [Source:HGNC Symbol;Acc:HGNC:50502]	2076	0.384558	-1.37873	0.00270981	0.0254798	yes	down	1553.1	401.53	611.31	510.32	713.34	558.64	679.21	125	18.88	3.56	9.63	15.14	13.06	12.9	12.67	12.51	12.2629	12.51
ENSG00000197162	ZNF785	zinc finger protein 785 [Source:HGNC Symbol;Acc:HGNC:26496]	3208	0.384415	-1.37926	1.1e-05	0.000437444	yes	down	460.24	269.6	223.04	349.25	359.1	438.98	381.35	64.31	5.01	1.85	3.57	7.49	6.71	7.08	6.46	1.23	5.45286	1.23
ENSG00000100697	DICER1	dicer 1, ribonuclease III [Source:HGNC Symbol;Acc:HGNC:17098]	10277	0.384378	-1.3794	0.00173478	0.0186698	yes	down	12556	2527	4038	4313	6335	4969	6468	1002	59.18	9.36	26.8	29.39	32.09	29.05	31.71	8.56	31.0829	8.56
ENSG00000214900	LINC01588	long intergenic non-protein coding RNA 1588 [Source:HGNC Symbol;Acc:HGNC:27503]	4279	0.384143	-1.38028	0.00387583	0.0320704	yes	down	1413.79	734.48	774.44	926.73	618.47	1079.61	609.55	161.12	19.64	7.48	13.89	29.02	11.88	24.29	14.47	11.86	17.2386	11.86
ENSG00000204514	ZNF814	zinc finger protein 814 [Source:HGNC Symbol;Acc:HGNC:33258]	6244	0.384019	-1.38075	0.000886186	0.0117789	yes	down	1251.47	615.24	558.57	566.53	638.84	615.61	556.15	123.81	43.92	8.94	19.44	19.38	16.23	19.19	14.65	9.72	20.25	9.72
ENSG00000160111	CPAMD8	C3 and PZP like alpha-2-macroglobulin domain containing 8 [Source:HGNC Symbol;Acc:HGNC:23228]	5985	0.383553	-1.3825	0.00340244	0.029553	yes	down	484.96	115.79	223	284.43	449	364.93	375.8	57	4.08	0.89	3.59	3.95	5.24	4.83	3.86	1.13	3.77714	1.13
ENSG00000186020	ZNF529	zinc finger protein 529 [Source:HGNC Symbol;Acc:HGNC:29328]	5144	0.382855	-1.38513	0.00194906	0.0203049	yes	down	1817.85	1010.88	849.58	913.95	788.32	1025.45	859.76	188.66	15.68	6.21	11.08	13.87	9.92	12.94	11.02	4.2	11.5314	4.2
ENSG00000022556	NLRP2	NLR family pyrin domain containing 2 [Source:HGNC Symbol;Acc:HGNC:22948]	3576	0.38284	-1.38519	0.00400704	0.0326173	yes	down	992.97	302.93	812.44	687.94	776.9	851.4	693.09	131.97	11.78	2.13	12.15	12.46	11.94	12.89	8.74	2.43	10.2986	2.43
ENSG00000102901	CENPT	centromere protein T [Source:HGNC Symbol;Acc:HGNC:25787]	2580	0.382133	-1.38785	0.00131337	0.0154332	yes	down	3352.1	1662.86	1330.13	1197.38	1936.09	1428.03	1687.17	321	62.28	19.01	31.7	32.83	38.56	32.04	34.81	11.78	35.89	11.78
ENSG00000203761	MSTO2P	misato family member 2, pseudogene [Source:HGNC Symbol;Acc:HGNC:26329]	1709	0.381829	-1.389	0.000159765	0.00344116	yes	down	810.21	377.45	284.59	436.58	420.65	492.65	379.02	80.72	6.95	2.43	3.47	6.1	4.71	6.25	4.38	1.79	4.89857	1.79
ENSG00000178567	EPM2AIP1	EPM2A interacting protein 1 [Source:HGNC Symbol;Acc:HGNC:19735]	8089	0.379444	-1.39804	6.37e-11	2.08e-08	yes	down	3100	1179	1294	1744	1841	2024	1825	325	12.81	3.13	6.73	13.3	9.53	12.56	8.99	2.75	9.57857	2.75
ENSG00000134444	RELCH	RAB11 binding and LisH domain, coiled-coil and HEAT repeat containing [Source:HGNC Symbol;Acc:HGNC:29289]	5579	0.379418	-1.39814	1.46e-06	8.8e-05	yes	down	4461	1394	1712	2075	2389	2335.05	2189	409	35.26	5.34	15.45	24.78	20.74	20.74	21.41	4.39	20.5314	4.39
ENSG00000182871	COL18A1	collagen type XVIII alpha 1 chain [Source:HGNC Symbol;Acc:HGNC:2195]	6586	0.378882	-1.40018	0.00143103	0.0163728	yes	down	4690.73	1876.83	1100.3	1785.84	2729.29	1866.68	2592.14	407.03	31.34	10.8	11.03	19.95	23.04	18.13	22.52	7.22	19.5443	7.22
ENSG00000099974	DDTL	D-dopachrome tautomerase like [Source:HGNC Symbol;Acc:HGNC:33446]	1582	0.378661	-1.40102	0.000210304	0.00414759	yes	down	492.19	232.71	294.41	248.94	280.29	370.53	314.59	57.18	3.65	1.44	2.37	3.62	2.84	4.82	3.73	0.81	3.21	0.81
ENSG00000187187	ZNF546	zinc finger protein 546 [Source:HGNC Symbol;Acc:HGNC:28671]	8000	0.37857	-1.40137	0.00057173	0.0086427	yes	down	311.08	184.6	119.61	220.82	210.75	204.85	202.19	37	2.23	0.75	0.82	2.15	1.62	1.91	1.8	0.33	1.61143	0.33
ENSG00000280128	AL662795.2	TEC	3706	0.377827	-1.4042	0.00646959	0.045	yes	down	563	534	312	376	373	487	386	80	4.22	2.84	3.39	4.87	3.52	5.24	3.78	1.24	3.98	1.24
ENSG00000167065	DUSP18	dual specificity phosphatase 18 [Source:HGNC Symbol;Acc:HGNC:18484]	1732	0.37741	-1.4058	0.00253858	0.0243419	yes	down	2700.29	709.35	1048.86	762.96	1451.42	1058.29	1577.8	226	18.58	3.14	10.54	8.57	14.43	9.87	13.82	3.61	11.2786	3.61
ENSG00000281005	LINC00921	long intergenic non-protein coding RNA 921 [Source:HGNC Symbol;Acc:HGNC:26830]	2468	0.377327	-1.40611	0.000702542	0.0100035	yes	down	337.01	182	170	270.6	329.95	307.96	431.7	51	4.49	1.85	2.86	6.29	4.77	5.08	6.84	1.23	4.59714	1.23
ENSG00000252421	RNU6-1069P	RNA, U6 small nuclear 1069, pseudogene [Source:HGNC Symbol;Acc:HGNC:48032]	133	0.376925	-1.40765	0.00268594	0.0253583	yes	down	217.42	64.54	90.78	164.58	141.28	184.13	150.71	25	3.98	0.83	2.39	5.03	3.13	4.67	3.47	0.96	3.35714	0.96
ENSG00000171295	ZNF440	zinc finger protein 440 [Source:HGNC Symbol;Acc:HGNC:20874]	4215	0.376481	-1.40935	0.00180253	0.0191711	yes	down	683.5	297.93	365.39	266.62	317.04	382.06	335.87	67	8.51	2.37	6.37	4.89	4.37	5.62	5.1	1.27	5.31857	1.27
ENSG00000103168	TAF1C	TATA-box binding protein associated factor, RNA polymerase I subunit C [Source:HGNC Symbol;Acc:HGNC:11534]	3879	0.376343	-1.40988	0.000167115	0.00355842	yes	down	4017.2	1945.85	1631	2019	2030	2356	1701	395	43.36	12.29	22.31	30.95	23.77	29.92	19.42	9.16	26.0029	9.16
ENSG00000263272	AC004148.1	novel transcript, antisense to RPAIN	1938	0.37555	-1.41292	0.00689996	0.0470579	yes	down	322.09	220.11	137.43	185.91	162.62	222.5	153.69	35.86	4.92	2.38	3.02	4.78	3.04	4.75	2.98	1.14	3.69571	1.14
ENSG00000121716	PILRB	paired immunoglobin like type 2 receptor beta [Source:HGNC Symbol;Acc:HGNC:18297]	2314	0.375286	-1.41394	1.65e-09	3.62e-07	yes	down	2693.51	1275.28	1259.4	1858.54	2344.75	2368	1846.63	339.65	42.44	15.62	28.27	45.85	41.53	46.64	32.64	12.99	36.1414	12.99
ENSG00000115459	ELMOD3	ELMO domain containing 3 [Source:HGNC Symbol;Acc:HGNC:26158]	2685	0.374902	-1.41541	4.57e-06	0.000220064	yes	down	2186.97	780.1	819.23	931.23	1087.81	1177.52	1052.84	197	35.86	9.41	18.36	26.49	20.73	26.92	21.31	6.55	22.7257	6.55
ENSG00000108799	EZH1	enhancer of zeste 1 polycomb repressive complex 2 subunit [Source:HGNC Symbol;Acc:HGNC:3526]	4633	0.374401	-1.41734	5.3e-06	0.00024925	yes	down	8170.58	2538.08	2521.25	3296.05	4270	3946.04	4184.79	697	61.71	12.9	23.21	38.37	36.26	38.3	34.11	10.01	34.98	10.01
ENSG00000189190	ZNF600	zinc finger protein 600 [Source:HGNC Symbol;Acc:HGNC:30951]	3645	0.374094	-1.41853	4.3e-05	0.00126296	yes	down	3385.95	890.43	1112.3	1357.6	1818.39	1577.12	1834.59	287.03	51.22	5.98	23.26	31.59	33.26	27.9	34.66	4.95	29.6957	4.95
ENSG00000272150	NBPF25P	NBPF member 25, pseudogene [Source:HGNC Symbol;Acc:HGNC:45046]	3827	0.373946	-1.4191	0.00225396	0.0226439	yes	down	265.32	94.7	68.56	142.2	136.09	150.53	131.51	24.41	2.12	0.53	0.78	1.98	1.45	1.67	1.46	0.38	1.42714	0.38
ENSG00000132424	PNISR	PNN interacting serine and arginine rich protein [Source:HGNC Symbol;Acc:HGNC:21222]	5189	0.37326	-1.42175	0.000159647	0.00344116	yes	down	21778	13523	10184	12302.9	13148	12028	12452.9	2427	215.52	85.33	138.95	194.89	158.22	160.82	157.67	44.07	158.771	44.07
ENSG00000038219	BOD1L1	biorientation of chromosomes in cell division 1 like 1 [Source:HGNC Symbol;Acc:HGNC:31792]	10567	0.373224	-1.42188	0.00242578	0.0236188	yes	down	14124	5308.42	6420	5408.98	12970.9	6854.49	13135.1	1567	55.12	12.92	34.53	39.43	77.59	41.49	81.45	15.98	48.9329	15.98
ENSG00000068976	PYGM	glycogen phosphorylase, muscle associated [Source:HGNC Symbol;Acc:HGNC:9726]	2866	0.372249	-1.42566	0.0027673	0.0258571	yes	down	589.79	217	143.62	221	255.04	256	232	46	8.63	2.75	3.84	6.29	4.99	6.31	5.19	1.49	5.42857	1.49
ENSG00000166471	TMEM41B	transmembrane protein 41B [Source:HGNC Symbol;Acc:HGNC:28948]	1443	0.372211	-1.42581	1.8e-05	0.00064937	yes	down	1464.86	776.19	648.84	700.87	846.37	832.24	937.31	155.38	17.75	5.17	9.44	11.08	9.58	10.61	10.71	3.46	10.62	3.46
ENSG00000260917	AL158212.3	novel transcript, overlapping to VTI1A	4237	0.37058	-1.43214	1.08e-05	0.000433565	yes	down	428.57	224.88	204.52	321.99	290.5	367.1	295.07	53	2.79	1.04	1.93	3.63	2.39	3.44	2.52	0.71	2.53429	0.71
ENSG00000283580	AC098484.3	novel protein	1008	0.370499	-1.43246	0.00530107	0.0395088	yes	down	1216.35	570.89	460.28	453.49	488.45	479.32	454.41	102.12	7.4	2.45	3	7.19	5.54	9.09	5.72	2.96	5.77	2.96
ENSG00000116396	KCNC4	potassium voltage-gated channel subfamily C member 4 [Source:HGNC Symbol;Acc:HGNC:6236]	18750	0.369013	-1.43826	0.000526496	0.00815243	yes	down	782.3	336.1	348	359	383.85	376.27	338.08	72	1.81	0.41	1.04	1.78	1.37	1.37	1.26	0.92	1.29143	0.92
ENSG00000182685	BRICD5	BRICHOS domain containing 5 [Source:HGNC Symbol;Acc:HGNC:28309]	783	0.368358	-1.44082	0.00727835	0.0487113	yes	down	348.73	274.02	101.18	223.24	272.23	280.62	315.87	45.13	9.25	3.64	5.88	10.56	6.75	6.69	7.18	1.02	7.13571	1.02
ENSG00000118263	KLF7	Kruppel like factor 7 [Source:HGNC Symbol;Acc:HGNC:6350]	8365	0.367239	-1.44521	0.00396655	0.0324771	yes	down	7382	1916	2099	1938	3697	2183	3595	531	31.35	5.47	12.93	14.15	20.15	13.55	21.24	4.16	16.9771	4.16
ENSG00000184860	SDR42E1	short chain dehydrogenase/reductase family 42E, member 1 [Source:HGNC Symbol;Acc:HGNC:29834]	11548	0.367222	-1.44528	5.59e-05	0.0015512	yes	down	605.64	298.44	195.82	413.01	428	430.05	478.06	69	1.85	0.49	0.72	2.47	2.01	2.01	2.1	0.56	1.66429	0.56
ENSG00000233306	TRGV2	T cell receptor gamma variable 2 [Source:HGNC Symbol;Acc:HGNC:12287]	544	0.366298	-1.44891	0.0040784	0.0330068	yes	down	3460.91	1072.61	2218.78	1515.51	1401.8	2124.27	1636.6	329.74	25.84	4.81	22.43	22.58	12.33	29.35	13.94	11.87	18.7543	11.87
ENSG00000184465	WDR27	WD repeat domain 27 [Source:HGNC Symbol;Acc:HGNC:21248]	3554	0.366246	-1.44911	0.00105223	0.0131394	yes	down	1304.48	666.17	505.24	668.36	543.1	760.48	561.6	123	16.77	7.18	10.68	16.02	9.61	15.21	11.12	4.24	12.37	4.24
ENSG00000162415	ZSWIM5	zinc finger SWIM-type containing 5 [Source:HGNC Symbol;Acc:HGNC:29299]	5868	0.365896	-1.4505	0.00184228	0.0195143	yes	down	241	113	99	95	123	130	146	23	1.12	0.37	0.66	0.76	0.72	0.87	0.89	0.22	0.77	0.22
ENSG00000168255	POLR2J3	RNA polymerase II subunit J3 [Source:HGNC Symbol;Acc:HGNC:33853]	955	0.365834	-1.45074	0.00298356	0.0272385	yes	down	4679.45	3577.99	2509.13	2305.62	3777.57	2381.81	2916.42	559.87	60.56	16.94	29.65	50.45	62.66	50.58	50.41	36.66	45.8929	36.66
ENSG00000162804	SNED1	sushi, nidogen and EGF like domains 1 [Source:HGNC Symbol;Acc:HGNC:24696]	8394	0.365485	-1.45211	0.00669955	0.0460716	yes	down	908.86	287.93	465.51	603.01	387.98	657.04	309.87	87.57	8.59	2.06	7.86	9.41	3.15	10.3	2.76	0.66	6.30429	0.66
ENSG00000145428	RNF175	ring finger protein 175 [Source:HGNC Symbol;Acc:HGNC:27735]	1604	0.365403	-1.45244	0.00396965	0.0324898	yes	down	217	81	54	141	167	156	157	23	3.99	0.96	1.55	3.77	3.85	3.76	3.68	0.92	3.08	0.92
ENSG00000149527	PLCH2	phospholipase C eta 2 [Source:HGNC Symbol;Acc:HGNC:29037]	4870	0.364553	-1.4558	0.000545149	0.00834987	yes	down	1679	998	696	979	965	1030	743	175	6.97	3.18	4.37	7.49	5.5	6.43	3.92	1.59	5.40857	1.59
ENSG00000132485	ZRANB2	zinc finger RANBP2-type containing 2 [Source:HGNC Symbol;Acc:HGNC:13058]	2816	0.362288	-1.46479	2.55e-05	0.000837672	yes	down	7884.85	5053.96	3900.66	5224.57	4910.51	5210.4	4841.88	916	81.09	31.82	47.98	83.68	59.2	73.3	59.52	20.09	62.37	20.09
ENSG00000187961	KLHL17	kelch like family member 17 [Source:HGNC Symbol;Acc:HGNC:24023]	2567	0.362219	-1.46506	0.00044837	0.00727937	yes	down	656	365	283	336	362	397	304	66	13.52	5.41	7.71	11.03	9.17	11.18	8.14	2.67	9.45143	2.67
ENSG00000197296	FITM2	fat storage inducing transmembrane protein 2 [Source:HGNC Symbol;Acc:HGNC:16135]	4628	0.361987	-1.46599	1.74e-05	0.000631314	yes	down	443.11	251.03	227.68	232.48	296.82	333.06	308.52	50.54	2.63	1.06	1.96	2.39	2.23	2.85	2.4	0.62	2.21714	0.62
ENSG00000124602	UNC5CL	unc-5 family C-terminal like [Source:HGNC Symbol;Acc:HGNC:21203]	3156	0.361123	-1.46944	0.00623602	0.0440515	yes	down	429.34	198.28	148.56	171.41	168.9	188.7	153.9	35.36	5.25	2.55	3.5	4.59	3.52	3.7	3.17	1.22	3.75429	1.22
ENSG00000167525	PROCA1	protein interacting with cyclin A1 [Source:HGNC Symbol;Acc:HGNC:28600]	1137	0.360972	-1.47004	1.31e-05	0.000507513	yes	down	402.16	167	174.78	181.06	248.06	249.99	254.73	40	8.97	2.41	5.53	6	6.4	6.33	6.19	2.05	5.97571	2.05
ENSG00000163257	DCAF16	DDB1 and CUL4 associated factor 16 [Source:HGNC Symbol;Acc:HGNC:25987]	4547	0.360781	-1.4708	0.00130865	0.0153864	yes	down	4074.29	1787.46	1894.42	1626.33	1704.96	1788.66	1701.44	353.12	18.15	5.93	12.78	15.07	11.87	14.57	12.31	5.18	12.9543	5.18
ENSG00000286656	AC008875.2	novel transcript	1386	0.360631	-1.47141	0.00400758	0.0326173	yes	down	113	68	54	85	103	81	73	14	2.55	1.08	1.75	3.16	2.78	2.5	2.04	0.67	2.26571	0.67
ENSG00000003756	RBM5	RNA binding motif protein 5 [Source:HGNC Symbol;Acc:HGNC:9902]	3177	0.359845	-1.47455	3.58e-06	0.000181273	yes	down	11193.7	3935.88	4321.02	6811.59	9167.75	8958.68	9862.39	1268.06	205.06	46.75	106.84	162.51	163.71	171.19	186.41	35.1	148.924	35.1
ENSG00000172824	CES4A	carboxylesterase 4A [Source:HGNC Symbol;Acc:HGNC:26741]	2476	0.359696	-1.47515	0.000454983	0.00736324	yes	down	468.06	200.37	167.2	213.92	254.14	221.9	202.12	41	7.81	2.29	3.45	5.72	5.1	4.8	4.73	1.65	4.84286	1.65
ENSG00000173681	BCLAF3	BCLAF1 and THRAP3 family member 3 [Source:HGNC Symbol;Acc:HGNC:27413]	3217	0.359586	-1.47559	0.000420819	0.0070348	yes	down	1467.32	497.96	584.48	539.17	636.65	616.03	620.63	117	10.86	2.23	6.12	5.94	7.23	6.83	7	1.92	6.60143	1.92
ENSG00000268573	AC011815.1	novel transcript	4382	0.359404	-1.47632	0.00318891	0.0283833	yes	down	130	78	58	118.02	124	105	91	17	0.82	0.35	0.53	1.28	0.98	0.95	0.75	0.22	0.808571	0.22
ENSG00000226419	SLC16A1-AS1	SLC16A1 antisense RNA 1 [Source:HGNC Symbol;Acc:HGNC:49445]	8803	0.359053	-1.47773	0.00620848	0.0439762	yes	down	286.75	246.67	210.42	208.12	209.13	200.55	181.42	39.2	3.21	1	2.77	3.48	2.75	3.45	2.49	0.6	2.73571	0.6
ENSG00000270231	NBPF8	NBPF member 8 [Source:HGNC Symbol;Acc:HGNC:31990]	5859	0.358942	-1.47818	0.000645524	0.0094102	yes	down	4826.18	1698.08	1482.76	3997.97	3240.56	4287.01	2836.37	521.85	34.85	7.36	11.94	36.9	21.22	32.78	20.97	5.6	23.7171	5.6
ENSG00000279805	Z95114.3	TEC	1921	0.358707	-1.47912	0.00106695	0.0132706	yes	down	178	64	72	84	105	101	118	17	2.74	0.7	1.6	2.18	1.98	2.18	2.31	0.55	1.95571	0.55
ENSG00000164463	CREBRF	CREB3 regulatory factor [Source:HGNC Symbol;Acc:HGNC:24050]	7778	0.358653	-1.47934	0.00159666	0.0175919	yes	down	9622.87	3383.14	3814.93	2958.75	3919.98	3365.16	4313.77	739	89.87	17.09	45.51	29.22	31.87	26.52	32.95	13.28	39.0043	13.28
ENSG00000226210	WASH8P	WAS protein family homolog 8, pseudogene [Source:HGNC Symbol;Acc:HGNC:53913]	1817	0.358343	-1.48059	0.00165009	0.0179905	yes	down	1834.95	714.87	749.46	1781.13	2161.11	2043.13	1873.29	260.74	18.69	5.88	11.7	36.82	34.88	35.93	29.81	7.65	24.8157	7.65
ENSG00000169231	THBS3	thrombospondin 3 [Source:HGNC Symbol;Acc:HGNC:11787]	3145	0.356736	-1.48707	0.000664917	0.00958565	yes	down	2142.5	507.46	635.71	728.48	1238.12	821.03	1046.18	160.96	29.62	5.23	12.39	16.53	20.89	14.59	16.76	3.91	16.5729	3.91
ENSG00000144026	ZNF514	zinc finger protein 514 [Source:HGNC Symbol;Acc:HGNC:25894]	6189	0.356494	-1.48805	0.00150341	0.016895	yes	down	895.23	788.01	400.95	851.72	746.03	829.57	664.13	126.89	5.29	3.19	3.57	10.78	7	9.6	6.07	1.94	6.5	1.94
ENSG00000145439	CBR4	carbonyl reductase 4 [Source:HGNC Symbol;Acc:HGNC:25891]	3440	0.356098	-1.48965	0.0002888	0.00525334	yes	down	3188.47	1149.85	1502.9	1376.78	1446.46	1383.82	1403.47	271	11.61	3.32	8.11	12	10.02	10.97	12.22	3.49	9.75	3.49
ENSG00000255198	SNHG9	small nucleolar RNA host gene 9 [Source:HGNC Symbol;Acc:HGNC:33102]	471	0.355234	-1.49316	0.000878951	0.0117377	yes	down	342	106	88.19	150	170	202	171	28	101.69	20.6	32	50.99	37.8	56.53	40.09	28.47	48.5286	28.47
ENSG00000120832	MTERF2	mitochondrial transcription termination factor 2 [Source:HGNC Symbol;Acc:HGNC:30779]	3235	0.35465	-1.49553	0.00309843	0.0278963	yes	down	1150.2	420.82	406.44	381.95	422.29	431.46	399.63	84	13.02	3.99	7.15	8.12	6.72	7.32	7.13	3.44	7.63571	3.44
ENSG00000110888	CAPRIN2	caprin family member 2 [Source:HGNC Symbol;Acc:HGNC:21259]	4334	0.35372	-1.49932	0.00111092	0.0137128	yes	down	3132.15	1221.94	1105.99	1364.05	1206.01	1382.98	1047.02	244.01	32.11	8.48	15.05	20.34	14.05	18.62	11.84	5.79	17.2129	5.79
ENSG00000120458	MSANTD2	Myb/SANT DNA binding domain containing 2 [Source:HGNC Symbol;Acc:HGNC:26266]	2349	0.352865	-1.50281	1.39e-05	0.000533304	yes	down	1093.41	554.21	504.52	561.94	568.12	769.36	597.3	110	7.84	3	5.12	6.75	4.77	7.97	5.48	2.15	5.84714	2.15
ENSG00000188785	ZNF548	zinc finger protein 548 [Source:HGNC Symbol;Acc:HGNC:26561]	4987	0.35234	-1.50496	0.00636254	0.0445827	yes	down	2788.78	1778.53	1078.49	1398.59	1175.18	1450.04	1008.93	256.58	16.8	6.12	8.24	14.71	9.74	11.77	8.01	2.94	10.77	2.94
ENSG00000007392	LUC7L	LUC7 like [Source:HGNC Symbol;Acc:HGNC:6723]	1456	0.351516	-1.50834	0.00311066	0.0279745	yes	down	4478.98	2422	2273	1980.95	1942	2159.04	1732.88	408	84.46	33.17	59.87	59.91	43.04	56.23	39.27	22.96	53.7071	22.96
ENSG00000108474	PIGL	phosphatidylinositol glycan anchor biosynthesis class L [Source:HGNC Symbol;Acc:HGNC:8966]	1289	0.350794	-1.51131	0.00701963	0.0476029	yes	down	1442.67	702.03	675.57	599.27	539.69	592.86	489.73	120.01	44.99	18.2	34.44	24.89	14.58	21.16	14.09	9.43	24.6214	9.43
ENSG00000137343	ATAT1	alpha tubulin acetyltransferase 1 [Source:HGNC Symbol;Acc:HGNC:21186]	1476	0.350675	-1.51179	0.00377924	0.0315887	yes	down	455	228	173	179	204	186	194	38	6.85	2.59	3.66	5.86	4.62	4.6	5.03	1.69	4.74429	1.69
ENSG00000267680	ZNF224	zinc finger protein 224 [Source:HGNC Symbol;Acc:HGNC:13017]	3980	0.349389	-1.5171	7.06e-07	4.89e-05	yes	down	2901.81	1031.49	939.77	1407.41	1426.36	1632.92	1392.87	243.71	34.3	8.43	17.23	27.92	18.69	25.73	18.79	5	21.5843	5
ENSG00000171291	ZNF439	zinc finger protein 439 [Source:HGNC Symbol;Acc:HGNC:20873]	2622	0.348296	-1.52161	0.00532841	0.0396417	yes	down	814.68	580.74	379.4	352.35	391.95	464.11	392.88	81.37	9.32	4.66	6.29	6.84	5.49	7.46	5.73	1.9	6.54143	1.9
ENSG00000162148	PPP1R32	protein phosphatase 1 regulatory subunit 32 [Source:HGNC Symbol;Acc:HGNC:28869]	1532	0.347563	-1.52466	0.00494759	0.0378208	yes	down	119.83	73.44	58.67	54.44	77.83	83.53	87.58	13.15	4.46	1.8	2.62	3.24	3.49	3.89	3.22	1.06	3.24571	1.06
ENSG00000248671	ALG1L9P	ALG1 like 9, pseudogene [Source:NCBI gene;Acc:285407]	3153	0.347303	-1.52573	0.00516139	0.0389373	yes	down	237.92	139.38	90.54	86.04	138.18	116.74	136.13	22	3.29	1.37	1.76	1.88	1.89	2.25	2.2	0.65	2.09143	0.65
ENSG00000139133	ALG10	ALG10 alpha-1,2-glucosyltransferase [Source:HGNC Symbol;Acc:HGNC:23162]	2913	0.347296	-1.52576	0.00128951	0.01523	yes	down	449.26	135	173.52	199.39	174.1	241.23	173.14	34.58	6.63	1	2.96	4	2.41	4.11	2.78	1.58	3.41286	1.58
ENSG00000198743	SLC5A3	solute carrier family 5 member 3 [Source:HGNC Symbol;Acc:HGNC:11038]	11566	0.34714	-1.52641	6.35e-05	0.00170831	yes	down	3449.39	1377.85	1407.84	1370.3	1444.53	1849.21	1563	286.18	7.94	2.25	4.7	5.53	4.26	6.21	4.78	1.35	5.09571	1.35
ENSG00000100941	PNN	pinin, desmosome associated protein [Source:HGNC Symbol;Acc:HGNC:9162]	3537	0.346885	-1.52747	2.02e-05	0.000713155	yes	down	9942.7	6286	5016.01	5457.15	6454.13	5921.93	6088.06	1069	101.78	38.35	66.97	83.46	75.93	76.64	72.44	18.95	73.6529	18.95
ENSG00000179818	PCBP1-AS1	PCBP1 antisense RNA 1 [Source:HGNC Symbol;Acc:HGNC:42948]	3908	0.346753	-1.52802	0.000702042	0.0100033	yes	down	3386.41	1238.73	1176.98	1049.27	1742.04	1157.43	1796.82	261.02	62.47	15.59	32.52	33.75	41.37	30.11	45.8	10.35	37.3729	10.35
ENSG00000179406	LINC00174	long intergenic non-protein coding RNA 174 [Source:HGNC Symbol;Acc:HGNC:27788]	4702	0.344784	-1.53623	0.00622474	0.0440349	yes	down	1278.45	492.05	516.51	433.53	453.73	453.73	392.37	92.33	20.79	4.24	11.76	10.99	7.08	9.99	6.61	3.57	10.2086	3.57
ENSG00000188647	PTAR1	protein prenyltransferase alpha subunit repeat containing 1 [Source:HGNC Symbol;Acc:HGNC:30449]	10099	0.344457	-1.5376	2.87e-05	0.00092983	yes	down	9205	2985	3701	4091	4044	4288	3832	726	40.6	8.56	21.89	24.34	17.4	21.96	17.21	5.74	21.7086	5.74
ENSG00000118579	MED28	mediator complex subunit 28 [Source:HGNC Symbol;Acc:HGNC:24628]	879	0.344455	-1.53761	1.09e-10	3.04e-08	yes	down	5841.46	2160.57	2221.34	3683.12	4139.82	4234.27	4196.77	596	28.81	4.02	19.06	43.48	35.84	49.33	35.23	10.87	30.8243	10.87
ENSG00000112599	GUCA1B	guanylate cyclase activator 1B [Source:HGNC Symbol;Acc:HGNC:4679]	2270	0.344276	-1.53836	0.00419916	0.0336935	yes	down	201.84	91	78.11	77.56	105.02	111.91	79.61	17	2.58	0.82	1.44	1.68	1.66	2.02	1.3	0.45	1.64286	0.45
ENSG00000215068	AC025171.2	novel transcript, antisense to ANXA2R	2454	0.34418	-1.53876	0.000240033	0.00457379	yes	down	1102.79	550.26	650.44	580.61	583.41	607.85	573.76	109.25	21.8	7.34	18.66	18.94	15.22	16.77	14.26	4.34	16.1414	4.34
ENSG00000176700	SCAND2P	SCAN domain containing 2 pseudogene [Source:HGNC Symbol;Acc:HGNC:10567]	8975	0.34354	-1.54145	4.06e-09	8.07e-07	yes	down	1207.33	680.61	626.82	749.65	831.08	914.41	857.77	135.76	8.14	2.78	5.68	9.49	6.12	10.81	7.26	3.96	7.18286	3.96
ENSG00000155744	FAM126B	family with sequence similarity 126 member B [Source:HGNC Symbol;Acc:HGNC:28593]	9333	0.343411	-1.54199	0.00458215	0.0359231	yes	down	7733.73	2071.21	2574.54	2101.68	4940.8	2431.5	5349.45	595.85	26.54	4.58	12.93	11.66	21.09	10.86	22.6	3.08	15.7514	3.08
ENSG00000269983	AC146944.4	novel transcript	718	0.343022	-1.54363	0.00051695	0.00808016	yes	down	201.29	134.66	121.56	178.29	169.19	143.25	159.84	25.89	10.72	5.02	9.15	14.38	9.79	9.55	9.59	3.06	9.74286	3.06
ENSG00000103044	HAS3	hyaluronan synthase 3 [Source:HGNC Symbol;Acc:HGNC:4820]	4220	0.342004	-1.54791	0.00688382	0.047003	yes	down	155	76	78	63	73	86	78	14	1.12	0.42	0.74	0.72	0.97	0.92	0.67	0.19	0.794286	0.19
ENSG00000196684	HSH2D	hematopoietic SH2 domain containing [Source:HGNC Symbol;Acc:HGNC:24920]	2366	0.341903	-1.54834	0.000991206	0.0127077	yes	down	10687.2	1821.56	2814.58	4092.36	5181.43	4669.03	4787.47	727	125.15	13.95	43.48	75.48	67.53	74.87	70.12	22.13	67.2257	22.13
ENSG00000172638	EFEMP2	EGF containing fibulin extracellular matrix protein 2 [Source:HGNC Symbol;Acc:HGNC:3219]	1813	0.341404	-1.55045	0.00010303	0.00250614	yes	down	311	136	105	189	231	176	187	30	7.15	2.43	3.34	7.81	6.28	4.76	4.53	4.57	5.18571	4.57
ENSG00000138834	MAPK8IP3	mitogen-activated protein kinase 8 interacting protein 3 [Source:HGNC Symbol;Acc:HGNC:6884]	5626	0.341386	-1.55052	0.00369021	0.0310813	yes	down	14435.2	5225.8	5851.81	4634.18	5292.85	5046.06	4454.61	1014	183.23	38.75	88.89	85.87	63.19	72.37	58.46	22.68	84.3943	22.68
ENSG00000140400	MAN2C1	mannosidase alpha class 2C member 1 [Source:HGNC Symbol;Acc:HGNC:6827]	3300	0.341302	-1.55088	1.63e-07	1.57e-05	yes	down	8298.23	4244.5	3147.43	4193.43	5791.68	4747.98	4779.88	798.86	159.55	57.23	83.48	137.48	137.25	124.88	114	31.91	116.267	31.91
ENSG00000171570	RAB4B-EGLN2	RAB4B-EGLN2 readthrough (NMD candidate) [Source:HGNC Symbol;Acc:HGNC:44465]	2774	0.341098	-1.55174	1.17e-09	2.75e-07	yes	down	3883.65	1334.19	1398.3	2018.93	2547.6	2765.1	2632.44	366.66	35.61	9.54	21.47	38.96	36.63	41.96	36.3	12.15	31.4957	12.15
ENSG00000204176	SYT15	synaptotagmin 15 [Source:HGNC Symbol;Acc:HGNC:17167]	6428	0.340416	-1.55463	0.00111579	0.0137307	yes	down	158.28	81.26	126.33	137.17	132.3	146.61	123.75	20.98	0.83	0.38	0.87	1.24	1.1	1.01	1.03	0.19	0.922857	0.19
ENSG00000288156	AC104530.1	novel transcript	2609	0.339314	-1.55931	0.00395992	0.0324739	yes	down	1013.68	331.38	376.85	754.06	1204.6	1007.96	1258.03	130	34.98	6.59	13.2	31.28	33.36	33.98	39.67	5.74	27.58	5.74
ENSG00000185621	LMLN	leishmanolysin like peptidase [Source:HGNC Symbol;Acc:HGNC:15991]	2423	0.338375	-1.5633	5.37e-05	0.00150096	yes	down	367.08	225	170	205	229	264.28	248.33	39	2.4	0.73	1	1.51	1.22	1.54	1.39	0.42	1.39857	0.42
ENSG00000102890	ELMO3	engulfment and cell motility 3 [Source:HGNC Symbol;Acc:HGNC:17289]	2511	0.336457	-1.57151	0.000160607	0.00344802	yes	down	245	120	95	184	229	236	197	29	3.91	1.33	1.98	4.89	4.23	4.84	3.77	0.85	3.56429	0.85
ENSG00000135655	USP15	ubiquitin specific peptidase 15 [Source:HGNC Symbol;Acc:HGNC:12613]	14971	0.336432	-1.57161	0.00552637	0.0406646	yes	down	24668	4038	6732	6909	12578	7033	12618	1560	271.18	31.7	103.11	126.29	173.34	111.16	180.07	37.81	142.407	37.81
ENSG00000270344	POC1B-AS1	POC1B antisense RNA 1 [Source:HGNC Symbol;Acc:HGNC:52949]	8158	0.335936	-1.57374	9.91e-05	0.00243916	yes	down	231.11	87	113	152.68	152	160	135.57	23	1.99	1.23	0.54	2.35	2.54	1.63	1.28	4.15	1.65143	4.15
ENSG00000056558	TRAF1	TNF receptor associated factor 1 [Source:HGNC Symbol;Acc:HGNC:12031]	4303	0.335883	-1.57397	0.000294175	0.00532324	yes	down	7993	3591	3103	3215	3426.67	3704	3088	629	34.93	12.82	20.61	26.95	20.77	26.73	19.27	6.83	23.1543	6.83
ENSG00000229852	AC019205.1	novel transcript, antisense to KHDC1	3362	0.3356	-1.57518	0.00103251	0.013009	yes	down	192.11	120.22	140.63	112.79	130.77	152.68	149.11	23.45	2.29	1.03	2.33	2.58	1.99	2.8	2.41	0.82	2.20429	0.82
ENSG00000104852	SNRNP70	small nuclear ribonucleoprotein U1 subunit 70 [Source:HGNC Symbol;Acc:HGNC:11150]	1671	0.334783	-1.5787	5.5e-05	0.0015324	yes	down	25693	12371	9842	10893	13008	11977	11424	2126	269.31	99.35	160.9	210.28	177.15	190.89	160.75	75.95	181.233	75.95
ENSG00000281490	CICP14	capicua transcriptional repressor pseudogene 14 [Source:HGNC Symbol;Acc:HGNC:38542]	2732	0.334366	-1.5805	0.00661192	0.0455945	yes	down	1560.3	837.14	731.67	527.08	608.59	650.58	574.55	125.41	16.26	6.18	11.02	9.39	7.9	9.64	7.74	2.71	9.73286	2.71
ENSG00000214293	APTR	Alu-mediated CDKN1A/p21 transcriptional regulator [Source:HGNC Symbol;Acc:HGNC:44173]	3168	0.334292	-1.58082	0.00631556	0.0443386	yes	down	190.09	89	82.96	100.45	204.07	130.37	252.15	23	2.65	0.84	1.42	2.37	4.31	3.55	6.08	0.77	3.03143	0.77
ENSG00000167094	TTC16	tetratricopeptide repeat domain 16 [Source:HGNC Symbol;Acc:HGNC:26536]	2874	0.334205	-1.58119	0.00494696	0.0378208	yes	down	2347.66	663.2	1033	652.18	785.8	886.98	765	155.91	17.14	3.41	10.66	9.97	8.97	11.41	9.36	3.42	10.1314	3.42
ENSG00000234444	ZNF736	zinc finger protein 736 [Source:HGNC Symbol;Acc:HGNC:32467]	8961	0.333844	-1.58275	0.000238749	0.00455765	yes	down	1722.79	608	720.99	1239	870.29	1365.93	740.09	159.88	7.73	2.02	4.83	8.67	5.26	8.29	4.3	1.17	5.87143	1.17
ENSG00000176593	AC008969.1	novel transcript, antisense to ZNF606	6438	0.333752	-1.58315	5.91e-07	4.2e-05	yes	down	403.99	164.4	203.54	266.31	302.98	264.02	287.51	42.11	3.11	0.86	2	3.43	2.75	2.95	3.39	0.94	2.64143	0.94
ENSG00000213463	SYNJ2BP	synaptojanin 2 binding protein [Source:HGNC Symbol;Acc:HGNC:18955]	7057	0.331856	-1.59137	2.98e-06	0.00015586	yes	down	1459.36	1015.77	685.49	1157.89	1176.24	1376.54	1085.2	179.12	7.2	2.75	3.8	8.18	7.51	9.62	7.37	1.4	6.63286	1.4
ENSG00000131368	MRPS25	mitochondrial ribosomal protein S25 [Source:HGNC Symbol;Acc:HGNC:14511]	4572	0.331642	-1.5923	2.19e-05	0.000754078	yes	down	4518.33	2098.56	1892.95	2403.31	2186.7	2618.34	1912.04	391	40.83	16.14	21.9	41.32	26.85	38.88	25.71	17.76	30.2329	17.76
ENSG00000175548	ALG10B	ALG10 alpha-1,2-glucosyltransferase B [Source:HGNC Symbol;Acc:HGNC:31088]	10050	0.330358	-1.5979	5.62e-06	0.000261052	yes	down	940.11	494.62	422.3	568.1	528.64	700.55	491.59	92.42	6.61	1.17	2.33	3.21	2.27	4.04	2.46	1.97	3.15571	1.97
ENSG00000114841	DNAH1	dynein axonemal heavy chain 1 [Source:HGNC Symbol;Acc:HGNC:2940]	13104	0.329955	-1.59966	0.000154125	0.00335725	yes	down	8096.96	2500.81	3089.72	3125.04	3260.84	3818.45	2794.47	573.86	26.88	7.81	15.08	21.38	15.2	20.96	13.73	4.91	17.2914	4.91
ENSG00000184619	KRBA2	KRAB-A domain containing 2 [Source:HGNC Symbol;Acc:HGNC:26989]	1964	0.329762	-1.60051	9.34e-06	0.000389428	yes	down	307.08	171.05	124.48	215.21	238	249.65	241.93	34.27	4.39	1.76	2.45	4.61	3.92	4.7	4.09	0.95	3.70286	0.95
ENSG00000165359	INTS6L	integrator complex subunit 6 like [Source:HGNC Symbol;Acc:HGNC:27334]	3904	0.329088	-1.60345	0.000173245	0.00364802	yes	down	4582	1881	1697	1930	1852	2046	1761	343	29.67	10.48	16.52	24.01	17.37	19.84	16.58	6.14	19.21	6.14
ENSG00000246596	AC139795.1	SUMO interacting motifs containing 1 (SIMC1) pseudogene	1805	0.328702	-1.60515	0.000489382	0.00777566	yes	down	192.09	144.22	115.34	210.11	192.11	240.64	204.17	29.2	4.41	2.44	3.71	7.96	5.31	7.51	5.42	1.59	5.25143	1.59
ENSG00000172460	PRSS30P	serine protease 30, pseudogene [Source:HGNC Symbol;Acc:HGNC:28753]	3009	0.328071	-1.60792	0.000125589	0.00289305	yes	down	301	140	147	210	209	321	185	33	7.18	1.83	5.57	9.93	5.95	12.55	6.22	3.57	7.03286	3.57
ENSG00000136271	DDX56	DEAD-box helicase 56 [Source:HGNC Symbol;Acc:HGNC:18193]	2336	0.328012	-1.60818	3.72e-05	0.00112986	yes	down	6096.63	2936.26	2254.16	2855.26	2873.36	3124.69	2636.35	498.01	41.41	15.55	25.52	60.57	42.26	55.45	39.55	14	40.0443	14
ENSG00000258461	AC012651.1	novel transcript	3501	0.327785	-1.60918	7.73e-07	5.23e-05	yes	down	1990.77	536.06	802.54	1056.09	1326.23	1268.02	1268.9	175.33	7.52	1.45	4.41	7.55	7.42	7.89	6.78	1.81	6.14571	1.81
ENSG00000213160	KLHL23	kelch like family member 23 [Source:HGNC Symbol;Acc:HGNC:27506]	4081	0.327776	-1.60922	0.00176226	0.0188777	yes	down	301.06	214.92	133.96	244.7	174.02	234.34	168.04	33.43	2.17	1.01	1.46	3.29	1.47	2.56	1.44	0.86	1.91429	0.86
ENSG00000023839	ABCC2	ATP binding cassette subfamily C member 2 [Source:HGNC Symbol;Acc:HGNC:53]	5806	0.325439	-1.61954	0.00351292	0.0301071	yes	down	314	113	100	91	167	110	147	22	2.24	0.44	0.83	0.8	1.66	1.08	2.07	0.38	1.30286	0.38
ENSG00000100288	CHKB	choline kinase beta [Source:HGNC Symbol;Acc:HGNC:1938]	1638	0.32531	-1.62011	1.04e-05	0.000422036	yes	down	5100.17	2172.01	1636.86	2082.12	2609.44	2334.32	2325.01	390.41	125.89	42.03	55.12	84.8	79.4	79.85	74.25	20.55	77.3343	20.55
ENSG00000166046	TCP11L2	t-complex 11 like 2 [Source:HGNC Symbol;Acc:HGNC:28627]	2277	0.323264	-1.62921	0.00556357	0.0408455	yes	down	3356.44	1387	1089.64	866.28	1994.57	858	1857.61	241	52.45	14.76	22.47	25.38	40.34	18.7	38.13	7.41	30.3186	7.41
ENSG00000112739	PRPF4B	pre-mRNA processing factor 4B [Source:HGNC Symbol;Acc:HGNC:17346]	6775	0.322794	-1.63131	8.09e-09	1.42e-06	yes	down	8757	5135	4288	5148	5565	6125	5772	891	61.29	24.11	38.26	58.56	45.71	54.77	46.94	9.7	47.0914	9.7
ENSG00000223960	CHROMR	cholesterol induced regulator of metabolism RNA [Source:HGNC Symbol;Acc:HGNC:54059]	5659	0.322554	-1.63239	0.00490807	0.0376291	yes	down	1686.6	677.57	767.31	513.16	637.72	558.07	582.81	116.64	17.18	4.67	10.13	8.94	7.48	7.62	6.81	3.71	8.97571	3.71
ENSG00000175414	ARL10	ADP ribosylation factor like GTPase 10 [Source:HGNC Symbol;Acc:HGNC:22042]	10826	0.32215	-1.63419	0.000117648	0.00275871	yes	down	1385.6	745.8	603.24	855.23	639.39	1054.7	661.4	129	3.19	1.36	2.15	3.83	2.48	3.64	2.21	0.62	2.69429	0.62
ENSG00000185986	SDHAP3	succinate dehydrogenase complex flavoprotein subunit A pseudogene 3 [Source:HGNC Symbol;Acc:HGNC:18781]	2585	0.322145	-1.63422	0.0010328	0.013009	yes	down	2727.26	1350.36	1154.6	1508.33	1071.88	1658.55	941.75	226.33	17.13	6.89	10.66	18.71	9.22	18.62	9.18	3.76	12.9157	3.76
ENSG00000137504	CREBZF	CREB/ATF bZIP transcription factor [Source:HGNC Symbol;Acc:HGNC:24905]	2850	0.321937	-1.63515	3.33e-09	6.73e-07	yes	down	6831	3455	3410	4651	4233	4730	3982	679	63.49	17.93	36.17	58.66	42.89	51.61	39.87	14.78	44.3743	14.78
ENSG00000237298	TTN-AS1	TTN antisense RNA 1 [Source:HGNC Symbol;Acc:HGNC:44124]	6297	0.321366	-1.63771	0.000137644	0.00308529	yes	down	1985.98	457.75	567.43	729.76	1137.73	835.18	1122.24	139.45	32.66	7.05	14.52	22.82	25.49	21	25.97	4.66	21.3586	4.66
ENSG00000236255	AC009404.1	novel transcript	3090	0.321072	-1.63903	0.000850637	0.0115071	yes	down	127	70	61.05	79	87	114.16	115	14	1.69	0.67	1.26	2.18	1.57	2.38	2.07	0.4	1.68857	0.4
ENSG00000254929	AL591684.2	novel transcript	1594	0.320809	-1.64021	0.00642935	0.0448378	yes	down	922.97	149.26	392.35	256.35	427.97	328.85	456.62	60.03	6.84	0.78	4.2	3.27	4.06	3.5	4.42	0.91	3.86714	0.91
ENSG00000172197	MBOAT1	membrane bound O-acyltransferase domain containing 1 [Source:HGNC Symbol;Acc:HGNC:21579]	4325	0.320488	-1.64166	0.00191022	0.0200266	yes	down	3472.63	631.3	967.54	1009.3	1859.48	1186.53	1910.6	220.91	16.79	2.31	6.93	8.97	12	8.94	12.88	2.76	9.83143	2.76
ENSG00000122435	TRMT13	tRNA methyltransferase 13 homolog [Source:HGNC Symbol;Acc:HGNC:25502]	3130	0.320051	-1.64362	1.69e-06	9.78e-05	yes	down	1720.12	997.18	871.21	1680.6	1355.62	1813.22	1448.09	213	9.49	3.72	7.04	16.34	9.9	14.06	12.04	3.72	10.37	3.72
ENSG00000273033	LINC02035	long intergenic non-protein coding RNA 2035 [Source:HGNC Symbol;Acc:HGNC:52875]	5476	0.319885	-1.64438	0.0044442	0.0351056	yes	down	1773.29	374.66	593	422.9	843.61	474.27	698.86	105	8.82	1.32	4.27	3.66	5.32	3.41	4.58	1.07	4.48286	1.07
ENSG00000183891	TTC32	tetratricopeptide repeat domain 32 [Source:HGNC Symbol;Acc:HGNC:32954]	941	0.319745	-1.64501	0.00043413	0.00718815	yes	down	612	331	203	563	663	559	626	75	30	11.43	13.67	42.34	35.35	34.94	35.24	7.32	28.9957	7.32
ENSG00000173480	ZNF417	zinc finger protein 417 [Source:HGNC Symbol;Acc:HGNC:20646]	4685	0.319479	-1.64621	0.00271768	0.0255192	yes	down	842.57	130.48	242.89	373.05	375.26	328.44	347.7	52.94	10.57	1.45	4.49	6.91	5.58	7.4	4.95	1.16	5.90714	1.16
ENSG00000276842	AC023510.2	novel transcript, antisense to LRMP	746	0.319322	-1.64692	0.00632744	0.0443815	yes	down	187	84	108	99	129	62	119	17	9.42	2.97	7.7	7.61	7.12	3.94	6.81	1.89	6.51	1.89
ENSG00000227232	WASH7P	WASP family homolog 7, pseudogene [Source:HGNC Symbol;Acc:HGNC:38034]	1351	0.318927	-1.6487	7.27e-05	0.00189451	yes	down	6354.02	3012.88	2604.7	3357.32	2792.41	3864.66	2514.47	522.91	63.69	30.61	49.75	39.92	20.71	35.66	19.3	31.3	37.0914	31.3
ENSG00000261884	AC040162.1	novel transcript	573	0.318238	-1.65182	5e-07	3.73e-05	yes	down	1521.21	531.33	637.15	606.28	760.36	885.02	815.04	120.16	7.27	1.8	4.42	5.04	5.15	7.69	6.42	1.18	5.39857	1.18
ENSG00000215788	TNFRSF25	TNF receptor superfamily member 25 [Source:HGNC Symbol;Acc:HGNC:11910]	1632	0.318043	-1.65271	0.00149572	0.0168357	yes	down	4127.42	3766.19	1630.92	3030.35	2613.35	3412.81	2598.34	466.18	81.81	45.89	37.45	82	52.34	82.91	55.14	23.76	62.5057	23.76
ENSG00000110455	ACCS	1-aminocyclopropane-1-carboxylate synthase homolog (inactive) [Source:HGNC Symbol;Acc:HGNC:23989]	2383	0.317386	-1.65569	1.04e-07	1.1e-05	yes	down	1188	375	427	693	760	762	643	100	22.35	6.2	8.86	19.88	13.62	18.25	12.44	2.63	14.5143	2.63
ENSG00000146425	DYNLT1	dynein light chain Tctex-type 1 [Source:HGNC Symbol;Acc:HGNC:11697]	730	0.317326	-1.65596	0.00248754	0.0240418	yes	down	5396.59	3476.47	2484.68	1815.41	3279.54	2102.95	3090.19	468.71	92.72	31.77	55.02	77.66	103.92	86.71	121.2	37.22	81.2857	37.22
ENSG00000243696	AC006254.1	novel MUSTN1-ITIH4 readthrough	5640	0.316922	-1.6578	0.000639632	0.00935061	yes	down	5050.87	1472.36	2060.44	1670.21	2125.13	1840.8	1690.06	328.77	26.68	6.21	15.75	17.84	15.88	15.44	12.71	2.8	15.7871	2.8
ENSG00000131067	GGT7	gamma-glutamyltransferase 7 [Source:HGNC Symbol;Acc:HGNC:4259]	2638	0.316815	-1.65829	0.00201679	0.0208335	yes	down	2486.57	1420.64	881.93	1046	1050	1087.26	906	190	18.75	7.8	11.02	14.7	11.02	13.42	9.29	3.83	12.2857	3.83
ENSG00000280239	AC011498.7	TEC	2027	0.315902	-1.66245	0.00528236	0.0394203	yes	down	219.97	77.02	87.8	67.24	89.99	91.05	91.34	14.71	3.19	0.79	1.84	1.65	1.6	1.85	1.69	0.44	1.80143	0.44
ENSG00000163516	ANKZF1	ankyrin repeat and zinc finger peptidyl tRNA hydrolase 1 [Source:HGNC Symbol;Acc:HGNC:25527]	2540	0.312796	-1.67671	8.91e-08	9.67e-06	yes	down	5989.04	3311.99	2262.01	3414.05	3630.42	3979.3	3412.97	544	89.97	34.96	48.14	83.05	62.44	82.42	63.48	13.55	66.3514	13.55
ENSG00000231584	FAHD2CP	fumarylacetoacetate hydrolase domain containing 2C, pseudogene [Source:HGNC Symbol;Acc:HGNC:44135]	1298	0.312445	-1.67832	0.00148434	0.0167347	yes	down	172.17	106.35	74.41	94.74	89.2	121.57	100.5	16.18	3.46	1.37	2.3	3.2	2.57	3.22	2.87	1.48	2.71286	1.48
ENSG00000143127	ITGA10	integrin subunit alpha 10 [Source:HGNC Symbol;Acc:HGNC:6135]	5130	0.312373	-1.67866	0.0039844	0.0325465	yes	down	141.05	94.02	55	106	90	104.18	72.03	14	1.06	0.57	0.83	1.38	0.81	1.18	0.66	0.17	0.927143	0.17
ENSG00000256525	POLG2	DNA polymerase gamma 2, accessory subunit [Source:HGNC Symbol;Acc:HGNC:9180]	1582	0.311719	-1.68168	0.000142199	0.00316263	yes	down	2581.91	1208	1028.79	1188.4	1111	1210	1020.4	195	25.3	8.25	14.07	20.32	13.86	18.9	13.58	5.14	16.3257	5.14
ENSG00000167702	KIFC2	kinesin family member C2 [Source:HGNC Symbol;Acc:HGNC:29530]	3247	0.31149	-1.68274	0.00150333	0.016895	yes	down	2260.96	1351.91	1173.33	1207.69	1024	1253	829	195	26.79	11.47	18.52	24.4	16.58	21.24	12.86	5.09	18.8371	5.09
ENSG00000244731	C4A	complement C4A (Rodgers blood group) [Source:HGNC Symbol;Acc:HGNC:1323]	5427	0.311008	-1.68498	0.0054317	0.0401237	yes	down	272.97	46.45	71.38	123.8	172.5	165.28	173.26	20.44	3.99	0.81	1.35	3.16	3.84	3.7	4.69	1.43	3.07714	1.43
ENSG00000245164	LINC00861	long intergenic non-protein coding RNA 861 [Source:HGNC Symbol;Acc:HGNC:45133]	5330	0.31098	-1.68511	2.98e-06	0.000155847	yes	down	8387.27	6094.92	3759.56	6569.67	6081.08	7308.1	6091.81	938	79.88	38.98	47.03	120.5	74.57	102.93	77.68	29.94	77.3671	29.94
ENSG00000109063	MYH3	myosin heavy chain 3 [Source:HGNC Symbol;Acc:HGNC:7573]	6032	0.310914	-1.68541	4.4e-05	0.00128835	yes	down	277.2	147.82	124.34	253.2	251.96	208.22	227.55	31	3.24	1.44	2.34	3.87	3.29	2.09	2.07	0.29	2.62	0.29
ENSG00000146556	WASH2P	WASP family homolog 2, pseudogene [Source:HGNC Symbol;Acc:HGNC:33145]	2800	0.310901	-1.68547	1.27e-08	1.98e-06	yes	down	4482.67	1497.19	1842.27	1978.71	2346.91	2379.75	2224.03	340.73	27.16	8.17	17.85	26.93	21.61	24.53	19.63	8.03	20.84	8.03
ENSG00000185189	NRBP2	nuclear receptor binding protein 2 [Source:HGNC Symbol;Acc:HGNC:19339]	3724	0.31047	-1.68748	0.00324885	0.0287048	yes	down	1661.66	704	550.99	561.62	585	520.79	527	105	15.1	4.13	6.57	8.26	5.78	5.77	5.77	1.71	7.34	1.71
ENSG00000247708	STX18-AS1	STX18 antisense RNA 1 (head to head) [Source:HGNC Symbol;Acc:HGNC:48877]	7580	0.310388	-1.68785	0.00320918	0.0285045	yes	down	585.4	314.97	319.11	207.91	257.59	292.13	239.52	47.07	7.12	2.4	5.38	4.2	4.09	4.97	4.35	0.62	4.64429	0.62
ENSG00000235217	TSPY26P	testis specific protein Y-linked 26, pseudogene [Source:HGNC Symbol;Acc:HGNC:16256]	3884	0.309737	-1.69088	0.00116956	0.014248	yes	down	295.13	112.07	88.12	114	114	139	129.33	20	2.39	0.57	1.1	1.46	1.08	1.42	1.21	0.31	1.31857	0.31
ENSG00000106333	PCOLCE	procollagen C-endopeptidase enhancer [Source:HGNC Symbol;Acc:HGNC:8738]	1516	0.309177	-1.6935	0.00708662	0.0478904	yes	down	266	80	114	87	89	115	88	17	13.76	2.94	8.97	6.23	4.85	8.27	5.64	1.16	7.23714	1.16
ENSG00000108465	CDK5RAP3	CDK5 regulatory subunit associated protein 3 [Source:HGNC Symbol;Acc:HGNC:18673]	1975	0.309123	-1.69375	1.56e-06	9.17e-05	yes	down	12969.7	4698.46	4199.35	5359.99	6237.15	5735.77	5478.93	899.64	261.42	66.89	117.88	166.2	132.9	143.79	124.88	42.74	144.851	42.74
ENSG00000188234	AGAP4	ArfGAP with GTPase domain, ankyrin repeat and PH domain 4 [Source:HGNC Symbol;Acc:HGNC:23459]	2784	0.30812	-1.69844	0.000408135	0.00690023	yes	down	1936.63	770.91	805.42	697.88	755.64	799.08	734.59	132.86	19.32	5.77	10.52	12.85	9.93	12.77	9.88	3.22	11.5771	3.22
ENSG00000163959	SLC51A	solute carrier family 51 alpha subunit [Source:HGNC Symbol;Acc:HGNC:29955]	1430	0.307055	-1.70343	0.00599651	0.0429564	yes	down	156	45.4	72.02	62.04	131.49	86.05	150.05	14	7.45	1.57	5.25	4.66	7.14	5.19	7.77	1.42	5.57571	1.42
ENSG00000196458	ZNF605	zinc finger protein 605 [Source:HGNC Symbol;Acc:HGNC:28068]	6156	0.306957	-1.70389	1.5e-05	0.00056411	yes	down	729.17	340.57	287.65	419.62	705.37	504.28	731.87	75.48	4.08	1.17	2.1	3.97	4.49	3.73	5.65	0.64	3.59857	0.64
ENSG00000158286	RNF207	ring finger protein 207 [Source:HGNC Symbol;Acc:HGNC:32947]	3981	0.306927	-1.70403	0.00101291	0.0128987	yes	down	115.16	53	55.09	80.47	87.04	115.78	82.95	12	1.68	0.38	0.76	3.08	2.14	2.26	1.86	0.51	1.73714	0.51
ENSG00000265298	AC132812.1	small nuclear ribonucleoprotein 200kDa (U5) (SNRNP200) pseudogene	892	0.306184	-1.70753	0.00386096	0.0320405	yes	down	559.82	106.75	139.57	143.85	257.64	172.03	243.52	30.5	22	2.95	7.81	8.89	11.48	8.8	11.25	2.6	10.4543	2.6
ENSG00000272752	STAG3L5P-PVRIG2P-PILRB	STAG3L5P-PVRIG2P-PILRB readthrough [Source:HGNC Symbol;Acc:HGNC:48898]	3634	0.305557	-1.71049	4.25e-06	0.000208186	yes	down	5461.24	2346.04	2057.28	4833.42	5285.17	4962.3	4307.15	586.58	40.46	11.26	20.92	65.35	49.04	54.17	40.71	7.95	40.2729	7.95
ENSG00000108352	RAPGEFL1	Rap guanine nucleotide exchange factor like 1 [Source:HGNC Symbol;Acc:HGNC:17428]	4184	0.305528	-1.71062	0.00517849	0.0389714	yes	down	601	151.07	162	134.99	295	159	260	34	6.54	1.41	2.75	2.96	4.81	2.51	3.4	0.69	3.48286	0.69
ENSG00000064547	LPAR2	lysophosphatidic acid receptor 2 [Source:HGNC Symbol;Acc:HGNC:3168]	1823	0.305265	-1.71187	0.00746161	0.0496156	yes	down	3673.49	776.4	732.87	849.23	2157.69	942.84	2107	212.21	63.25	10.66	17.8	30.8	68.66	30.76	67.51	8.57	41.3486	8.57
ENSG00000273192	AL671710.1	novel transcript, antisense to ALG12	2349	0.304551	-1.71524	0.00245978	0.0238094	yes	down	252.05	82.75	102.48	100.19	108.85	86.07	118.1	16.67	3.1	0.72	1.82	2.1	1.66	1.5	1.87	0.43	1.82429	0.43
ENSG00000273729	AC007686.3	novel transcript, antisense to IRF2BPL	3487	0.304471	-1.71562	0.00418412	0.0336505	yes	down	720.19	214.87	223.16	169.11	268.32	203.51	246.02	40.3	2.9	0.75	1.42	1.49	1.84	1.8	1.82	0.33	1.71714	0.33
ENSG00000132680	KHDC4	KH domain containing 4, pre-mRNA splicing factor [Source:HGNC Symbol;Acc:HGNC:29145]	2961	0.30394	-1.71814	3.32e-12	1.69e-09	yes	down	3001.3	1609	1242.27	2032.6	2090	2319	2147.25	293.27	31.77	12.17	19.76	34.1	26.55	33.37	28.4	6.02	26.5886	6.02
ENSG00000108590	MED31	mediator complex subunit 31 [Source:HGNC Symbol;Acc:HGNC:24260]	1629	0.303674	-1.7194	8.75e-05	0.00220984	yes	down	1277.79	583.76	542.56	483.08	556.84	580.55	660.78	95.37	17.45	4.44	8.22	14.46	15.4	14.85	16.33	6.07	13.0214	6.07
ENSG00000221995	TIAF1	TGFB1-induced anti-apoptotic factor 1 [Source:HGNC Symbol;Acc:HGNC:11803]	5337	0.303297	-1.7212	0.000649239	0.00944455	yes	down	212.74	96.48	96.55	91.04	100.92	135.55	107.78	17.21	1.09	0.35	0.71	0.81	0.65	1	0.72	0.18	0.761429	0.18
ENSG00000063127	SLC6A16	solute carrier family 6 member 16 [Source:HGNC Symbol;Acc:HGNC:13622]	2904	0.301749	-1.72858	0.000215343	0.00422696	yes	down	165	93	87	131	130	127	102	17	2.82	1.53	2.4	3.85	2.62	2.98	1.76	0.87	2.56571	0.87
ENSG00000255478	AP000944.1	novel transcript	564	0.301362	-1.73043	0.000669578	0.00963162	yes	down	669.44	537.41	302.42	382.03	449.55	418.87	366.72	65	6.63	3.37	4.02	7.01	4.87	6.01	4.03	1.53	5.13429	1.53
ENSG00000178935	ZNF552	zinc finger protein 552 [Source:HGNC Symbol;Acc:HGNC:26135]	2352	0.301203	-1.73119	0.000224098	0.00434842	yes	down	677.65	213.12	222.91	352.78	604.55	400.93	624.31	60.23	11.79	2.72	6.31	9.8	10.32	8.61	11.24	2.19	8.68429	2.19
ENSG00000283930	AL117339.5	novel transcript	3955	0.300669	-1.73375	1.6e-09	3.58e-07	yes	down	1614.72	577.78	574.19	954.37	1020.02	1205.74	1153.82	139.2	8.65	2.43	4.43	9.22	6.14	8.62	6.64	1.32	6.59	1.32
ENSG00000237522	NONOP2	non-POU domain containing, octamer-binding pseudogene 2 [Source:HGNC Symbol;Acc:HGNC:42032]	1231	0.300222	-1.7359	0.0029844	0.0272385	yes	down	272	58	107	110	116	107	108	17	7.08	1.06	3.99	4.67	3.57	3.77	3.45	0.94	3.94143	0.94
ENSG00000179304	FAM156B	family with sequence similarity 156 member B [Source:HGNC Symbol;Acc:HGNC:31962]	2032	0.300221	-1.73591	8.13e-10	2.02e-07	yes	down	915.39	549.52	467.97	574.3	754.16	685.69	747.52	94.97	11.66	4.73	8.49	13.03	12.85	12.46	11.81	4.97	10.7186	4.97
ENSG00000206573	THUMPD3-AS1	THUMPD3 antisense RNA 1 [Source:HGNC Symbol;Acc:HGNC:44478]	4015	0.300034	-1.7368	4.95e-12	2.29e-09	yes	down	1203.29	567.29	519.36	843.76	854.19	981.76	958.62	117.67	20.11	6.94	12.77	27.4	22.59	26.81	22.54	6.06	19.88	6.06
ENSG00000171962	DRC3	dynein regulatory complex subunit 3 [Source:HGNC Symbol;Acc:HGNC:25384]	2031	0.299729	-1.73827	0.000795839	0.010965	yes	down	371.8	175.68	199.01	191.18	162.95	224	154.11	29.65	7.12	2.55	6.03	5.42	2.95	6.2	4.35	2.21	4.94571	2.21
ENSG00000215158	AC138409.2	Putative beta-glucuronidase-like protein FLJ75287 pseudogene	5001	0.299536	-1.7392	0.00281364	0.026134	yes	down	488.78	308.52	381.53	322.17	259.81	365.47	210.78	48.62	9.92	3.23	10.46	9.32	6	8.11	4.6	2.17	7.37714	2.17
ENSG00000105717	PBX4	PBX homeobox 4 [Source:HGNC Symbol;Acc:HGNC:13403]	1495	0.299402	-1.73984	0.00164795	0.017986	yes	down	889.9	568.39	386.8	475.05	371.05	442.78	371.33	72.49	11.3	6.15	6.86	10.55	5.52	8.45	5.3	2.71	7.73286	2.71
ENSG00000229413	AC018638.1	novel pseudogene	330	0.299305	-1.74031	0.00332793	0.0291571	yes	down	583.26	321.26	337.27	211.18	290.31	233.28	262.69	45.68	37.27	19.38	38.58	26.29	21.13	19.58	20.62	6.86	26.1214	6.86
ENSG00000146859	TMEM140	transmembrane protein 140 [Source:HGNC Symbol;Acc:HGNC:21870]	1997	0.298881	-1.74236	0.00407563	0.0330068	yes	down	4824.85	775.6	1707.64	1996.79	3779.43	2527.21	4500.42	379.13	51.83	5.61	24.41	36.84	50.57	43.49	67.73	10.86	40.0686	10.86
ENSG00000099326	MZF1	myeloid zinc finger 1 [Source:HGNC Symbol;Acc:HGNC:13108]	2666	0.297866	-1.74726	8.31e-05	0.00211508	yes	down	2804.18	1112.46	1290.93	1171.65	1309.58	1153.82	1117.79	198	24.98	7.51	17.26	18.59	14.91	15.49	13.68	4.28	16.06	4.28
ENSG00000117616	RSRP1	arginine and serine rich protein 1 [Source:HGNC Symbol;Acc:HGNC:25234]	1425	0.297825	-1.74746	0.000909014	0.0119554	yes	down	29629.9	10404.4	11608.6	8392.23	10143.1	9821.94	11475.4	1790.98	360.22	110.46	203.61	248.59	233.28	231.88	266.76	64.65	236.4	64.65
ENSG00000213366	GSTM2	glutathione S-transferase mu 2 [Source:HGNC Symbol;Acc:HGNC:4634]	1730	0.297764	-1.74776	0.0013629	0.0158103	yes	down	2386.36	1748.02	870.35	1558.33	1196.06	1643.53	989.86	211.59	60.55	31.19	30.8	70	35.97	59.59	31.38	14.34	45.64	14.34
ENSG00000114626	ABTB1	ankyrin repeat and BTB domain containing 1 [Source:HGNC Symbol;Acc:HGNC:18275]	1962	0.297724	-1.74795	0.00701192	0.0475661	yes	down	18098.9	4120.09	3951	6205.9	15814.3	6465	15408.7	1302	259.81	39.67	85.27	141.03	266.83	120.73	260.94	40.94	167.754	40.94
ENSG00000139908	TSSK4	testis specific serine kinase 4 [Source:HGNC Symbol;Acc:HGNC:19825]	1347	0.297256	-1.75022	0.0023896	0.0234748	yes	down	413	175	225	171	170	159	179	30	11.86	3.4	8.55	7.68	5.59	5.7	5.95	1.49	6.96143	1.49
ENSG00000214544	GTF2IRD2P1	GTF2I repeat domain containing 2 pseudogene 1 [Source:HGNC Symbol;Acc:HGNC:33127]	3055	0.29688	-1.75205	0.00144409	0.0164486	yes	down	685.93	258.29	269.38	244.63	245.43	258.87	228.87	43.15	35.7	6.41	15.69	10.29	5.95	7.46	6.01	2.06	12.5014	2.06
ENSG00000236144	TMEM147-AS1	TMEM147 antisense RNA 1 [Source:HGNC Symbol;Acc:HGNC:51273]	4435	0.296763	-1.75262	1.63e-06	9.48e-05	yes	down	693.16	356.77	245	486.71	448	507.98	404	62	6.52	2.51	3.52	8.54	6.08	6.78	5.26	1.65	5.60143	1.65
ENSG00000276718	AC005840.4	novel transcript, antisense to VAMP1	599	0.296669	-1.75307	0.00311296	0.0279831	yes	down	155	61	47.03	75.03	62	95	72	11	10.9	2.99	4.63	7.64	4.51	7.98	5.43	1.77	6.29714	1.77
ENSG00000246263	UBR5-AS1	UBR5 antisense RNA 1 [Source:HGNC Symbol;Acc:HGNC:51661]	2376	0.296461	-1.75409	0.00491988	0.0376884	yes	down	1000.41	133.26	269.87	300.64	496.02	303.78	493.48	54.76	13.39	1.19	5.18	6.86	8.02	5.84	8.43	1.42	6.98714	1.42
ENSG00000247950	SEC24B-AS1	SEC24B antisense RNA 1 [Source:HGNC Symbol;Acc:HGNC:44003]	2111	0.296342	-1.75467	0.00528748	0.0394357	yes	down	85	34.01	36.43	67.98	66.03	70.02	49.32	8	2.02	0.51	1.1	2.48	1.96	2.25	1.65	0.43	1.71	0.43
ENSG00000182841	RRP7BP	ribosomal RNA processing 7 homolog B, pseudogene [Source:HGNC Symbol;Acc:HGNC:30454]	2375	0.295116	-1.76065	0.000441647	0.00723787	yes	down	1192.74	943.07	581.81	826.42	677.19	881.97	619.89	117.35	16.31	7.92	11.16	21.49	12.54	18.2	13.12	2.52	14.3914	2.52
ENSG00000221978	CCNL2	cyclin L2 [Source:HGNC Symbol;Acc:HGNC:20570]	3112	0.294602	-1.76316	6.56e-07	4.64e-05	yes	down	11741.3	5584	4408	5560	5756.07	6369	5409.97	879	141.69	47.42	89.55	114.94	85.83	110.74	85.31	23.52	96.4971	23.52
ENSG00000053702	NRIP2	nuclear receptor interacting protein 2 [Source:HGNC Symbol;Acc:HGNC:23078]	2757	0.294261	-1.76483	0.00564564	0.0412654	yes	down	528.47	255	223.05	207.69	215.37	184.36	148.82	35	5.45	1.86	3.33	3.67	2.77	2.7	1.99	0.75	3.11	0.75
ENSG00000120253	NUP43	nucleoporin 43 [Source:HGNC Symbol;Acc:HGNC:21182]	3831	0.294012	-1.76605	0.0001889	0.00388606	yes	down	1088.06	1115.51	697.63	1373.35	1297.47	1673.91	1403.99	175	6.77	4.22	6.08	13.24	9.99	15.02	11.37	2.54	9.52714	2.54
ENSG00000162997	PRORSD1P	prolyl-tRNA synthetase associated domain containing 1, pseudogene [Source:HGNC Symbol;Acc:HGNC:34379]	2154	0.293824	-1.76697	5.98e-05	0.00163297	yes	down	176	77	94	145	150	139	137	18	2.64	1.03	2.49	3.76	2.77	2.83	2.8	0.51	2.61714	0.51
ENSG00000225975	LINC01534	long intergenic non-protein coding RNA 1534 [Source:HGNC Symbol;Acc:HGNC:51281]	3668	0.293496	-1.76859	0.000291662	0.00529295	yes	down	163.2	122.35	112.85	164.31	136.57	194.06	151.19	21	2.19	1.25	2.91	4.42	2.79	5.3	3.33	1.81	3.17	1.81
ENSG00000177842	ZNF620	zinc finger protein 620 [Source:HGNC Symbol;Acc:HGNC:28742]	3291	0.292947	-1.77129	0.000760504	0.0106185	yes	down	286.33	164	132	137.56	157.87	157.9	123	23	14.82	2.81	5.78	6.54	5.71	5.14	3.46	0.79	6.32286	0.79
ENSG00000163945	UVSSA	UV stimulated scaffold protein A [Source:HGNC Symbol;Acc:HGNC:29304]	2597	0.29185	-1.7767	3.42e-05	0.0010679	yes	down	5757.58	1824.44	2331.74	2846.06	2298.21	3014.21	2021.62	384.86	23.25	5.1	11.83	18.42	11.99	16.71	11.35	3.06	14.0929	3.06
ENSG00000254413	CHKB-CPT1B	CHKB-CPT1B readthrough (NMD candidate) [Source:HGNC Symbol;Acc:HGNC:41998]	2816	0.291812	-1.77689	0.00273484	0.0256342	yes	down	4480.09	1375.87	1399.73	1557.85	1174.67	1577.28	1071.98	238.8	37.67	9.15	17.96	30.25	15.58	23.01	15.56	5.3	21.3114	5.3
ENSG00000158062	UBXN11	UBX domain protein 11 [Source:HGNC Symbol;Acc:HGNC:30600]	1792	0.291586	-1.77801	0.000893626	0.0118103	yes	down	6793.4	1087.17	2996.51	3055.34	5021.8	3495.64	4381.88	500.01	88.56	10.69	59.81	72.03	88.08	69.25	78.3	20.03	66.6743	20.03
ENSG00000247982	LINC00926	long intergenic non-protein coding RNA 926 [Source:HGNC Symbol;Acc:HGNC:27514]	2530	0.291468	-1.77859	0.000499594	0.00789579	yes	down	8565.03	2353.46	2792.05	5919.71	3897.67	5391.86	2718.25	598	59.14	14.82	28.82	85.34	41.15	69.56	30.73	18.36	47.08	18.36
ENSG00000279434	AL049776.1	TEC	2025	0.290917	-1.78132	0.00301513	0.0274452	yes	down	110.82	55.57	60.8	62.24	76.6	53.38	91.03	10	1.61	0.57	1.27	1.53	1.37	1.09	1.68	0.3	1.30286	0.3
ENSG00000283199	C13orf46	chromosome 13 open reading frame 46 [Source:HGNC Symbol;Acc:HGNC:53786]	3786	0.290773	-1.78204	0.00260946	0.0247876	yes	down	1513	589	699	914	513	1111	428	112	4.2	1.16	2.97	4.85	2.02	4.93	1.83	0.64	3.13714	0.64
ENSG00000166676	TVP23A	trans-golgi network vesicle protein 23 homolog A [Source:HGNC Symbol;Acc:HGNC:20398]	3370	0.290134	-1.78521	0.0014516	0.0164905	yes	down	129.92	70.69	77.8	86.84	91.9	82.64	68.14	11.87	1.24	0.47	1.07	1.41	1.08	1.1	0.84	0.23	1.03	0.23
ENSG00000233396	LINC01719	long intergenic non-protein coding RNA 1719 [Source:HGNC Symbol;Acc:HGNC:52506]	4486	0.289472	-1.7885	0.000213935	0.00420725	yes	down	164.49	124.8	90.71	108.89	141.69	149.71	131.75	18.08	1.08	0.58	0.83	1.4	1.24	1.54	1.24	0.26	1.13	0.26
ENSG00000266904	LINC00663	long intergenic non-protein coding RNA 663 [Source:HGNC Symbol;Acc:HGNC:28609]	2546	0.288646	-1.79263	0.00195232	0.0203186	yes	down	123.27	73.56	43.01	81.87	96.54	79	71.54	11	3.68	1.62	2.09	4.07	4.45	4.02	3.25	0.73	3.31143	0.73
ENSG00000101751	POLI	DNA polymerase iota [Source:HGNC Symbol;Acc:HGNC:9182]	6133	0.288459	-1.79356	3.96e-07	3.1e-05	yes	down	2037.64	590.61	728.3	900.2	1134.08	863.53	1083.92	136.61	22.06	2.94	11.25	16.16	13.35	12.51	13.51	2.8	13.1114	2.8
ENSG00000257315	ZBED6	zinc finger BED-type containing 6 [Source:HGNC Symbol;Acc:HGNC:33273]	12481	0.287672	-1.7975	0.00199482	0.020668	yes	down	3662.68	592.21	2170.72	1596.3	1901.14	2014.96	1786.79	258	8.29	1.06	6.71	5.96	5.19	6.26	5.06	1.28	5.50429	1.28
ENSG00000213190	MLLT11	MLLT11 transcription factor 7 cofactor [Source:HGNC Symbol;Acc:HGNC:16997]	4075	0.287181	-1.79997	0.00033346	0.00587601	yes	down	4591.28	1176.33	1283.03	1126.66	2131.72	1449.93	2112.41	251.55	46.76	8.88	18.98	21.12	27.96	21.53	28.78	4.6	24.8586	4.6
ENSG00000186812	ZNF397	zinc finger protein 397 [Source:HGNC Symbol;Acc:HGNC:18818]	5259	0.286202	-1.8049	2.02e-07	1.86e-05	yes	down	1829.07	819.8	651.44	1347.59	1372.1	1722.89	1580	175	14.65	5.16	7.75	21.17	17.98	20.88	18.82	4.99	15.2014	4.99
ENSG00000121577	POPDC2	popeye domain containing 2 [Source:HGNC Symbol;Acc:HGNC:17648]	1958	0.286031	-1.80576	0.000181535	0.00376544	yes	down	186.98	78	65	88.9	112.7	107.89	104.9	14	3.31	1	4	4.3	3.61	3.02	2.83	0.81	3.15286	0.81
ENSG00000274810	NPHP3-ACAD11	NPHP3-ACAD11 readthrough (NMD candidate) [Source:HGNC Symbol;Acc:HGNC:48351]	7784	0.284677	-1.8126	7.32e-05	0.00190457	yes	down	2654.93	1103.72	1016.62	1237.1	974.24	1115.67	1088.51	173.91	18.68	5.55	10.18	14.28	9.58	9.34	9.01	4.29	10.9457	4.29
ENSG00000178852	EFCAB13	EF-hand calcium binding domain 13 [Source:HGNC Symbol;Acc:HGNC:26864]	3957	0.284097	-1.81555	0.000825063	0.011293	yes	down	626.42	453.9	401.3	411.79	321.05	460.25	302.23	58.57	7.21	3.26	5.19	10	4.46	8.64	5.58	1.96	6.33429	1.96
ENSG00000260285	AL133367.1	novel transcript, antisense to TRMT61A	4063	0.284074	-1.81566	0.000610863	0.0090763	yes	down	158.32	61.81	62.49	71.39	76.51	107.35	105.86	12	1.08	0.3	0.62	0.84	0.66	1.05	0.94	0.17	0.784286	0.17
ENSG00000213139	CRYGS	crystallin gamma S [Source:HGNC Symbol;Acc:HGNC:2417]	844	0.283276	-1.81972	0.000109862	0.00263543	yes	down	841	401.92	290	411	382	441	311	58	4.63	1.57	2.19	4.23	3.19	4.23	2.36	0.49	3.2	0.49
ENSG00000251022	THAP9-AS1	THAP9 antisense RNA 1 [Source:HGNC Symbol;Acc:HGNC:44172]	2770	0.283033	-1.82096	0.00132321	0.0155223	yes	down	2789.19	588.7	710.38	738.21	821.76	830.49	801.62	128.87	68.54	7.28	22.7	27.49	25.32	27.34	24.16	6.88	28.9757	6.88
ENSG00000206530	CFAP44	cilia and flagella associated protein 44 [Source:HGNC Symbol;Acc:HGNC:25631]	10238	0.28298	-1.82123	6.98e-06	0.000307689	yes	down	750.13	403.26	315.66	366.29	421.15	432.98	361.93	57.77	5.54	2.23	2.42	5.22	3.6	4.25	4.46	0.67	3.96	0.67
ENSG00000197608	ZNF841	zinc finger protein 841 [Source:HGNC Symbol;Acc:HGNC:27611]	3503	0.282654	-1.82289	2.87e-06	0.000151472	yes	down	1847.79	632.64	771.71	746.16	783.15	887.86	840.97	120.82	9.99	2.11	5.4	6.97	4.69	6.92	4.5	1.44	5.79714	1.44
ENSG00000120049	KCNIP2	potassium voltage-gated channel interacting protein 2 [Source:HGNC Symbol;Acc:HGNC:15522]	858	0.282526	-1.82354	0.00517209	0.0389373	yes	down	158	56	69.22	159.36	96	139	70	14	2.57	0.64	1.71	4.92	1.95	3.11	1.63	0.91	2.36143	0.91
ENSG00000213599	SLX1A-SULT1A3	SLX1A-SULT1A3 readthrough (NMD candidate) [Source:HGNC Symbol;Acc:HGNC:44437]	2834	0.282387	-1.82425	4.04e-05	0.00121316	yes	down	4369.39	2239.59	1757.78	1644.5	2018.38	2343.51	1850.8	307.43	37.38	13.53	24	23.67	25.01	31.12	22.24	7.53	25.2786	7.53
ENSG00000180902	D2HGDH	D-2-hydroxyglutarate dehydrogenase [Source:HGNC Symbol;Acc:HGNC:28358]	2566	0.281352	-1.82955	0.0016671	0.0181388	yes	down	2354.98	1256.17	1015.78	671.32	1169	822.49	969.59	156.76	18.54	9.28	13.99	10.85	13.25	12.89	12.27	3.58	13.01	3.58
ENSG00000255036	STRA6LP	STRA6 like, pseudogene [Source:HGNC Symbol;Acc:HGNC:53830]	6463	0.280709	-1.83286	0.000446499	0.00727164	yes	down	439.52	132.13	145.87	138.52	175.27	287.12	176.76	27.02	1.97	0.43	0.95	1.08	0.95	1.83	1.02	0.24	1.17571	0.24
ENSG00000236287	ZBED5	zinc finger BED-type containing 5 [Source:HGNC Symbol;Acc:HGNC:30803]	2741	0.280246	-1.83523	4.39e-11	1.47e-08	yes	down	4399.05	2014.69	1443.8	2681.84	2859.25	2880.94	2803.65	352.06	34.83	12.85	18.43	41.55	31.76	38.39	33.32	7.3	30.1614	7.3
ENSG00000152944	MED21	mediator complex subunit 21 [Source:HGNC Symbol;Acc:HGNC:11473]	575	0.280157	-1.83569	0.00609284	0.0433782	yes	down	5736.71	1896.48	2520.01	1411.98	1491.8	1673.8	1659.91	303.86	29.58	6.92	18.3	12.65	10.41	13.64	12.31	6.76	14.83	6.76
ENSG00000214135	AC132008.2	succinate dehydrogenase complex, subunit A, flavoprotein (Fp) (SDHA) pseudogene	1552	0.279845	-1.8373	2.22e-07	1.97e-05	yes	down	1564.41	966.17	757.32	927.92	945.86	1038.89	948.61	136.27	27.31	10.99	17.16	24.71	19.53	23.08	20.88	5.26	20.5229	5.26
ENSG00000260563	AC132872.1	novel transcript	1195	0.279763	-1.83772	3.59e-05	0.00109785	yes	down	387	149	148.41	168.45	302	192	295	30	10.44	2.84	5.74	7.4	9.61	7	9.73	1.72	7.53714	1.72
ENSG00000244560	AC004890.2	zinc finger protein pseudogene	2804	0.279508	-1.83904	0.00281067	0.0261335	yes	down	411.15	232.87	119.62	204.88	168.62	225.56	131.9	28	6.99	3.23	3.08	6.37	3.94	6.14	3.37	1.55	4.73143	1.55
ENSG00000268350	FAM156A	family with sequence similarity 156 member A [Source:HGNC Symbol;Acc:HGNC:30114]	2635	0.279368	-1.83976	2.92e-06	0.000153542	yes	down	1933.61	479.48	745.03	783.95	1066.64	933.42	833.71	122.03	17.54	3.93	10.68	15.26	13.21	13.69	11.16	2.78	12.21	2.78
ENSG00000243679	AC018638.5	novel pseudogene	754	0.279152	-1.84088	0.00471425	0.0366007	yes	down	881.72	397.36	422.47	249	350.38	285.54	278.81	53.93	43.74	13.82	29.69	18.89	19.09	17.91	15.76	5.9	22.7	5.9
ENSG00000275764	AC092747.4	novel transcript	1861	0.278868	-1.84235	0.00162121	0.0177779	yes	down	430.06	298.23	252.96	236.62	206.42	218.31	211.24	35.61	6.87	3.37	5.83	6.36	4.03	4.87	4.28	1.19	5.08714	1.19
ENSG00000242294	STAG3L5P	stromal antigen 3-like 5 pseudogene [Source:HGNC Symbol;Acc:HGNC:48896]	1255	0.27864	-1.84353	0.000578841	0.00869315	yes	down	701.07	190.06	275.6	487.77	844.61	576.61	660.48	67.06	28.23	6.15	18.03	27.03	37.6	26.86	28.09	6.38	24.57	6.38
ENSG00000239494	RN7SL333P	RNA, 7SL, cytoplasmic 333, pseudogene [Source:HGNC Symbol;Acc:HGNC:46349]	297	0.277856	-1.84759	0.00101216	0.0128987	yes	down	346.4	119.15	119.81	129.86	123.12	128.7	133.71	20.27	8.7	1.29	2.25	4.29	2.94	3.05	3.62	0.55	3.73429	0.55
ENSG00000132199	ENOSF1	enolase superfamily member 1 [Source:HGNC Symbol;Acc:HGNC:30365]	1845	0.276784	-1.85317	2.18e-05	0.000751503	yes	down	1790.95	859.6	673.83	661.05	1135.02	720.19	1023.36	125.7	25.54	8.34	11.62	18.05	22.7	15.61	20.63	4.35	17.4986	4.35
ENSG00000171163	ZNF692	zinc finger protein 692 [Source:HGNC Symbol;Acc:HGNC:26049]	2065	0.276657	-1.85383	6.38e-09	1.16e-06	yes	down	1989	831	626	1064	1107	1319	1017	144	46.46	13.5	21.58	39.5	30.51	41.19	28.49	6.77	31.6043	6.77
ENSG00000185619	PCGF3	polycomb group ring finger 3 [Source:HGNC Symbol;Acc:HGNC:10066]	1652	0.275094	-1.862	4.13e-05	0.00122673	yes	down	8678.7	2271.77	2990.06	2769.43	3258.93	3163.98	3274.24	466.66	65.01	12.42	34.22	38.11	34.39	33.88	29.85	7.5	35.4114	7.5
ENSG00000125551	PLGLB2	plasminogen like B2 [Source:HGNC Symbol;Acc:HGNC:9073]	3016	0.272729	-1.87446	0.00222128	0.0223911	yes	down	519.24	169.68	196.07	207.07	154.32	236.64	137.91	29.01	5.72	1.2	3	3.97	2.06	3.54	1.8	0.9	3.04143	0.9
ENSG00000257497	AC121761.1	novel transcript, antisense to GLIPR1	1482	0.272303	-1.87672	0.00102851	0.0129893	yes	down	117.04	87.14	52.08	114.94	96.03	126.31	113.05	12.72	2.44	1.28	1.56	3.97	2.4	3.62	2.94	0.56	2.60143	0.56
ENSG00000112309	B3GAT2	beta-1,3-glucuronyltransferase 2 [Source:HGNC Symbol;Acc:HGNC:922]	6587	0.271057	-1.88333	0.000260364	0.00486747	yes	down	162.15	78.2	81.88	101.26	99.89	110.3	81.63	12.96	0.77	0.26	0.52	0.75	0.6	0.7	0.47	0.14	0.581429	0.14
ENSG00000272645	GTF2IP20	general transcription factor IIi pseudogene 20 [Source:HGNC Symbol;Acc:HGNC:51732]	2966	0.270446	-1.88659	1.21e-06	7.51e-05	yes	down	933.34	287.83	356.62	374.94	534.51	401.21	466.14	59.43	19.54	3.1	9.92	9.92	10.33	8.37	9.87	1.46	10.15	1.46
ENSG00000228463	AP006222.1	ribosomal protein L23a (RPL23A) pseudogene	5603	0.270421	-1.88672	0.00660803	0.0455827	yes	down	467.25	154.11	139	139.69	440.73	147.73	419.79	32.84	3.73	0.68	1.22	2.1	4.11	1.36	3.76	0.68	2.42286	0.68
ENSG00000237945	LINC00649	long intergenic non-protein coding RNA 649 [Source:HGNC Symbol;Acc:HGNC:44305]	9124	0.270098	-1.88845	7.97e-05	0.00204465	yes	down	4517.3	1271.06	1758.35	1494.16	1642.73	1736.54	1594.15	245.87	22.01	4.49	12.3	16.4	12.56	15.2	13.44	3.86	13.7714	3.86
ENSG00000213443	AC007068.1	nucleophosmin (nucleolar phosphoprotein B23, numatrin) (NPM1) pseudogene	844	0.269937	-1.8893	3.3e-05	0.00103704	yes	down	1160.19	588.83	472.2	1280.85	954.84	1350.28	1057.12	122.57	49.15	17.52	28.44	84.62	45.42	73.83	52.16	11.32	50.1629	11.32
ENSG00000138193	PLCE1	phospholipase C epsilon 1 [Source:HGNC Symbol;Acc:HGNC:17175]	12024	0.269317	-1.89262	0.0027913	0.0260114	yes	down	95.04	98.82	75.27	109.58	84.63	135.24	92.91	13	0.66	0.59	1.26	0.79	1.1	0.54	0.68	0.06	0.802857	0.06
ENSG00000226696	LENG8-AS1	LENG8 antisense RNA 1 [Source:HGNC Symbol;Acc:HGNC:40705]	871	0.269014	-1.89425	0.000857709	0.0115885	yes	down	499.35	386.76	277.5	253.3	294.66	259.64	267.94	42	9.38	4.94	7.34	7.23	6.66	6.63	6.33	1.72	6.93	1.72
ENSG00000166337	TAF10	TATA-box binding protein associated factor 10 [Source:HGNC Symbol;Acc:HGNC:11543]	5312	0.267907	-1.90019	1.13e-05	0.000449758	yes	down	2836.99	886.8	780.81	1696.71	2330.75	2106.92	2366.93	223.4	116.39	18.6	32.97	182.09	179.48	185.89	191.03	28.56	129.493	28.56
ENSG00000167261	DPEP2	dipeptidase 2 [Source:HGNC Symbol;Acc:HGNC:23028]	1728	0.2674	-1.90293	3.1e-06	0.000159723	yes	down	7944.27	2050.16	2259.81	2811.73	4355	2972.25	3910.66	446.88	108.65	20.94	45.19	82.74	95.14	79.49	90.96	25.43	74.73	25.43
ENSG00000163728	TTC14	tetratricopeptide repeat domain 14 [Source:HGNC Symbol;Acc:HGNC:24697]	3000	0.267175	-1.90414	4.88e-23	5.08e-19	yes	down	5833	2781.32	2590	4058.78	4146.34	4349.22	4240.54	498	45.81	16.95	32.95	62.52	44.65	55.16	48.37	10.13	43.7729	10.13
ENSG00000105519	CAPS	calcyphosine [Source:HGNC Symbol;Acc:HGNC:1487]	828	0.267161	-1.90422	2.03e-07	1.86e-05	yes	down	3624.11	1863.47	1604.53	2013.17	1873.42	2367.12	1681.47	270.44	23.99	12.48	19.05	28.52	18.02	27.73	15.67	6.21	20.78	6.21
ENSG00000287839	AL353807.5	novel transcript	1259	0.266798	-1.90618	3.86e-08	5.01e-06	yes	down	5196.14	1319.29	1905.89	2278.55	2905.32	2587.61	3156.51	332.36	39.69	8	21.28	34.66	34.87	30.88	37.84	14.4	29.6029	14.4
ENSG00000269749	AC005614.2	novel transcript	461	0.266543	-1.90756	5.2e-05	0.00146641	yes	down	2515.34	1346.72	1499.07	1232.03	1282.62	1303.43	1155.83	188.79	8.12	2.87	6.52	6.49	5.34	6.42	4.97	1.18	5.81857	1.18
ENSG00000285943	AC112128.1	novel protein	6837	0.266397	-1.90835	4.41e-05	0.00128943	yes	down	605.61	259.36	229.83	269.03	266.48	271.06	249.45	37.63	2.39	1.36	4.93	3.36	2.74	1.55	1.3	30.64	2.51857	30.64
ENSG00000285728	AC098484.4	novel transcript, antisense to PPIH	2041	0.265746	-1.91188	0.000763033	0.0106396	yes	down	253.4	106.67	108.57	97	110.84	132.5	95.79	16	3.98	1.19	2.44	2.56	2.13	2.91	1.91	0.52	2.44571	0.52
ENSG00000259529	AL136295.5	novel transcript	5574	0.265567	-1.91285	0.00144988	0.01648	yes	down	5662.74	2295.13	2925.66	1520.04	2030.62	2137.59	2055.06	332.97	40.57	11.07	29.61	22.78	22.32	28.36	25.24	5.8	25.7071	5.8
ENSG00000270136	MICOS10-NBL1	MICOS10-NBL1 readthrough [Source:HGNC Symbol;Acc:HGNC:48338]	999	0.26524	-1.91463	0.000305416	0.00547909	yes	down	940.43	621.18	493.3	478.05	513.13	486.32	400.65	71.57	12.12	5.7	10.21	7.61	5.99	6.5	4.91	2.23	7.57714	2.23
ENSG00000246627	CACNA1C-AS1	CACNA1C antisense RNA 1 [Source:HGNC Symbol;Acc:HGNC:40119]	2191	0.264917	-1.91639	0.00754414	0.0498506	yes	down	95	57.95	37	112.67	56.87	76.91	65	9	2.17	0.9	0.93	3.77	1.33	1.71	1.34	0.25	1.73571	0.25
ENSG00000254995	STX16-NPEPL1	STX16-NPEPL1 readthrough (NMD candidate) [Source:HGNC Symbol;Acc:HGNC:41993]	3433	0.264912	-1.91641	0.00487871	0.0375006	yes	down	10585.8	2334.74	3238.35	2425.61	2764.35	2526	2113.34	435.97	89.07	15.88	46.65	35.22	28.25	29.95	20.86	6.46	37.9829	6.46
ENSG00000227671	AL390728.4	zinc finger protein pseudogene	1465	0.264523	-1.91853	1.6e-06	9.35e-05	yes	down	5952.76	1767.49	2130	2330.45	2548.73	2369.7	2359.49	334.12	153.54	24.82	70.87	82.65	68.76	70.28	65.88	14.41	76.6857	14.41
ENSG00000246223	LINC01550	long intergenic non-protein coding RNA 1550 [Source:HGNC Symbol;Acc:HGNC:20111]	2740	0.264472	-1.91881	0.000521036	0.00810561	yes	down	2901.97	2901.23	994.67	2093.21	2369.43	2222.01	2290.91	287.88	15.67	13.36	9.73	24.78	18.59	19.61	17.67	9.85	17.0586	9.85
ENSG00000258388	PPT2-EGFL8	PPT2-EGFL8 readthrough (NMD candidate) [Source:HGNC Symbol;Acc:HGNC:48343]	2878	0.264048	-1.92113	0.00121145	0.0146061	yes	down	279.16	153.21	103.48	106.42	114.87	132.55	127.24	18.3	3.88	1.47	1.79	2.35	1.63	2.3	2.1	1.02	2.21714	1.02
ENSG00000137857	DUOX1	dual oxidase 1 [Source:HGNC Symbol;Acc:HGNC:3062]	5483	0.262491	-1.92966	0.00652388	0.0452704	yes	down	56.45	58.34	37.64	52.67	61.58	62.55	55.5	6.59	1.52	1.15	0.8	2.78	1.49	2.05	1.6	0.27	1.62714	0.27
ENSG00000088538	DOCK3	dedicator of cytokinesis 3 [Source:HGNC Symbol;Acc:HGNC:2989]	9069	0.261402	-1.93566	0.00278102	0.0259504	yes	down	305	137	109	99	111	104	114	17	0.9	0.29	0.47	0.51	0.42	0.45	0.45	0.1	0.498571	0.1
ENSG00000214176	PLEKHM1P1	pleckstrin homology and RUN domain containing M1 pseudogene 1 [Source:HGNC Symbol;Acc:HGNC:35411]	5014	0.260977	-1.93801	0.000497927	0.00788738	yes	down	14372	3101.69	5346.15	3625.82	5753.56	4094.37	5140.11	690.67	50.61	7.2	28.24	23.73	28.09	22.1	25.6	7.36	26.51	7.36
ENSG00000119699	TGFB3	transforming growth factor beta 3 [Source:HGNC Symbol;Acc:HGNC:11769]	2522	0.260816	-1.93889	9.56e-05	0.00238184	yes	down	242	93	121	138	121	147.96	115	17	4.16	0.93	2.76	3.58	2.85	3.59	3.16	0.58	3.00429	0.58
ENSG00000198466	ZNF587	zinc finger protein 587 [Source:HGNC Symbol;Acc:HGNC:30955]	6885	0.260635	-1.9399	1.71e-07	1.62e-05	yes	down	2768.51	1026.33	1175.29	1034.52	1415.63	1230.19	1484.43	173.89	13.3	3.17	8.45	8.54	11.54	9.55	12.13	3.36	9.52571	3.36
ENSG00000279457	WASH9P	WAS protein family homolog 9, pseudogene [Source:HGNC Symbol;Acc:HGNC:53981]	1397	0.260204	-1.94229	0.00516843	0.0389373	yes	down	7785.66	977.21	1995.24	1403.69	3301.57	1750.08	2566.16	314.19	23.51	6.62	14.04	22.25	24.07	23.73	19.08	7.81	19.0429	7.81
ENSG00000204177	BMS1P1	BMS1 pseudogene 1 [Source:HGNC Symbol;Acc:HGNC:23649]	4294	0.260105	-1.94283	1.22e-05	0.000480236	yes	down	236.03	125.87	123.36	151.22	156.63	150.4	140.42	18.74	1.59	0.63	1.15	1.68	1.32	1.39	1.18	0.26	1.27714	0.26
ENSG00000213760	ATP6V1G2	ATPase H+ transporting V1 subunit G2 [Source:HGNC Symbol;Acc:HGNC:862]	609	0.259784	-1.94462	0.00534116	0.0396573	yes	down	79.5	71.8	32.88	60.72	77.45	60.14	67.71	8	2.21	1.4	1.46	2.44	2.3	1.9	2.06	0.35	1.96714	0.35
ENSG00000262580	AC087741.1	novel transcript, antisense to CARD14	4399	0.259586	-1.94572	3.73e-07	3.01e-05	yes	down	683.16	360.09	302.87	513	810.7	574.61	589.64	65.55	7.71	3.35	5.06	12.72	14.64	12.65	8.91	1.79	9.29143	1.79
ENSG00000247373	TMED2-DT	TMED2 divergent transcript [Source:HGNC Symbol;Acc:HGNC:53346]	8279	0.259332	-1.94713	0.000144712	0.00319898	yes	down	186.78	100.88	88.65	83.54	116.71	118.49	108.66	14.36	0.61	0.23	0.42	0.47	0.48	0.56	0.47	0.1	0.462857	0.1
ENSG00000267121	AC008105.3	novel transcript, antisense to FMNL1	2238	0.258993	-1.94902	1.35e-07	1.35e-05	yes	down	3409.44	2373.67	1378.21	2196.43	2974.61	2312.85	2673.57	303.44	76.93	31.26	38.74	70.79	65.73	57.02	54.98	17.45	56.4929	17.45
ENSG00000157796	WDR19	WD repeat domain 19 [Source:HGNC Symbol;Acc:HGNC:18340]	4395	0.258557	-1.95145	2.05e-07	1.87e-05	yes	down	1136.17	356	302.2	587	629.02	609	593.01	70	12.44	3.42	5.95	10.4	9.86	9.02	7.34	2.12	8.34714	2.12
ENSG00000257379	AC023509.1	novel transcript	1571	0.257439	-1.9577	0.001284	0.0151995	yes	down	459.6	127.89	150.9	215.45	461.17	463.9	504.08	38.79	7.33	1.37	3.21	6.54	10.25	12.18	11.83	1.38	7.53	1.38
ENSG00000175455	CCDC14	coiled-coil domain containing 14 [Source:HGNC Symbol;Acc:HGNC:25766]	4156	0.256935	-1.96053	1.51e-06	9e-05	yes	down	3955	1343	1485	1794	1609	1783	1499	227	26.94	7.77	12.55	22.06	14.79	17.77	12.97	6.03	16.4071	6.03
ENSG00000185630	PBX1	PBX homeobox 1 [Source:HGNC Symbol;Acc:HGNC:8632]	6636	0.256629	-1.96225	0.000989886	0.0126986	yes	down	272.27	149.84	188.29	120.01	170.35	118.34	171.42	21	2.34	1.51	1.95	2.05	1.75	1.53	2.19	0.31	1.90286	0.31
ENSG00000247828	TMEM161B-AS1	TMEM161B antisense RNA 1 [Source:HGNC Symbol;Acc:HGNC:43839]	15798	0.256599	-1.96241	1.98e-12	1.15e-09	yes	down	1568.94	664.43	642.5	1161.18	1140.66	1291.77	1212.04	130	13.52	4.39	7.77	15.99	14.43	15.85	14.43	4.93	12.34	4.93
ENSG00000196338	NLGN3	neuroligin 3 [Source:HGNC Symbol;Acc:HGNC:14289]	3046	0.256571	-1.96257	0.00556117	0.0408455	yes	down	422	106	107	72	210	114	211	20	3.43	0.65	1.29	1.04	2.24	1.29	2.33	0.35	1.75286	0.35
ENSG00000224950	AL390066.1	novel transcript	2302	0.256311	-1.96403	0.000577631	0.00869315	yes	down	234.45	58	95	80	126.59	108.02	143.66	14	2.95	0.52	1.73	1.71	1.97	1.92	2.32	0.37	1.87429	0.37
ENSG00000066855	MTFR1	mitochondrial fission regulator 1 [Source:HGNC Symbol;Acc:HGNC:29510]	2651	0.256112	-1.96515	0.00108939	0.0134854	yes	down	2631.03	1492.19	1176.67	1045.27	881.91	1186.86	896.1	163.19	21.67	8.57	14.58	15.39	9.51	14.42	10.01	3.94	13.45	3.94
ENSG00000111886	GABRR2	gamma-aminobutyric acid type A receptor rho2 subunit [Source:HGNC Symbol;Acc:HGNC:4091]	4738	0.256091	-1.96527	0.000271621	0.00502415	yes	down	250	62	68	137	168	148	145	16	1.79	0.25	0.7	2.11	1.71	1.8	1.32	0.22	1.38286	0.22
ENSG00000131797	CLUHP3	clustered mitochondria homolog pseudogene 3 [Source:HGNC Symbol;Acc:HGNC:28447]	4117	0.255031	-1.97126	2.88e-06	0.000151472	yes	down	4388.24	2073	1685.62	2299.45	1893.15	2737.16	1735.5	286.02	17.53	6.04	10.65	24.41	14.32	25.5	15.04	2.36	16.2129	2.36
ENSG00000162591	MEGF6	multiple EGF like domains 6 [Source:HGNC Symbol;Acc:HGNC:3232]	7443	0.254732	-1.97295	0.00016697	0.00355842	yes	down	3031	2050	862	1431	2161	1352	1847	218	26.19	9.97	8.98	16.35	17.39	13.33	15.88	2.57	15.4414	2.57
ENSG00000140488	CELF6	CUGBP Elav-like family member 6 [Source:HGNC Symbol;Acc:HGNC:14059]	3373	0.254643	-1.97345	0.00656634	0.0454304	yes	down	266.16	188.67	81.35	106.5	117.16	131.47	88.9	17	2.54	1.16	1.08	1.9	1.34	1.71	1.04	0.29	1.53857	0.29
ENSG00000229656	ITGB1-DT	ITGB1 divergent transcript [Source:HGNC Symbol;Acc:HGNC:53718]	2642	0.253733	-1.97862	2.16e-08	3.13e-06	yes	down	310.39	143	147	194.83	241.14	252.92	255	25.76	2.54	0.77	3.06	2.96	2.6	2.74	2.68	0.5	2.47857	0.5
ENSG00000279207	AC015813.6	novel transcript	5808	0.253256	-1.98133	6.66e-07	4.69e-05	yes	down	586	328	246	342	333	440	313	44	2.74	1.09	1.67	2.78	1.98	2.98	1.93	0.42	2.16714	0.42
ENSG00000205181	LINC00654	long intergenic non-protein coding RNA 654 [Source:HGNC Symbol;Acc:HGNC:27154]	6113	0.252811	-1.98387	0.00706503	0.0478174	yes	down	251.99	29	81	75	102	104	118	12	1.24	0.09	0.61	0.72	0.7	0.78	0.76	0.11	0.7	0.11
ENSG00000261416	AC012645.3	novel transcript, antisense to CORO1A	520	0.252698	-1.98451	1.23e-05	0.000481448	yes	down	862.21	197.02	213.67	345.15	442.43	434.85	455.39	47.02	55.62	8.94	17.36	28.36	26.14	29.54	28.31	6.28	27.7529	6.28
ENSG00000254064	AC105206.2	novel transcript	515	0.252183	-1.98746	0.00122028	0.0146796	yes	down	482.03	344.42	253.18	217.66	217.96	287.37	199.2	35	5.01	2.6	3.73	4.56	2.72	4.98	2.67	0.46	3.75286	0.46
ENSG00000240057	AC078785.1	uncharacterized LOC107986114 [Source:NCBI gene;Acc:107986114]	2713	0.251639	-1.99057	0.000567266	0.00859391	yes	down	103.45	46.3	63.34	79.73	72.67	79.33	89.15	9	5.09	0.76	2.23	5.38	3.24	4.44	5.39	0.2	3.79	0.2
ENSG00000080854	IGSF9B	immunoglobulin superfamily member 9B [Source:HGNC Symbol;Acc:HGNC:32326]	17176	0.251545	-1.99111	0.000230026	0.00443992	yes	down	1648	922	712	745	634	800	617	104	4.18	1.38	2.4	3.68	2.04	2.8	1.74	0.73	2.60286	0.73
ENSG00000100201	DDX17	DEAD-box helicase 17 [Source:HGNC Symbol;Acc:HGNC:2740]	4791	0.251391	-1.99199	1.96e-09	4.09e-07	yes	down	98777	31897	33565	38663	47760	42926	46755	5547	584.88	147.34	289.53	388.46	350.89	364.03	358.07	65.41	354.743	65.41
ENSG00000204282	TNRC6C-AS1	TNRC6C antisense RNA 1 [Source:HGNC Symbol;Acc:HGNC:44360]	3192	0.250841	-1.99515	0.000100683	0.00246053	yes	down	3673.23	2310.45	1174.73	2351.61	1698.5	2983.54	1627.24	266.76	32.75	14.78	15.24	35.99	19.02	38.2	18.91	5.02	24.9843	5.02
ENSG00000269307	AC010463.1	novel transcript	1207	0.250679	-1.99609	0.000360166	0.00623072	yes	down	1040.61	377.14	440.03	348.79	411.22	372.29	324.2	54.53	13.6	3.63	8.52	7.77	6.67	7.03	5.35	1.73	7.51	1.73
ENSG00000157110	RBPMS	RNA binding protein, mRNA processing factor [Source:HGNC Symbol;Acc:HGNC:19097]	1076	0.250313	-1.99819	0.00307831	0.0278071	yes	down	455	149	178	152	152	131	119	22	4.88	1.15	2.73	2.94	2.21	1.98	1.85	0.48	2.53429	0.48
ENSG00000134245	WNT2B	Wnt family member 2B [Source:HGNC Symbol;Acc:HGNC:12781]	11130	0.250301	-1.99826	0.00340425	0.0295564	yes	down	138.72	56.91	82.22	61.98	57.68	70.38	64.77	8.74	0.46	0.1	0.43	0.3	0.27	0.31	0.38	0.05	0.321429	0.05
ENSG00000286065	AC015911.11	novel transcript	2752	0.250296	-1.99829	0.00610975	0.0434392	yes	down	36868.5	13919.4	18407.6	11486.2	8615.4	12570.7	8028.03	1856.64	92.85	24.29	69.4	51.22	27.45	46.42	26.98	9.36	48.3729	9.36
ENSG00000189007	ADAT2	adenosine deaminase tRNA specific 2 [Source:HGNC Symbol;Acc:HGNC:21172]	6244	0.250148	-1.99915	4.13e-05	0.00122673	yes	down	2117.62	1028.59	774	948.99	819.04	983.18	797.8	125	9.35	3.25	5.61	6.58	4.53	5.63	4.22	1.06	5.59571	1.06
ENSG00000288075	AC108519.1	novel transcript	3598	0.249643	-2.00206	0.00348487	0.0299569	yes	down	174.08	82.95	94.99	80.83	69.47	75.77	70.3	10.84	2.36	0.67	1.5	2.1	1.42	1.57	1.44	0.27	1.58	0.27
ENSG00000204305	AGER	advanced glycosylation end-product specific receptor [Source:HGNC Symbol;Acc:HGNC:320]	1538	0.249137	-2.00499	2.64e-06	0.00014172	yes	down	1653	476	419	775	1154	749	946	98	45.13	9.43	15.34	34.45	40.89	28.3	32.4	6.43	29.42	6.43
ENSG00000167766	ZNF83	zinc finger protein 83 [Source:HGNC Symbol;Acc:HGNC:13158]	3743	0.24877	-2.00712	1.08e-06	6.87e-05	yes	down	7881.12	2780.21	3257.41	2928.87	3650.85	3212.9	3212.62	441.01	93.51	20.74	47.65	53.7	51.16	48.46	45.79	11.67	51.5729	11.67
ENSG00000228486	C2orf92	chromosome 2 open reading frame 92 [Source:HGNC Symbol;Acc:HGNC:49272]	1067	0.248556	-2.00836	0.0027274	0.025576	yes	down	161	101	73.15	83.93	71.46	69.38	88.83	11	7.92	3.23	4.98	6.13	3.97	4.01	5.2	1.13	5.06286	1.13
ENSG00000273599	AL731571.1	novel transcript, antisense to CTBP2	5428	0.248278	-2.00997	0.000268942	0.00499232	yes	down	341.9	98.1	146.15	151.71	167.76	123.74	137.74	19	1.72	0.35	1.06	1.32	1.07	0.9	0.91	0.2	1.04714	0.2
ENSG00000267348	GEMIN7-AS1	GEMIN7 antisense RNA 1 [Source:HGNC Symbol;Acc:HGNC:53773]	2861	0.247761	-2.01298	0.00626982	0.0442005	yes	down	85.17	39.96	71.52	56.13	49.85	57.56	49.74	6.55	2.2	0.51	2.26	2.48	1.88	2.29	1.97	0.26	1.94143	0.26
ENSG00000102057	KCND1	potassium voltage-gated channel subfamily D member 1 [Source:HGNC Symbol;Acc:HGNC:6237]	4718	0.24757	-2.01409	0.00631253	0.0443366	yes	down	358	108	130	74	134	97	96	16	2.92	0.52	1.26	0.87	1.04	0.87	0.77	0.23	1.17857	0.23
ENSG00000185561	TLCD2	TLC domain containing 2 [Source:HGNC Symbol;Acc:HGNC:33522]	5884	0.247183	-2.01635	0.00542584	0.0401175	yes	down	61.93	52.66	42.86	46.84	79.48	47.51	82.01	7	0.29	0.17	0.29	0.38	0.47	0.32	0.5	0.07	0.345714	0.07
ENSG00000259658	AC027559.1	putative ubiquitin-conjugating enzyme E2Q2-like protein [Source:NCBI gene;Acc:100128108]	625	0.247171	-2.01642	0.00551534	0.0405977	yes	down	91.12	60.7	51.75	58.12	51.68	53.42	45.27	6.58	6.38	2.87	5.1	6.6	3.98	5.03	3.4	1.29	4.76571	1.29
ENSG00000267104	TBC1D3P1-DHX40P1	TBC1D3P1-DHX40P1 readthrough, transcribed pseudogene [Source:HGNC Symbol;Acc:HGNC:42362]	1841	0.246978	-2.01755	5.12e-07	3.8e-05	yes	down	621.26	227.53	323.55	470.36	634.26	488.51	613.05	54.94	5.46	1.58	3.84	6.44	7.44	5.31	6.65	1.87	5.24571	1.87
ENSG00000141527	CARD14	caspase recruitment domain family member 14 [Source:HGNC Symbol;Acc:HGNC:16446]	4475	0.246915	-2.01792	0.00135774	0.0157695	yes	down	167.26	91.36	69.72	90.67	69.77	99.01	72.6	11.45	1.18	0.46	0.73	1.04	0.75	0.92	0.82	0.13	0.842857	0.13
ENSG00000140443	IGF1R	insulin like growth factor 1 receptor [Source:HGNC Symbol;Acc:HGNC:5465]	12235	0.24689	-2.01806	0.000652392	0.00944808	yes	down	8244.01	1730.01	1785.17	1673	3051	2061.79	3262.04	333	18.95	3.18	5.17	7.03	8.01	6.6	9.35	1.8	8.32714	1.8
ENSG00000095564	BTAF1	B-TFIID TATA-box binding protein associated factor 1 [Source:HGNC Symbol;Acc:HGNC:17307]	7249	0.246844	-2.01833	1.07e-05	0.000430032	yes	down	13841	3536	4567	4624	4924	5228	4786	657	54.23	9.52	25.2	29.9	23.86	28.37	23.72	5.08	27.8286	5.08
ENSG00000232774	AL355916.1	novel transcript	1655	0.246352	-2.02121	0.00341995	0.0296433	yes	down	773.19	355.1	468.46	249.16	298.29	277.2	240.64	45.42	14.17	4.6	12.35	7.63	6.64	7.05	5.55	1.75	8.28429	1.75
ENSG00000163738	MTHFD2L	methylenetetrahydrofolate dehydrogenase (NADP+ dependent) 2 like [Source:HGNC Symbol;Acc:HGNC:31865]	2354	0.246074	-2.02284	0.00622927	0.0440349	yes	down	3634.19	1907.47	2743.36	1176.78	1416.92	1224.61	1247.49	230.58	22.52	8.32	23.65	15.81	13.44	12.26	13.23	4.23	15.6043	4.23
ENSG00000230715	AC018638.2	novel pseudogene	403	0.245926	-2.0237	0.00239678	0.0235232	yes	down	318.07	87.69	80.26	74.81	132.23	115.8	90.46	13.7	46.68	8.73	15.8	13.45	16.66	17.05	11.81	5.26	18.5971	5.26
ENSG00000174514	MFSD4A	major facilitator superfamily domain containing 4A [Source:HGNC Symbol;Acc:HGNC:25433]	4058	0.245546	-2.02593	0.00229974	0.022949	yes	down	97.21	81.8	58.44	76.29	60.47	86.84	70.33	9	1.26	0.86	1.06	2.26	1.31	1.79	1.86	0.29	1.48571	0.29
ENSG00000267007	AC012615.2	novel transcript, antisense to REXO1	447	0.245106	-2.02852	0.00101508	0.0128992	yes	down	108.36	46.29	56.88	67.93	54.99	84.55	70.19	7.79	12.83	3.76	9.18	10.42	5.95	10.65	7.87	2.3	8.66571	2.3
ENSG00000146067	FAM193B	family with sequence similarity 193 member B [Source:HGNC Symbol;Acc:HGNC:25524]	2968	0.244838	-2.0301	3.78e-07	3.01e-05	yes	down	7348.97	3754.16	3198	3245.26	4177.28	3330.75	3551.93	471	112.29	42.56	68.2	93.1	90.34	87.12	82.45	15.22	82.2943	15.22
ENSG00000280135	AL096816.1	TEC	2920	0.244743	-2.03066	0.00056168	0.00852167	yes	down	1840	1059	667	656	738	735	645	105	17.84	7.27	9.35	10.9	8.93	10.15	8.1	2.11	10.3629	2.11
ENSG00000121310	ECHDC2	enoyl-CoA hydratase domain containing 2 [Source:HGNC Symbol;Acc:HGNC:23408]	1556	0.243756	-2.03649	0.00147412	0.0166465	yes	down	5624.28	3176.58	2307.39	1861.19	2054.08	1963.48	1725.91	311	63.64	29.81	40.23	42.13	36.26	38.61	29.51	13.17	40.0271	13.17
ENSG00000135473	PAN2	poly(A) specific ribonuclease subunit PAN2 [Source:HGNC Symbol;Acc:HGNC:20074]	4592	0.243626	-2.03726	1.31e-08	2.02e-06	yes	down	5183.17	1948.44	1815.91	2248.89	2433.46	2444.84	2146.91	290.83	76.26	18.96	38.16	49.25	38.09	44.48	32.97	6.91	42.5957	6.91
ENSG00000161010	MRNIP	MRN complex interacting protein [Source:HGNC Symbol;Acc:HGNC:30817]	1168	0.2432	-2.03978	0.00047737	0.00762548	yes	down	6462.91	2710.07	2214.64	2133.86	2060.54	2221.28	1808.03	315.93	49.96	15.24	22.03	34.95	22.17	29.56	18.62	8.22	27.5043	8.22
ENSG00000213742	ZNF337-AS1	ZNF337 antisense RNA 1 [Source:HGNC Symbol;Acc:HGNC:40759]	4666	0.242475	-2.04409	0.000206203	0.00410948	yes	down	154.77	104.7	75.93	142.66	117.98	153.67	100.29	13.63	1.63	0.78	1.44	2.58	1.94	2.67	1.61	0.74	1.80714	0.74
ENSG00000283900	TPTEP2-CSNK1E	TPTEP2-CSNK1E readthrough [Source:HGNC Symbol;Acc:HGNC:53829]	1770	0.242118	-2.04622	7.15e-05	0.00187066	yes	down	263.12	102.86	143.66	204.9	138.92	259.08	253.78	21.87	9.3	2.44	7.82	10.04	6.8	9.72	11.16	1.68	8.18286	1.68
ENSG00000286190	AC055839.2	uncharacterized LOC728392 [Source:NCBI gene;Acc:728392]	1627	0.24186	-2.04775	0.000345249	0.00603274	yes	down	1346.6	704.89	518.37	501.22	454.89	553.49	519.92	74.79	25.12	9.29	13.92	15.6	10.28	14.3	12.19	2.93	14.3857	2.93
ENSG00000271270	TMCC1-AS1	TMCC1 antisense RNA 1 (head to head) [Source:HGNC Symbol;Acc:HGNC:49060]	4472	0.241828	-2.04795	0.00329533	0.0289728	yes	down	172.28	85.29	102.1	52.14	78.01	102.86	79.02	11	1.28	0.5	1.3	1.17	0.74	1.21	0.73	0.4	0.99	0.4
ENSG00000179698	WDR97	WD repeat domain 97 [Source:HGNC Symbol;Acc:HGNC:26959]	6916	0.241636	-2.04909	0.00360213	0.0307117	yes	down	187.44	111.44	97.62	72.96	86.09	107.04	64.16	12	1.29	0.47	0.89	0.83	0.63	0.95	0.51	0.14	0.795714	0.14
ENSG00000257270	AL928654.2	novel transcript, antisense to MTA1	445	0.241375	-2.05065	0.000826428	0.0112969	yes	down	96.26	72.68	79.74	69.52	79.47	111.6	92.24	10.49	11.5	5.95	12.98	10.74	8.65	14.15	10.41	3.13	10.6257	3.13
ENSG00000259660	DNM1P47	dynamin 1 pseudogene 47 [Source:HGNC Symbol;Acc:HGNC:35200]	15043	0.239006	-2.06488	8.83e-05	0.00222935	yes	down	422.43	203	295.97	260.98	212.99	451.82	248.55	34	0.8	0.27	0.82	0.87	0.52	1.26	0.64	0.13	0.74	0.13
ENSG00000270012	AC232271.1	novel transcript	2715	0.238807	-2.06608	0.000761567	0.0106263	yes	down	162	89	55	183	162	191	171	16	1.7	0.66	0.83	3.28	2.12	2.85	2.32	0.35	1.96571	0.35
ENSG00000258782	AL121694.1	novel transcript	671	0.238743	-2.06647	1.11e-06	6.97e-05	yes	down	581.47	304.53	235.78	523.35	441.74	635.49	427.75	50.34	6.48	2.39	3.86	9.91	6.09	10.43	6.1	1.19	6.46571	1.19
ENSG00000274425	AC114271.1	novel transcript, antisense to ICAM3	2813	0.238322	-2.06902	0.000260071	0.00486664	yes	down	129.89	57.62	44.68	88.42	101.99	98.49	116.67	9.58	1.31	0.41	0.65	1.53	1.28	1.41	1.52	0.2	1.15857	0.2
ENSG00000268030	AC005253.1	novel transcript, antisense to KXD1	2001	0.237732	-2.07259	0.00029174	0.00529295	yes	down	775.12	193.37	232.03	196.87	262.76	269.69	253.89	32.5	11.41	2.01	4.93	4.89	4.75	5.57	4.76	1	5.47429	1
ENSG00000253106	AC090198.1	novel transcript, antisense to TATDN1	2355	0.237598	-2.0734	0.000866653	0.0116676	yes	down	111.16	54.29	92.24	74.68	71.96	109.7	105.49	10.13	1.36	0.47	1.63	1.56	1.09	1.9	1.66	0.26	1.38143	0.26
ENSG00000214029	ZNF891	zinc finger protein 891 [Source:HGNC Symbol;Acc:HGNC:38709]	2054	0.237235	-2.07561	1.3e-10	3.57e-08	yes	down	884.23	441.86	412.58	497.79	522.82	562.98	510.69	60.97	1.58	0.54	1.13	1.86	1.27	1.67	1.71	0.21	1.39429	0.21
ENSG00000271913	AL035530.2	novel transcript, antisense to TAGAP	3895	0.236973	-2.07721	0.0028703	0.0264636	yes	down	3576.45	673.65	845.7	606.82	805.45	776.93	1130.69	123.19	36.05	4.58	11.69	13.62	13.32	13.91	18.96	2.74	16.0186	2.74
ENSG00000233806	LINC01237	long intergenic non-protein coding RNA 1237 [Source:HGNC Symbol;Acc:HGNC:49793]	843	0.236941	-2.0774	0.000348266	0.0060702	yes	down	1911.19	1173.5	637.35	745.34	767.02	842.62	715.84	108.9	29.37	11.79	13.85	18.22	13.76	17.61	13.22	3.54	16.8314	3.54
ENSG00000277476	AC005332.5	novel transcript	2735	0.23667	-2.07905	0.00318446	0.0283568	yes	down	1208.66	499.56	508	413.15	328.48	440.85	254.77	57.8	12.58	3.68	7.64	7.35	4.26	6.52	3.43	1.25	6.49429	1.25
ENSG00000188026	RILPL1	Rab interacting lysosomal protein like 1 [Source:HGNC Symbol;Acc:HGNC:26814]	3933	0.236175	-2.08207	0.00174036	0.0187104	yes	down	382.35	275.04	232.94	122	236.73	167.72	228.17	26.67	6.13	2.03	3.5	2.67	3.77	3.23	4.48	0.39	3.68714	0.39
ENSG00000196123	KIAA0895L	KIAA0895 like [Source:HGNC Symbol;Acc:HGNC:34408]	3386	0.236102	-2.08252	2.02e-05	0.000713155	yes	down	587	157.99	259.59	229	258.85	258.04	260.46	31	8.27	1.56	4.77	4.07	4.1	4.67	4.07	0.7	4.50143	0.7
ENSG00000254870	ATP6V1G2-DDX39B	ATP6V1G2-DDX39B readthrough (NMD candidate) [Source:HGNC Symbol;Acc:HGNC:41999]	2039	0.235484	-2.0863	7.68e-08	8.65e-06	yes	down	13827.4	6182.47	6283.02	6745.15	6376.64	7236.83	5920.63	830.18	79.4	24.85	52.98	76.64	52.99	71.13	54.58	9.68	58.9386	9.68
ENSG00000131263	RLIM	ring finger protein, LIM domain interacting [Source:HGNC Symbol;Acc:HGNC:13429]	10565	0.235138	-2.08842	0.00101742	0.0129088	yes	down	7107.61	3025.31	3339.81	1719.5	2412.88	2276	2580.12	355.31	18.69	2.97	9.11	8.82	9.83	10.27	11.34	2.36	10.1471	2.36
ENSG00000103888	CEMIP	cell migration inducing hyaluronidase 1 [Source:HGNC Symbol;Acc:HGNC:29213]	7353	0.234977	-2.08941	0.000106206	0.0025684	yes	down	150	66	106	104	115	117	98	12	2.28	0.89	2.53	2.99	2.45	2.88	2.51	1.1	2.36143	1.1
ENSG00000168970	JMJD7-PLA2G4B	JMJD7-PLA2G4B readthrough [Source:HGNC Symbol;Acc:HGNC:34449]	3331	0.234825	-2.09034	0.00044009	0.00722371	yes	down	4374.35	2430.57	1629.79	1818.39	1533.25	1801.99	1359.26	238.34	21.34	7.78	10.25	15.51	9.59	12.87	9.06	2.78	12.3429	2.78
ENSG00000108848	LUC7L3	LUC7 like 3 pre-mRNA splicing factor [Source:HGNC Symbol;Acc:HGNC:24309]	2284	0.234823	-2.09035	5.43e-09	1.02e-06	yes	down	12891	9866.09	6873.08	9780	9660	9966	9782	1112	129.9	79.51	112.54	217.66	191.2	200.33	203.45	40.55	162.084	40.55
ENSG00000108515	ENO3	enolase 3 [Source:HGNC Symbol;Acc:HGNC:3354]	1521	0.234528	-2.09217	8.19e-07	5.44e-05	yes	down	448.79	278	197.01	299.91	273.73	316.02	265.06	33	27.05	8.27	12.69	26.55	16.96	20.46	17.61	4.89	18.5129	4.89
ENSG00000205583	STAG3L1	stromal antigen 3-like 1 (pseudogene) [Source:HGNC Symbol;Acc:HGNC:33852]	1192	0.233768	-2.09685	0.000177796	0.00371003	yes	down	2426.52	2278.12	1691.01	1449.34	1697.96	1455.28	1527.65	207.54	22.06	8.91	14.45	22.12	18.4	17.56	17	5.59	17.2143	5.59
ENSG00000231551	AC245100.4	phosphodiesterase 4D interacting protein (PDE4DIP) pseudogene	1555	0.233663	-2.0975	0.00106685	0.0132706	yes	down	324.84	130.81	175	126.51	147.02	133.85	104.48	18	7.67	2.18	5.97	5.05	4.13	4.41	3.02	0.91	4.63286	0.91
ENSG00000287691	AL031602.2	novel transcript, antisense to RNF19B	575	0.233632	-2.09769	0.00201393	0.020821	yes	down	760.25	96.6	150.26	239.68	366.19	207.07	283.81	30	26.5	1.5	7.13	6.53	6.37	4.15	5.54	0.81	8.24571	0.81
ENSG00000099840	IZUMO4	IZUMO family member 4 [Source:HGNC Symbol;Acc:HGNC:26950]	1021	0.233488	-2.09858	0.00273908	0.0256624	yes	down	314.99	143	80	126.42	118	110.11	84	15	10.28	3.19	3.12	7.12	4.24	5.02	3.2	1.53	5.16714	1.53
ENSG00000276248	AL442125.1	novel transcript, sense intronic to TMCO3	3362	0.233381	-2.09924	0.0035488	0.0303439	yes	down	80.95	50.41	58.88	33.57	77.46	61.47	79.9	7.01	0.67	0.3	0.71	0.48	0.81	0.73	0.87	0.12	0.652857	0.12
ENSG00000274114	ALOX15P1	arachidonate 15-lipoxygenase pseudogene 1 [Source:HGNC Symbol;Acc:HGNC:13742]	2493	0.233291	-2.0998	0.00118454	0.0143982	yes	down	98.95	68.84	42.77	120.44	93.74	114.53	96.28	10	2.88	1.23	1.96	4.96	3.18	3.91	3.32	1.04	3.06286	1.04
ENSG00000080947	CROCCP3	CROCC pseudogene 3 [Source:HGNC Symbol;Acc:HGNC:29405]	5368	0.232174	-2.10672	3.15e-07	2.62e-05	yes	down	1427.95	801.64	735.41	779.79	749.88	861.13	718.23	95.53	10.67	3.58	7.47	7.73	6.53	7.72	5.8	8.05	7.07143	8.05
ENSG00000259162	AL355075.5	solute carrier family 12 (sodium/chloride transporters), member 3 (SLC12A3) pseudogene	890	0.231787	-2.10913	0.000831618	0.0113369	yes	down	349.87	99.35	222.33	140.03	147.34	195.1	137.68	20.22	3.76	0.76	3.45	2.62	2.03	3.28	1.98	0.45	2.55429	0.45
ENSG00000157800	SLC37A3	solute carrier family 37 member 3 [Source:HGNC Symbol;Acc:HGNC:20651]	3330	0.231529	-2.11073	0.0015733	0.0174687	yes	down	1748.44	550.2	474.25	703.53	2006.84	841.07	2041.86	123	22.91	6.74	11.26	16.72	33.77	15.55	32.7	3.46	19.95	3.46
ENSG00000217702	AC073263.1	novel transcript, antisense to BOLA3	924	0.2312	-2.11279	0.00715804	0.048181	yes	down	87	63	34	41	66	53	39	6	2.59	1.21	1.47	1.99	2.21	2.08	1.58	0.36	1.87571	0.36
ENSG00000258472	AC005726.1	novel protein	1033	0.230899	-2.11466	0.00133867	0.0156336	yes	down	614.52	315.29	329.2	205.62	245.22	221.08	219.8	34.15	8.58	3.11	6.63	4.85	4.2	4.56	3.91	0.99	5.12	0.99
ENSG00000257800	FNBP1P1	formin binding protein 1 pseudogene 1 [Source:HGNC Symbol;Acc:HGNC:44528]	1994	0.230642	-2.11628	0.00482084	0.0371929	yes	down	109	123	65.01	78	78.25	67	91.89	10	1.61	1.29	1.39	1.95	1.42	1.39	1.73	0.31	1.54	0.31
ENSG00000267002	AC060780.1	novel transcript	6025	0.23045	-2.11747	3.18e-05	0.00100433	yes	down	1251.02	388.74	427.76	384.4	420.57	479.98	463.16	56.68	10.49	3.33	6.96	5.87	4.77	6.68	5.63	0.82	6.24714	0.82
ENSG00000261408	TEN1-CDK3	TEN1-CDK3 readthrough (NMD candidate) [Source:HGNC Symbol;Acc:HGNC:44420]	2259	0.230113	-2.11958	0.000117905	0.00276002	yes	down	661.39	239.19	256.61	206.15	260.23	272.74	219.62	32.24	5.91	1.54	3.37	3.09	2.92	3.4	2.51	0.56	3.24857	0.56
ENSG00000185245	GP1BA	glycoprotein Ib platelet subunit alpha [Source:HGNC Symbol;Acc:HGNC:4439]	2514	0.230045	-2.12001	0.00322717	0.0286149	yes	down	709	157	426	232.96	226	259	213	34	8.25	1.35	7.2	4.71	3.3	4.25	3.25	0.87	4.61571	0.87
ENSG00000235316	DUSP8P5	dual specificity phosphatase 8 pseudogene 5 [Source:HGNC Symbol;Acc:HGNC:45003]	1815	0.229745	-2.1219	8.27e-05	0.00211044	yes	down	187	86	113	120	118	115	98	13	3.08	1	2.68	3.31	2.37	2.64	2.04	0.45	2.44571	0.45
ENSG00000147437	GNRH1	gonadotropin releasing hormone 1 [Source:HGNC Symbol;Acc:HGNC:4419]	502	0.229544	-2.12316	0.000175633	0.00367596	yes	down	207	72	55	97	106	101	102	11	4.61	1.39	2.01	3.68	2.31	3.63	2.38	1.21	2.85857	1.21
ENSG00000004838	ZMYND10	zinc finger MYND-type containing 10 [Source:HGNC Symbol;Acc:HGNC:19412]	1774	0.228731	-2.12827	0.00581473	0.0421027	yes	down	77	76	33	43	86	74	59	7	2.19	1.38	1.18	1.22	3.28	2.29	1.42	0.33	1.85143	0.33
ENSG00000227097	RPS28P7	ribosomal protein S28 pseudogene 7 [Source:HGNC Symbol;Acc:HGNC:35787]	210	0.228682	-2.12859	0.00709605	0.0479008	yes	down	1005.5	815.28	498.36	2278.12	2647.65	2904.43	2296.58	188.3	978.89	487.27	570.44	1653.73	1195.5	1646.44	1069.67	1054.12	1085.99	1054.12
ENSG00000250312	ZNF718	zinc finger protein 718 [Source:HGNC Symbol;Acc:HGNC:26889]	3647	0.228306	-2.13096	1.08e-10	3.04e-08	yes	down	1680.37	1164.49	908.59	1109.88	1638.15	1443.26	1700.39	149	8.95	3.16	7.58	10.39	9.93	11.48	11.09	2.23	8.94	2.23
ENSG00000224660	SH3BP5-AS1	SH3BP5 antisense RNA 1 [Source:HGNC Symbol;Acc:HGNC:44501]	5570	0.22783	-2.13397	0.00016791	0.00357169	yes	down	2652.11	1271.59	669.17	974.02	890.7	1126.54	873.74	126.85	18.27	6.47	7.64	12.54	9.45	12.52	8.44	2.12	10.7614	2.12
ENSG00000181409	AATK	apoptosis associated tyrosine kinase [Source:HGNC Symbol;Acc:HGNC:21]	5461	0.227788	-2.13424	0.00617087	0.0437848	yes	down	2945.18	219.05	553.72	904.64	1511.19	892.51	1649.86	118.51	14.65	0.79	4.55	11.64	15.34	9.75	17.44	1.05	10.5943	1.05
ENSG00000262155	LINC02175	long intergenic non-protein coding RNA 2175 [Source:HGNC Symbol;Acc:HGNC:27550]	2335	0.227184	-2.13806	1.3e-05	0.000504669	yes	down	198.13	82	82.99	134.9	124.99	126.02	114.4	13	4.18	1.23	2.29	4.88	3.17	3.98	3.06	0.64	3.25571	0.64
ENSG00000215837	SDHAP2	succinate dehydrogenase complex flavoprotein subunit A pseudogene 2 [Source:HGNC Symbol;Acc:HGNC:27408]	2001	0.227076	-2.13875	0.000966015	0.0124923	yes	down	1534.84	1152.38	721.69	633.73	619.78	864.24	548.3	96	8.61	4.53	5.9	9.58	4.79	10.76	3.36	1.41	6.79	1.41
ENSG00000171817	ZNF540	zinc finger protein 540 [Source:HGNC Symbol;Acc:HGNC:25331]	3191	0.226389	-2.14312	0.00242231	0.0236104	yes	down	135.07	120	65	214.21	200.45	294.99	223	19	1.27	0.77	1.24	5.59	3.71	5.75	3.17	0.35	3.07143	0.35
ENSG00000188315	C3orf62	chromosome 3 open reading frame 62 [Source:HGNC Symbol;Acc:HGNC:24771]	3748	0.226027	-2.14543	0.00509332	0.0386092	yes	down	477.55	123.5	139.7	389.42	719.11	346.19	722.48	41.52	5.45	0.71	1.86	9.39	10.05	5.98	11.61	1.97	6.43571	1.97
ENSG00000280077	AL353763.2	TEC	1903	0.225897	-2.14626	0.000234243	0.00449295	yes	down	328.6	271.26	156.66	172.92	176.97	206.39	222.12	23.83	5.12	2.99	3.52	4.54	3.37	4.5	4.39	0.78	4.06143	0.78
ENSG00000121454	LHX4	LIM homeobox 4 [Source:HGNC Symbol;Acc:HGNC:21734]	5844	0.225864	-2.14648	0.000781101	0.0108335	yes	down	431.51	114.29	169.22	149.86	139.67	172.74	116.53	19.45	2.1	0.41	1.14	1.21	0.82	1.16	0.77	0.19	1.08714	0.19
ENSG00000154265	ABCA5	ATP binding cassette subfamily A member 5 [Source:HGNC Symbol;Acc:HGNC:35]	6525	0.225419	-2.14932	0.00405618	0.0329008	yes	down	3161.18	1534	1543.27	937.06	833.05	1047.46	735.99	151	21.57	9.05	15.78	13.2	9.29	11.54	7.84	1.85	12.61	1.85
ENSG00000091592	NLRP1	NLR family pyrin domain containing 1 [Source:HGNC Symbol;Acc:HGNC:14374]	5610	0.224024	-2.15827	2.53e-07	2.18e-05	yes	down	33408	10094.6	10441.6	10677.3	15738.8	11719.5	14178.2	1531.27	173.79	36.55	79.28	95.71	111.7	86.72	102.75	16.13	98.0714	16.13
ENSG00000259305	ZHX1-C8orf76	ZHX1-C8orf76 readthrough [Source:HGNC Symbol;Acc:HGNC:42975]	1257	0.22379	-2.15978	0.00490623	0.0376289	yes	down	179.25	40.06	77.63	64.19	74.94	51.03	62.52	7.87	4.63	0.72	2.93	2.66	2.25	1.76	1.95	0.42	2.41429	0.42
ENSG00000286010	AC108925.1	novel transcript	4601	0.222481	-2.16825	4.65e-07	3.51e-05	yes	down	249.05	126	111.47	198.19	209.8	244.87	213.96	20	1.49	0.53	0.96	2.05	1.58	2.11	1.68	0.25	1.48571	0.25
ENSG00000174885	NLRP6	NLR family pyrin domain containing 6 [Source:HGNC Symbol;Acc:HGNC:22944]	2679	0.222406	-2.16873	0.00356762	0.0304424	yes	down	585	128	107	391	644	343	596	39	6.83	1.02	1.79	7.32	8.75	5.16	8.57	0.82	5.63429	0.82
ENSG00000175787	ZNF169	zinc finger protein 169 [Source:HGNC Symbol;Acc:HGNC:12957]	2374	0.22231	-2.16936	1.66e-12	9.88e-10	yes	down	902.4	475.17	363.94	599.15	601.88	636.01	600.45	62	9.51	2.76	4.54	10.51	7.12	9.82	7.9	0.97	7.45143	0.97
ENSG00000269352	PTOV1-AS2	PTOV1 antisense RNA 2 [Source:HGNC Symbol;Acc:HGNC:51284]	719	0.221673	-2.1735	0.00074804	0.0105149	yes	down	1478.04	591.61	528.39	380.62	446.42	577.02	374.45	64.18	41.04	13.13	25.28	20.75	15.55	23.78	11.86	3.92	21.6271	3.92
ENSG00000284431	AL022238.4	novel protein	4563	0.221625	-2.17381	1.65e-08	2.51e-06	yes	down	1805.86	1219.68	989.9	1320.98	1296.99	1433.5	1016.1	138.28	18.87	8.87	14.4	22.48	18.61	21.7	12.49	3.57	16.7743	3.57
ENSG00000250506	CDK3	cyclin dependent kinase 3 [Source:HGNC Symbol;Acc:HGNC:1772]	1570	0.219971	-2.18461	9.17e-08	9.9e-06	yes	down	368.83	155.23	124.9	203.26	216.32	248.91	206.3	22.27	7.5	2.34	3.46	6.52	5.13	6.63	5.18	0.91	5.25143	0.91
ENSG00000064607	SUGP2	SURP and G-patch domain containing 2 [Source:HGNC Symbol;Acc:HGNC:18641]	4752	0.219741	-2.18613	4.63e-06	0.000222559	yes	down	14272.7	4345.68	4993.47	4931.53	5211.78	5375.57	4458.3	622	101.58	25.09	53.93	59.36	48.66	55.83	42.3	11.63	55.25	11.63
ENSG00000166405	RIC3	RIC3 acetylcholine receptor chaperone [Source:HGNC Symbol;Acc:HGNC:30338]	5788	0.219582	-2.18717	0.000706347	0.0100509	yes	down	1923.68	1214.32	715.7	792.16	709.63	767.48	595.76	100.55	14.93	6.27	7.72	10.13	6.6	8.52	5.64	1.33	8.54429	1.33
ENSG00000279145	AC011912.1	TEC	5362	0.219313	-2.18894	0.0070873	0.0478904	yes	down	86	61	54	55	34	53.97	50	6	0.44	0.22	0.4	0.49	0.22	0.4	0.33	0.06	0.357143	0.06
ENSG00000174353	STAG3L3	stromal antigen 3-like 3 (pseudogene) [Source:HGNC Symbol;Acc:HGNC:33845]	2137	0.21915	-2.19001	3.78e-05	0.0011439	yes	down	4551.87	3272.45	2971.62	2718.25	2393.36	3032.66	2046.72	322.23	46.45	15.13	34.47	34.83	22.41	31.13	19.78	5.32	29.1714	5.32
ENSG00000189144	ZNF573	zinc finger protein 573 [Source:HGNC Symbol;Acc:HGNC:26420]	2257	0.218795	-2.19235	0.000168767	0.00357963	yes	down	192	136	75	148	112.75	161.01	118	14	6.37	2.52	1.52	5.07	3.87	4.56	3.17	0.68	3.86857	0.68
ENSG00000229619	MBNL1-AS1	MBNL1 antisense RNA 1 [Source:HGNC Symbol;Acc:HGNC:44584]	6585	0.218711	-2.1929	0.00687971	0.0469992	yes	down	580.01	163.06	356.47	195.3	169.26	168.41	128.9	25.96	3.26	0.58	2.87	2.1	1.33	1.38	1.07	0.38	1.79857	0.38
ENSG00000236682	MAP3K2-DT	MAP3K2 divergent transcript [Source:HGNC Symbol;Acc:HGNC:54088]	2690	0.218459	-2.19457	0.000984793	0.012641	yes	down	137	40.54	52.48	57.5	57.1	78.38	69.08	7	5.09	0.79	2.51	2.3	4.32	3.4	5.29	1.68	3.38571	1.68
ENSG00000269439	AC010618.3	novel transcript	1139	0.218318	-2.19549	0.00156562	0.0174157	yes	down	92.57	61.2	64.83	54.16	59.21	58.9	75.76	6.69	5.03	2.4	4.7	5.03	4.06	4.42	5.54	1	4.45429	1
ENSG00000186715	MST1L	macrophage stimulating 1 like [Source:HGNC Symbol;Acc:HGNC:7390]	3995	0.218091	-2.197	0.00146377	0.0165656	yes	down	82.91	54.88	32.6	58.67	74.84	76.26	100.32	7	3.48	1.43	2.02	4.27	2.16	3.8	2.54	1.16	2.81429	1.16
ENSG00000255240	AP001636.3	novel transcript	3360	0.218032	-2.19739	0.00103615	0.0130177	yes	down	138.36	36	70	86.19	65	90.69	71	8	1.98	0.28	2.02	1.74	1.65	1.9	1.74	0.37	1.61571	0.37
ENSG00000183397	C19orf71	chromosome 19 open reading frame 71 [Source:HGNC Symbol;Acc:HGNC:34496]	674	0.217363	-2.20182	0.000155908	0.00338549	yes	down	751.37	417.83	265.97	325.93	309.52	336.41	253.73	38.52	15.29	6.06	7.73	11.2	7.76	9.71	6.7	1.56	9.20714	1.56
ENSG00000096093	EFHC1	EF-hand domain containing 1 [Source:HGNC Symbol;Acc:HGNC:16406]	3829	0.217183	-2.20302	9.37e-05	0.00234536	yes	down	986.21	246.98	310.08	313.96	343.29	321.93	285.28	39	11.91	1.7	4.58	7.21	4.82	4.01	4.75	1.29	5.56857	1.29
ENSG00000179532	DNHD1	dynein heavy chain domain 1 [Source:HGNC Symbol;Acc:HGNC:26532]	14862	0.21596	-2.21116	0.00051035	0.00802319	yes	down	5092.37	2121.99	2013.68	1517.14	1573.95	1740.23	1280.32	221	28.38	9.4	17.74	15.37	13.84	15.01	9.56	3.42	15.6143	3.42
ENSG00000283787	PRR33	proline rich 33 [Source:HGNC Symbol;Acc:HGNC:35118]	3319	0.215644	-2.21327	1.03e-09	2.47e-07	yes	down	1895.79	568.34	602.34	677.41	942.62	990.89	1039.54	93.1	16.01	3.4	7.36	9.84	9.98	11.96	11.42	1.62	9.99571	1.62
ENSG00000214331	AC009053.1	pyruvate dehydrogenase phosphatase regulatory subunit (PDPR) pseudogene	2355	0.215106	-2.21688	0.00019763	0.00400759	yes	down	2511.12	736.66	1288.66	796.3	896.39	872.53	813.79	112.8	13.53	2.89	8.08	8.83	7.36	8.16	7.01	2.04	7.98	2.04
ENSG00000243970	PPIEL	peptidylprolyl isomerase E like pseudogene [Source:HGNC Symbol;Acc:HGNC:33195]	2757	0.214937	-2.21801	3.69e-05	0.00112178	yes	down	724.48	429	304.08	270.48	480.34	288.23	399.3	42	18.19	9.23	10.84	12.56	14.56	9.85	11.37	2.74	12.3714	2.74
ENSG00000261067	AC109460.3	novel transcript	5296	0.214912	-2.21818	0.000586647	0.00877907	yes	down	2332.26	1160.76	979.31	761.8	732.21	842.55	681.86	109.26	26.11	10.94	16.41	16.84	13.31	17.25	13.36	6.23	16.3171	6.23
ENSG00000184206	GOLGA6L4	golgin A6 family like 4 [Source:HGNC Symbol;Acc:HGNC:27256]	4553	0.214364	-2.22187	0.00172594	0.0186034	yes	down	341.17	176.79	185.99	190.95	95.74	183.27	116.2	18.59	2.57	1.16	2.08	2.54	1.1	2.11	1.14	0.23	1.81429	0.23
ENSG00000214439	FAM185BP	family with sequence similarity 185 member B, pseudogene [Source:HGNC Symbol;Acc:HGNC:21813]	1194	0.213974	-2.22449	0.00350453	0.0300887	yes	down	85.98	34.69	25.02	55.94	53.36	43.13	58.45	5.07	2.53	0.73	1.08	2.63	1.79	1.69	2.05	0.31	1.78571	0.31
ENSG00000231365	WARS2-AS1	WARS2 antisense RNA 1 [Source:HGNC Symbol;Acc:HGNC:40612]	5847	0.212987	-2.23116	0.000250004	0.0047335	yes	down	1345.17	629.64	786.7	454.61	544.08	529.62	516.09	69.7	117.29	38.25	104.73	25.85	28.07	24.32	23.61	6.8	51.7314	6.8
ENSG00000269343	ZNF587B	zinc finger protein 587B [Source:HGNC Symbol;Acc:HGNC:37142]	2118	0.212453	-2.23479	7.23e-06	0.000315312	yes	down	1847.68	660.28	739.04	686.23	732.79	647.65	677.74	83.59	16.95	4.66	11.68	15.36	12.44	14.42	12.86	1.9	12.6243	1.9
ENSG00000251079	BMS1P2	BMS1 pseudogene 2 [Source:HGNC Symbol;Acc:HGNC:23650]	1858	0.211988	-2.23795	0.00395319	0.0324502	yes	down	125.76	47.38	77.99	46.68	90.98	48.06	55.33	6.98	2.04	0.54	1.83	1.28	1.78	1.07	1.12	0.23	1.38	0.23
ENSG00000241489	AC244197.3	novel protein	9159	0.211689	-2.23998	0.0010885	0.0134854	yes	down	43229.3	5804.51	13376.3	8500.5	15963.9	9096.47	15078.9	1455.9	187.31	20.74	85.24	83.2	120.21	77.72	108.18	15.15	97.5143	15.15
ENSG00000066923	STAG3	stromal antigen 3 [Source:HGNC Symbol;Acc:HGNC:11356]	4380	0.211604	-2.24056	7.79e-05	0.00200876	yes	down	3681.84	1494.92	1682.52	1409.04	1285.04	1491.03	1072.71	172.04	19.16	5.58	13	17.21	10.68	16.37	9.29	3.24	13.0414	3.24
ENSG00000182183	SHISAL2A	shisa like 2A [Source:HGNC Symbol;Acc:HGNC:28757]	924	0.210767	-2.24628	1.41e-05	0.000537912	yes	down	3983.97	3256.75	1852.45	2753.22	2225.26	2660.78	2039.35	275.38	13.36	8.01	10.42	18.51	12.27	16.77	10.74	6.13	12.8686	6.13
ENSG00000225528	Z82206.1	novel protein similar to translation machinery associated 7 homolog (S. cerevisiae) TMA7	1322	0.21049	-2.24818	0.00537961	0.0399086	yes	down	207	106	139	63.01	82.05	75.04	83.13	11	4.94	1.78	4.76	2.47	2.33	2.44	2.45	0.56	3.02429	0.56
ENSG00000188596	CFAP54	cilia and flagella associated protein 54 [Source:HGNC Symbol;Acc:HGNC:26456]	9776	0.210273	-2.24967	0.000160394	0.00344698	yes	down	223.45	87.3	112.09	115.05	127.1	103.86	86.05	11.51	2.61	0.63	1.7	1.98	1.83	1.48	1.22	0.22	1.63571	0.22
ENSG00000186409	CCDC30	coiled-coil domain containing 30 [Source:HGNC Symbol;Acc:HGNC:26103]	6518	0.210235	-2.24993	7.37e-06	0.000320531	yes	down	293.81	146.84	172.47	146.18	173.27	174.15	158.41	18	4.07	1.19	3.19	2.54	2.81	3.16	2.58	0.52	2.79143	0.52
ENSG00000273167	AL359736.1	novel transcript	4157	0.210099	-2.25086	0.000251952	0.00476067	yes	down	12367.7	3345.27	4322.74	2969.78	3830.44	3172.46	3432.45	452.77	39.84	7.98	19.93	16.68	15.57	14.75	14.77	3.3	18.5029	3.3
ENSG00000177943	MAMDC4	MAM domain containing 4 [Source:HGNC Symbol;Acc:HGNC:24083]	3895	0.209705	-2.25357	0.00479905	0.0370797	yes	down	525	182	212	147	112	143	118	20	5.48	1.45	2.48	1.96	1.03	1.53	1.37	0.32	2.18571	0.32
ENSG00000233355	CHRM3-AS2	CHRM3 antisense RNA 2 [Source:HGNC Symbol;Acc:HGNC:43725]	5593	0.209692	-2.25366	2.39e-05	0.000803111	yes	down	2590.25	2233	832	1819	1688	1869	1696	183	35.79	22.38	17.07	40.79	26.84	32.92	27.18	5.88	28.9957	5.88
ENSG00000233695	GAS6-AS1	GAS6 antisense RNA 1 [Source:HGNC Symbol;Acc:HGNC:39826]	7169	0.208168	-2.26418	0.000375464	0.00645473	yes	down	732	459	314	239	647.43	245.97	498.46	44	2.75	1.22	1.71	1.57	3.1	1.34	2.48	0.47	2.02429	0.47
ENSG00000042832	TG	thyroglobulin [Source:HGNC Symbol;Acc:HGNC:11764]	8455	0.207949	-2.2657	0.00366751	0.0309776	yes	down	123	63	27	54	57	57	58	6	1.03	0.32	0.51	1.2	0.4	0.5	0.84	0.28	0.685714	0.28
ENSG00000287265	AL365272.1	novel transcript, antisense to DUSP22	3484	0.207785	-2.26684	9.96e-09	1.65e-06	yes	down	992.14	499.74	378.89	590.74	507.68	654.46	484.29	57	3.41	1.38	1.85	3.75	2.43	3.36	2.36	0.44	2.64857	0.44
ENSG00000272909	AL122035.2	novel transcript, antisense to MTHFD1	1870	0.206862	-2.27326	4.3e-05	0.00126282	yes	down	168.94	89.53	68.93	89.61	110.23	96.91	98.93	10.45	2.69	1.01	1.58	2.4	2.14	2.15	1.99	0.35	1.99429	0.35
ENSG00000232940	HCG25	HLA complex group 25 [Source:HGNC Symbol;Acc:HGNC:20196]	3121	0.206836	-2.27344	4.52e-06	0.000218134	yes	down	225.88	164.74	130.5	169.04	162.51	171.66	171.62	16.88	14.9	4.57	6.44	16.81	12.24	13.97	12.7	2.44	11.6614	2.44
ENSG00000204778	CBWD4P	COBW domain containing 4 pseudogene [Source:HGNC Symbol;Acc:HGNC:18520]	655	0.206759	-2.27398	0.00363475	0.0308601	yes	down	91.12	81.94	46.05	54.93	106.65	58.1	52.59	6.86	3.8	2.78	2.83	4.04	5.35	4.08	3.21	0.57	3.72714	0.57
ENSG00000185532	PRKG1	protein kinase cGMP-dependent 1 [Source:HGNC Symbol;Acc:HGNC:9414]	6615	0.206038	-2.27902	0.00366011	0.0309277	yes	down	157.22	46	77	49.99	51.03	81.06	54	6.99	3.11	0.69	1.95	1.73	1.27	2.31	1.38	0.18	1.77714	0.18
ENSG00000223546	LINC00630	long intergenic non-protein coding RNA 630 [Source:HGNC Symbol;Acc:HGNC:44263]	3695	0.206037	-2.27902	0.00629397	0.0442986	yes	down	801.49	440.82	555.42	232.6	240.85	260.58	225.29	39.98	11.83	3.8	10.16	5.71	4.59	5.88	4.76	1.09	6.67571	1.09
ENSG00000271862	AC104118.1	novel transcript	1589	0.205595	-2.28212	0.000256455	0.00482061	yes	down	115	40	49	69	92	77	76	7	2.21	0.54	1.35	2.2	2.13	2.04	1.83	0.28	1.75714	0.28
ENSG00000285103	AL451123.1	novel transcript	8600	0.2055	-2.28279	0.00734241	0.0490576	yes	down	192.56	39.89	80.97	217.14	275.42	289.3	348.41	19.18	0.73	0.1	0.48	1.3	1.32	1.41	1.57	0.39	0.987143	0.39
ENSG00000286488	AC103858.3	novel transcript, antisense to STARD5	2276	0.205382	-2.28362	0.00030315	0.00544781	yes	down	377.91	89.53	93.53	108.01	148.94	115	147.37	14	4.97	0.83	1.77	2.4	2.41	2.11	2.48	0.38	2.42429	0.38
ENSG00000196074	SYCP2	synaptonemal complex protein 2 [Source:HGNC Symbol;Acc:HGNC:11490]	5479	0.205336	-2.28394	2.63e-07	2.26e-05	yes	down	418	183	142	187	278	210	289	23	2.99	1.27	1.76	2.83	2.91	2.69	2.89	0.26	2.47714	0.26
ENSG00000160229	ZNF66	zinc finger protein 66 [Source:HGNC Symbol;Acc:HGNC:13135]	4539	0.205104	-2.28557	0.000530449	0.00818758	yes	down	999.31	345.5	480.42	284.19	350.67	271.71	339.93	41.7	6.96	1.56	4.28	3.83	3.06	2.75	3.12	0.72	3.65143	0.72
ENSG00000100068	LRP5L	LDL receptor related protein 5 like [Source:HGNC Symbol;Acc:HGNC:25323]	3602	0.205056	-2.28591	3.47e-06	0.000177215	yes	down	562	244	240	336	251	339	218	30	6.56	2.44	4.61	8.78	4.7	7.14	3.85	1.44	5.44	1.44
ENSG00000272501	AL662844.4	novel transcript, antisense to HCG27	2838	0.205015	-2.2862	2.48e-10	6.46e-08	yes	down	2101.53	866.87	690.91	869.45	1410.73	989.63	1285.91	110.02	22.26	6.21	10.75	15.06	19.07	14.22	17.86	2.55	15.0614	2.55
ENSG00000163864	NMNAT3	nicotinamide nucleotide adenylyltransferase 3 [Source:HGNC Symbol;Acc:HGNC:20989]	2268	0.204808	-2.28766	0.00691718	0.0471477	yes	down	3376.57	1721.03	2477.79	891.93	1010.36	931.72	940	164.32	14.52	5.12	14.99	8.05	6.08	6.47	6.01	2.12	8.74857	2.12
ENSG00000241058	NSUN6	NOP2/Sun RNA methyltransferase 6 [Source:HGNC Symbol;Acc:HGNC:23529]	2166	0.204181	-2.29208	3.39e-05	0.00106156	yes	down	1629	1064.73	705.97	766.76	704.23	786.02	691.08	89.38	14.72	4.94	7.46	11.6	7.69	11.09	7.22	2.63	9.24571	2.63
ENSG00000140479	PCSK6	proprotein convertase subtilisin/kexin type 6 [Source:HGNC Symbol;Acc:HGNC:8569]	3132	0.203993	-2.29341	0.00703374	0.0476676	yes	down	628.88	73.91	455.08	209.44	246.54	218.82	234.56	27.89	6.22	1.74	6.1	3.95	3.03	2.96	3.4	1.12	3.91429	1.12
ENSG00000166432	ZMAT1	zinc finger matrin-type 1 [Source:HGNC Symbol;Acc:HGNC:29377]	3355	0.20317	-2.29924	5.43e-07	3.97e-05	yes	down	4180.98	1672	1398.98	1728	1650	1744.7	1454	185	15.91	7.56	9.58	14.02	10.35	11.77	9.23	2.01	11.2029	2.01
ENSG00000085465	OVGP1	oviductal glycoprotein 1 [Source:HGNC Symbol;Acc:HGNC:8524]	2196	0.202889	-2.30124	0.00137345	0.015897	yes	down	283.17	203.62	84.62	96	159.37	158.56	106.23	15.02	5.04	2.29	2.23	2.81	2.35	2.56	1.75	0.23	2.71857	0.23
ENSG00000113108	APBB3	amyloid beta precursor protein binding family B member 3 [Source:HGNC Symbol;Acc:HGNC:20708]	1810	0.202465	-2.30426	1.85e-10	4.94e-08	yes	down	2105.38	807	726	874.76	1154.15	905	1050.88	101	33.41	9.26	17.95	29.61	26.31	24.91	28.28	3.04	24.2471	3.04
ENSG00000178038	ALS2CL	ALS2 C-terminal like [Source:HGNC Symbol;Acc:HGNC:20605]	4913	0.202349	-2.30508	0.000595597	0.00887478	yes	down	1413.02	1140	370.01	762.03	654	821	532	79	10.42	6.31	4.23	9.35	5.82	8.17	4.57	1.09	6.98143	1.09
ENSG00000161381	PLXDC1	plexin domain containing 1 [Source:HGNC Symbol;Acc:HGNC:20945]	6230	0.202285	-2.30554	0.00111356	0.0137278	yes	down	1974.9	1155	598.18	1039.92	600.66	1063.02	438	94	24.36	11.03	11.65	21.53	9.76	20.42	8.49	1.72	15.32	1.72
ENSG00000224919	AL591684.1	novel transcript	234	0.201452	-2.31149	1.08e-07	1.12e-05	yes	down	1019.34	525	503.27	410.98	733.78	494.01	598.42	57.6	6.01	2.19	4.3	4.2	5.47	4.2	4.63	0.7	4.42857	0.7
ENSG00000229236	TTTY10	testis-specific transcript, Y-linked 10 [Source:HGNC Symbol;Acc:HGNC:18491]	4474	0.201331	-2.31236	0.00526928	0.0393777	yes	down	834.94	478.62	566.39	214.72	278.28	249.27	272.02	40.98	7.07	2.49	6.07	2.5	2.86	2.47	3.11	0.63	3.79571	0.63
ENSG00000245275	SAP30L-AS1	SAP30L antisense RNA 1 (head to head) [Source:HGNC Symbol;Acc:HGNC:26760]	4591	0.201307	-2.31253	0.0006243	0.00919914	yes	down	470.87	237.03	321.18	176.86	183.3	214.98	191.15	25	6	2.07	5.93	4.77	3.24	4.1	3.33	0.7	4.20571	0.7
ENSG00000125531	FNDC11	fibronectin type III domain containing 11 [Source:HGNC Symbol;Acc:HGNC:28764]	2954	0.20101	-2.31466	0.00682683	0.0466903	yes	down	77	31	36	42	37	48	28	4	1.13	0.28	0.92	1.07	0.62	1.22	0.43	0.2	0.81	0.2
ENSG00000251474	RPL32P3	ribosomal protein L32 pseudogene 3 [Source:HGNC Symbol;Acc:HGNC:27024]	2816	0.200947	-2.31511	2.11e-20	7.34e-17	yes	down	1692	657.06	738.95	1031	1213.66	1272.13	1341.29	104.86	17.94	5.94	13.56	19.58	16.55	21.08	19.74	4.16	16.3414	4.16
ENSG00000243244	STON1	stonin 1 [Source:HGNC Symbol;Acc:HGNC:17003]	5606	0.200544	-2.31801	0.00357112	0.0304598	yes	down	220	95	140	62.04	127	60	102	11.43	1.92	0.69	1.73	1	1.2	0.65	1.02	0.13	1.17286	0.13
ENSG00000234185	AC068533.3	novel transcript	404	0.200514	-2.31822	0.000874806	0.0117115	yes	down	562.51	480.95	481.64	241.96	314.73	324.62	305.33	39	4.31	2.62	5.37	2.72	2.47	2.73	2.3	0.37	3.21714	0.37
ENSG00000255987	TOMM20P2	TOMM20 pseudogene 2 [Source:HGNC Symbol;Acc:HGNC:50519]	421	0.200362	-2.31932	0.00325522	0.0287048	yes	down	91.9	37.58	77.23	51.98	47.15	78.55	53.63	6.25	12.29	3.43	13.96	8.73	5.57	10.82	6.56	2.14	8.76571	2.14
ENSG00000170629	DPY19L2P2	DPY19L2 pseudogene 2 [Source:HGNC Symbol;Acc:HGNC:21764]	4078	0.200231	-2.32026	0.000271919	0.0050252	yes	down	639.26	238.2	289.56	203.36	203.29	257.47	195.07	27.36	5.4	1.41	3.57	2.88	2.21	3.17	2.18	0.49	2.97429	0.49
ENSG00000186166	CCDC84	coiled-coil domain containing 84 [Source:HGNC Symbol;Acc:HGNC:30460]	1254	0.199875	-2.32283	0.00610063	0.0434128	yes	down	4609.88	2510.99	2331.35	1036.18	1307.5	1092.14	1049.73	193	72.02	30.32	57.73	31.68	29.78	27.57	23.94	8.52	39.0057	8.52
ENSG00000145020	AMT	aminomethyltransferase [Source:HGNC Symbol;Acc:HGNC:473]	2280	0.19965	-2.32445	0.00104952	0.0131165	yes	down	933.64	430.69	368	272.53	286.82	321.37	220.3	37.96	14.26	4.92	7.62	6.96	4.85	6.8	3.69	1.55	7.01429	1.55
ENSG00000274272	AC069281.2	novel transcript	4401	0.199532	-2.32531	0.00316712	0.0282869	yes	down	4639.48	2330.93	1777.75	937.06	1434.67	1024.09	1202.4	180.36	29.01	10.33	16.1	10.15	11.33	9.22	9.86	2.32	13.7143	2.32
ENSG00000151006	PRSS53	serine protease 53 [Source:HGNC Symbol;Acc:HGNC:34407]	2181	0.198277	-2.33441	0.000398185	0.00674842	yes	down	431.76	261.76	172.11	171.9	194.71	178.21	143.52	20.51	2.14	0.95	1.24	1.48	1.45	1.28	0.94	0.21	1.35429	0.21
ENSG00000178809	TRIM73	tripartite motif containing 73 [Source:HGNC Symbol;Acc:HGNC:18162]	1321	0.198127	-2.3355	0.00216231	0.0219132	yes	down	629.86	558.39	309.83	243.36	258.36	366.11	207.25	36.28	11.61	8.29	7.16	7.46	5.33	9.82	4.29	2.1	7.70857	2.1
ENSG00000181404	WASHC1	WASH complex subunit 1 [Source:HGNC Symbol;Acc:HGNC:24361]	1873	0.197943	-2.33684	0.000462174	0.00743401	yes	down	10132.2	3531.17	3935.8	3912.05	2123.49	4657.66	2289.01	399.65	49.57	13.52	28	31.83	13.66	31.52	14.41	6.45	26.0729	6.45
ENSG00000168010	ATG16L2	autophagy related 16 like 2 [Source:HGNC Symbol;Acc:HGNC:25464]	2140	0.197758	-2.33819	0.00118837	0.014412	yes	down	42404.5	4603.66	9148.29	8922.3	20432.3	8997.1	18760.9	1353.82	408.86	29.51	105.41	157.3	254.14	128.94	247.23	35.91	190.199	35.91
ENSG00000162367	TAL1	TAL bHLH transcription factor 1, erythroid differentiation factor [Source:HGNC Symbol;Acc:HGNC:11556]	5001	0.19745	-2.34044	0.000375901	0.00645473	yes	down	471.17	500	351.13	238	339.96	284.19	365.66	36	8.55	4.28	3.3	4.14	4.33	5.18	3.89	0.43	4.81	0.43
ENSG00000243753	HLA-L	major histocompatibility complex, class I, L (pseudogene) [Source:HGNC Symbol;Acc:HGNC:4970]	4587	0.197336	-2.34128	0.000285112	0.00520898	yes	down	1230.78	187.49	312.12	395.29	355.98	406.45	300.6	38.89	21.51	1.39	4.87	17.11	9.81	14.14	8.38	0.93	11.03	0.93
ENSG00000261790	AC005606.2	novel transcript	2040	0.197097	-2.34302	0.0018635	0.019719	yes	down	129.91	33.82	56.37	58.64	80.72	63.39	44.28	6.47	1.87	0.34	1.17	1.43	1.43	1.28	0.81	0.19	1.19	0.19
ENSG00000264668	AC138696.1	novel protein	2897	0.196705	-2.34589	0.00037752	0.00647719	yes	down	2163.97	1024.78	904.56	757.01	678.02	893.58	508.83	91.56	9.03	3.15	5.25	5.53	3.72	5.55	2.98	1.24	5.03	1.24
ENSG00000279722	AC007342.7	novel transcript	2337	0.196646	-2.34632	0.00267162	0.0252574	yes	down	91	149	60	97	100	105	110	10	1.13	1.3	1.07	2.04	1.53	1.84	1.75	0.26	1.52286	0.26
ENSG00000204681	GABBR1	gamma-aminobutyric acid type B receptor subunit 1 [Source:HGNC Symbol;Acc:HGNC:4070]	4525	0.196501	-2.34739	5.89e-06	0.000270381	yes	down	7325.8	2267.29	2998.42	2408.21	2864	2513.18	2294.24	292	41.25	9.11	25.6	24.17	21.17	20.12	15.63	4.82	22.4357	4.82
ENSG00000261087	AP003469.4	novel transcript	2825	0.196426	-2.34795	0.00365657	0.0309103	yes	down	84	104	35	126	101.93	171	123	10	0.84	0.74	0.51	2.17	1.28	2.44	1.6	0.21	1.36857	0.21
ENSG00000271816	BMS1P4	BMS1 pseudogene 4 [Source:NCBI gene;Acc:729096]	1913	0.195934	-2.35156	0.000724046	0.0102467	yes	down	105.35	42.59	56.11	84.53	51.59	96.8	97.5	7.13	1.63	0.47	1.25	2.2	0.98	2.1	1.92	0.23	1.50714	0.23
ENSG00000196757	ZNF700	zinc finger protein 700 [Source:HGNC Symbol;Acc:HGNC:25292]	2901	0.19578	-2.3527	0.00330383	0.0290056	yes	down	7554.65	2540.26	3126.82	1436.47	1763.39	1630.79	1555.21	254.22	23.91	7.76	15.58	11.2	9.6	11.49	9.79	3.51	12.7614	3.51
ENSG00000276997	AL513314.2	novel transcript	545	0.195363	-2.35577	0.00347164	0.0299172	yes	down	153.65	27.12	43.39	36.88	78.02	81.1	70.66	6.31	13.68	1.59	6.08	5.14	6.82	8.35	6.18	0.94	6.83429	0.94
ENSG00000235513	AL035681.1	novel transcript, antisense to L3MBTL2	4313	0.195345	-2.3559	0.00488897	0.037545	yes	down	124.51	57.46	68.39	39.29	59.7	37.83	68.21	5.5	0.97	0.32	0.86	0.62	0.71	0.73	1.03	0.23	0.748571	0.23
ENSG00000269043	AC008554.1	novel transcript	1491	0.195017	-2.35833	0.00262413	0.0248875	yes	down	345.74	202.7	212.66	110.65	131.83	141.73	104.79	16.64	4.7	2.01	4.26	2.55	2.21	2.71	1.82	0.47	2.89429	0.47
ENSG00000235194	PPP1R3E	protein phosphatase 1 regulatory subunit 3E [Source:HGNC Symbol;Acc:HGNC:14943]	4775	0.194569	-2.36164	2.5e-05	0.000830128	yes	down	1588.87	1498.17	656.8	1030.34	996.38	1103.13	947.09	105.5	19.06	10.31	8.18	17.1	10.9	13.54	11.33	1.57	12.9171	1.57
ENSG00000173531	MST1	macrophage stimulating 1 [Source:HGNC Symbol;Acc:HGNC:7380]	2621	0.194351	-2.36326	5.84e-07	4.17e-05	yes	down	349.51	210.22	150.07	245.65	223.4	218.23	201.12	21	8.43	3.61	4.93	9.53	7.23	6.16	5.51	1.46	6.48571	1.46
ENSG00000277072	STAG3L2	stromal antigen 3-like 2 (pseudogene) [Source:HGNC Symbol;Acc:HGNC:33886]	2130	0.194188	-2.36447	0.000317849	0.00565668	yes	down	3108.76	2402.26	2274.98	1571.98	1454.01	1500.25	1338.32	188.73	32.47	9.18	19.61	22.1	12.89	15.95	11.99	4.95	17.7414	4.95
ENSG00000139190	VAMP1	vesicle associated membrane protein 1 [Source:HGNC Symbol;Acc:HGNC:12642]	1113	0.194053	-2.36548	3.55e-11	1.25e-08	yes	down	5610.62	2778.97	1973.86	2849.99	3003.51	3034.02	2668.14	283	64.82	22.18	33	54.3	40.87	46.68	39.32	15.69	43.0243	15.69
ENSG00000239883	PARGP1	poly(ADP-ribose) glycohydrolase pseudogene 1 [Source:HGNC Symbol;Acc:HGNC:45008]	2286	0.193824	-2.36718	0.000158294	0.00343015	yes	down	2612.72	779.14	1278.89	649.4	927.01	803.52	912.72	102.08	14.84	2.92	10	8.08	7.21	7.2	7.28	1.84	8.21857	1.84
ENSG00000196312	MFSD14C	major facilitator superfamily domain containing 14C [Source:HGNC Symbol;Acc:HGNC:23672]	453	0.193588	-2.36894	2.85e-12	1.52e-09	yes	down	4425.69	1835.72	2284.29	2059.8	2572.96	2288.87	2368.99	231.37	22.88	6.99	19.05	19.94	17.12	18.79	17.24	4.22	17.43	4.22
ENSG00000263165	AC087292.1	novel transcript, antisense to ANKFY1	512	0.193347	-2.37073	8.13e-07	5.41e-05	yes	down	221.31	114.84	82.02	150.43	179.15	186.87	159.14	13.77	20.3	7.29	10.42	18.97	16.04	19.4	14.77	3	15.3129	3
ENSG00000272690	LINC02018	long intergenic non-protein coding RNA 2018 [Source:HGNC Symbol;Acc:HGNC:52853]	2603	0.19188	-2.38172	0.00625818	0.0441361	yes	down	108.01	50.53	57.87	43.11	43.51	41.21	38.55	5.06	2.91	1.18	2.44	2.62	1.69	2	1.73	0.21	2.08143	0.21
ENSG00000224186	C5orf66	chromosome 5 open reading frame 66 [Source:HGNC Symbol;Acc:HGNC:48332]	3246	0.191725	-2.38289	0.00192735	0.0201391	yes	down	1071.39	109.16	205.99	280.07	361.85	216.31	272.11	29	10.33	0.69	3.05	6.57	5.28	4.14	4.33	0.52	4.91286	0.52
ENSG00000185946	RNPC3	RNA binding region (RNP1, RRM) containing 3 [Source:HGNC Symbol;Acc:HGNC:18666]	2144	0.191414	-2.38523	5.33e-09	1.01e-06	yes	down	4533.31	2418.93	1757.05	2108.96	2317.11	2221.62	2145.4	225.04	53.73	18.41	30.28	40.5	34.95	34.09	32.37	8	34.9043	8
ENSG00000166839	ANKDD1A	ankyrin repeat and death domain containing 1A [Source:HGNC Symbol;Acc:HGNC:28002]	3101	0.191376	-2.38552	0.000196475	0.00400364	yes	down	214.75	339.46	168.61	283.97	339.36	287.1	282.92	25.52	2.22	2.99	2.7	5.95	4.72	4.42	4.2	0.65	3.88571	0.65
ENSG00000196411	EPHB4	EPH receptor B4 [Source:HGNC Symbol;Acc:HGNC:3395]	4353	0.191257	-2.38642	0.000765044	0.0106554	yes	down	494	359	122	273.97	658	302	642	36	4.67	1.74	1.37	4.38	7.52	4.39	7.85	0.94	4.56	0.94
ENSG00000274611	TBC1D3	TBC1 domain family member 3 [Source:HGNC Symbol;Acc:HGNC:19031]	2063	0.191086	-2.3877	0.000334802	0.00589467	yes	down	604.5	149.31	292.85	185.56	537.68	190.57	380.03	29.19	9.38	1.53	6.73	5.15	10.77	4.38	7.38	1.12	6.47429	1.12
ENSG00000167280	ENGASE	endo-beta-N-acetylglucosaminidase [Source:HGNC Symbol;Acc:HGNC:24622]	2579	0.190666	-2.39088	2.59e-06	0.000139516	yes	down	5683	3566	2226	2170	3259	2388	2820	286	53.23	19.92	28.72	29.54	37.36	25.86	32.53	5.17	32.4514	5.17
ENSG00000168939	SPRY3	sprouty RTK signaling antagonist 3 [Source:HGNC Symbol;Acc:HGNC:11271]	9019	0.190507	-2.39208	0.00047731	0.00762548	yes	down	381	69	119	102	190	109	198	14	1.13	0.15	0.51	0.53	0.72	0.47	0.78	0.09	0.612857	0.09
ENSG00000187037	GPR141	G protein-coupled receptor 141 [Source:HGNC Symbol;Acc:HGNC:19997]	1270	0.190339	-2.39336	0.00590316	0.0425215	yes	down	7187.51	2633.48	4731.51	1247.21	2178.89	1496.38	2106.95	282.49	29.07	4.53	20.15	13.98	18.99	15.58	23.48	6.37	17.9686	6.37
ENSG00000288380	CRIPAK	cysteine rich PAK1 inhibitor [Source:HGNC Symbol;Acc:HGNC:26619]	4441	0.190221	-2.39425	0.00629127	0.0442986	yes	down	1137.47	412.56	328.26	388.66	149.79	389.85	161.74	37.14	7.05	1.81	2.95	4.17	1.17	3.48	1.31	0.47	3.13429	0.47
ENSG00000146856	AGBL3	ATP/GTP binding protein like 3 [Source:HGNC Symbol;Acc:HGNC:27981]	3533	0.190071	-2.39539	0.00011231	0.00266958	yes	down	168	174	101	171.34	154	150	135	14	2.62	2.67	2.56	6.32	3.42	5.12	3.85	0.41	3.79429	0.41
ENSG00000244617	ASPRV1	aspartic peptidase retroviral like 1 [Source:HGNC Symbol;Acc:HGNC:26321]	2177	0.190038	-2.39564	0.00153785	0.0171709	yes	down	291	75	61	105	242	89	225	13	3.9	0.71	1.18	2.38	3.99	1.68	3.85	0.36	2.52714	0.36
ENSG00000281404	LINC01176	long intergenic non-protein coding RNA 1176 [Source:HGNC Symbol;Acc:HGNC:49548]	4830	0.19001	-2.39585	0.00345662	0.0298248	yes	down	301	140	134	73	127	75	87	12	4.24	1	1.64	2.6	3.27	2.6	2.65	0.78	2.57143	0.78
ENSG00000101104	PABPC1L	poly(A) binding protein cytoplasmic 1 like [Source:HGNC Symbol;Acc:HGNC:15797]	1851	0.18984	-2.39715	1.79e-08	2.64e-06	yes	down	3046.11	934.7	865.42	1205.7	1298.32	1177.04	1132.82	118	34.03	7.58	13.02	23.49	19.16	19.94	15.77	3.11	18.9986	3.11
ENSG00000167549	CORO6	coronin 6 [Source:HGNC Symbol;Acc:HGNC:21356]	2603	0.189284	-2.40137	0.000548859	0.0083914	yes	down	230	78	87	65	102	84	82	9	3.43	0.74	1.67	1.15	1.38	1.48	1.53	0.23	1.62571	0.23
ENSG00000234420	ZNF37BP	zinc finger protein 37B, pseudogene [Source:HGNC Symbol;Acc:HGNC:13103]	8637	0.188865	-2.40457	7.29e-09	1.29e-06	yes	down	3331.51	1387	1285.55	1430.56	1472.81	1471.72	1356.6	147	17.48	3.85	8.38	12.79	11.5	12.59	10.02	1.13	10.9443	1.13
ENSG00000182397	DNM1P46	dynamin 1 pseudogene 46 [Source:HGNC Symbol;Acc:HGNC:35199]	3831	0.188606	-2.40655	0.00297703	0.0272189	yes	down	62.53	33.57	30	52.61	49.45	42.41	45.38	4	0.59	0.18	0.46	0.73	0.76	0.57	0.57	0.08	0.551429	0.08
ENSG00000247679	AC139795.2	novel transcript	2090	0.188462	-2.40765	1.82e-06	0.000104064	yes	down	258.28	245.71	175.25	269.93	259.03	293.17	259.58	22.9	3.97	2.61	3.89	6.83	4.72	5.97	4.83	0.72	4.68857	0.72
ENSG00000228327	AL669831.1	general transcription factor IIi (GTF2I) pseudogene	6432	0.188207	-2.40961	0.00207656	0.0212508	yes	down	15707.6	2104.57	3657.23	2260.47	4476.67	2335.23	4042.1	394.41	65.61	6.47	21.45	17.63	26.21	15.72	24.39	4.66	25.3543	4.66
ENSG00000261490	AC005674.2	novel transcript, overlapping WDR1	3510	0.188108	-2.41037	1.75e-08	2.62e-06	yes	down	1060.79	591.82	385.68	554.99	534.94	589.89	559.91	53.69	8.43	3.33	4.44	7.6	5.34	6.72	5.8	0.88	5.95143	0.88
ENSG00000128346	C22orf23	chromosome 22 open reading frame 23 [Source:HGNC Symbol;Acc:HGNC:18589]	1560	0.188064	-2.41071	0.000949939	0.0123534	yes	down	64.71	44.89	54.06	55.75	68.8	90.45	91.01	6.44	2.46	1.46	3.08	3.64	3.14	4.85	4.39	0.43	3.28857	0.43
ENSG00000276710	CSPG4P10	chondroitin sulfate proteoglycan 4 pseudogene 10 [Source:HGNC Symbol;Acc:HGNC:48361]	4817	0.187764	-2.41301	0.00237559	0.0234071	yes	down	139.3	68.52	51.52	49.26	64.28	59.92	45.55	6.04	1.1	0.38	0.6	0.68	0.65	0.7	0.48	0.1	0.655714	0.1
ENSG00000047634	SCML1	Scm polycomb group protein like 1 [Source:HGNC Symbol;Acc:HGNC:10580]	2887	0.187735	-2.41323	1.65e-05	0.000603787	yes	down	2080.19	1261	712.63	919.01	904.01	845.27	821.99	96	8.01	4.2	4.33	7.91	5.22	5.66	5.5	1.34	5.83286	1.34
ENSG00000205885	C1RL-AS1	C1RL antisense RNA 1 [Source:HGNC Symbol;Acc:HGNC:27461]	5272	0.187685	-2.41362	6.73e-07	4.72e-05	yes	down	1027.27	195.97	345.31	417.18	602.52	480.08	544.44	43.08	13.91	1.72	7.6	12.58	11.52	8.7	12.1	2.34	9.73286	2.34
ENSG00000147162	OGT	O-linked N-acetylglucosamine (GlcNAc) transferase [Source:HGNC Symbol;Acc:HGNC:8127]	5435	0.18768	-2.41366	1.57e-05	0.00058065	yes	down	69927	23342	23511	19235	22947	20335	21826	2458	296.95	76.26	141.07	132.42	124.15	118.05	114.8	22.62	143.386	22.62
ENSG00000225138	SLC9A3-AS1	SLC9A3 antisense RNA 1 [Source:HGNC Symbol;Acc:HGNC:40550]	2762	0.187428	-2.41559	0.00315783	0.0282637	yes	down	393	271	135	137.64	144.32	140.22	96.72	17	9.37	5.1	4.59	7.64	5.22	6.82	4.29	0.96	6.14714	0.96
ENSG00000239665	AL157392.3	novel transcript	5918	0.187177	-2.41753	1.06e-10	3.03e-08	yes	down	1192.55	381.02	488.33	491.37	586.35	598.45	596.49	53.01	32.2	8.65	18.54	21.23	21.48	22.08	23.28	3.05	21.0657	3.05
ENSG00000267265	AC011476.3	novel transcript, antisense to RDH13 and GP6	786	0.187158	-2.41767	0.000232272	0.00447499	yes	down	152.06	43.25	84.07	101.4	84.2	102.33	78.66	7.63	7.25	1.7	5.32	8.57	4.17	6.98	4.71	0.77	5.52857	0.77
ENSG00000231887	PRH1	proline rich protein HaeIII subfamily 1 [Source:HGNC Symbol;Acc:HGNC:9366]	710	0.18705	-2.41851	0.00281538	0.026134	yes	down	68.85	34.32	39.53	36.13	50.37	50.56	39.14	3.62	5.69	2.6	5.21	4.35	3.89	5.33	3.23	0.69	4.32857	0.69
ENSG00000286288	AL109809.5	novel transcript	4575	0.187006	-2.41884	0.00411372	0.0332254	yes	down	603.09	112.68	198.74	96.46	333.12	99.98	345.47	21	7.27	0.56	3.46	1.86	6.97	1.78	8.02	1.07	4.27429	1.07
ENSG00000073605	GSDMB	gasdermin B [Source:HGNC Symbol;Acc:HGNC:23690]	1468	0.186981	-2.41904	9.2e-11	2.86e-08	yes	down	4173.55	1472.31	1671.59	1786.53	2019.7	2031.44	1655.36	182.24	33.95	10.16	19.55	28.97	25.18	26.05	20.17	5.11	23.4329	5.11
ENSG00000128000	ZNF780B	zinc finger protein 780B [Source:HGNC Symbol;Acc:HGNC:33109]	8687	0.186774	-2.42063	0.000312712	0.00559552	yes	down	547.76	150.59	227.8	506.91	562.42	878.34	705.14	43.01	4.34	1.1	2.71	6.02	6.41	8.22	4.46	7.83	4.75143	7.83
ENSG00000101342	TLDC2	TBC/LysM-associated domain containing 2 [Source:HGNC Symbol;Acc:HGNC:16112]	1179	0.186549	-2.42237	3.94e-07	3.1e-05	yes	down	1081.65	730.22	572.04	483.45	606.89	624.78	747.22	62.31	9.4	4.57	7.16	7.15	6.5	7.63	8.32	1.09	7.24714	1.09
ENSG00000100181	TPTEP1	TPTE pseudogene 1 [Source:HGNC Symbol;Acc:HGNC:43648]	5725	0.186544	-2.42241	0.00255672	0.0244259	yes	down	534.59	112.82	361.32	334.42	816.94	279	853.28	40.05	9.37	1.11	12.23	8.5	13.63	5.32	17.45	1.49	9.65857	1.49
ENSG00000162004	CCDC78	coiled-coil domain containing 78 [Source:HGNC Symbol;Acc:HGNC:14153]	1598	0.18615	-2.42546	0.000427609	0.00711408	yes	down	211	112	74	116	92	129	68	10	3.75	1.38	1.67	3.63	2.15	2.79	1.72	0.56	2.44143	0.56
ENSG00000213557	AC068050.1	ribosomal protein L31 (RPL31) pseudogene	380	0.185728	-2.42873	0.000574209	0.00866133	yes	down	595.46	73.86	272.37	187.65	352.51	221.88	326.11	24.25	7.07	0.62	4.67	3.79	5.19	3.78	4.98	0.6	4.3	0.6
ENSG00000163751	CPA3	carboxypeptidase A3 [Source:HGNC Symbol;Acc:HGNC:2298]	1762	0.185627	-2.42952	0.000422474	0.00705482	yes	down	527	79	345	240	406	295	418	28	8.97	0.95	8.45	6.84	8.41	6.99	8.99	1	7.08571	1
ENSG00000240038	AMY2B	amylase alpha 2B (pancreatic) [Source:HGNC Symbol;Acc:HGNC:478]	2181	0.185398	-2.43131	4.85e-05	0.00138687	yes	down	1169.45	710.4	378.24	604.53	404.87	588.37	444.84	53.96	20.59	8.36	10.36	16.4	8.88	13.96	9.4	1.73	12.5643	1.73
ENSG00000248919	ATP5MF-PTCD1	ATP5MF-PTCD1 readthrough [Source:HGNC Symbol;Acc:HGNC:38844]	2491	0.18536	-2.4316	4.6e-07	3.49e-05	yes	down	401.33	334.22	236.59	329.51	319.63	286.19	351.49	29.26	1.99	1.7	2.44	4.24	2.48	3.39	3.19	0.27	2.77571	0.27
ENSG00000261373	VPS9D1-AS1	VPS9D1 antisense RNA 1 [Source:HGNC Symbol;Acc:HGNC:48915]	1753	0.18506	-2.43394	0.000559062	0.00848814	yes	down	152.73	97.73	68.19	59.75	99.52	69.33	89.58	8	3.36	1.81	2.39	2.07	2.39	2.13	2.18	0.29	2.33286	0.29
ENSG00000167615	LENG8	leukocyte receptor cluster member 8 [Source:HGNC Symbol;Acc:HGNC:15500]	5789	0.184638	-2.43723	0.000194073	0.00397021	yes	down	43551.3	21404.1	20048.9	13948.2	14657	14735.5	11836.7	1761.14	276.61	92.25	168.34	144.68	115.95	125.88	94.8	28.1	145.501	28.1
ENSG00000248124	RRN3P1	RRN3 homolog, RNA polymerase I transcription factor pseudogene 1 [Source:HGNC Symbol;Acc:HGNC:30548]	3645	0.184257	-2.44021	1.88e-06	0.0001076	yes	down	2630.13	1857.51	1115.04	1507.75	1283.71	1499.79	1230.61	140.69	19.76	9.78	11.08	18.08	11.23	16.76	10.67	2.69	13.9086	2.69
ENSG00000182541	LIMK2	LIM domain kinase 2 [Source:HGNC Symbol;Acc:HGNC:6614]	2789	0.183582	-2.4455	0.00137329	0.015897	yes	down	16919.7	2965.34	3895.81	3078.79	10913.4	3353.4	11109.2	590.32	69.8	10.67	24.46	40.39	92.59	38.8	100.14	9.83	53.8357	9.83
ENSG00000105708	ZNF14	zinc finger protein 14 [Source:HGNC Symbol;Acc:HGNC:12924]	2963	0.183448	-2.44655	0.000642142	0.00937402	yes	down	1158.08	808.18	520.08	358.68	376.44	536.36	410	53	5.76	3.39	3.77	4.84	3.82	6.66	4.75	0.88	4.71286	0.88
ENSG00000270800	RPS10-NUDT3	RPS10-NUDT3 readthrough [Source:HGNC Symbol;Acc:HGNC:49181]	4782	0.183116	-2.44917	1.53e-09	3.51e-07	yes	down	1874.69	643.63	687.89	1138.2	1836.17	1402.88	1699.34	109.54	13.85	2.74	7.58	30.69	47.13	40.17	43.88	1.56	26.5771	1.56
ENSG00000214279	SCART1	scavenger receptor family member expressed on T cells 1 [Source:HGNC Symbol;Acc:HGNC:32411]	4351	0.18306	-2.44961	1.51e-05	0.000564114	yes	down	485.41	350.71	214.17	259.39	365.59	244.74	232.04	27	3.42	2.06	2.08	3.17	3.18	2.68	2.26	0.63	2.69286	0.63
ENSG00000216863	LY86-AS1	LY86 antisense RNA 1 [Source:HGNC Symbol;Acc:HGNC:26593]	3098	0.182972	-2.4503	0.00435752	0.0345733	yes	down	56	20	32.03	57.93	44.93	58.8	59.24	4	0.74	0.14	0.58	1.23	0.81	1.02	0.92	0.31	0.777143	0.31
ENSG00000185513	L3MBTL1	L3MBTL histone methyl-lysine binding protein 1 [Source:HGNC Symbol;Acc:HGNC:15905]	3382	0.182642	-2.45291	4.15e-05	0.00123187	yes	down	1044.5	498.01	478.97	378.06	404.8	429.46	331.19	44	7.13	2.33	4.73	3.91	3.35	4.59	2.74	1.33	4.11143	1.33
ENSG00000197182	MIRLET7BHG	MIRLET7B host gene [Source:HGNC Symbol;Acc:HGNC:37189]	4560	0.181606	-2.46111	0.000677141	0.00971485	yes	down	189.88	81.73	77.28	63.28	100.57	57.75	92.93	8	1.91	0.69	0.92	1.1	1.11	0.81	1.42	0.25	1.13714	0.25
ENSG00000185278	ZBTB37	zinc finger and BTB domain containing 37 [Source:HGNC Symbol;Acc:HGNC:28365]	19128	0.181371	-2.46298	1.52e-05	0.000567622	yes	down	10854.4	2033	3650.95	2984.86	3587.99	3293.21	3222.78	340	17.55	2.28	8.87	8.72	7.79	8.67	7.84	1.32	8.81714	1.32
ENSG00000260948	AL390195.2	novel transcript, sense overlapping WDR77 & OVGP1	2023	0.181229	-2.46412	0.0030764	0.0278071	yes	down	162.92	60	66.33	49	52	49	62	6	2.37	0.62	1.39	1.2	0.93	1	1.15	0.18	1.23714	0.18
ENSG00000210151	MT-TS1	mitochondrially encoded tRNA-Ser (UCN) 1 [Source:HGNC Symbol;Acc:HGNC:7497]	69	0.181023	-2.46576	1.36e-07	1.36e-05	yes	down	16435.3	5239.91	5183.39	11847.7	16261.6	14580.6	15901.9	994.27	663.09	148.87	298.03	750.31	741.87	764.04	752.41	87.1	588.374	87.1
ENSG00000254536	AL360181.3	novel protein	2363	0.180839	-2.46722	1.01e-08	1.66e-06	yes	down	1661.62	765.32	712.93	738.64	766.48	863.68	690.79	75.35	7.7	2.53	4.95	6.71	4.7	5.84	4.8	0.99	5.31857	0.99
ENSG00000279253	AL121753.2	novel transcript	1461	0.180362	-2.47103	0.000576338	0.00868716	yes	down	371.23	168.89	183.79	101.95	141.65	127.8	134.8	15.18	7.86	2.52	5.59	3.57	3.6	3.72	3.56	0.68	4.34571	0.68
ENSG00000247137	AP000873.2	novel transcript	2515	0.180064	-2.47342	0.00435027	0.034547	yes	down	137.11	126.02	96.3	51.6	69.08	70.57	71.73	8.09	5.71	2.22	3.62	2.47	2.74	2.93	2.76	0.98	3.20714	0.98
ENSG00000151320	AKAP6	A-kinase anchoring protein 6 [Source:HGNC Symbol;Acc:HGNC:376]	14984	0.179991	-2.474	1.51e-05	0.000564114	yes	down	10171.1	2062.23	2063.88	6645.31	7473.74	7284.58	6351.38	475.06	2862.45	371.64	731.24	1864.64	1445.82	1654.66	1269.76	408.31	1457.17	408.31
ENSG00000197093	GAL3ST4	galactose-3-O-sulfotransferase 4 [Source:HGNC Symbol;Acc:HGNC:24145]	2405	0.179454	-2.47831	0.00365427	0.0309103	yes	down	407.02	546.63	149.79	251	210.78	244.76	193	26	4.36	4.17	2.17	4.6	2.75	3.69	2.74	0.63	3.49714	0.63
ENSG00000287878	AC022382.2	novel transcript, antisense to CPNE9and MTMR14	2106	0.179258	-2.47989	0.00257219	0.02454	yes	down	315	57	138	69	111	98	81	10	4.38	0.56	2.77	1.62	1.9	1.91	1.44	0.29	2.08286	0.29
ENSG00000227039	ITGB2-AS1	ITGB2 antisense RNA 1 [Source:HGNC Symbol;Acc:HGNC:44304]	2282	0.179188	-2.48045	3.94e-11	1.37e-08	yes	down	6215.88	2041.1	1843.04	3245.77	2876.16	3620.17	2491.81	259.07	80.62	20.15	36.02	76.7	48.55	70.19	41.57	8.39	53.4	8.39
ENSG00000272529	AC090948.3	novel transcript, antisense to RFTN1	551	0.178517	-2.48587	0.00460108	0.0360038	yes	down	74.12	138.98	47.04	99.57	96.13	95.18	71.2	7.83	5.98	7.8	5.29	11.35	7.8	8.94	5.99	1.47	7.59286	1.47
ENSG00000257354	AC048341.1	novel transcript	8693	0.178326	-2.48741	0.000519907	0.00809409	yes	down	480	145.02	184	132	185.99	118.02	130.01	16	1.48	0.32	0.82	0.71	0.73	0.53	0.53	0.1	0.731429	0.1
ENSG00000149564	ESAM	endothelial cell adhesion molecule [Source:HGNC Symbol;Acc:HGNC:17474]	1829	0.177764	-2.49197	0.00620665	0.0439762	yes	down	680	63	395	181	195	214	180	22	11.03	0.71	9.21	4.91	3.85	4.81	3.67	0.75	5.45571	0.75
ENSG00000182782	HCAR2	hydroxycarboxylic acid receptor 2 [Source:HGNC Symbol;Acc:HGNC:24827]	2065	0.177695	-2.49252	0.00234004	0.0231846	yes	down	5663.5	619.84	769.22	1685.41	3828.71	1341.62	3599.53	187	80.16	6.03	15.71	40.16	66.74	26.72	65.09	5.34	42.9443	5.34
ENSG00000279277	AC012020.1	novel transcript	3674	0.177554	-2.49367	0.00298051	0.0272385	yes	down	3402.91	1223.79	1498.08	827.32	657.31	943.6	539.73	108.48	8.77	1.89	5.2	3.32	1.81	3.14	1.62	0.54	3.67857	0.54
ENSG00000196358	NTNG2	netrin G2 [Source:HGNC Symbol;Acc:HGNC:14288]	4673	0.177543	-2.49376	0.000580564	0.00870678	yes	down	4873.98	846.02	1367	938	3006.94	1004.13	2842.25	164	17.26	2.87	7.8	6.54	12.78	6.11	12.6	7.9	9.42286	7.9
ENSG00000205307	SAP25	Sin3A associated protein 25 [Source:HGNC Symbol;Acc:HGNC:41908]	1111	0.177238	-2.49624	6.98e-06	0.000307689	yes	down	586.29	590.24	410.46	392.86	532.16	416.77	426.92	42.46	24.11	15.39	22.1	23.23	24.07	21.33	19.6	2.96	21.4043	2.96
ENSG00000198496	NBR2	neighbor of BRCA1 lncRNA 2 [Source:HGNC Symbol;Acc:HGNC:20691]	1895	0.176991	-2.49825	7.13e-08	8.21e-06	yes	down	345.15	169	164.04	208.86	362.49	222.15	316.52	21	4.23	1.83	2.94	5.23	6.42	4.92	6.44	0.72	4.57286	0.72
ENSG00000245149	RNF139-AS1	RNF139 antisense RNA 1 (head to head) [Source:HGNC Symbol;Acc:HGNC:48940]	5654	0.176948	-2.49861	4.25e-06	0.000208186	yes	down	212.8	84.96	94.08	102.24	117.78	113.08	128.73	10.14	3.06	0.84	1.63	2.39	2.08	2.26	2.37	0.24	2.09	0.24
ENSG00000254815	AP006284.1	novel transcript	2210	0.176783	-2.49995	0.00465509	0.0363038	yes	down	244.87	159.14	90.6	103.45	70.89	98.98	53.65	10	5.42	2.37	2.29	4.17	1.62	2.82	1.59	1.3	2.89714	1.3
ENSG00000284862	CCDC39	coiled-coil domain containing 39 [Source:HGNC Symbol;Acc:HGNC:25244]	3848	0.176482	-2.5024	5.01e-07	3.73e-05	yes	down	205.15	132.47	132.12	226.23	210.27	224	207.01	16	1.52	0.7	1.45	2.83	2.01	2.32	1.98	0.24	1.83	0.24
ENSG00000224616	RTCA-AS1	RTCA antisense RNA 1 [Source:HGNC Symbol;Acc:HGNC:50573]	7681	0.176426	-2.50287	0.000672777	0.00966237	yes	down	1423.74	796.51	855.15	431.33	536.35	416.69	509.14	61.33	11.71	3.99	10.44	5.55	5.19	4.35	5.63	0.94	6.69429	0.94
ENSG00000234338	AC073349.2	endogenous retroviral family W, env(C7), member 2 (ERVWE2) pseudogene	1603	0.175879	-2.50734	0.00259042	0.0246575	yes	down	285	101	91	87	61	88	69	9	5.41	1.35	2.49	2.75	1.4	2.31	1.64	0.36	2.47857	0.36
ENSG00000157322	CLEC18A	C-type lectin domain family 18 member A [Source:HGNC Symbol;Acc:HGNC:30388]	1875	0.175684	-2.50894	0.000162608	0.00347664	yes	down	298.01	72.39	77.06	170.47	121.19	142.67	98.33	11	3.08	0.51	1.14	3.19	1.58	2.09	1.52	0.21	1.87286	0.21
ENSG00000155749	FLACC1	flagellum associated containing coiled-coil domains 1 [Source:HGNC Symbol;Acc:HGNC:14439]	2013	0.175674	-2.50903	2.94e-05	0.000942237	yes	down	2449.61	1413.08	1864.09	1054.52	1317.43	1081.67	1149.25	126.66	14.08	5.47	14.11	10.9	9.75	9.01	8.87	2.09	10.3129	2.09
ENSG00000251023	AC114980.1	novel transcript	3157	0.175493	-2.51052	0.00431855	0.0343649	yes	down	80	64	59	31.07	69	41.01	65.55	5	0.71	0.4	0.76	0.48	0.77	0.52	0.76	0.09	0.628571	0.09
ENSG00000278600	AC015871.4	novel transcript, sense intronic to ST20	2261	0.175366	-2.51156	3.95e-05	0.00118989	yes	down	1348	262.12	305.06	414.02	863.99	475.04	920	50	17.3	2.38	5.65	9.02	13.7	8.6	15.14	1.33	10.2557	1.33
ENSG00000183091	NEB	nebulin [Source:HGNC Symbol;Acc:HGNC:7720]	26307	0.175128	-2.51352	0.00122099	0.0146796	yes	down	739	114	310	190	192	266	158	22	3.21	0.56	2.53	1.9	1.35	2.54	1.31	0.38	1.91429	0.38
ENSG00000286699	AC084198.2	novel transcript	1704	0.17502	-2.51441	0.000217771	0.00425858	yes	down	627.55	264.1	307.12	183.97	210.42	259.74	184.9	24.03	15.3	3.95	9.89	7.6	6.02	8.57	5.47	1.52	8.11429	1.52
ENSG00000248445	SEMA6A-AS1	SEMA6A antisense RNA 1 [Source:HGNC Symbol;Acc:HGNC:51110]	862	0.174744	-2.51668	0.000785459	0.0108795	yes	down	96.28	53.61	36.2	58.37	63.81	72.6	48.46	5	6.62	2.4	3.12	5.83	4.87	6.03	3.51	1.09	4.62571	1.09
ENSG00000286885	AL138824.1	novel transcript	2811	0.174534	-2.51842	0.00156836	0.0174368	yes	down	219.55	106.42	120.75	67.74	80.94	76.18	84.37	8.65	2.69	1.02	1.82	1.17	1.09	1.35	1.19	0.25	1.47571	0.25
ENSG00000228606	AL139011.1	novel transcript	1110	0.174011	-2.52275	0.00135787	0.0157695	yes	down	231.75	54.31	66.33	48.87	80.02	80.64	74.97	7	29.48	4.17	10.02	7.49	7.8	9.44	7.11	1.03	10.7871	1.03
ENSG00000261556	SMG1P7	SMG1 pseudogene 7 [Source:HGNC Symbol;Acc:HGNC:49864]	2997	0.173665	-2.52562	1.75e-06	0.000100337	yes	down	1024.71	623.53	443.12	497.61	460.06	590.66	416.57	48.26	8.57	4.21	4.68	7.88	6.02	8.32	4.65	0.91	6.33286	0.91
ENSG00000248734	AC008906.1	novel transcript	993	0.173586	-2.52628	0.000288515	0.00525273	yes	down	198.26	82.94	75.1	93.31	98.49	86.17	61.62	8.02	6.87	2.06	3.83	5.08	4	3.89	2.66	0.59	4.05571	0.59
ENSG00000279672	AP006621.5	TEC	1139	0.173529	-2.52675	0.000378254	0.00648444	yes	down	110	56	33	74	84	101	67	6	3.15	1.13	1.35	3.44	2.82	3.89	2.33	0.37	2.58714	0.37
ENSG00000214021	TTLL3	tubulin tyrosine ligase like 3 [Source:HGNC Symbol;Acc:HGNC:24483]	3632	0.17321	-2.52941	6.63e-08	7.76e-06	yes	down	6358.02	2131.69	2472.92	1931.8	3036.84	2177.45	2646.58	235.05	66.99	14.52	36.99	33.1	36.4	29.36	33.51	7.2	35.8386	7.2
ENSG00000264577	AC010761.1	novel transcript, antisense to RPL23A	899	0.17302	-2.53099	0.000412813	0.00696802	yes	down	204.76	224.8	145.96	130.97	156.43	153.6	115.78	14.1	7.96	6.15	8.09	8.02	6.91	7.79	5.3	1.19	7.17429	1.19
ENSG00000230590	FTX	FTX transcript, XIST regulator [Source:HGNC Symbol;Acc:HGNC:37190]	12267	0.172949	-2.53158	9.41e-06	0.000390689	yes	down	5007.83	2592.44	2814.03	1805.32	2051.66	2072.65	2035.58	218.27	25.09	8.77	20.27	15.31	12.87	15.47	13.33	3.84	15.8729	3.84
ENSG00000286001	AC021087.5	novel protein	3665	0.172552	-2.5349	0.000685733	0.00981786	yes	down	536.11	250.41	195.22	820.01	1053.27	955.34	822.62	51.99	7.04	2.71	3.93	18.41	16.31	18.01	13.51	0.81	11.4171	0.81
ENSG00000266777	SH3GL1P1	SH3 domain containing GRB2 like 1, endophilin A2 pseudogene 1 [Source:HGNC Symbol;Acc:HGNC:10835]	1945	0.172483	-2.53547	0.00527025	0.0393777	yes	down	295.95	131.95	135	57.41	82.57	85.12	70.7	10	7.16	2.4	4.74	2.49	2.16	2.76	2.07	0.49	3.39714	0.49
ENSG00000135407	AVIL	advillin [Source:HGNC Symbol;Acc:HGNC:14188]	2891	0.172392	-2.53623	0.000141377	0.00315251	yes	down	1420.23	209.51	231.49	387.11	463.58	359.25	473.23	36.57	16.25	1.46	3.34	7.2	6.78	4.99	7.89	1.08	6.84429	1.08
ENSG00000181016	LSMEM1	leucine rich single-pass membrane protein 1 [Source:HGNC Symbol;Acc:HGNC:22036]	1870	0.172383	-2.53631	0.00542701	0.0401175	yes	down	265.82	25	53	77.87	133	61.68	147	8	7.34	0.41	2.81	3.95	4.11	1.97	5.45	0.85	3.72	0.85
ENSG00000256007	ARAP1-AS1	ARAP1 antisense RNA 1 [Source:HGNC Symbol;Acc:HGNC:39993]	388	0.172023	-2.53933	0.00211086	0.0215385	yes	down	351.25	95.77	148.28	382.9	711.04	426.88	692.25	30.78	55.16	9.65	30.8	72.9	94.88	65.91	95.04	13.13	60.62	13.13
ENSG00000280332	AC020917.4	TEC	1999	0.171571	-2.54312	0.000339694	0.00595564	yes	down	283.81	105.03	107.99	78.32	119.95	87.56	104	10	4.18	1.09	2.29	1.95	2.17	1.81	1.95	0.31	2.20571	0.31
ENSG00000287736	AF305872.2	papillary thyroid carcinoma susceptibility candidate 1	2809	0.170744	-2.55009	0.00413073	0.0333111	yes	down	5109	829	1643	947.03	1381	598	725	120	17.47	2.13	8.14	5.77	6.43	3.05	3.51	0.98	6.64286	0.98
ENSG00000279833	AL031846.2	novel transcript, antisense to CBX7	3671	0.170023	-2.5562	0.00195407	0.0203266	yes	down	1253.05	518.31	556.04	264.97	350.86	262.51	288.41	39.64	9.5	2.78	6.1	3.46	3.34	2.85	2.85	0.62	4.41143	0.62
ENSG00000237399	PITRM1-AS1	PITRM1 antisense RNA 1 [Source:HGNC Symbol;Acc:HGNC:44675]	3998	0.169949	-2.55683	0.00561492	0.0410985	yes	down	154.86	62.21	52.09	40.19	51.56	38.42	47.56	5.38	1.2	0.39	0.61	0.48	0.45	0.46	0.54	0.08	0.59	0.08
ENSG00000279330	AJ003147.3	TEC	2199	0.169837	-2.55778	0.00206873	0.021202	yes	down	93	33	32	33	50	53.15	67.84	4	1.23	0.31	0.61	0.74	0.82	0.99	1.15	0.11	0.835714	0.11
ENSG00000184441	AP001062.1	novel transcript, antisense to C21orf2	4354	0.169794	-2.55814	4.38e-06	0.000213826	yes	down	604.81	299.14	244.12	274.42	255.42	305.28	210.97	25.33	3.83	1.34	2.24	3	2.04	2.78	1.75	0.33	2.42571	0.33
ENSG00000240219	AL512306.2	novel transcript	2219	0.169489	-2.56074	0.00520664	0.0390986	yes	down	612.2	303	145.47	167.44	111.2	152.15	107.85	18	7.77	2.72	2.67	3.58	1.75	2.73	1.73	0.49	3.27857	0.49
ENSG00000186399	GOLGA8R	golgin A8 family member R [Source:HGNC Symbol;Acc:HGNC:44407]	1896	0.169232	-2.56293	7.77e-05	0.00200801	yes	down	581.24	159.12	233.9	179.01	182.56	168.46	218.78	18.53	6.53	1.45	4.07	3.74	2.86	2.79	3.61	0.51	3.57857	0.51
ENSG00000167216	KATNAL2	katanin catalytic subunit A1 like 2 [Source:HGNC Symbol;Acc:HGNC:25387]	2893	0.168573	-2.56855	0.00142961	0.0163655	yes	down	84	57	45	76	48	78	46	5	1.49	0.76	0.95	1.53	0.85	1.53	0.73	0.16	1.12	0.16
ENSG00000228278	ORM2	orosomucoid 2 [Source:HGNC Symbol;Acc:HGNC:8499]	764	0.168501	-2.56917	0.00194853	0.0203049	yes	down	538.68	327.57	275.75	144.28	209.47	145.37	153.77	21.18	3.27	1.4	2.49	1.48	2.15	1.24	2.22	0.26	2.03571	0.26
ENSG00000260249	AC007608.3	novel transcript, antisense to SNX20	5214	0.167787	-2.57529	2.53e-05	0.00083754	yes	down	177.51	72.72	71.44	84.45	112.85	82.34	122.27	8.23	0.94	0.27	0.55	0.77	0.76	0.63	0.85	0.09	0.681429	0.09
ENSG00000188738	FSIP2	fibrous sheath interacting protein 2 [Source:HGNC Symbol;Acc:HGNC:21675]	20879	0.167717	-2.5759	0.00676857	0.0464137	yes	down	764.75	390.11	497.94	206.12	168.42	177.21	168.14	27.66	7.86	2.84	7.45	3.35	2.09	2.47	2.14	0.53	4.02857	0.53
[truncated: 1,021 more rows]

## Sheet: Group2
seq_id	gene_name	description	length	fc(Group2/Control)	log2fc(Group2/Control)	pvalue	padjust	significant	regulate	CRR119890_count	CRR125445_count	CRR125446_count	SRR1373441_count	SRR1373442_count	SRR1373453_count	SRR1373454_count	Group2_count	CRR119890_tpm	CRR125445_tpm	CRR125446_tpm	SRR1373441_tpm	SRR1373442_tpm	SRR1373453_tpm	SRR1373454_tpm	Group2_tpm	Control_tpm	Group2_tpm.1
[truncated: 226 more rows]

[truncated: 4 more sheets: Group3, Group4, Metascape-top100-upregulated, Enrichment]
