# Supplementary material for: Identification of Novel Therapeutic Candidates Against SARS-CoV-2 Infections: An Application of RNA Sequencing Toward mRNA Based Nanotherapeutics
Source: Front Microbiol. 2022 Aug 2;13:901848. doi: 10.3389/fmicb.2022.901848 (PMC9378778; doi:10.3389/fmicb.2022.901848)
Supplement: Supplementary file 1 [file Data_Sheet_1.zip › Supplementary_Material/Supplementary_File_S5.xlsx]

## Sheet: Annotation
Gene	original_id	Early_moderate	Later_moderate	Gene ID	Type	Tax ID	Homologene Gene ID	Homologene Gene Tax ID	Gene Symbol	Description	Biological Process (GO)	Kinase Class (UniProt)	Protein Function (Protein Atlas)	Subcellular Location (Protein Atlas)	Drug (DrugBank)	Canonical Pathways	Hallmark Gene Sets	GO:0002250 adaptive immune response	GO:1903047 mitotic cell cycle process	GO:0006910 phagocytosis, recognition	ko04110 Cell cycle	GO:1902850 microtubule cytoskeleton organ	GO:0051321 meiotic cell cycle	GO:0006974 cellular response to DNA damag	WP4016 DNA IR-damage and cellular res	M14 PID AURORA B PATHWAY	M176 PID FOXM1 PATHWAY	GO:0071459 protein localization to chromo	M129 PID PLK1 PATHWAY	R-HSA-69205 G1/S-Specific Transcription	GO:0090068 positive regulation of cell cy	GO:0044839 cell cycle G2/M phase transiti	GO:0008608 attachment of spindle microtub	GO:0000910 cytokinesis	GO:0071103 DNA conformation change	R-HSA-1538133 G0 and Early G1	WP5115 Network map of SARS-CoV-2 sign	TotalEvidenceCount
9319	TRIP13	1	1	9319	Gene_ID	H. sapiens	9319	H. sapiens	TRIP13	thyroid hormone receptor interactor 13	GO:0051598 meiotic recombination checkpoint signaling;GO:0033313 meiotic cell cycle checkpoint signaling;GO:0045835 negative regulation of meiotic nuclear division		Predicted intracellular proteins; Disease related genes	Nucleoplasm (Approved)			(M5925)HALLMARK E2F TARGETS	0	1	0	0	0	1	1	0	0	0	0	0	0	0	0	0	0	0	0	0	2
79019	CENPM	1	1	79019	Gene_ID	H. sapiens	79019	H. sapiens	CENPM	centromere protein M			Predicted intracellular proteins	Cytosol (Enhanced)			(M5925)HALLMARK E2F TARGETS	0	1	0	0	0	0	0	0	0	0	0	0	0	0	0	0	0	0	0	0	2
151246	SGO2	1	1	151246	Gene_ID	H. sapiens	151246	H. sapiens	SGO2	shugoshin 2	GO:0051754 meiotic sister chromatid cohesion, centromeric;GO:0007135 meiosis II;GO:0045144 meiotic sister chromatid segregation		Predicted intracellular proteins	Nucleoplasm (Enhanced); Additional: Nuclear bodies				0	1	0	0	0	1	0	0	0	0	0	1	0	0	0	0	0	0	0	0	2
11274	USP18	1	1	11274	Gene_ID	H. sapiens	11274	H. sapiens	USP18	ubiquitin specific peptidase 18	GO:0060339 negative regulation of type I interferon-mediated signaling pathway;GO:0060338 regulation of type I interferon-mediated signaling pathway;GO:0060337 type I interferon signaling pathway		Disease related genes; Predicted intracellular proteins; Peptidases:Cysteine-type peptidases; Potential drug targets; Enzymes	Cytosol (Supported); Additional: Vesicles			(M5911)HALLMARK INTERFERON ALPHA RESPONSE; (M5913)HALLMARK INTERFERON GAMMA RESPONSE	0	0	0	0	0	0	0	0	0	0	0	0	0	0	0	0	0	0	0	1	2
701	BUB1B	1	1	701	Gene_ID	H. sapiens	701	H. sapiens	BUB1B	BUB1 mitotic checkpoint serine/threonine kinase B	GO:0051754 meiotic sister chromatid cohesion, centromeric;GO:0007135 meiosis II;GO:0045144 meiotic sister chromatid segregation	Other	Disease related genes; ENZYME proteins:Transferases; Predicted intracellular proteins; Cancer-related genes:Mutational cancer driver genes; Potential drug targets; Enzymes; Kinases	Cytosol (Supported)		(M129)PID PLK1 PATHWAY	(M5925)HALLMARK E2F TARGETS	0	1	0	1	0	1	0	0	0	0	1	1	0	0	0	0	0	0	0	0	2
2305	FOXM1	1	1	2305	Gene_ID	H. sapiens	2305	H. sapiens	FOXM1	forkhead box M1	GO:0006978 DNA damage response, signal transduction by p53 class mediator resulting in transcription of p21 class mediator;GO:0042772 DNA damage response, signal transduction resulting in transcription;GO:0090344 negative regulation of cell aging		Predicted intracellular proteins; Transcription factors:Helix-turn-helix domains; Cancer-related genes:Candidate cancer biomarkers	Nucleoli;Nucleoli rim;Nucleoplasm (Supported); Additional: Cytosol		(M176)PID FOXM1 PATHWAY		0	1	0	0	0	0	1	1	0	1	0	0	0	0	1	0	0	0	0	0	2
10615	SPAG5	1	1	10615	Gene_ID	H. sapiens	10615	H. sapiens	SPAG5	sperm associated antigen 5	GO:1905832 positive regulation of spindle assembly;GO:0090235 regulation of metaphase plate congression;GO:0051988 regulation of attachment of spindle microtubules to kinetochore		Predicted intracellular proteins	Mitotic spindle;Nuclear bodies (Supported); Additional: Cytosol			(M5925)HALLMARK E2F TARGETS	0	1	0	0	1	0	0	0	0	0	0	0	0	1	0	1	0	0	0	0	2
10721	POLQ	1	1	10721	Gene_ID	H. sapiens	10721	H. sapiens	POLQ	DNA polymerase theta	GO:0097681 double-strand break repair via alternative nonhomologous end joining;GO:0016446 somatic hypermutation of immunoglobulin genes;GO:0002566 somatic diversification of immune receptors via somatic mutation		Disease related genes; ENZYME proteins:Transferases; Predicted intracellular proteins; Potential drug targets; Enzymes; Cancer-related genes	Nucleoplasm (Supported); Additional: Cytosol;Golgi apparatus			(M5901)HALLMARK G2M CHECKPOINT	1	0	0	1	0	0	1	1	0	0	0	0	0	0	0	0	0	1	0	0	2
106480766	RNA5SP389	1	1	106480766	Gene_ID	H. sapiens	106480766	H. sapiens	RNA5SP389	RNA, 5S ribosomal pseudogene 389								0	0	0	0	0	0	0	0	0	0	0	0	0	0	0	0	0	0	0	0	2
1033	CDKN3	1	1	1033	Gene_ID	H. sapiens	1033	H. sapiens	CDKN3	cyclin dependent kinase inhibitor 3	GO:0000079 regulation of cyclin-dependent protein serine/threonine kinase activity;GO:0035335 peptidyl-tyrosine dephosphorylation;GO:1904029 regulation of cyclin-dependent protein kinase activity		Disease related genes; Predicted intracellular proteins; Potential drug targets; ENZYME proteins:Hydrolases; Enzymes	Cytosol (Enhanced)			(M5951)HALLMARK SPERMATOGENESIS; (M5901)HALLMARK G2M CHECKPOINT; (M5925)HALLMARK E2F TARGETS	0	1	0	0	0	0	0	0	0	1	0	0	0	0	0	0	0	0	0	0	2
983	CDK1	1	1	983	Gene_ID	H. sapiens	983	H. sapiens	CDK1	cyclin dependent kinase 1	GO:0000741 karyogamy;GO:0007344 pronuclear fusion;GO:1905448 positive regulation of mitochondrial ATP synthesis coupled electron transport	CMGC Ser/Thr protein kinase family	ENZYME proteins:Transferases; Kinases:CMGC Ser/Thr protein kinases; Predicted intracellular proteins; Transporters:Transporter channels and pores; Cancer-related genes:Candidate cancer biomarkers; Enzymes	Cytosol (Supported); Additional: Nucleoplasm	Indirubin-3'-monoxime; Olomoucine; Hymenialdisine; SU9516; Alvocidib; Alsterpaullone; Seliciclib; AT-7519; Fostamatinib	(M10154)SA G2 AND M PHASES; (M207)PID RETINOIC ACID PATHWAY; (M176)PID FOXM1 PATHWAY	(M5923)HALLMARK PI3K AKT MTOR SIGNALING; (M5951)HALLMARK SPERMATOGENESIS; (M5893)HALLMARK MITOTIC SPINDLE	0	1	0	1	1	0	1	1	0	1	1	1	1	1	1	0	0	1	1	1	2
22974	TPX2	1	1	22974	Gene_ID	H. sapiens	22974	H. sapiens	TPX2	TPX2 microtubule nucleation factor	GO:0007026 negative regulation of microtubule depolymerization;GO:0031114 regulation of microtubule depolymerization;GO:0007020 microtubule nucleation		Cancer-related genes:Mutated cancer genes; Predicted intracellular proteins; Cancer-related genes:Candidate cancer biomarkers	Nucleoplasm (Supported); Additional: Cytokinetic bridge;Mitotic spindle		(M242)PID AURORA A PATHWAY; (M129)PID PLK1 PATHWAY	(M5893)HALLMARK MITOTIC SPINDLE; (M5901)HALLMARK G2M CHECKPOINT	0	1	0	0	1	0	0	1	1	1	0	1	0	0	0	0	0	0	0	0	2
9928	KIF14	1	1	9928	Gene_ID	H. sapiens	9928	H. sapiens	KIF14	kinesin family member 14	GO:0021685 cerebellar granular layer structural organization;GO:0021698 cerebellar cortex structural organization;GO:0021693 cerebellar Purkinje cell layer structural organization		Predicted intracellular proteins; Disease related genes	Cytosol (Supported); Additional: Midbody ring				0	1	0	0	1	0	0	0	0	0	0	0	0	1	1	0	1	0	0	0	2
64151	NCAPG	1	1	64151	Gene_ID	H. sapiens	64151	H. sapiens	NCAPG	non-SMC condensin I complex subunit G	GO:0007076 mitotic chromosome condensation;GO:0030261 chromosome condensation;GO:0000070 mitotic sister chromatid segregation		Predicted intracellular proteins			(M14)PID AURORA B PATHWAY		0	1	0	0	0	0	0	0	1	0	0	0	0	0	0	0	0	1	0	0	2
28778	IGLV6-57	1	1	28778	Gene_ID	H. sapiens	28778	H. sapiens	IGLV6-57	immunoglobulin lambda variable 6-57	GO:0002377 immunoglobulin production;GO:0002440 production of molecular mediator of immune response;GO:0002250 adaptive immune response							1	0	0	0	0	0	0	0	0	0	0	0	0	0	0	0	0	0	0	0	2
400759	GBP1P1	1	1	400759	Gene_ID	H. sapiens	400759	H. sapiens	GBP1P1	guanylate binding protein 1 pseudogene 1								0	0	0	0	0	0	0	0	0	0	0	0	0	0	0	0	0	0	0	0	2
144455	E2F7	1	1	144455	Gene_ID	H. sapiens	144455	H. sapiens	E2F7	E2F transcription factor 7	GO:0032877 positive regulation of DNA endoreduplication;GO:0071930 negative regulation of transcription involved in G1/S transition of mitotic cell cycle;GO:0032875 regulation of DNA endoreduplication		Predicted intracellular proteins; Transcription factors:Helix-turn-helix domains	Nuclear speckles (Supported)		(M40)PID E2F PATHWAY		0	1	0	1	0	0	1	1	0	0	0	0	0	1	1	0	1	0	0	0	2
7298	TYMS	1	1	7298	Gene_ID	H. sapiens	7298	H. sapiens	TYMS	thymidylate synthetase	GO:0006231 dTMP biosynthetic process;GO:0019860 uracil metabolic process;GO:0060574 intestinal epithelial cell maturation		ENZYME proteins:Transferases; Predicted intracellular proteins; Cancer-related genes:Candidate cancer biomarkers; FDA approved drug targets:Small molecule drugs; Enzymes		Raltitrexed; Floxuridine; Trifluridine; Gemcitabine; Fluorouracil; Methotrexate; Pemetrexed; Capecitabine; Thymidine monophosphate; 10-Propargyl-5,8-Dideazafolic Acid; Deoxyuridine monophosphate; S,S-(2-Hydroxyethyl)Thiocysteine; Thymectacin; ANX-510; OSI-7904L; Pralatrexate; 2,4-Diamino-5-phenyl-6-ethylpyrimidine; N-[2-Chloro-5-(trifluoromethyl)phenyl]imidodicarbonimidic diamide; N-(3,5-dimethox…	(M40)PID E2F PATHWAY	(M5898)HALLMARK DNA REPAIR; (M5926)HALLMARK MYC TARGETS V1	0	1	0	1	0	0	0	0	0	0	0	0	1	0	0	0	0	0	0	0	2
157313	CDCA2	1	1	157313	Gene_ID	H. sapiens	157313	H. sapiens	CDCA2	cell division cycle associated 2	GO:0035307 positive regulation of protein dephosphorylation;GO:0035306 positive regulation of dephosphorylation;GO:0035304 regulation of protein dephosphorylation		Predicted intracellular proteins	Nucleoplasm (Supported)				0	1	0	0	0	0	0	0	0	0	0	0	0	0	0	0	0	0	0	0	2
7153	TOP2A	1	1	7153	Gene_ID	H. sapiens	7153	H. sapiens	TOP2A	DNA topoisomerase II alpha	GO:0045870 positive regulation of single stranded viral RNA replication via double stranded DNA intermediate;GO:1905463 negative regulation of DNA duplex unwinding;GO:0030263 apoptotic chromosome condensation		Predicted intracellular proteins; Cancer-related genes:Candidate cancer biomarkers; FDA approved drug targets:Small molecule drugs; ENZYME proteins:Isomerase; Enzymes	Nucleoplasm (Supported); Additional: Nucleoli	Moxifloxacin; Amsacrine; Dexrazoxane; Valrubicin; Teniposide; Epirubicin; Enoxacin; Pefloxacin; Ciprofloxacin; Trovafloxacin; Daunorubicin; Etoposide; Dactinomycin; Lomefloxacin; Doxorubicin; Norfloxacin; Ofloxacin; Idarubicin; Podofilox; Mitoxantrone; Sparfloxacin; Genistein; Fleroxacin; Lucanthone; Banoxantrone; SP1049C; Amonafide; Elsamitrucin; 13-deoxydoxorubicin; RTA 744; Aldoxorubicin; ZEN-…	(M236)PID DELTA NP63 PATHWAY	(M5949)HALLMARK PEROXISOME; (M5902)HALLMARK APOPTOSIS; (M5893)HALLMARK MITOTIC SPINDLE	0	1	0	1	0	1	1	0	1	0	0	0	0	0	0	0	0	1	1	0	2
28412	IGHV3-66	1	1	28412	Gene_ID	H. sapiens	28412	H. sapiens	IGHV3-66	immunoglobulin heavy variable 3-66	GO:0006910 phagocytosis, recognition;GO:0006958 complement activation, classical pathway;GO:0002455 humoral immune response mediated by circulating immunoglobulin							1	0	1	0	0	0	0	0	0	0	0	0	0	0	0	0	0	0	0	0	2
8208	CHAF1B	1	1	8208	Gene_ID	H. sapiens	8208	H. sapiens	CHAF1B	chromatin assembly factor 1 subunit B	GO:0006335 DNA replication-dependent nucleosome assembly;GO:0034723 DNA replication-dependent nucleosome organization;GO:0006334 nucleosome assembly		Predicted intracellular proteins	Nucleoplasm (Supported)				0	0	0	1	0	0	1	0	0	0	0	0	0	0	0	0	0	1	0	0	2
259266	ASPM	1	1	259266	Gene_ID	H. sapiens	259266	H. sapiens	ASPM	assembly factor for spindle microtubules	GO:0045769 negative regulation of asymmetric cell division;GO:0021873 forebrain neuroblast division;GO:0009786 regulation of asymmetric cell division		Cancer-related genes:Mutational cancer driver genes; Predicted intracellular proteins; Disease related genes	Cytosol;Plasma membrane (Approved)				0	1	0	0	1	1	0	0	0	0	0	0	0	0	0	0	0	0	0	0	2
23612	PHLDA3	1	1	23612	Gene_ID	H. sapiens	23612	H. sapiens	PHLDA3	pleckstrin homology like domain family A member 3	GO:0042771 intrinsic apoptotic signaling pathway in response to DNA damage by p53 class mediator;GO:0051898 negative regulation of protein kinase B signaling;GO:0072332 intrinsic apoptotic signaling pathway by p53 class mediator		Predicted intracellular proteins				(M5939)HALLMARK P53 PATHWAY	0	0	0	0	0	0	1	0	0	0	0	0	0	0	0	0	0	0	0	0	2
8318	CDC45	1	1	8318	Gene_ID	H. sapiens	8318	H. sapiens	CDC45	cell division cycle 45	GO:1902977 mitotic DNA replication preinitiation complex assembly;GO:0071163 DNA replication preinitiation complex assembly;GO:0000727 double-strand break repair via break-induced replication		Predicted intracellular proteins	Nucleoplasm (Supported); Additional: Centrosome;Cytosol			(M5901)HALLMARK G2M CHECKPOINT; (M5926)HALLMARK MYC TARGETS V1	0	1	0	1	0	0	1	1	0	0	0	0	1	0	1	0	0	0	0	0	2
9235	IL32	1	1	9235	Gene_ID	H. sapiens	9235	H. sapiens	IL32	interleukin 32	GO:0007155 cell adhesion;GO:0022610 biological adhesion;GO:0006952 defense response		Predicted intracellular proteins; Predicted secreted proteins				(M5930)HALLMARK EPITHELIAL MESENCHYMAL TRANSITION	0	1	0	0	0	0	0	0	0	0	0	0	0	0	0	0	0	0	0	1	2
79174	CRELD2	1	1	79174	Gene_ID	H. sapiens	79174	H. sapiens	CRELD2	cysteine rich with EGF like domains 2			Predicted secreted proteins			(M3008)NABA ECM GLYCOPROTEINS; (M5884)NABA CORE MATRISOME; (M5889)NABA MATRISOME		0	0	0	0	0	0	0	0	0	0	0	0	0	0	0	0	0	0	0	0	2
28823	IGLV1-44	1	1	28823	Gene_ID	H. sapiens	28823	H. sapiens	IGLV1-44	immunoglobulin lambda variable 1-44	GO:0002377 immunoglobulin production;GO:0002440 production of molecular mediator of immune response;GO:0002250 adaptive immune response							1	0	0	0	0	0	0	0	0	0	0	0	0	0	0	0	0	0	0	0	2
92755	TUBBP1	1	1	92755	Gene_ID	H. sapiens	92755	H. sapiens	TUBBP1	tubulin beta pseudogene 1								0	0	0	0	0	0	0	0	0	0	0	0	0	0	0	0	0	0	0	0	2
7083	TK1	1	1	7083	Gene_ID	H. sapiens	7083	H. sapiens	TK1	thymidine kinase 1	GO:0046104 thymidine metabolic process;GO:0046125 pyrimidine deoxyribonucleoside metabolic process;GO:0009157 deoxyribonucleoside monophosphate biosynthetic process		Predicted intracellular proteins; Enzymes; Cancer-related genes:Candidate cancer biomarkers; ENZYME proteins:Transferases		Dithioerythritol; Thymidine 5'-triphosphate	(M40)PID E2F PATHWAY; (M66)PID MYC ACTIV PATHWAY	(M5925)HALLMARK E2F TARGETS	0	1	0	1	0	0	0	0	0	0	0	0	1	0	0	0	0	0	0	0	2
28882	IGKV2D-29	1	1	28882	Gene_ID	H. sapiens	28882	H. sapiens	IGKV2D-29	immunoglobulin kappa variable 2D-29	GO:0002377 immunoglobulin production;GO:0002440 production of molecular mediator of immune response;GO:0002250 adaptive immune response							1	0	0	0	0	0	0	0	0	0	0	0	0	0	0	0	0	0	0	0	2
4173	MCM4	1	1	4173	Gene_ID	H. sapiens	4173	H. sapiens	MCM4	minichromosome maintenance complex component 4	GO:1902292 cell cycle DNA replication initiation;GO:1902315 nuclear cell cycle DNA replication initiation;GO:1902975 mitotic DNA replication initiation		Disease related genes; Predicted intracellular proteins; Potential drug targets; ENZYME proteins:Hydrolases; Enzymes	Nucleoplasm (Enhanced)		(M195)PID CMYB PATHWAY	(M5928)HALLMARK MYC TARGETS V2; (M5924)HALLMARK MTORC1 SIGNALING; (M5925)HALLMARK E2F TARGETS	0	1	0	1	0	0	1	0	0	0	0	0	0	0	0	0	0	1	0	0	2
81620	CDT1	1	1	81620	Gene_ID	H. sapiens	81620	H. sapiens	CDT1	chromatin licensing and DNA replication factor 1	GO:1905341 negative regulation of protein localization to kinetochore;GO:1902595 regulation of DNA replication origin binding;GO:0071163 DNA replication preinitiation complex assembly		Predicted intracellular proteins; Disease related genes	Nucleoplasm (Supported); Additional: Nuclear bodies				0	1	0	1	0	0	0	0	0	0	1	0	1	1	1	1	0	0	0	0	2
28423	IGHV3-49	1	1	28423	Gene_ID	H. sapiens	28423	H. sapiens	IGHV3-49	immunoglobulin heavy variable 3-49	GO:0006910 phagocytosis, recognition;GO:0006958 complement activation, classical pathway;GO:0002455 humoral immune response mediated by circulating immunoglobulin							1	0	1	0	0	0	0	0	0	0	0	0	0	0	0	0	0	0	0	0	2
54443	ANLN	1	1	54443	Gene_ID	H. sapiens	54443	H. sapiens	ANLN	anillin actin binding protein	GO:0000921 septin ring assembly;GO:1904170 regulation of bleb assembly;GO:1904172 positive regulation of bleb assembly		Predicted intracellular proteins; Disease related genes	Nucleoplasm (Enhanced); Additional: Midbody			(M5893)HALLMARK MITOTIC SPINDLE	0	1	0	1	1	0	0	0	0	0	0	0	0	0	0	0	1	0	0	0	2
11113	CIT	1	1	11113	Gene_ID	H. sapiens	11113	H. sapiens	CIT	citron rho-interacting serine/threonine kinase	GO:0035331 negative regulation of hippo signaling;GO:0035330 regulation of hippo signaling;GO:0035329 hippo signaling	AGC Ser/Thr protein kinase family	Disease related genes; Kinases:AGC Ser/Thr protein kinases; ENZYME proteins:Transferases; Predicted intracellular proteins; Potential drug targets; Enzymes	Cytosol (Approved)	Fostamatinib	(M12)PID RHOA PATHWAY	(M5925)HALLMARK E2F TARGETS	0	1	0	0	0	0	0	0	0	0	1	0	0	1	0	0	1	0	0	0	2
23397	NCAPH	1	1	23397	Gene_ID	H. sapiens	23397	H. sapiens	NCAPH	non-SMC condensin I complex subunit H	GO:0007076 mitotic chromosome condensation;GO:0030261 chromosome condensation;GO:0000070 mitotic sister chromatid segregation		Predicted intracellular proteins	Cytosol (Supported); Additional: Nucleoplasm		(M14)PID AURORA B PATHWAY	(M5951)HALLMARK SPERMATOGENESIS	0	1	0	0	0	0	0	0	1	0	0	0	0	0	0	0	0	1	0	0	2
9787	DLGAP5	1	1	9787	Gene_ID	H. sapiens	9787	H. sapiens	DLGAP5	DLG associated protein 5	GO:0007079 mitotic chromosome movement towards spindle pole;GO:0051305 chromosome movement towards spindle pole;GO:0045842 positive regulation of mitotic metaphase/anaphase transition		Predicted intracellular proteins	Centriolar satellite;Cytosol (Supported)		(M242)PID AURORA A PATHWAY	(M5893)HALLMARK MITOTIC SPINDLE; (M5925)HALLMARK E2F TARGETS	0	1	0	0	1	0	0	0	1	0	0	0	0	1	0	0	0	0	0	0	2
6241	RRM2	1	1	6241	Gene_ID	H. sapiens	6241	H. sapiens	RRM2	ribonucleotide reductase regulatory subunit M2	GO:0009263 deoxyribonucleotide biosynthetic process;GO:0051290 protein heterotetramerization;GO:0051291 protein heterooligomerization		ENZYME proteins:Oxidoreductases; FDA approved drug targets:Small molecule drugs; Predicted intracellular proteins; Enzymes	Cytosol (Supported)	Cladribine; Imexon; Gallium nitrate; Motexafin gadolinium; GTI 2040	(M40)PID E2F PATHWAY	(M5924)HALLMARK MTORC1 SIGNALING; (M5925)HALLMARK E2F TARGETS	0	1	0	1	0	0	0	1	0	1	0	0	1	0	0	0	0	0	0	1	2
79801	SHCBP1	1	1	79801	Gene_ID	H. sapiens	79801	H. sapiens	SHCBP1	SHC binding and spindle associated 1	GO:0008543 fibroblast growth factor receptor signaling pathway;GO:2000177 regulation of neural precursor cell proliferation;GO:0044344 cellular response to fibroblast growth factor stimulus		Predicted intracellular proteins	Nuclear bodies (Approved); Additional: Microtubules;Midbody;Mitotic spindle				0	0	0	0	0	0	0	0	0	0	0	0	0	0	0	0	0	0	0	0	2
28526	TRDC	1	1	28526	Gene_ID	H. sapiens	28526	H. sapiens	TRDC	T cell receptor delta constant	GO:0006910 phagocytosis, recognition;GO:0006958 complement activation, classical pathway;GO:0002455 humoral immune response mediated by circulating immunoglobulin							1	0	1	0	0	0	0	0	0	0	0	0	0	0	0	0	0	0	0	0	2
332	BIRC5	1	1	332	Gene_ID	H. sapiens	332	H. sapiens	BIRC5	baculoviral IAP repeat containing 5	GO:0043154 negative regulation of cysteine-type endopeptidase activity involved in apoptotic process;GO:2000117 negative regulation of cysteine-type endopeptidase activity;GO:0007605 sensory perception of sound		Predicted intracellular proteins; Cancer-related genes:Candidate cancer biomarkers	Cytokinetic bridge (Supported)	Reserpine; Berberine; LY2181308	(M242)PID AURORA A PATHWAY; (M14)PID AURORA B PATHWAY; (M176)PID FOXM1 PATHWAY	(M5893)HALLMARK MITOTIC SPINDLE; (M5901)HALLMARK G2M CHECKPOINT; (M5925)HALLMARK E2F TARGETS	0	1	0	0	0	0	0	1	1	1	0	0	0	0	0	0	0	0	0	1	2
9824	ARHGAP11A	1	1	9824	Gene_ID	H. sapiens	9824	H. sapiens	ARHGAP11A	Rho GTPase activating protein 11A	GO:0043547 positive regulation of GTPase activity;GO:0051056 regulation of small GTPase mediated signal transduction;GO:0043087 regulation of GTPase activity		Predicted intracellular proteins	Cytosol (Approved); Additional: Nucleoli				0	1	0	0	0	0	0	0	0	0	0	0	0	0	0	0	0	0	0	0	2
7124	TNF	1	1	7124	Gene_ID	H. sapiens	7124	H. sapiens	TNF	tumor necrosis factor	GO:0045994 positive regulation of translational initiation by iron;GO:0061048 negative regulation of branching involved in lung morphogenesis;GO:0150129 positive regulation of interleukin-33 production		Disease related genes; FDA approved drug targets:Biotech drugs; Predicted intracellular proteins; Cancer-related genes:Candidate cancer biomarkers; Cancer-related genes:Mutated cancer genes; FDA approved drug targets:Small molecule drugs; Candidate cardiovascular disease genes; Predicted secreted proteins		Etanercept; Adalimumab; Infliximab; Chloroquine; Epinephrine; Pseudoephedrine; Thalidomide; Glucosamine; Clenbuterol; Pranlukast; Amrinone; Afelimomab; YSIL6; SD118; PN0621; OMS-103HP; Talmapimod; VX-702; Atiprimod; CRx-139; CYT007-TNFQb; Andrographolide; Ethyl pyruvate; AME-527; PR-104; Plinabulin; Dexanabinol; Onercept; Golimumab; Certolizumab pegol; Pomalidomide; Polaprezinc; Foreskin fibrobla…	(M11736)SA MMP CYTOKINE CONNECTION; (M267)PID ANTHRAX PATHWAY; (M37)PID NFKAPPAB CANONICAL PATHWAY	(M5897)HALLMARK IL6 JAK STAT3 SIGNALING; (M5902)HALLMARK APOPTOSIS; (M5890)HALLMARK TNFA SIGNALING VIA NFKB	1	1	1	0	1	0	1	0	0	0	0	0	0	1	0	0	0	0	0	1	2
3429	IFI27	1	1	3429	Gene_ID	H. sapiens	3429	H. sapiens	IFI27	interferon alpha inducible protein 27	GO:0044827 modulation by host of viral genome replication;GO:0044788 modulation by host of viral process;GO:0046825 regulation of protein export from nucleus		Predicted intracellular proteins			(M295)SIG PIP3 SIGNALING IN CARDIAC MYOCTES	(M5911)HALLMARK INTERFERON ALPHA RESPONSE; (M5913)HALLMARK INTERFERON GAMMA RESPONSE	0	0	0	0	0	0	0	0	0	0	0	0	0	0	0	0	0	0	0	1	2
28394	IGHV4-39	1	1	28394	Gene_ID	H. sapiens	28394	H. sapiens	IGHV4-39	immunoglobulin heavy variable 4-39	GO:0006910 phagocytosis, recognition;GO:0006958 complement activation, classical pathway;GO:0002455 humoral immune response mediated by circulating immunoglobulin							1	0	1	0	0	0	0	0	0	0	0	0	0	0	0	0	0	0	0	0	2
28468	IGHV1-18	1	1	28468	Gene_ID	H. sapiens	28468	H. sapiens	IGHV1-18	immunoglobulin heavy variable 1-18	GO:0006910 phagocytosis, recognition;GO:0006958 complement activation, classical pathway;GO:0002455 humoral immune response mediated by circulating immunoglobulin							1	0	1	0	0	0	0	0	0	0	0	0	0	0	0	0	0	0	0	0	2
3833	KIFC1	1	1	3833	Gene_ID	H. sapiens	3833	H. sapiens	KIFC1	kinesin family member C1	GO:0007080 mitotic metaphase plate congression;GO:0090307 mitotic spindle assembly;GO:0051310 metaphase plate congression		Predicted intracellular proteins	Centrosome (Approved)				0	1	0	0	1	0	0	0	0	0	0	0	0	0	0	0	0	0	0	0	2
28791	IGLV3-27	1	1	28791	Gene_ID	H. sapiens	28791	H. sapiens	IGLV3-27	immunoglobulin lambda variable 3-27	GO:0002377 immunoglobulin production;GO:0002440 production of molecular mediator of immune response;GO:0002250 adaptive immune response							1	0	0	0	0	0	0	0	0	0	0	0	0	0	0	0	0	0	0	0	2
157570	ESCO2	1	1	157570	Gene_ID	H. sapiens	157570	H. sapiens	ESCO2	establishment of sister chromatid cohesion N-acetyltransferase 2	GO:0034421 post-translational protein acetylation;GO:0071168 protein localization to chromatin;GO:0043687 post-translational protein modification		Predicted intracellular proteins; Disease related genes	Golgi apparatus;Nucleoplasm (Supported); Additional: Cell Junctions				0	1	0	1	0	0	1	0	0	0	1	1	0	0	0	0	0	0	0	0	2
4061	LY6E	1	1	4061	Gene_ID	H. sapiens	4061	H. sapiens	LY6E	lymphocyte antigen 6 family member E	GO:0048242 epinephrine secretion;GO:0048241 epinephrine transport;GO:0042415 norepinephrine metabolic process		Predicted intracellular proteins				(M5911)HALLMARK INTERFERON ALPHA RESPONSE; (M5913)HALLMARK INTERFERON GAMMA RESPONSE; (M5932)HALLMARK INFLAMMATORY RESPONSE	0	0	0	0	0	0	0	0	0	0	0	0	0	0	0	0	0	0	0	0	2
28772	IGLV10-54	1	1	28772	Gene_ID	H. sapiens	28772	H. sapiens	IGLV10-54	immunoglobulin lambda variable 10-54	GO:0002377 immunoglobulin production;GO:0002440 production of molecular mediator of immune response;GO:0002250 adaptive immune response							1	0	0	0	0	0	0	0	0	0	0	0	0	0	0	0	0	0	0	0	2
991	CDC20	1	1	991	Gene_ID	H. sapiens	991	H. sapiens	CDC20	cell division cycle 20	GO:1905786 positive regulation of anaphase-promoting complex-dependent catabolic process;GO:1905784 regulation of anaphase-promoting complex-dependent catabolic process;GO:0090129 positive regulation of synapse maturation		Predicted intracellular proteins; Cancer-related genes:Candidate cancer biomarkers	Cytosol;Nucleoplasm (Enhanced)		(M129)PID PLK1 PATHWAY	(M5901)HALLMARK G2M CHECKPOINT; (M5907)HALLMARK ESTROGEN RESPONSE LATE; (M5925)HALLMARK E2F TARGETS	0	1	0	1	1	1	0	0	0	0	0	1	0	0	0	0	0	0	0	0	2
6491	STIL	1	1	6491	Gene_ID	H. sapiens	6491	H. sapiens	STIL	STIL centriolar assembly protein	GO:0033504 floor plate development;GO:0030903 notochord development;GO:0046599 regulation of centriole replication		Predicted intracellular proteins; Disease related genes; Cancer-related genes	Cytosol;Plasma membrane (Approved)		(M211)PID HEDGEHOG 2PATHWAY	(M5901)HALLMARK G2M CHECKPOINT; (M5907)HALLMARK ESTROGEN RESPONSE LATE	0	1	0	0	1	0	0	0	0	0	0	0	0	0	0	0	0	0	0	0	2
9156	EXO1	1	1	9156	Gene_ID	H. sapiens	9156	H. sapiens	EXO1	exonuclease 1	GO:0001325 formation of extrachromosomal circular DNA;GO:0090656 t-circle formation;GO:0090737 telomere maintenance via telomere trimming		Predicted intracellular proteins	Nucleoplasm (Enhanced); Additional: Nuclear bodies			(M5901)HALLMARK G2M CHECKPOINT	1	1	1	1	0	1	1	1	0	0	0	0	0	0	0	0	0	0	0	0	2
4605	MYBL2	1	1	4605	Gene_ID	H. sapiens	4605	H. sapiens	MYBL2	MYB proto-oncogene like 2	GO:0043525 positive regulation of neuron apoptotic process;GO:0090307 mitotic spindle assembly;GO:1990830 cellular response to leukemia inhibitory factor		Predicted intracellular proteins; Transcription factors:Helix-turn-helix domains; Cancer-related genes:Candidate cancer biomarkers	Nucleoplasm (Supported); Additional: Cytosol		(M40)PID E2F PATHWAY	(M5901)HALLMARK G2M CHECKPOINT; (M5925)HALLMARK E2F TARGETS	0	1	0	1	1	0	0	0	0	1	0	0	0	0	0	0	0	0	1	0	2
55165	CEP55	1	1	55165	Gene_ID	H. sapiens	55165	H. sapiens	CEP55	centrosomal protein 55	GO:0061952 midbody abscission;GO:1902410 mitotic cytokinetic process;GO:0032506 cytokinetic process		Predicted intracellular proteins; Disease related genes	Centriolar satellite;Plasma membrane (Supported); Additional: Midbody				0	1	0	0	0	0	0	0	0	0	0	0	0	0	0	0	1	0	0	0	2
4175	MCM6	1	1	4175	Gene_ID	H. sapiens	4175	H. sapiens	MCM6	minichromosome maintenance complex component 6	GO:0000727 double-strand break repair via break-induced replication;GO:1902969 mitotic DNA replication;GO:0006268 DNA unwinding involved in DNA replication		Predicted intracellular proteins; Enzymes; ENZYME proteins:Hydrolases	Nucleoplasm (Enhanced)			(M5901)HALLMARK G2M CHECKPOINT; (M5925)HALLMARK E2F TARGETS; (M5926)HALLMARK MYC TARGETS V1	0	1	0	1	0	0	1	0	0	0	0	0	0	0	0	0	0	1	0	0	2
51512	GTSE1	1	1	51512	Gene_ID	H. sapiens	51512	H. sapiens	GTSE1	G2 and S-phase expressed 1	GO:0006977 DNA damage response, signal transduction by p53 class mediator resulting in cell cycle arrest;GO:0031571 mitotic G1 DNA damage checkpoint signaling;GO:0044819 mitotic G1/S transition checkpoint signaling		Predicted intracellular proteins	Centrosome (Approved); Additional: Plasma membrane				0	1	0	1	0	0	1	0	0	1	0	0	0	0	1	0	0	0	0	1	2
28815	IGLV2-14	1	1	28815	Gene_ID	H. sapiens	28815	H. sapiens	IGLV2-14	immunoglobulin lambda variable 2-14	GO:0002377 immunoglobulin production;GO:0002440 production of molecular mediator of immune response;GO:0002250 adaptive immune response							1	0	0	0	0	0	0	0	0	0	0	0	0	0	0	0	0	0	0	0	2
388962	BOLA3	1	1	388962	Gene_ID	H. sapiens	388962	H. sapiens	BOLA3	bolA family member 3	GO:0008150 biological_process		Predicted intracellular proteins; Disease related genes	Mitochondria;Nuclear bodies (Supported); Additional: Cytosol				0	0	0	0	0	0	0	0	0	0	0	0	0	0	0	0	0	0	0	0	2
83879	CDCA7	1	1	83879	Gene_ID	H. sapiens	83879	H. sapiens	CDCA7	cell division cycle associated 7	GO:0042127 regulation of cell population proliferation;GO:0006915 apoptotic process;GO:0012501 programmed cell death		Predicted intracellular proteins; Disease related genes	Cytosol;Nucleoplasm (Supported)		(M66)PID MYC ACTIV PATHWAY		0	0	0	0	0	0	0	0	0	0	0	0	0	0	0	0	0	0	0	0	2
890	CCNA2	1	1	890	Gene_ID	H. sapiens	890	H. sapiens	CCNA2	cyclin A2	GO:0071373 cellular response to luteinizing hormone stimulus;GO:0034699 response to luteinizing hormone;GO:0071314 cellular response to cocaine		Predicted intracellular proteins; Cancer-related genes:Candidate cancer biomarkers	Cytosol;Nucleoplasm (Enhanced)	4-(2,4-Dimethyl-Thiazol-5-Yl)-Pyrimidin-2-Ylamine; 6-O-Cyclohexylmethyl Guanine; [4-(2-Amino-4-Methyl-Thiazol-5-Yl)-Pyrimidin-2-Yl]-(3-Nitro-Phenyl)-Amine; 4-(2,4-Dimethyl-1,3-thiazol-5-yl)-N-[4-(trifluoromethyl)phenyl]-2-pyrimidinamine; 4-[(7-OXO-7H-THIAZOLO[5,4-E]INDOL-8-YLMETHYL)-AMINO]-N-PYRIDIN-2-YL-BENZENESULFONAMIDE; N-(3-cyclopropyl-1H-pyrazol-5-yl)-2-(2-naphthyl)acetamide; 2-ANILINO-6-CY…	(M3686)SA REG CASCADE OF CYCLIN EXPR; (M11)PID PRL SIGNALING EVENTS PATHWAY; (M234)PID IL2 STAT5 PATHWAY	(M5901)HALLMARK G2M CHECKPOINT; (M5926)HALLMARK MYC TARGETS V1	0	1	0	1	0	0	0	1	0	1	0	0	0	0	1	0	0	0	1	0	2
28826	IGLV1-36	1	1	28826	Gene_ID	H. sapiens	28826	H. sapiens	IGLV1-36	immunoglobulin lambda variable 1-36	GO:0002377 immunoglobulin production;GO:0002440 production of molecular mediator of immune response;GO:0002250 adaptive immune response							1	0	0	0	0	0	0	0	0	0	0	0	0	0	0	0	0	0	0	0	2
28825	IGLV1-40	1	1	28825	Gene_ID	H. sapiens	28825	H. sapiens	IGLV1-40	immunoglobulin lambda variable 1-40	GO:0002377 immunoglobulin production;GO:0002440 production of molecular mediator of immune response;GO:0002250 adaptive immune response							1	0	0	0	0	0	0	0	0	0	0	0	0	0	0	0	0	0	0	0	2
7466	WFS1	1	1	7466	Gene_ID	H. sapiens	7466	H. sapiens	WFS1	wolframin ER transmembrane glycoprotein	GO:1903892 negative regulation of ATF6-mediated unfolded protein response;GO:1903891 regulation of ATF6-mediated unfolded protein response;GO:2000675 negative regulation of type B pancreatic cell apoptotic process		Transporters:Accessory Factors Involved in Transport; Potential drug targets; Disease related genes				(M5922)HALLMARK UNFOLDED PROTEIN RESPONSE; (M5906)HALLMARK ESTROGEN RESPONSE EARLY; (M5907)HALLMARK ESTROGEN RESPONSE LATE	0	0	0	0	0	0	0	0	0	0	0	0	0	0	0	0	0	0	0	0	2
990	CDC6	1	1	990	Gene_ID	H. sapiens	990	H. sapiens	CDC6	cell division cycle 6	GO:1904116 response to vasopressin;GO:1904117 cellular response to vasopressin;GO:0007089 traversing start control point of mitotic cell cycle		Predicted intracellular proteins; Disease related genes; Cancer-related genes:Candidate cancer biomarkers	Cytosol;Nucleoplasm (Approved); Additional: Cytokinetic bridge;Mitotic spindle		(M46)PID ATR PATHWAY; (M40)PID E2F PATHWAY	(M5947)HALLMARK IL2 STAT5 SIGNALING; (M5901)HALLMARK G2M CHECKPOINT; (M5907)HALLMARK ESTROGEN RESPONSE LATE	0	1	0	1	0	0	0	0	0	1	0	0	1	1	1	1	1	0	1	0	2
23753	SDF2L1	1	1	23753	Gene_ID	H. sapiens	23753	H. sapiens	SDF2L1	stromal cell derived factor 2 like 1	GO:0071712 ER-associated misfolded protein catabolic process;GO:0071218 cellular response to misfolded protein;GO:0051788 response to misfolded protein		Predicted intracellular proteins				(M5924)HALLMARK MTORC1 SIGNALING	0	0	0	0	0	0	0	0	0	0	0	0	0	0	0	0	0	0	0	0	2
94240	EPSTI1	1	1	94240	Gene_ID	H. sapiens	94240	H. sapiens	EPSTI1	epithelial stromal interaction 1			Predicted intracellular proteins				(M5911)HALLMARK INTERFERON ALPHA RESPONSE; (M5913)HALLMARK INTERFERON GAMMA RESPONSE	0	1	0	0	0	0	0	0	0	0	0	0	0	0	0	0	0	0	0	0	2
24137	KIF4A	1	1	24137	Gene_ID	H. sapiens	24137	H. sapiens	KIF4A	kinesin family member 4A	GO:0051256 mitotic spindle midzone assembly;GO:0000022 mitotic spindle elongation;GO:0051231 spindle elongation		Predicted intracellular proteins	Midbody;Nucleoplasm (Supported)			(M5893)HALLMARK MITOTIC SPINDLE; (M5901)HALLMARK G2M CHECKPOINT; (M5925)HALLMARK E2F TARGETS	0	1	0	1	1	0	0	0	0	0	0	0	0	0	0	0	1	0	0	0	2
55789	DEPDC1B	1	1	55789	Gene_ID	H. sapiens	55789	H. sapiens	DEPDC1B	DEP domain containing 1B	GO:0030177 positive regulation of Wnt signaling pathway;GO:0030111 regulation of Wnt signaling pathway;GO:0016055 Wnt signaling pathway		Predicted intracellular proteins	Golgi apparatus (Approved); Additional: Cytosol;Nucleoplasm				0	1	0	0	0	0	0	1	0	0	0	0	0	0	0	0	0	0	0	0	2
9133	CCNB2	1	1	9133	Gene_ID	H. sapiens	9133	H. sapiens	CCNB2	cyclin B2	GO:0007057 spindle assembly involved in female meiosis I;GO:0008315 G2/MI transition of meiotic cell cycle;GO:0007056 spindle assembly involved in female meiosis		Predicted intracellular proteins; Transporters:Transporter channels and pores; Cancer-related genes:Candidate cancer biomarkers	Cytosol (Enhanced); Additional: Golgi apparatus		(M176)PID FOXM1 PATHWAY; (M236)PID DELTA NP63 PATHWAY	(M5951)HALLMARK SPERMATOGENESIS; (M5893)HALLMARK MITOTIC SPINDLE; (M5901)HALLMARK G2M CHECKPOINT	0	1	0	1	1	1	0	0	0	1	0	1	0	0	1	0	0	1	0	1	2
1031	CDKN2C	1	1	1031	Gene_ID	H. sapiens	1031	H. sapiens	CDKN2C	cyclin dependent kinase inhibitor 2C	GO:0045736 negative regulation of cyclin-dependent protein serine/threonine kinase activity;GO:1904030 negative regulation of cyclin-dependent protein kinase activity;GO:0000079 regulation of cyclin-dependent protein serine/threonine kinase activity		Cancer-related genes:Mutational cancer driver genes; Predicted intracellular proteins	Cytosol;Nucleoplasm (Approved)		(M40)PID E2F PATHWAY	(M5901)HALLMARK G2M CHECKPOINT; (M5905)HALLMARK ADIPOGENESIS; (M5925)HALLMARK E2F TARGETS	0	1	0	1	0	0	0	0	0	1	0	0	0	0	0	0	0	0	0	0	2
83540	NUF2	1	1	83540	Gene_ID	H. sapiens	83540	H. sapiens	NUF2	NUF2 component of NDC80 kinetochore complex	GO:0051315 attachment of mitotic spindle microtubules to kinetochore;GO:0051383 kinetochore organization;GO:0008608 attachment of spindle microtubules to kinetochore		Predicted intracellular proteins	Nucleoplasm (Supported); Additional: Cytosol;Kinetochore				0	1	0	0	1	1	0	0	0	0	0	0	0	0	0	1	0	0	0	0	2
94274	PPP1R14A	1	0	94274	Gene_ID	H. sapiens	94274	H. sapiens	PPP1R14A	protein phosphatase 1 regulatory inhibitor subunit 14A	GO:0043086 negative regulation of catalytic activity;GO:0044092 negative regulation of molecular function;GO:0042325 regulation of phosphorylation		Predicted intracellular proteins	Nucleoplasm (Supported); Additional: Nuclear bodies		(M71)PID ILK PATHWAY		0	1	0	0	0	0	0	0	0	0	0	0	0	0	0	0	0	0	0	0	1
79658	ARHGAP10	0	1	79658	Gene_ID	H. sapiens	79658	H. sapiens	ARHGAP10	Rho GTPase activating protein 10	GO:0051056 regulation of small GTPase mediated signal transduction;GO:0007264 small GTPase mediated signal transduction;GO:0043066 negative regulation of apoptotic process		Predicted intracellular proteins	Nucleoplasm (Approved); Additional: Cytosol;Nuclear membrane			(M5893)HALLMARK MITOTIC SPINDLE	0	1	0	0	0	0	0	0	0	0	0	0	0	0	0	0	0	0	0	0	1
28455	IGHV2-26	1	0	28455	Gene_ID	H. sapiens	28455	H. sapiens	IGHV2-26	immunoglobulin heavy variable 2-26	GO:0006910 phagocytosis, recognition;GO:0006958 complement activation, classical pathway;GO:0002455 humoral immune response mediated by circulating immunoglobulin							1	0	1	0	0	0	0	0	0	0	0	0	0	0	0	0	0	0	0	0	1
124222	PAQR4	1	0	124222	Gene_ID	H. sapiens	124222	H. sapiens	PAQR4	progestin and adipoQ receptor family member 4				Vesicles (Approved)				0	0	0	0	0	0	0	0	0	0	0	0	0	0	0	0	0	0	0	0	1
5806	PTX3	1	0	5806	Gene_ID	H. sapiens	5806	H. sapiens	PTX3	pentraxin 3	GO:0044866 modulation by host of viral exo-alpha-sialidase activity;GO:0044867 modulation by host of viral catalytic activity;GO:0044869 negative regulation by host of viral exo-alpha-sialidase activity		Predicted secreted proteins	Plasma membrane (Approved)			(M5890)HALLMARK TNFA SIGNALING VIA NFKB; (M5930)HALLMARK EPITHELIAL MESENCHYMAL TRANSITION	0	0	1	0	0	1	0	0	0	0	0	0	0	0	0	0	0	0	0	0	1
338758	ATP2B1-AS1	1	0	338758	Gene_ID	H. sapiens	338758	H. sapiens	ATP2B1-AS1	ATP2B1 antisense RNA 1								0	0	0	0	0	0	0	0	0	0	0	0	0	0	0	0	0	0	0	0	1
4616	GADD45B	1	0	4616	Gene_ID	H. sapiens	4616	H. sapiens	GADD45B	growth arrest and DNA damage inducible beta	GO:1900745 positive regulation of p38MAPK cascade;GO:1900744 regulation of p38MAPK cascade;GO:0038066 p38MAPK cascade		Predicted intracellular proteins	Nucleoplasm (Approved); Additional: Cytosol		(M20)PID P38 MKK3 6PATHWAY; (M54)PID IL12 2PATHWAY	(M5902)HALLMARK APOPTOSIS; (M5947)HALLMARK IL2 STAT5 SIGNALING; (M5890)HALLMARK TNFA SIGNALING VIA NFKB	0	0	0	1	0	0	0	0	0	1	0	0	0	0	0	0	0	0	0	0	1
6559	SLC12A3	1	0	6559	Gene_ID	H. sapiens	6559	H. sapiens	SLC12A3	solute carrier family 12 member 3	GO:0055064 chloride ion homeostasis;GO:0055083 monovalent inorganic anion homeostasis;GO:0006884 cell volume homeostasis		FDA approved drug targets:Small molecule drugs; Disease related genes; Transporters:Electrochemical Potential-driven transporters		Bendroflumethiazide; Metolazone; Benzthiazide; Indapamide; Chlorothiazide; Hydrochlorothiazide; Trichlormethiazide; Polythiazide; Quinethazone		(M5956)HALLMARK KRAS SIGNALING DN	0	0	0	0	0	0	0	0	0	0	0	0	0	0	0	0	0	0	0	0	1
23457	ABCB9	1	0	23457	Gene_ID	H. sapiens	23457	H. sapiens	ABCB9	ATP binding cassette subfamily B member 9	GO:0035672 oligopeptide transmembrane transport;GO:0006857 oligopeptide transport;GO:0019885 antigen processing and presentation of endogenous peptide antigen via MHC class I		Transporters:Primary Active Transporters; Predicted intracellular proteins	Vesicles (Supported)			(M5949)HALLMARK PEROXISOME	0	0	0	0	0	0	0	0	0	0	0	0	0	0	0	0	0	0	0	0	1
28913	IGKV3-15	1	0	28913	Gene_ID	H. sapiens	28913	H. sapiens	IGKV3-15	immunoglobulin kappa variable 3-15	GO:0002377 immunoglobulin production;GO:0002440 production of molecular mediator of immune response;GO:0002250 adaptive immune response							1	0	0	0	0	0	0	0	0	0	0	0	0	0	0	0	0	0	0	0	1
946	SIGLEC6	1	0	946	Gene_ID	H. sapiens	946	H. sapiens	SIGLEC6	sialic acid binding Ig like lectin 6	GO:0007155 cell adhesion;GO:0022610 biological adhesion;GO:0007267 cell-cell signaling		CD markers; Predicted intracellular proteins	Cytosol;Plasma membrane (Approved)				0	0	0	0	0	0	0	0	0	0	0	0	0	0	0	0	0	0	0	0	1
28938	IGKV1-16	1	0	28938	Gene_ID	H. sapiens	28938	H. sapiens	IGKV1-16	immunoglobulin kappa variable 1-16	GO:0002377 immunoglobulin production;GO:0002440 production of molecular mediator of immune response;GO:0002250 adaptive immune response							1	0	0	0	0	0	0	0	0	0	0	0	0	0	0	0	0	0	0	0	1
6764	ST5	0	1	6764	Gene_ID	H. sapiens	6764	H. sapiens	DENND2B	DENN domain containing 2B	GO:0070374 positive regulation of ERK1 and ERK2 cascade;GO:0070372 regulation of ERK1 and ERK2 cascade;GO:0070371 ERK1 and ERK2 cascade		Predicted intracellular proteins	Nucleoplasm (Approved)			(M5909)HALLMARK MYOGENESIS	0	0	0	0	0	0	0	0	0	0	0	0	0	0	0	0	0	0	0	0	1
3493	IGHA1	1	0	3493	Gene_ID	H. sapiens	3493	H. sapiens	IGHA1	immunoglobulin heavy constant alpha 1	GO:0060267 positive regulation of respiratory burst;GO:0018298 protein-chromophore linkage;GO:0060263 regulation of respiratory burst					(M2)PID SMAD2 3NUCLEAR PATHWAY		1	0	1	0	0	0	0	0	0	0	0	0	0	0	0	0	0	0	0	0	1
9937	DCLRE1A	0	1	9937	Gene_ID	H. sapiens	9937	H. sapiens	DCLRE1A	DNA cross-link repair 1A	GO:0031848 protection from non-homologous end joining at telomere;GO:0043247 telomere maintenance in response to DNA damage;GO:0016233 telomere capping		Predicted intracellular proteins	Nucleoplasm (Supported); Additional: Nucleoli fibrillar center				0	0	0	0	0	0	1	1	0	0	0	0	0	0	0	0	0	0	0	0	1
112495	GTF3C6	1	0	112495	Gene_ID	H. sapiens	112495	H. sapiens	GTF3C6	general transcription factor IIIC subunit 6	GO:0042791 5S class rRNA transcription by RNA polymerase III;GO:0042797 tRNA transcription by RNA polymerase III;GO:0009304 tRNA transcription		Predicted intracellular proteins	Nucleoplasm (Supported); Additional: Nuclear bodies				0	0	0	0	0	0	0	0	0	0	0	0	0	0	0	0	0	0	0	0	1
83881	MIXL1	1	0	83881	Gene_ID	H. sapiens	83881	H. sapiens	MIXL1	Mix paired-like homeobox	GO:2000382 positive regulation of mesoderm development;GO:2000380 regulation of mesoderm development;GO:1901533 negative regulation of hematopoietic progenitor cell differentiation		Predicted intracellular proteins; Transcription factors:Helix-turn-helix domains	Nucleoplasm (Approved)				0	0	0	0	0	0	0	0	0	0	0	0	0	0	0	0	0	0	0	0	1
28797	IGLV3-19	1	0	28797	Gene_ID	H. sapiens	28797	H. sapiens	IGLV3-19	immunoglobulin lambda variable 3-19	GO:0002377 immunoglobulin production;GO:0002440 production of molecular mediator of immune response;GO:0002250 adaptive immune response							1	0	0	0	0	0	0	0	0	0	0	0	0	0	0	0	0	0	0	0	1
3014	H2AFX	1	0	3014	Gene_ID	H. sapiens	3014	H. sapiens	H2AX	H2A.X variant histone	GO:0071480 cellular response to gamma radiation;GO:0010332 response to gamma radiation;GO:0071479 cellular response to ionizing radiation		Predicted intracellular proteins	Nucleoplasm (Supported); Additional: Nuclear speckles		(M84)PID ATM PATHWAY; (M1)PID FANCONI PATHWAY	(M5922)HALLMARK UNFOLDED PROTEIN RESPONSE; (M5941)HALLMARK UV RESPONSE UP; (M5901)HALLMARK G2M CHECKPOINT	0	1	0	1	0	1	1	1	0	1	0	0	0	0	1	0	0	1	0	0	1
6967	TRGC2	0	1	6967	Gene_ID	H. sapiens	6967	H. sapiens	TRGC2	T cell receptor gamma constant 2	GO:0002250 adaptive immune response;GO:0006955 immune response;GO:0002376 immune system process							1	0	0	0	0	0	0	0	0	0	0	0	0	0	0	0	0	0	0	0	1
11144	DMC1	1	0	11144	Gene_ID	H. sapiens	11144	H. sapiens	DMC1	DNA meiotic recombinase 1	GO:0000730 DNA recombinase assembly;GO:0090735 DNA repair complex assembly;GO:0042148 strand invasion		Predicted intracellular proteins	Nucleoplasm (Approved)	Imidazole		(M5951)HALLMARK SPERMATOGENESIS	0	1	0	0	0	1	1	0	0	0	0	0	0	0	0	0	0	0	0	0	1
54979	PLAAT2	1	0	54979	Gene_ID	H. sapiens	54979	H. sapiens	PLAAT2	phospholipase A and acyltransferase 2	GO:0070292 N-acylphosphatidylethanolamine metabolic process;GO:0036152 phosphatidylethanolamine acyl-chain remodeling;GO:0046337 phosphatidylethanolamine metabolic process			Mitochondria (Approved)				0	0	0	0	0	0	0	0	0	0	0	0	0	0	0	0	0	0	0	0	1
8438	RAD54L	1	0	8438	Gene_ID	H. sapiens	8438	H. sapiens	RAD54L	RAD54 like	GO:0045003 double-strand break repair via synthesis-dependent strand annealing;GO:0008340 determination of adult lifespan;GO:0010259 multicellular organism aging		Predicted intracellular proteins	Nucleoplasm (Enhanced)			(M5901)HALLMARK G2M CHECKPOINT	0	1	0	1	0	1	1	1	0	0	0	0	0	0	0	0	0	1	0	0	1
7262	PHLDA2	1	0	7262	Gene_ID	H. sapiens	7262	H. sapiens	PHLDA2	pleckstrin homology like domain family A member 2	GO:0060720 spongiotrophoblast cell proliferation;GO:0060721 regulation of spongiotrophoblast cell proliferation;GO:0060722 cell proliferation involved in embryonic placenta development		Predicted intracellular proteins	Nucleoli (Uncertain)			(M5890)HALLMARK TNFA SIGNALING VIA NFKB	0	0	0	0	0	0	0	0	0	0	0	0	0	0	0	0	0	0	0	0	1
5774	PTPN3	1	0	5774	Gene_ID	H. sapiens	5774	H. sapiens	PTPN3	protein tyrosine phosphatase non-receptor type 3	GO:0098902 regulation of membrane depolarization during action potential;GO:0051045 negative regulation of membrane protein ectodomain proteolysis;GO:0051043 regulation of membrane protein ectodomain proteolysis		Predicted intracellular proteins; Enzymes; ENZYME proteins:Hydrolases					0	1	0	0	0	0	0	0	0	0	0	0	0	0	0	0	0	0	0	0	1
55872	PBK	1	0	55872	Gene_ID	H. sapiens	55872	H. sapiens	PBK	PDZ binding kinase	GO:0032435 negative regulation of proteasomal ubiquitin-dependent protein catabolic process;GO:2000059 negative regulation of ubiquitin-dependent protein catabolic process;GO:1901799 negative regulation of proteasomal protein catabolic process	STE Ser/Thr protein kinase family	Kinases:STE Ser/Thr protein kinases; Predicted intracellular proteins; Enzymes; ENZYME proteins:Transferases	Cytosol (Approved)			(M5901)HALLMARK G2M CHECKPOINT	0	0	0	0	0	0	0	0	0	0	0	0	0	0	0	0	0	0	0	0	1
7098	TLR3	1	0	7098	Gene_ID	H. sapiens	7098	H. sapiens	TLR3	toll like receptor 3	GO:0034346 positive regulation of type III interferon production;GO:0034343 type III interferon production;GO:0034344 regulation of type III interferon production		CD markers; Disease related genes; Predicted intracellular proteins			(M264)PID TOLL ENDOGENOUS PATHWAY	(M5932)HALLMARK INFLAMMATORY RESPONSE; (M5950)HALLMARK ALLOGRAFT REJECTION	1	0	1	0	0	0	0	0	0	0	0	0	0	0	0	0	0	0	0	0	1
10897	YIF1A	1	0	10897	Gene_ID	H. sapiens	10897	H. sapiens	YIF1A	Yip1 interacting factor homolog A, membrane trafficking protein	GO:0006888 endoplasmic reticulum to Golgi vesicle-mediated transport;GO:0048193 Golgi vesicle transport;GO:0046907 intracellular transport		Predicted intracellular proteins	Golgi apparatus;Vesicles (Supported)			(M5922)HALLMARK UNFOLDED PROTEIN RESPONSE	0	0	0	0	0	0	0	0	0	0	0	0	0	0	0	0	0	0	0	0	1
6659	SOX4	1	0	6659	Gene_ID	H. sapiens	6659	H. sapiens	SOX4	SRY-box transcription factor 4	GO:2000759 regulation of N-terminal peptidyl-lysine acetylation;GO:2000761 positive regulation of N-terminal peptidyl-lysine acetylation;GO:0018076 N-terminal peptidyl-lysine acetylation		Predicted intracellular proteins; Transcription factors:Other all-alpha-helical DNA-binding domains	Nucleoplasm (Supported); Additional: Mitochondria				0	1	1	0	0	0	1	0	0	0	0	0	0	0	1	0	0	0	0	0	1
28449	IGHV3-13	1	0	28449	Gene_ID	H. sapiens	28449	H. sapiens	IGHV3-13	immunoglobulin heavy variable 3-13	GO:0006910 phagocytosis, recognition;GO:0006958 complement activation, classical pathway;GO:0002455 humoral immune response mediated by circulating immunoglobulin							1	0	1	0	0	0	0	0	0	0	0	0	0	0	0	0	0	0	0	0	1
29993	PACSIN1	1	0	29993	Gene_ID	H. sapiens	29993	H. sapiens	PACSIN1	protein kinase C and casein kinase substrate in neurons 1	GO:1900006 positive regulation of dendrite development;GO:0097320 plasma membrane tubulation;GO:0045806 negative regulation of endocytosis		Predicted intracellular proteins	Nucleoplasm;Vesicles (Approved)				0	1	1	0	0	0	0	0	0	0	0	0	0	0	0	0	0	0	0	0	1
53637	S1PR5	0	1	53637	Gene_ID	H. sapiens	53637	H. sapiens	S1PR5	sphingosine-1-phosphate receptor 5	GO:0003376 sphingosine-1-phosphate receptor signaling pathway;GO:0090520 sphingolipid mediated signaling pathway;GO:0007189 adenylate cyclase-activating G protein-coupled receptor signaling pathway		FDA approved drug targets:Small molecule drugs; Predicted intracellular proteins; G-protein coupled receptors:GPCRs excl olfactory receptors; G-protein coupled receptors:Lysolipids receptors		Fingolimod; Siponimod; Ozanimod	(M64)PID S1P S1P4 PATHWAY; (M155)PID S1P META PATHWAY		0	0	0	0	0	0	0	0	0	0	0	0	0	0	0	0	0	0	0	0	1
6723	SRM	1	0	6723	Gene_ID	H. sapiens	6723	H. sapiens	SRM	spermidine synthase	GO:0008295 spermidine biosynthetic process;GO:0008216 spermidine metabolic process;GO:0006596 polyamine biosynthetic process		Predicted intracellular proteins; Enzymes; ENZYME proteins:Transferases	Nucleoplasm (Approved); Additional: Cytosol			(M5928)HALLMARK MYC TARGETS V2; (M5926)HALLMARK MYC TARGETS V1	0	0	0	0	0	0	0	0	0	0	0	0	0	0	0	0	0	0	0	0	1
391356	PTRHD1	1	0	391356	Gene_ID	H. sapiens	391356	H. sapiens	PTRHD1	peptidyl-tRNA hydrolase domain containing 1			Predicted intracellular proteins; Enzymes; ENZYME proteins:Hydrolases	Nucleoplasm (Approved)				0	0	0	0	0	0	0	0	0	0	0	0	0	0	0	0	0	0	0	0	1
28784	IGLV4-69	1	0	28784	Gene_ID	H. sapiens	28784	H. sapiens	IGLV4-69	immunoglobulin lambda variable 4-69	GO:0002377 immunoglobulin production;GO:0002440 production of molecular mediator of immune response;GO:0002250 adaptive immune response							1	0	0	0	0	0	0	0	0	0	0	0	0	0	0	0	0	0	0	0	1
56924	PAK6	1	0	56924	Gene_ID	H. sapiens	56924	H. sapiens	PAK6	p21 (RAC1) activated kinase 6	GO:0140058 neuron projection arborization;GO:0007613 memory;GO:0007612 learning	STE Ser/Thr protein kinase family	Kinases:STE Ser/Thr protein kinases; ENZYME proteins:Transferases; Predicted intracellular proteins; RAS pathway related proteins; Enzymes	Nucleoli fibrillar center;Nucleoplasm (Approved); Additional: Cell Junctions	Fostamatinib	(M16801)SIG REGULATION OF THE ACTIN CYTOSKELETON BY RHO GTPASES; (M5193)SIG CHEMOTAXIS; (M295)SIG PIP3 SIGNALING IN CARDIAC MYOCTES		0	1	0	0	0	0	0	0	0	0	0	0	0	0	0	0	0	0	0	0	1
83990	BRIP1	1	0	83990	Gene_ID	H. sapiens	83990	H. sapiens	BRIP1	BRCA1 interacting helicase 1	GO:0010705 meiotic DNA double-strand break processing involved in reciprocal meiotic recombination;GO:0007284 spermatogonial cell division;GO:0000706 meiotic DNA double-strand break processing		Disease related genes; Predicted intracellular proteins; Potential drug targets; ENZYME proteins:Hydrolases; Enzymes; Cancer-related genes	Nuclear membrane;Nucleoplasm (Supported)		(M1)PID FANCONI PATHWAY		0	1	0	1	0	1	1	1	0	0	0	0	0	0	1	0	0	1	0	0	1
51523	CXXC5	1	0	51523	Gene_ID	H. sapiens	51523	H. sapiens	CXXC5	CXXC finger protein 5	GO:0043123 positive regulation of I-kappaB kinase/NF-kappaB signaling;GO:0043122 regulation of I-kappaB kinase/NF-kappaB signaling;GO:0007249 I-kappaB kinase/NF-kappaB signaling		Predicted intracellular proteins	Nucleoplasm (Supported); Additional: Cytosol				0	0	0	0	0	0	0	0	0	0	0	0	0	0	0	0	0	0	0	0	1
23316	CUX2	1	0	23316	Gene_ID	H. sapiens	23316	H. sapiens	CUX2	cut like homeobox 2	GO:0007614 short-term memory;GO:0061003 positive regulation of dendritic spine morphogenesis;GO:2000463 positive regulation of excitatory postsynaptic potential		Predicted intracellular proteins; Transcription factors:Helix-turn-helix domains					0	0	0	0	0	0	0	0	0	0	0	0	0	0	0	0	0	0	0	0	1
28824	IGLV1-41	1	0	28824	Gene_ID	H. sapiens	28824	H. sapiens	IGLV1-41	immunoglobulin lambda variable 1-41 (pseudogene)								0	0	0	0	0	0	0	0	0	0	0	0	0	0	0	0	0	0	0	0	1
28793	IGLV3-25	1	0	28793	Gene_ID	H. sapiens	28793	H. sapiens	IGLV3-25	immunoglobulin lambda variable 3-25	GO:0002377 immunoglobulin production;GO:0002440 production of molecular mediator of immune response;GO:0002250 adaptive immune response							1	0	0	0	0	0	0	0	0	0	0	0	0	0	0	0	0	0	0	0	1
338005	LINC00221	1	0	338005	Gene_ID	H. sapiens	338005	H. sapiens	LINC00221	long intergenic non-protein coding RNA 221								0	0	0	0	0	0	0	0	0	0	0	0	0	0	0	0	0	0	0	0	1
8820	HESX1	1	0	8820	Gene_ID	H. sapiens	8820	H. sapiens	HESX1	HESX homeobox 1	GO:0030916 otic vesicle formation;GO:0048861 leukemia inhibitory factor signaling pathway;GO:0071600 otic vesicle morphogenesis		Predicted intracellular proteins; Disease related genes; Transcription factors:Helix-turn-helix domains	Nucleoplasm (Approved)				0	0	0	0	0	0	0	0	0	0	0	0	0	0	0	0	0	0	0	0	1
160518	DENND5B	1	0	160518	Gene_ID	H. sapiens	160518	H. sapiens	DENND5B	DENN domain containing 5B	GO:1901508 positive regulation of acylglycerol transport;GO:1905885 positive regulation of triglyceride transport;GO:1901506 regulation of acylglycerol transport		Predicted intracellular proteins	Microtubules (Approved); Additional: Nucleoli				0	0	0	0	0	0	0	0	0	0	0	0	0	0	0	0	0	0	0	0	1
2920	CXCL2	1	0	2920	Gene_ID	H. sapiens	2920	H. sapiens	CXCL2	C-X-C motif chemokine ligand 2	GO:0061844 antimicrobial humoral immune response mediated by antimicrobial peptide;GO:0070098 chemokine-mediated signaling pathway;GO:1990868 response to chemokine		Predicted secreted proteins; Cancer-related genes:Candidate cancer biomarkers			(M5883)NABA SECRETED FACTORS; (M5885)NABA MATRISOME ASSOCIATED; (M5889)NABA MATRISOME	(M5941)HALLMARK UV RESPONSE UP; (M5890)HALLMARK TNFA SIGNALING VIA NFKB	0	0	1	0	0	0	0	0	0	0	0	0	0	0	0	0	0	0	0	1	1
1286	COL4A4	1	0	1286	Gene_ID	H. sapiens	1286	H. sapiens	COL4A4	collagen type IV alpha 4 chain	GO:0032836 glomerular basement membrane development;GO:0032835 glomerulus development;GO:0072006 nephron development		Disease related genes; Predicted secreted proteins; Cancer-related genes:Candidate cancer biomarkers		TRC093	(M5887)NABA BASEMENT MEMBRANES; (M53)PID INTEGRIN3 PATHWAY; (M3005)NABA COLLAGENS		0	0	0	0	0	0	0	0	0	0	0	0	0	0	0	0	0	0	0	0	1
5347	PLK1	1	0	5347	Gene_ID	H. sapiens	5347	H. sapiens	PLK1	polo like kinase 1	GO:0070194 synaptonemal complex disassembly;GO:1905784 regulation of anaphase-promoting complex-dependent catabolic process;GO:0016321 female meiosis chromosome segregation	Other	Disease related genes; ENZYME proteins:Transferases; Predicted intracellular proteins; Potential drug targets; Cancer-related genes:Candidate cancer biomarkers; Enzymes; Kinases		3-[3-chloro-5-(5-{[(1S)-1-phenylethyl]amino}isoxazolo[5,4-c]pyridin-3-yl)phenyl]propan-1-ol; 3-[3-(3-methyl-6-{[(1S)-1-phenylethyl]amino}-1H-pyrazolo[4,3-c]pyridin-1-yl)phenyl]propanamide; 4-(4-METHYLPIPERAZIN-1-YL)-N-[5-(2-THIENYLACETYL)-1,5-DIHYDROPYRROLO[3,4-C]PYRAZOL-3-YL]BENZAMIDE; 1-[5-Methyl-2-(trifluoromethyl)furan-3-yl]-3-[5-[2-[[6-(1H-1,2,4-triazol-5-ylamino)pyrimidin-4-yl]amino]ethyl]-…	(M46)PID ATR PATHWAY; (M176)PID FOXM1 PATHWAY; (M129)PID PLK1 PATHWAY	(M5928)HALLMARK MYC TARGETS V2; (M5893)HALLMARK MITOTIC SPINDLE; (M5901)HALLMARK G2M CHECKPOINT	0	1	0	1	1	1	1	1	0	1	1	1	0	0	1	0	1	1	0	0	1
3925	STMN1	1	0	3925	Gene_ID	H. sapiens	3925	H. sapiens	STMN1	stathmin 1	GO:0070494 regulation of thrombin-activated receptor signaling pathway;GO:0070495 negative regulation of thrombin-activated receptor signaling pathway;GO:1905098 negative regulation of guanyl-nucleotide exchange factor activity		Predicted intracellular proteins; Cancer-related genes:Candidate cancer biomarkers	Cytosol (Approved)		(M209)PID P38 GAMMA DELTA PATHWAY; (M14)PID AURORA B PATHWAY	(M5901)HALLMARK G2M CHECKPOINT; (M5925)HALLMARK E2F TARGETS; (M5937)HALLMARK GLYCOLYSIS	0	1	0	1	1	0	0	0	1	0	0	0	0	0	0	0	1	0	0	0	1
9368	SLC9A3R1	0	1	9368	Gene_ID	H. sapiens	9368	H. sapiens	SLC9A3R1	SLC9A3 regulator 1	GO:0097291 renal phosphate ion absorption;GO:0032416 negative regulation of sodium:proton antiporter activity;GO:0051939 gamma-aminobutyric acid import		Transporters:Accessory Factors Involved in Transport; Potential drug targets; Disease related genes; Predicted intracellular proteins	Plasma membrane (Approved); Additional: Centriolar satellite;Vesicles		(M99)PID TXA2PATHWAY; (M5493)WNT SIGNALING; (M186)PID PDGFRB PATHWAY	(M5906)HALLMARK ESTROGEN RESPONSE EARLY; (M5907)HALLMARK ESTROGEN RESPONSE LATE; (M5924)HALLMARK MTORC1 SIGNALING	0	1	0	0	0	0	0	0	0	0	0	0	0	0	0	0	0	0	0	0	1
28920	IGKV2-29	1	0	28920	Gene_ID	H. sapiens	28920	H. sapiens	IGKV2-29	immunoglobulin kappa variable 2-29	GO:0002377 immunoglobulin production;GO:0002440 production of molecular mediator of immune response;GO:0002250 adaptive immune response							1	0	0	0	0	0	0	0	0	0	0	0	0	0	0	0	0	0	0	0	1
83461	CDCA3	1	0	83461	Gene_ID	H. sapiens	83461	H. sapiens	CDCA3	cell division cycle associated 3	GO:0051301 cell division;GO:0016567 protein ubiquitination;GO:0032446 protein modification by small protein conjugation		Predicted intracellular proteins	Cytosol (Approved)			(M5925)HALLMARK E2F TARGETS	0	1	0	0	0	0	0	0	0	0	0	0	0	0	0	0	0	0	0	0	1
3500	IGHG1	1	0	3500	Gene_ID	H. sapiens	3500	H. sapiens	IGHG1	immunoglobulin heavy constant gamma 1 (G1m marker)	GO:0006910 phagocytosis, recognition;GO:0006958 complement activation, classical pathway;GO:0002455 humoral immune response mediated by circulating immunoglobulin					(M28)PID IL4 2PATHWAY		1	0	1	0	0	0	0	0	0	0	0	0	0	0	0	0	0	0	0	0	1
5641	LGMN	1	0	5641	Gene_ID	H. sapiens	5641	H. sapiens	LGMN	legumain	GO:0006624 vacuolar protein processing;GO:0097264 self proteolysis;GO:0040015 negative regulation of multicellular organism growth		Predicted intracellular proteins; Peptidases:Cysteine-type peptidases; ENZYME proteins:Hydrolases; Cancer-related genes:Candidate cancer biomarkers; Enzymes	Vesicles (Approved); Additional: Nucleoplasm			(M5892)HALLMARK CHOLESTEROL HOMEOSTASIS; (M5946)HALLMARK COAGULATION; (M5921)HALLMARK COMPLEMENT	0	1	0	0	0	0	0	0	0	0	0	0	0	1	0	0	0	0	0	0	1
27143	PALD1	1	0	27143	Gene_ID	H. sapiens	27143	H. sapiens	PALD1	phosphatase domain containing paladin 1	GO:0035335 peptidyl-tyrosine dephosphorylation;GO:0006470 protein dephosphorylation;GO:0016311 dephosphorylation							0	0	0	0	0	0	0	0	0	0	0	0	0	0	0	0	0	0	0	0	1
387882	C12orf75	1	0	387882	Gene_ID	H. sapiens	387882	H. sapiens	C12orf75	chromosome 12 open reading frame 75			Predicted intracellular proteins	Vesicles (Approved)				0	0	0	0	0	0	0	0	0	0	0	0	0	0	0	0	0	0	0	0	1
5274	SERPINI1	1	0	5274	Gene_ID	H. sapiens	5274	H. sapiens	SERPINI1	serpin family I member 1	GO:0007422 peripheral nervous system development;GO:0010976 positive regulation of neuron projection development;GO:0010951 negative regulation of endopeptidase activity		Predicted intracellular proteins; Disease related genes; Predicted secreted proteins	Cytosol (Uncertain)		(M66)PID MYC ACTIV PATHWAY; (M3468)NABA ECM REGULATORS; (M5885)NABA MATRISOME ASSOCIATED		0	0	0	0	0	0	0	0	0	0	0	0	0	0	0	0	0	0	0	0	1
54869	EPS8L1	0	1	54869	Gene_ID	H. sapiens	54869	H. sapiens	EPS8L1	EPS8 like 1	GO:1900029 positive regulation of ruffle assembly;GO:1900027 regulation of ruffle assembly;GO:0097178 ruffle assembly		Predicted intracellular proteins	Cytosol (Supported)				0	0	0	0	0	0	0	0	0	0	0	0	0	0	0	0	0	0	0	0	1
10024	TROAP	1	0	10024	Gene_ID	H. sapiens	10024	H. sapiens	TROAP	trophinin associated protein	GO:0007155 cell adhesion;GO:0022610 biological adhesion;GO:0009987 cellular process		Predicted intracellular proteins				(M5901)HALLMARK G2M CHECKPOINT	0	0	0	0	0	0	0	0	0	0	0	0	0	0	0	0	0	0	0	0	1
23547	LILRA4	1	0	23547	Gene_ID	H. sapiens	23547	H. sapiens	LILRA4	leukocyte immunoglobulin like receptor A4	GO:0034156 negative regulation of toll-like receptor 7 signaling pathway;GO:0034164 negative regulation of toll-like receptor 9 signaling pathway;GO:0032687 negative regulation of interferon-alpha production		CD markers					0	0	1	0	0	0	0	0	0	0	0	0	0	0	0	0	0	0	0	0	1
51659	GINS2	1	0	51659	Gene_ID	H. sapiens	51659	H. sapiens	GINS2	GINS complex subunit 2	GO:0000727 double-strand break repair via break-induced replication;GO:0000724 double-strand break repair via homologous recombination;GO:0000725 recombinational repair		Predicted intracellular proteins	Nucleoplasm (Approved)			(M5901)HALLMARK G2M CHECKPOINT; (M5907)HALLMARK ESTROGEN RESPONSE LATE	0	1	0	1	0	0	1	0	0	0	0	0	0	0	0	0	0	0	0	0	1
9592	IER2	1	0	9592	Gene_ID	H. sapiens	9592	H. sapiens	IER2	immediate early response 2	GO:0071774 response to fibroblast growth factor;GO:0070848 response to growth factor;GO:0045944 positive regulation of transcription by RNA polymerase II		Predicted intracellular proteins	Nucleoplasm (Enhanced)			(M5890)HALLMARK TNFA SIGNALING VIA NFKB	0	0	0	0	0	0	0	0	0	0	0	0	0	0	0	0	0	0	0	0	1
3503	IGHG4	1	0	3503	Gene_ID	H. sapiens	3503	H. sapiens	IGHG4	immunoglobulin heavy constant gamma 4 (G4m marker)	GO:0006910 phagocytosis, recognition;GO:0006958 complement activation, classical pathway;GO:0002455 humoral immune response mediated by circulating immunoglobulin							1	0	1	0	0	0	0	0	0	0	0	0	0	0	0	0	0	0	0	0	1
28943	IGKV1-6	1	0	28943	Gene_ID	H. sapiens	28943	H. sapiens	IGKV1-6	immunoglobulin kappa variable 1-6	GO:0002377 immunoglobulin production;GO:0002440 production of molecular mediator of immune response;GO:0002250 adaptive immune response							1	0	0	0	0	0	0	0	0	0	0	0	0	0	0	0	0	0	0	0	1
28803	IGLV3-10	1	0	28803	Gene_ID	H. sapiens	28803	H. sapiens	IGLV3-10	immunoglobulin lambda variable 3-10	GO:0002377 immunoglobulin production;GO:0002440 production of molecular mediator of immune response;GO:0002250 adaptive immune response							1	0	0	0	0	0	0	0	0	0	0	0	0	0	0	0	0	0	0	0	1
64065	PERP	1	0	64065	Gene_ID	H. sapiens	64065	H. sapiens	PERP	p53 apoptosis effector related to PMP22	GO:0002934 desmosome organization;GO:0097202 activation of cysteine-type endopeptidase activity;GO:0097186 amelogenesis					(M236)PID DELTA NP63 PATHWAY; (M256)PID TAP63 PATHWAY; (M145)PID P53 DOWNSTREAM PATHWAY	(M5907)HALLMARK ESTROGEN RESPONSE LATE; (M5939)HALLMARK P53 PATHWAY	0	0	0	0	0	0	0	1	0	1	0	0	0	0	0	0	0	0	0	0	1
102723168	IGHV2-70D	1	0	102723168	Gene_ID	H. sapiens	102723168	H. sapiens	IGHV2-70D	immunoglobulin heavy variable 2-70D	GO:0006910 phagocytosis, recognition;GO:0006958 complement activation, classical pathway;GO:0002455 humoral immune response mediated by circulating immunoglobulin							1	0	1	0	0	0	0	0	0	0	0	0	0	0	0	0	0	0	0	0	1
5251	PHEX	1	0	5251	Gene_ID	H. sapiens	5251	H. sapiens	PHEX	phosphate regulating endopeptidase homolog X-linked	GO:1990418 response to insulin-like growth factor stimulus;GO:1904383 response to sodium phosphate;GO:0071374 cellular response to parathyroid hormone stimulus		Potential drug targets; Disease related genes; Peptidases:Metallopeptidases; Enzymes				(M5921)HALLMARK COMPLEMENT	0	0	0	0	0	0	0	0	0	0	0	0	0	0	0	0	0	0	0	0	1
25849	PARM1	1	0	25849	Gene_ID	H. sapiens	25849	H. sapiens	PARM1	prostate androgen-regulated mucin-like protein 1	GO:0051973 positive regulation of telomerase activity;GO:0051972 regulation of telomerase activity;GO:2000573 positive regulation of DNA biosynthetic process			Cytosol;Nucleoplasm;Vesicles (Approved)		(M5880)NABA ECM AFFILIATED; (M5885)NABA MATRISOME ASSOCIATED; (M5889)NABA MATRISOME		0	0	0	0	0	0	0	0	0	0	0	0	0	0	0	0	0	0	0	0	1
55635	DEPDC1	1	0	55635	Gene_ID	H. sapiens	55635	H. sapiens	DEPDC1	DEP domain containing 1	GO:0045892 negative regulation of transcription, DNA-templated;GO:1903507 negative regulation of nucleic acid-templated transcription;GO:1902679 negative regulation of RNA biosynthetic process		Predicted intracellular proteins	Nucleoplasm (Supported); Additional: Nucleoli fibrillar center			(M5925)HALLMARK E2F TARGETS; (M5937)HALLMARK GLYCOLYSIS	0	0	0	0	0	0	0	0	0	0	0	0	0	0	0	0	0	0	0	0	1
119710	C11orf74	1	0	119710	Gene_ID	H. sapiens	119710	H. sapiens	IFTAP	intraflagellar transport associated protein	GO:0007340 acrosome reaction;GO:0007338 single fertilization;GO:0009566 fertilization		Predicted intracellular proteins	Aggresome;Cytosol (Approved)				0	0	0	0	0	0	0	0	0	0	0	0	0	0	0	0	0	0	0	0	1
51203	NUSAP1	1	0	51203	Gene_ID	H. sapiens	51203	H. sapiens	NUSAP1	nucleolar and spindle associated protein 1	GO:0007076 mitotic chromosome condensation;GO:0040001 establishment of mitotic spindle localization;GO:0045840 positive regulation of mitotic nuclear division		Predicted intracellular proteins	Nucleoplasm (Supported); Additional: Nucleoli fibrillar center			(M5893)HALLMARK MITOTIC SPINDLE; (M5901)HALLMARK G2M CHECKPOINT	0	1	0	0	1	0	0	0	0	0	0	0	0	1	0	0	1	1	0	0	1
25886	POC1A	1	0	25886	Gene_ID	H. sapiens	25886	H. sapiens	POC1A	POC1 centriolar protein A	GO:0030030 cell projection organization;GO:0016043 cellular component organization;GO:0071840 cellular component organization or biogenesis		Predicted intracellular proteins; Disease related genes					0	0	0	0	0	0	0	0	0	0	0	0	0	0	0	0	0	0	0	0	1
3725	JUN	1	0	3725	Gene_ID	H. sapiens	3725	H. sapiens	JUN	Jun proto-oncogene, AP-1 transcription factor subunit	GO:0051365 cellular response to potassium ion starvation;GO:1990441 negative regulation of transcription from RNA polymerase II promoter in response to endoplasmic reticulum stress;GO:0045657 positive regulation of monocyte differentiation		FDA approved drug targets:Small molecule drugs; Predicted intracellular proteins; Cancer-related genes:Candidate cancer biomarkers; Transcription factors:Basic domains	Nucleoplasm (Enhanced)	Adapalene; Vinblastine; Irbesartan; Arsenic trioxide; LGD-1550	(M190)PID TCR JNK PATHWAY; (M206)PID PDGFRA PATHWAY; (M268)PID S1P S1P2 PATHWAY	(M5897)HALLMARK IL6 JAK STAT3 SIGNALING; (M5902)HALLMARK APOPTOSIS; (M5890)HALLMARK TNFA SIGNALING VIA NFKB	0	0	1	1	0	0	0	1	0	1	0	0	0	0	0	0	0	0	0	1	1
55355	HJURP	1	0	55355	Gene_ID	H. sapiens	55355	H. sapiens	HJURP	Holliday junction recognition protein	GO:0034080 CENP-A containing nucleosome assembly;GO:0061641 CENP-A containing chromatin organization;GO:0031055 chromatin remodeling at centromere		Predicted intracellular proteins	Nucleoli;Nucleoli rim;Nucleoplasm (Enhanced); Additional: Mitochondria				0	1	0	0	0	0	0	0	0	0	0	0	0	0	0	0	0	1	0	0	1
100129518	SOD2-OT1	1	0	100129518	Gene_ID	H. sapiens	100129518	H. sapiens	SOD2-OT1	SOD2 overlapping transcript 1								0	0	0	0	0	0	0	0	0	0	0	0	0	0	0	0	0	0	0	0	1
116832	RPL39L	1	0	116832	Gene_ID	H. sapiens	116832	H. sapiens	RPL39L	ribosomal protein L39 like	GO:0007283 spermatogenesis;GO:0048232 male gamete generation;GO:0007276 gamete generation		Ribosomal proteins; Predicted intracellular proteins				(M5951)HALLMARK SPERMATOGENESIS	0	0	0	0	0	0	0	0	0	0	0	0	0	0	0	0	0	0	0	0	1
100526820	CAHM	1	0	100526820	Gene_ID	H. sapiens	100526820	H. sapiens	CAHM	colon adenocarcinoma hypermethylated								0	0	0	0	0	0	0	0	0	0	0	0	0	0	0	0	0	0	0	0	1
8324	FZD7	1	0	8324	Gene_ID	H. sapiens	8324	H. sapiens	FZD7	frizzled class receptor 7	GO:0001715 ectodermal cell fate specification;GO:0042665 regulation of ectodermal cell fate specification;GO:0042666 negative regulation of ectodermal cell fate specification		G-protein coupled receptors:GPCRs excl olfactory receptors; G-protein coupled receptors:Family fz/smo receptors	Vesicles (Supported)		(M77)PID WNT SIGNALING PATHWAY; (M23)PID WNT NONCANONICAL PATHWAY; (M165)PID SYNDECAN 4 PATHWAY	(M5903)HALLMARK NOTCH SIGNALING	0	1	1	0	0	0	0	0	0	0	0	0	0	0	0	0	0	0	0	0	1
2059	EPS8	1	0	2059	Gene_ID	H. sapiens	2059	H. sapiens	EPS8	epidermal growth factor receptor pathway substrate 8	GO:0070358 actin polymerization-dependent cell motility;GO:0048149 behavioral response to ethanol;GO:0051764 actin crosslink formation		Predicted intracellular proteins; Disease related genes	Golgi apparatus (Approved)		(M241)PID RAC1 REG PATHWAY; (M81)PID CDC42 PATHWAY; (M164)PID ERBB1 DOWNSTREAM PATHWAY		0	1	0	0	0	0	0	0	0	0	0	0	0	0	0	0	0	0	0	0	1
28817	IGLV2-8	1	0	28817	Gene_ID	H. sapiens	28817	H. sapiens	IGLV2-8	immunoglobulin lambda variable 2-8	GO:0002377 immunoglobulin production;GO:0002440 production of molecular mediator of immune response;GO:0002250 adaptive immune response							1	0	0	0	0	0	0	0	0	0	0	0	0	0	0	0	0	0	0	0	1
2237	FEN1	1	0	2237	Gene_ID	H. sapiens	2237	H. sapiens	FEN1	flap structure-specific endonuclease 1	GO:0043137 DNA replication, removal of RNA primer;GO:0032201 telomere maintenance via semi-conservative replication;GO:0045876 positive regulation of sister chromatid cohesion		Predicted intracellular proteins; Cancer-related genes:Candidate cancer biomarkers	Nucleoplasm (Enhanced); Additional: Nucleoli	Iron; Ferrous gluconate; Ferrous succinate; Ferrous ascorbate; Ferrous fumarate; Ferrous glycine sulfate		(M5898)HALLMARK DNA REPAIR; (M5941)HALLMARK UV RESPONSE UP	0	1	0	1	0	0	1	1	0	0	0	1	0	1	0	0	0	0	0	0	1
284018	C17orf58	1	0	284018	Gene_ID	H. sapiens	284018	H. sapiens	C17orf58	chromosome 17 open reading frame 58			Predicted intracellular proteins	Cytosol;Plasma membrane (Approved)		(M3468)NABA ECM REGULATORS; (M5885)NABA MATRISOME ASSOCIATED; (M5889)NABA MATRISOME		0	0	0	0	0	0	0	0	0	0	0	0	0	0	0	0	0	0	0	0	1
64798	DEPTOR	1	0	64798	Gene_ID	H. sapiens	64798	H. sapiens	DEPTOR	DEP domain containing MTOR interacting protein	GO:1903940 negative regulation of TORC2 signaling;GO:1903939 regulation of TORC2 signaling;GO:0045792 negative regulation of cell size		Predicted intracellular proteins	Mitochondria (Supported); Additional: Nucleoplasm		(M121)PID MTOR 4PATHWAY; (M48)PID MET PATHWAY	(M5906)HALLMARK ESTROGEN RESPONSE EARLY	0	0	0	0	0	0	0	0	0	0	0	0	0	0	0	0	0	0	0	1	1
2537	IFI6	1	0	2537	Gene_ID	H. sapiens	2537	H. sapiens	IFI6	interferon alpha inducible protein 6	GO:0051902 negative regulation of mitochondrial depolarization;GO:1904180 negative regulation of membrane depolarization;GO:0051900 regulation of mitochondrial depolarization			Mitochondria (Approved)				0	0	0	0	0	0	0	0	0	0	0	0	0	0	0	0	0	0	0	1	1
6348	CCL3	1	0	6348	Gene_ID	H. sapiens	6348	H. sapiens	CCL3	C-C motif chemokine ligand 3	GO:2000503 positive regulation of natural killer cell chemotaxis;GO:1904141 positive regulation of microglial cell migration;GO:0043615 astrocyte cell migration		Predicted secreted proteins; Cancer-related genes:Candidate cancer biomarkers		ROX-888	(M54)PID IL12 2PATHWAY; (M5883)NABA SECRETED FACTORS; (M5885)NABA MATRISOME ASSOCIATED		0	0	1	0	0	0	0	0	0	0	0	0	0	0	0	0	0	0	0	1	1
166824	RASSF6	1	0	166824	Gene_ID	H. sapiens	166824	H. sapiens	RASSF6	Ras association domain family member 6	GO:0042981 regulation of apoptotic process;GO:0043067 regulation of programmed cell death;GO:0010941 regulation of cell death		Predicted intracellular proteins	Golgi apparatus;Nucleoplasm (Approved)				0	0	0	0	0	0	0	0	0	0	0	0	0	0	0	0	0	0	0	0	1
6003	RGS13	1	0	6003	Gene_ID	H. sapiens	6003	H. sapiens	RGS13	regulator of G protein signaling 13	GO:0045744 negative regulation of G protein-coupled receptor signaling pathway;GO:0008277 regulation of G protein-coupled receptor signaling pathway;GO:0009968 negative regulation of signal transduction		Predicted intracellular proteins					0	0	0	0	0	0	0	0	0	0	0	0	0	0	0	0	0	0	0	0	1
28401	IGHV4-4	1	0	28401	Gene_ID	H. sapiens	28401	H. sapiens	IGHV4-4	immunoglobulin heavy variable 4-4	GO:0006910 phagocytosis, recognition;GO:0006958 complement activation, classical pathway;GO:0002455 humoral immune response mediated by circulating immunoglobulin							1	0	1	0	0	0	0	0	0	0	0	0	0	0	0	0	0	0	0	0	1
1029	CDKN2A	1	0	1029	Gene_ID	H. sapiens	1029	H. sapiens	CDKN2A	cyclin dependent kinase inhibitor 2A	GO:2000111 positive regulation of macrophage apoptotic process;GO:0033034 positive regulation of myeloid cell apoptotic process;GO:2000109 regulation of macrophage apoptotic process		Disease related genes; Predicted intracellular proteins; Cancer-related genes:Mutational cancer driver genes; Cancer-related genes:Candidate cancer biomarkers; Cancer-related genes:Mutated cancer genes	Nucleoli (Supported)		(M3686)SA REG CASCADE OF CYCLIN EXPR; (M1529)SA G1 AND S PHASES; (M180)PID HIF1A PATHWAY	(M5925)HALLMARK E2F TARGETS; (M5939)HALLMARK P53 PATHWAY; (M5950)HALLMARK ALLOGRAFT REJECTION	0	1	0	1	0	0	0	1	0	1	0	0	0	0	0	0	0	0	0	0	1
28424	IGHV3-48	1	0	28424	Gene_ID	H. sapiens	28424	H. sapiens	IGHV3-48	immunoglobulin heavy variable 3-48	GO:0006910 phagocytosis, recognition;GO:0006958 complement activation, classical pathway;GO:0002455 humoral immune response mediated by circulating immunoglobulin							1	0	1	0	0	0	0	0	0	0	0	0	0	0	0	0	0	0	0	0	1
83648	FAM167A	1	0	83648	Gene_ID	H. sapiens	83648	H. sapiens	FAM167A	family with sequence similarity 167 member A			Predicted intracellular proteins	Mitochondria (Approved)				0	0	0	0	0	0	0	0	0	0	0	0	0	0	0	0	0	0	0	0	1
28299	IGKV1-5	1	0	28299	Gene_ID	H. sapiens	28299	H. sapiens	IGKV1-5	immunoglobulin kappa variable 1-5	GO:0002377 immunoglobulin production;GO:0002440 production of molecular mediator of immune response;GO:0002250 adaptive immune response							1	0	0	0	0	0	0	0	0	0	0	0	0	0	0	0	0	0	0	0	1
26279	PLA2G2D	1	0	26279	Gene_ID	H. sapiens	26279	H. sapiens	PLA2G2D	phospholipase A2 group IID	GO:0002361 CD4-positive, CD25-positive, alpha-beta regulatory T cell differentiation;GO:0002864 regulation of acute inflammatory response to antigenic stimulus;GO:0002438 acute inflammatory response to antigenic stimulus		Predicted secreted proteins; Enzymes; ENZYME proteins:Hydrolases; RAS pathway related proteins		Lauric acid; Stearic acid			0	0	1	0	0	0	0	0	0	0	0	0	0	0	0	0	0	0	0	0	1
857	CAV1	1	0	857	Gene_ID	H. sapiens	857	H. sapiens	CAV1	caveolin 1	GO:1900085 negative regulation of peptidyl-tyrosine autophosphorylation;GO:0086098 angiotensin-activated signaling pathway involved in heart process;GO:0044860 protein localization to plasma membrane raft		Transporters:Accessory Factors Involved in Transport; Potential drug targets; Disease related genes; Cancer-related genes:Candidate cancer biomarkers	Golgi apparatus (Supported)		(M90)PID WNT CANONICAL PATHWAY; (M206)PID PDGFRA PATHWAY; (M185)PID ALK1 PATHWAY	(M5942)HALLMARK UV RESPONSE DN; (M5902)HALLMARK APOPTOSIS; (M5891)HALLMARK HYPOXIA	0	1	1	0	0	0	0	0	0	0	0	0	0	0	0	0	0	0	0	0	1
30009	TBX21	0	1	30009	Gene_ID	H. sapiens	30009	H. sapiens	TBX21	T-box transcription factor 21	GO:2000329 negative regulation of T-helper 17 cell lineage commitment;GO:2000552 negative regulation of T-helper 2 cell cytokine production;GO:2000328 regulation of T-helper 17 cell lineage commitment		Predicted intracellular proteins; Disease related genes; Transcription factors:Immunoglobulin fold			(M36)PID IL27 PATHWAY; (M290)PID IL12 STAT4 PATHWAY; (M60)PID NFAT TFPATHWAY		1	0	1	0	0	0	1	0	0	0	0	0	0	0	0	0	0	0	0	0	1
192683	SCAMP5	1	0	192683	Gene_ID	H. sapiens	192683	H. sapiens	SCAMP5	secretory carrier membrane protein 5	GO:0045956 positive regulation of calcium ion-dependent exocytosis;GO:0017158 regulation of calcium ion-dependent exocytosis;GO:1903307 positive regulation of regulated secretory pathway		Transporters:Accessory Factors Involved in Transport; Predicted intracellular proteins					0	1	1	0	0	0	0	0	0	0	0	0	0	0	0	0	0	0	0	0	1
102723169	IGHV1-69D	1	0	102723169	Gene_ID	H. sapiens	102723169	H. sapiens	IGHV1-69D	immunoglobulin heavy variable 1-69D	GO:0006910 phagocytosis, recognition;GO:0006958 complement activation, classical pathway;GO:0002455 humoral immune response mediated by circulating immunoglobulin							1	0	1	0	0	0	0	0	0	0	0	0	0	0	0	0	0	0	0	0	1
4642	MYO1D	1	0	4642	Gene_ID	H. sapiens	4642	H. sapiens	MYO1D	myosin ID	GO:0061502 early endosome to recycling endosome transport;GO:0030050 vesicle transport along actin filament;GO:0099515 actin filament-based transport		Predicted intracellular proteins	Cytosol (Approved)				0	1	0	0	0	0	0	0	0	0	0	0	0	0	0	0	0	0	0	0	1
6261	RYR1	1	0	6261	Gene_ID	H. sapiens	6261	H. sapiens	RYR1	ryanodine receptor 1	GO:0071313 cellular response to caffeine;GO:0071415 cellular response to purine-containing compound;GO:0031000 response to caffeine		FDA approved drug targets:Small molecule drugs; Predicted intracellular proteins; Disease related genes; Transporters:Transporter channels and pores	Golgi apparatus;Vesicles (Approved); Additional: Cytosol	Caffeine; Dantrolene; Suramin; Tetracaine		(M5909)HALLMARK MYOGENESIS; (M5956)HALLMARK KRAS SIGNALING DN	0	0	0	0	0	0	0	0	0	0	0	0	0	0	0	0	0	0	0	0	1
91057	CCDC34	1	0	91057	Gene_ID	H. sapiens	91057	H. sapiens	CCDC34	coiled-coil domain containing 34			Predicted intracellular proteins; Disease related genes	Nuclear membrane;Nucleoli fibrillar center (Approved)				0	0	0	0	0	0	0	0	0	0	0	0	0	0	0	0	0	0	0	0	1
29880	ALG5	1	0	29880	Gene_ID	H. sapiens	29880	H. sapiens	ALG5	ALG5 dolichyl-phosphate beta-glucosyltransferase	GO:0018279 protein N-linked glycosylation via asparagine;GO:0018196 peptidyl-asparagine modification;GO:0006487 protein N-linked glycosylation		Predicted intracellular proteins; Enzymes; ENZYME proteins:Transferases	Cytosol (Approved)				0	0	0	0	0	0	0	0	0	0	0	0	0	0	0	0	0	0	0	0	1
90701	SEC11C	1	0	90701	Gene_ID	H. sapiens	90701	H. sapiens	SEC11C	SEC11 homolog C, signal peptidase complex subunit	GO:0006465 signal peptide processing;GO:0016485 protein processing;GO:0051604 protein maturation		Peptidases:Serine-type peptidases; Enzymes; ENZYME proteins:Hydrolases	Nuclear membrane (Approved); Additional: Golgi apparatus				0	0	0	0	0	0	0	0	0	0	0	0	0	0	0	0	0	0	0	0	1
28822	IGLV1-47	1	0	28822	Gene_ID	H. sapiens	28822	H. sapiens	IGLV1-47	immunoglobulin lambda variable 1-47	GO:0002377 immunoglobulin production;GO:0002440 production of molecular mediator of immune response;GO:0002250 adaptive immune response							1	0	0	0	0	0	0	0	0	0	0	0	0	0	0	0	0	0	0	0	1
22996	TTC39A	1	0	22996	Gene_ID	H. sapiens	22996	H. sapiens	TTC39A	tetratricopeptide repeat domain 39A	GO:0008150 biological_process		Predicted intracellular proteins	Centrosome (Enhanced)			(M5906)HALLMARK ESTROGEN RESPONSE EARLY	0	0	0	0	0	0	0	0	0	0	0	0	0	0	0	0	0	0	0	0	1
81567	TXNDC5	1	0	81567	Gene_ID	H. sapiens	81567	H. sapiens	TXNDC5	thioredoxin domain containing 5	GO:0043277 apoptotic cell clearance;GO:0006909 phagocytosis;GO:0043066 negative regulation of apoptotic process		Predicted intracellular proteins	Endoplasmic reticulum (Approved)				0	0	1	0	0	0	0	0	0	0	0	0	0	0	0	0	0	0	0	0	1
642489	FKBP1C	1	0	642489	Gene_ID	H. sapiens	642489	H. sapiens	FKBP1C	FKBP prolyl isomerase family member 1C			Predicted intracellular proteins					0	0	0	0	0	0	0	0	0	0	0	0	0	0	0	0	0	0	0	0	1
126003	TRAPPC5	1	0	126003	Gene_ID	H. sapiens	126003	H. sapiens	TRAPPC5	trafficking protein particle complex subunit 5	GO:0006888 endoplasmic reticulum to Golgi vesicle-mediated transport;GO:0048193 Golgi vesicle transport;GO:0046907 intracellular transport		Predicted intracellular proteins	Vesicles (Approved)	S-palmitoyl-L-cysteine			0	0	0	0	0	0	0	0	0	0	0	0	0	0	0	0	0	0	0	0	1
28933	IGKV1-33	1	0	28933	Gene_ID	H. sapiens	28933	H. sapiens	IGKV1-33	immunoglobulin kappa variable 1-33								0	0	0	0	0	0	0	0	0	0	0	0	0	0	0	0	0	0	0	0	1
28400	IGHV4-28	1	0	28400	Gene_ID	H. sapiens	28400	H. sapiens	IGHV4-28	immunoglobulin heavy variable 4-28	GO:0006910 phagocytosis, recognition;GO:0006958 complement activation, classical pathway;GO:0002455 humoral immune response mediated by circulating immunoglobulin							1	0	1	0	0	0	0	0	0	0	0	0	0	0	0	0	0	0	0	0	1
221002	RASGEF1A	0	1	221002	Gene_ID	H. sapiens	221002	H. sapiens	RASGEF1A	RasGEF domain family member 1A	GO:0046579 positive regulation of Ras protein signal transduction;GO:0051057 positive regulation of small GTPase mediated signal transduction;GO:0046578 regulation of Ras protein signal transduction		Predicted intracellular proteins	Golgi apparatus (Approved)				0	0	0	0	0	0	0	0	0	0	0	0	0	0	0	0	0	0	0	0	1
2731	GLDC	1	0	2731	Gene_ID	H. sapiens	2731	H. sapiens	GLDC	glycine decarboxylase	GO:0036255 response to methylamine;GO:1903442 response to lipoic acid;GO:0006546 glycine catabolic process		Disease related genes; Predicted intracellular proteins; ENZYME proteins:Oxidoreductases; Potential drug targets; Enzymes	Mitochondria (Supported); Additional: Nucleoplasm	Pyridoxal phosphate		(M5892)HALLMARK CHOLESTEROL HOMEOSTASIS	0	0	0	0	0	0	0	0	0	0	0	0	0	0	0	0	0	0	0	0	1
6351	CCL4	1	0	6351	Gene_ID	H. sapiens	6351	H. sapiens	CCL4	C-C motif chemokine ligand 4	GO:2000503 positive regulation of natural killer cell chemotaxis;GO:2000501 regulation of natural killer cell chemotaxis;GO:0035747 natural killer cell chemotaxis		Predicted secreted proteins; Cancer-related genes:Candidate cancer biomarkers			(M54)PID IL12 2PATHWAY; (M5883)NABA SECRETED FACTORS; (M5885)NABA MATRISOME ASSOCIATED	(M5890)HALLMARK TNFA SIGNALING VIA NFKB; (M5950)HALLMARK ALLOGRAFT REJECTION	0	0	0	0	0	0	0	0	0	0	0	0	0	0	0	0	0	0	0	1	1
100526842	RPL17-C18orf32	1	0	100526842	Gene_ID	H. sapiens	100526842	H. sapiens	RPL17-C18orf32	RPL17-C18orf32 readthrough			Predicted intracellular proteins	Cytosol;Endoplasmic reticulum (Supported)				0	0	0	0	0	0	0	0	0	0	0	0	0	0	0	0	0	0	0	0	1
7272	TTK	1	0	7272	Gene_ID	H. sapiens	7272	H. sapiens	TTK	TTK protein kinase	GO:0033316 meiotic spindle assembly checkpoint signaling;GO:1903096 protein localization to meiotic spindle midzone;GO:1905359 protein localization to meiotic spindle	Other	Predicted intracellular proteins; Enzymes; Kinases; ENZYME proteins:Transferases	Cytosol;Nucleoli (Approved)	Pyrazolanthrone; Fostamatinib; BOS172722		(M5951)HALLMARK SPERMATOGENESIS; (M5893)HALLMARK MITOTIC SPINDLE; (M5901)HALLMARK G2M CHECKPOINT	0	1	0	1	1	1	0	0	0	0	1	0	0	0	0	0	0	0	0	0	1
9124	PDLIM1	1	0	9124	Gene_ID	H. sapiens	9124	H. sapiens	PDLIM1	PDZ and LIM domain 1	GO:0030950 establishment or maintenance of actin cytoskeleton polarity;GO:0030952 establishment or maintenance of cytoskeleton polarity;GO:0030011 maintenance of cell polarity		Predicted intracellular proteins	Actin filaments (Supported); Additional: Cell Junctions;Plasma membrane			(M5938)HALLMARK REACTIVE OXYGEN SPECIES PATHWAY	0	0	0	0	0	0	0	0	0	0	0	0	0	0	0	0	0	0	0	0	1
5479	PPIB	1	0	5479	Gene_ID	H. sapiens	5479	H. sapiens	PPIB	peptidylprolyl isomerase B	GO:1901873 regulation of post-translational protein modification;GO:0044829 positive regulation by host of viral genome replication;GO:0044794 positive regulation by host of viral process		Disease related genes; ENZYME proteins:Isomerase; Potential drug targets; Predicted secreted proteins; Enzymes	Endoplasmic reticulum (Supported); Additional: Nucleoplasm	Proline; 1,4-Dithiothreitol	(M198)PID SYNDECAN 1 PATHWAY	(M5930)HALLMARK EPITHELIAL MESENCHYMAL TRANSITION	0	0	0	0	0	0	0	0	0	0	0	0	0	0	0	0	0	0	0	0	1
9700	ESPL1	1	0	9700	Gene_ID	H. sapiens	9700	H. sapiens	ESPL1	extra spindle pole bodies like 1, separase	GO:0045875 negative regulation of sister chromatid cohesion;GO:0000212 meiotic spindle organization;GO:0045842 positive regulation of mitotic metaphase/anaphase transition		Predicted intracellular proteins; Enzymes; ENZYME proteins:Hydrolases	Nucleoplasm (Supported); Additional: Vesicles			(M5893)HALLMARK MITOTIC SPINDLE; (M5901)HALLMARK G2M CHECKPOINT; (M5925)HALLMARK E2F TARGETS	0	1	0	1	1	1	0	0	0	0	0	1	0	1	0	0	1	0	0	0	1
28875	IGKV3D-15	1	0	28875	Gene_ID	H. sapiens	28875	H. sapiens	IGKV3D-15	immunoglobulin kappa variable 3D-15	GO:0002377 immunoglobulin production;GO:0002440 production of molecular mediator of immune response;GO:0002250 adaptive immune response							1	0	0	0	0	0	0	0	0	0	0	0	0	0	0	0	0	0	0	0	1
199857	ALG14	1	0	199857	Gene_ID	H. sapiens	199857	H. sapiens	ALG14	ALG14 UDP-N-acetylglucosaminyltransferase subunit	GO:0006488 dolichol-linked oligosaccharide biosynthetic process;GO:0006490 oligosaccharide-lipid intermediate biosynthetic process;GO:0006487 protein N-linked glycosylation		Disease related genes	Nucleoli (Approved); Additional: Nucleoplasm				0	0	0	0	0	0	0	0	0	0	0	0	0	0	0	0	0	0	0	0	1
1917	EEF1A2	1	0	1917	Gene_ID	H. sapiens	1917	H. sapiens	EEF1A2	eukaryotic translation elongation factor 1 alpha 2	GO:1904714 regulation of chaperone-mediated autophagy;GO:0061684 chaperone-mediated autophagy;GO:0090218 positive regulation of lipid kinase activity		Predicted intracellular proteins; Disease related genes	Cytosol (Approved); Additional: Nucleoli				0	0	0	0	0	0	0	0	0	0	0	0	0	0	0	0	0	0	0	0	1
84706	GPT2	1	0	84706	Gene_ID	H. sapiens	84706	H. sapiens	GPT2	glutamic--pyruvic transaminase 2	GO:0042851 L-alanine metabolic process;GO:0042853 L-alanine catabolic process;GO:0006522 alanine metabolic process		Disease related genes; ENZYME proteins:Transferases; Predicted intracellular proteins; Potential drug targets; Enzymes	Mitochondria (Approved)	Pyridoxal phosphate; Glutamic acid; Alanine; Phenelzine			0	0	0	0	0	0	0	0	0	0	0	0	0	0	0	0	0	0	0	0	1
24141	LAMP5	1	0	24141	Gene_ID	H. sapiens	24141	H. sapiens	LAMP5	lysosomal associated membrane protein family member 5	GO:0072594 establishment of protein localization to organelle;GO:0033365 protein localization to organelle;GO:0045184 establishment of protein localization			Cytosol (Uncertain); Additional: Centriolar satellite;Mitotic spindle				0	0	0	0	0	0	0	0	0	0	0	0	0	0	0	0	0	0	0	0	1
51514	DTL	1	0	51514	Gene_ID	H. sapiens	51514	H. sapiens	DTL	denticleless E3 ubiquitin protein ligase homolog	GO:0019985 translesion synthesis;GO:0010971 positive regulation of G2/M transition of mitotic cell cycle;GO:1902751 positive regulation of cell cycle G2/M phase transition		Predicted intracellular proteins	Nucleoplasm (Supported); Additional: Cytosol;Nucleoli				0	1	0	1	0	0	1	1	0	1	0	0	0	1	1	0	0	0	0	0	1
7184	HSP90B1	1	0	7184	Gene_ID	H. sapiens	7184	H. sapiens	HSP90B1	heat shock protein 90 beta family member 1	GO:0031247 actin rod assembly;GO:0034975 protein folding in endoplasmic reticulum;GO:0071318 cellular response to ATP		Predicted intracellular proteins; Cancer-related genes:Candidate cancer biomarkers	Endoplasmic reticulum (Enhanced)	Rifabutin; 2-Chlorodideoxyadenosine; Geldanamycin; Diglyme; N-Ethyl-5'-Carboxamido Adenosine; Radicicol; METHYL 3-CHLORO-2-{3-[(2,5-DIHYDROXY-4-METHOXYPHENYL)AMINO]-3-OXOPROPYL}-4,6-DIHYDROXYBENZOATE; 2-(3-AMINO-2,5,6-TRIMETHOXYPHENYL)ETHYL 5-CHLORO-2,4-DIHYDROXYBENZOATE; Copper	(M183)PID IL6 7 PATHWAY	(M5923)HALLMARK PI3K AKT MTOR SIGNALING; (M5922)HALLMARK UNFOLDED PROTEIN RESPONSE; (M5924)HALLMARK MTORC1 SIGNALING	0	0	0	0	0	0	0	0	0	0	0	0	0	0	0	0	0	0	0	1	1
2519	FUCA2	1	0	2519	Gene_ID	H. sapiens	2519	H. sapiens	FUCA2	alpha-L-fucosidase 2	GO:2000535 regulation of entry of bacterium into host cell;GO:0035635 entry of bacterium into host cell;GO:0016139 glycoside catabolic process		Predicted intracellular proteins; Predicted secreted proteins; Enzymes; ENZYME proteins:Hydrolases					0	0	1	0	0	0	0	0	0	0	0	0	0	0	0	0	0	0	0	0	1
83483	PLVAP	1	0	83483	Gene_ID	H. sapiens	83483	H. sapiens	PLVAP	plasmalemma vesicle associated protein	GO:0002693 positive regulation of cellular extravasation;GO:0070528 protein kinase C signaling;GO:0002691 regulation of cellular extravasation		Predicted intracellular proteins	Cytosol (Approved); Additional: Centrosome;Plasma membrane			(M5953)HALLMARK KRAS SIGNALING UP	0	0	0	0	0	0	0	0	0	0	0	0	0	0	0	0	0	0	0	0	1
4493	MT1E	1	0	4493	Gene_ID	H. sapiens	4493	H. sapiens	MT1E	metallothionein 1E	GO:0010273 detoxification of copper ion;GO:1990169 stress response to copper ion;GO:0061687 detoxification of inorganic compound		Predicted intracellular proteins	Nucleoplasm (Approved)			(M5942)HALLMARK UV RESPONSE DN; (M5891)HALLMARK HYPOXIA	0	0	0	0	0	0	0	0	0	0	0	0	0	0	0	0	0	0	0	0	1
3423	IDS	1	0	3423	Gene_ID	H. sapiens	3423	H. sapiens	IDS	iduronate 2-sulfatase	GO:0006027 glycosaminoglycan catabolic process;GO:0006026 aminoglycan catabolic process;GO:0030203 glycosaminoglycan metabolic process		Disease related genes; Predicted intracellular proteins; Potential drug targets; ENZYME proteins:Hydrolases; Enzymes				(M5891)HALLMARK HYPOXIA	0	0	0	0	0	0	0	0	0	0	0	0	0	0	0	0	0	0	0	0	1
51042	ZNF593	1	0	51042	Gene_ID	H. sapiens	51042	H. sapiens	ZNF593	zinc finger protein 593	GO:1903026 negative regulation of RNA polymerase II regulatory region sequence-specific DNA binding;GO:1903025 regulation of RNA polymerase II regulatory region sequence-specific DNA binding;GO:2000678 negative regulation of transcription regulatory region DNA binding		Predicted intracellular proteins	Nucleoli (Enhanced); Additional: Nucleoplasm				0	0	0	0	0	0	0	0	0	0	0	0	0	0	0	0	0	0	0	0	1
10403	NDC80	1	0	10403	Gene_ID	H. sapiens	10403	H. sapiens	NDC80	NDC80 kinetochore complex component	GO:1905340 regulation of protein localization to kinetochore;GO:1905342 positive regulation of protein localization to kinetochore;GO:0090232 positive regulation of spindle checkpoint		Predicted intracellular proteins	Nucleoplasm (Supported); Additional: Centrosome		(M14)PID AURORA B PATHWAY; (M129)PID PLK1 PATHWAY	(M5893)HALLMARK MITOTIC SPINDLE; (M5901)HALLMARK G2M CHECKPOINT	0	1	0	0	1	0	0	0	1	0	1	1	0	1	0	1	0	0	0	0	1
28231	SLCO4A1	1	0	28231	Gene_ID	H. sapiens	28231	H. sapiens	SLCO4A1	solute carrier organic anion transporter family member 4A1	GO:0070327 thyroid hormone transport;GO:0043252 sodium-independent organic anion transport;GO:0009914 hormone transport		Transporters:Electrochemical Potential-driven transporters	Cell Junctions (Supported)				0	0	0	0	0	0	0	0	0	0	0	0	0	0	0	0	0	0	0	0	1
4751	NEK2	1	0	4751	Gene_ID	H. sapiens	4751	H. sapiens	NEK2	NIMA related kinase 2	GO:1903126 negative regulation of centriole-centriole cohesion;GO:0030997 regulation of centriole-centriole cohesion;GO:0046602 regulation of mitotic centrosome separation	NEK Ser/Thr protein kinase family	Kinases:NEK Ser/Thr protein kinases; Disease related genes; ENZYME proteins:Transferases; Predicted intracellular proteins; Potential drug targets; Enzymes	Centrosome;Nucleoplasm (Supported)	5-[(Z)-(5-Chloro-2-oxo-1,2-dihydro-3H-indol-3-ylidene)methyl]-N,2,4-trimethyl-1H-pyrrole-3-carboxamide; Fostamatinib	(M176)PID FOXM1 PATHWAY	(M5951)HALLMARK SPERMATOGENESIS; (M5893)HALLMARK MITOTIC SPINDLE; (M5901)HALLMARK G2M CHECKPOINT	0	1	0	0	1	1	0	0	0	1	0	0	0	1	0	1	0	0	0	0	1
6382	SDC1	1	0	6382	Gene_ID	H. sapiens	6382	H. sapiens	SDC1	syndecan 1	GO:0048627 myoblast development;GO:1903553 positive regulation of extracellular exosome assembly;GO:1903551 regulation of extracellular exosome assembly		CD markers; Predicted intracellular proteins; Transporters; Cancer-related genes:Candidate cancer biomarkers; Predicted secreted proteins	Focal adhesion sites (Approved)		(M212)PID INTEGRIN5 PATHWAY; (M53)PID INTEGRIN3 PATHWAY; (M198)PID SYNDECAN 1 PATHWAY	(M5930)HALLMARK EPITHELIAL MESENCHYMAL TRANSITION; (M5937)HALLMARK GLYCOLYSIS; (M5939)HALLMARK P53 PATHWAY	0	0	0	0	0	0	0	0	0	0	0	0	0	1	0	0	0	0	0	1	1
57418	WDR18	1	0	57418	Gene_ID	H. sapiens	57418	H. sapiens	WDR18	WD repeat domain 18	GO:0030174 regulation of DNA-dependent DNA replication initiation;GO:0006270 DNA replication initiation;GO:0090329 regulation of DNA-dependent DNA replication		Predicted intracellular proteins	Nucleoplasm (Supported)				0	0	0	1	0	0	0	0	0	0	0	0	0	0	0	0	0	0	0	0	1
101410533	YTHDF3-AS1	1	0	101410533	Gene_ID	H. sapiens	101410533	H. sapiens	YTHDF3-DT	YTHDF3 divergent transcript								0	0	0	0	0	0	0	0	0	0	0	0	0	0	0	0	0	0	0	0	1
79000	AUNIP	1	0	79000	Gene_ID	H. sapiens	79000	H. sapiens	AUNIP	aurora kinase A and ninein interacting protein	GO:2001033 negative regulation of double-strand break repair via nonhomologous end joining;GO:2001032 regulation of double-strand break repair via nonhomologous end joining;GO:2000780 negative regulation of double-strand break repair		Predicted intracellular proteins	Centrosome (Supported)				0	0	0	0	1	0	1	0	0	0	0	0	0	0	0	0	0	0	0	0	1
28450	IGHV3-11	1	0	28450	Gene_ID	H. sapiens	28450	H. sapiens	IGHV3-11	immunoglobulin heavy variable 3-11	GO:0006910 phagocytosis, recognition;GO:0006958 complement activation, classical pathway;GO:0002455 humoral immune response mediated by circulating immunoglobulin							1	0	1	0	0	0	0	0	0	0	0	0	0	0	0	0	0	0	0	0	1
113130	CDCA5	1	0	113130	Gene_ID	H. sapiens	113130	H. sapiens	CDCA5	cell division cycle associated 5	GO:0031536 positive regulation of exit from mitosis;GO:0071922 regulation of cohesin loading;GO:0071921 cohesin loading		Predicted intracellular proteins	Nucleoplasm (Enhanced)				0	1	0	1	0	0	1	0	0	0	1	1	0	1	0	0	0	1	0	0	1
28781	IGLV5-45	1	0	28781	Gene_ID	H. sapiens	28781	H. sapiens	IGLV5-45	immunoglobulin lambda variable 5-45	GO:0002377 immunoglobulin production;GO:0002440 production of molecular mediator of immune response;GO:0002250 adaptive immune response							1	0	0	0	0	0	0	0	0	0	0	0	0	0	0	0	0	0	0	0	1
10112	KIF20A	1	0	10112	Gene_ID	H. sapiens	10112	H. sapiens	KIF20A	kinesin family member 20A	GO:0061952 midbody abscission;GO:1902410 mitotic cytokinetic process;GO:0032506 cytokinetic process		Predicted intracellular proteins	Cleavage furrow;Nucleoplasm (Enhanced); Additional: Cytokinetic bridge		(M14)PID AURORA B PATHWAY; (M129)PID PLK1 PATHWAY	(M5907)HALLMARK ESTROGEN RESPONSE LATE; (M5937)HALLMARK GLYCOLYSIS	0	1	0	0	1	0	0	0	1	0	0	1	0	0	0	0	1	0	0	0	1
28785	IGLV4-60	1	0	28785	Gene_ID	H. sapiens	28785	H. sapiens	IGLV4-60	immunoglobulin lambda variable 4-60	GO:0002377 immunoglobulin production;GO:0002440 production of molecular mediator of immune response;GO:0002250 adaptive immune response							1	0	0	0	0	0	0	0	0	0	0	0	0	0	0	0	0	0	0	0	1
79171	RBM42	1	0	79171	Gene_ID	H. sapiens	79171	H. sapiens	RBM42	RNA binding motif protein 42	GO:0048025 negative regulation of mRNA splicing, via spliceosome;GO:0033119 negative regulation of RNA splicing;GO:0050686 negative regulation of mRNA processing		Predicted intracellular proteins	Nucleoplasm (Approved); Additional: Cytosol				0	0	0	0	0	0	0	0	0	0	0	0	0	0	0	0	0	0	0	0	1
11346	SYNPO	1	0	11346	Gene_ID	H. sapiens	11346	H. sapiens	SYNPO	synaptopodin	GO:1905355 spine apparatus assembly;GO:0098886 modification of dendritic spine;GO:0099010 modification of postsynaptic structure		Predicted intracellular proteins	Cytosol;Nucleoplasm (Approved); Additional: Actin filaments			(M5893)HALLMARK MITOTIC SPINDLE; (M5956)HALLMARK KRAS SIGNALING DN	0	0	0	0	0	0	0	0	0	0	0	0	0	1	0	0	0	0	0	0	1
4282	MIF	1	0	4282	Gene_ID	H. sapiens	4282	H. sapiens	MIF	macrophage migration inhibitory factor	GO:0010760 negative regulation of macrophage chemotaxis;GO:0010739 positive regulation of protein kinase A signaling;GO:1905522 negative regulation of macrophage migration		ENZYME proteins:Isomerase; Predicted intracellular proteins; Cancer-related genes:Candidate cancer biomarkers; Predicted secreted proteins; Enzymes	Cytosol (Supported); Additional: Nucleoplasm	3,4-Dihydroxycinnamic Acid; 7-Hydroxy-2-Oxo-Chromene-3-Carboxylic Acid Ethyl Ester; 4-Hydroxyphenylpyruvic acid; 3-(4-HYDROXYPHENYL)-4,5-DIHYDRO-5-ISOXAZOLE-ACETIC ACID METHYL ESTER; 4-HYDROXYBENZALDEHYDE O-(CYCLOHEXYLCARBONYL)OXIME; 3-FLUORO-4-HYDROXYBENZALDEHYDE O-(CYCLOHEXYLCARBONYL)OXIME; 4-HYDROXYBENZALDEHYDE O-(3,3-DIMETHYLBUTANOYL)OXIME; 6-HYDROXY-1,3-BENZOTHIAZOLE-2-SULFONAMIDE		(M5935)HALLMARK FATTY ACID METABOLISM; (M5891)HALLMARK HYPOXIA; (M5937)HALLMARK GLYCOLYSIS	0	0	1	0	0	0	1	0	0	0	0	0	0	0	1	0	0	0	1	1	1
5902	RANBP1	1	0	5902	Gene_ID	H. sapiens	5902	H. sapiens	RANBP1	RAN binding protein 1	GO:0046604 positive regulation of mitotic centrosome separation;GO:0046602 regulation of mitotic centrosome separation;GO:0007100 mitotic centrosome separation		Predicted intracellular proteins	Cytosol (Enhanced)	Copper; Phenethyl Isothiocyanate	(M40)PID E2F PATHWAY	(M5925)HALLMARK E2F TARGETS; (M5926)HALLMARK MYC TARGETS V1	0	1	0	1	1	0	0	0	0	0	0	0	0	1	0	0	0	0	0	0	1
3222	HOXC5	1	0	3222	Gene_ID	H. sapiens	3222	H. sapiens	HOXC5	homeobox C5	GO:0009952 anterior/posterior pattern specification;GO:0003002 regionalization;GO:0007389 pattern specification process		Predicted intracellular proteins; Transcription factors:Helix-turn-helix domains	Nucleoplasm (Supported); Additional: Cell Junctions				0	0	0	0	0	0	0	0	0	0	0	0	0	0	0	0	0	0	0	0	1
445815	PALM2-AKAP2	1	0	445815	Gene_ID	H. sapiens	445815	H. sapiens	PALM2AKAP2	PALM2 and AKAP2 fusion	GO:0008360 regulation of cell shape;GO:0022604 regulation of cell morphogenesis;GO:0022603 regulation of anatomical structure morphogenesis		Predicted intracellular proteins	Plasma membrane (Approved); Additional: Nuclear bodies;Nucleoplasm				0	0	0	0	0	0	0	0	0	0	0	0	0	0	0	0	0	0	0	0	1
1776	DNASE1L3	1	0	1776	Gene_ID	H. sapiens	1776	H. sapiens	DNASE1L3	deoxyribonuclease 1 like 3	GO:0070948 regulation of neutrophil mediated cytotoxicity;GO:0010623 programmed cell death involved in cell development;GO:0070942 neutrophil mediated cytotoxicity		Predicted intracellular proteins; Disease related genes; Predicted secreted proteins					0	0	1	0	0	0	0	0	0	0	0	0	0	0	0	0	0	0	0	0	1
202559	KHDRBS2	1	0	202559	Gene_ID	H. sapiens	202559	H. sapiens	KHDRBS2	KH RNA binding domain containing, signal transduction associated 2	GO:0000381 regulation of alternative mRNA splicing, via spliceosome;GO:0000380 alternative mRNA splicing, via spliceosome;GO:0048024 regulation of mRNA splicing, via spliceosome		Predicted intracellular proteins					0	0	0	0	0	0	0	0	0	0	0	0	0	0	0	0	0	0	0	0	1
9715	FAM131B	0	1	9715	Gene_ID	H. sapiens	9715	H. sapiens	FAM131B	family with sequence similarity 131 member B			Predicted intracellular proteins	Nucleoplasm (Enhanced); Additional: Cytosol				0	0	0	0	0	0	0	0	0	0	0	0	0	0	0	0	0	0	0	0	1
7345	UCHL1	1	0	7345	Gene_ID	H. sapiens	7345	H. sapiens	UCHL1	ubiquitin C-terminal hydrolase L1	GO:0007412 axon target recognition;GO:0019896 axonal transport of mitochondrion;GO:0034643 establishment of mitochondrion localization, microtubule-mediated		Disease related genes; Predicted intracellular proteins; Peptidases:Cysteine-type peptidases; Potential drug targets; ENZYME proteins:Hydrolases; Enzymes	Cytosol (Supported); Additional: Nucleoplasm	Phenethyl Isothiocyanate	(M275)PID ALPHA SYNUCLEIN PATHWAY		0	1	0	0	0	0	0	0	0	0	0	0	0	0	0	0	0	0	0	0	1
9493	KIF23	1	0	9493	Gene_ID	H. sapiens	9493	H. sapiens	KIF23	kinesin family member 23	GO:0051256 mitotic spindle midzone assembly;GO:0000022 mitotic spindle elongation;GO:0051231 spindle elongation		Predicted intracellular proteins	Nucleoplasm (Enhanced); Additional: Midbody ring;Mitotic spindle		(M14)PID AURORA B PATHWAY	(M5893)HALLMARK MITOTIC SPINDLE; (M5901)HALLMARK G2M CHECKPOINT	0	1	0	0	1	0	0	0	1	0	0	0	0	1	0	0	1	0	0	0	1
10148	EBI3	1	0	10148	Gene_ID	H. sapiens	10148	H. sapiens	EBI3	Epstein-Barr virus induced 3	GO:0033210 leptin-mediated signaling pathway;GO:0044320 cellular response to leptin stimulus;GO:0046641 positive regulation of alpha-beta T cell proliferation		Predicted secreted proteins			(M36)PID IL27 PATHWAY; (M5883)NABA SECRETED FACTORS; (M5885)NABA MATRISOME ASSOCIATED	(M5897)HALLMARK IL6 JAK STAT3 SIGNALING; (M5932)HALLMARK INFLAMMATORY RESPONSE	1	0	1	0	0	0	0	0	0	0	0	0	0	0	0	0	0	0	0	1	1
10130	PDIA6	1	0	10130	Gene_ID	H. sapiens	10130	H. sapiens	PDIA6	protein disulfide isomerase family A member 6	GO:0006457 protein folding;GO:0009987 cellular process;GO:0008150 biological_process		Predicted intracellular proteins; ENZYME proteins:Isomerase; Enzymes	Cytosol;Endoplasmic reticulum (Supported)			(M5922)HALLMARK UNFOLDED PROTEIN RESPONSE	0	0	0	0	0	0	0	0	0	0	0	0	0	0	0	0	0	0	0	0	1
127435	PODN	0	1	127435	Gene_ID	H. sapiens	127435	H. sapiens	PODN	podocan	GO:0030336 negative regulation of cell migration;GO:2000146 negative regulation of cell motility;GO:0051271 negative regulation of cellular component movement		Predicted intracellular proteins; Predicted secreted proteins			(M5882)NABA PROTEOGLYCANS; (M5884)NABA CORE MATRISOME; (M5889)NABA MATRISOME		0	0	0	0	0	0	0	0	0	0	0	0	0	0	0	0	0	0	0	0	1
28385	IGHV6-1	1	0	28385	Gene_ID	H. sapiens	28385	H. sapiens	IGHV6-1	immunoglobulin heavy variable 6-1	GO:0006910 phagocytosis, recognition;GO:0006958 complement activation, classical pathway;GO:0002455 humoral immune response mediated by circulating immunoglobulin							1	0	1	0	0	0	0	0	0	0	0	0	0	0	0	0	0	0	0	0	1
11001	SLC27A2	1	0	11001	Gene_ID	H. sapiens	11001	H. sapiens	SLC27A2	solute carrier family 27 member 2	GO:0097089 methyl-branched fatty acid metabolic process;GO:0042760 very long-chain fatty acid catabolic process;GO:0001561 fatty acid alpha-oxidation		Transporters; ENZYME proteins:Ligase; Enzymes				(M5949)HALLMARK PEROXISOME; (M5948)HALLMARK BILE ACID METABOLISM; (M5906)HALLMARK ESTROGEN RESPONSE EARLY	0	0	0	0	0	0	0	0	0	0	0	0	0	0	0	0	0	0	0	0	1
84733	CBX2	1	0	84733	Gene_ID	H. sapiens	84733	H. sapiens	CBX2	chromobox 2	GO:0045137 development of primary sexual characteristics;GO:0007548 sex differentiation;GO:0006325 chromatin organization		Predicted intracellular proteins; Disease related genes	Nucleoplasm (Supported)				0	0	0	0	0	0	0	0	0	0	0	0	0	0	0	0	0	0	0	0	1
699	BUB1	1	0	699	Gene_ID	H. sapiens	699	H. sapiens	BUB1	BUB1 mitotic checkpoint serine/threonine kinase	GO:0051754 meiotic sister chromatid cohesion, centromeric;GO:0007135 meiosis II;GO:0045144 meiotic sister chromatid segregation	Other	Predicted intracellular proteins; Enzymes; Kinases; ENZYME proteins:Transferases	Nucleoplasm (Supported); Additional: Cytosol		(M14)PID AURORA B PATHWAY; (M129)PID PLK1 PATHWAY; (M19)PID P73PATHWAY	(M5951)HALLMARK SPERMATOGENESIS; (M5893)HALLMARK MITOTIC SPINDLE; (M5901)HALLMARK G2M CHECKPOINT	0	1	0	1	0	1	0	1	1	1	0	1	0	0	0	0	0	0	0	0	1
389333	PROB1	1	0	389333	Gene_ID	H. sapiens	389333	H. sapiens	PROB1	proline rich basic protein 1			Predicted intracellular proteins	Nucleoplasm (Enhanced)				0	0	0	0	0	0	0	0	0	0	0	0	0	0	0	0	0	0	0	0	1
56961	SHD	1	0	56961	Gene_ID	H. sapiens	56961	H. sapiens	SHD	Src homology 2 domain containing transforming protein D			Predicted intracellular proteins	Centriolar satellite;Cytosol (Uncertain)				0	0	0	0	0	0	0	0	0	0	0	0	0	0	0	0	0	0	0	0	1
284184	NDUFAF8	1	0	284184	Gene_ID	H. sapiens	284184	H. sapiens	NDUFAF8	NADH:ubiquinone oxidoreductase complex assembly factor 8	GO:0010257 NADH dehydrogenase complex assembly;GO:0032981 mitochondrial respiratory chain complex I assembly;GO:0033108 mitochondrial respiratory chain complex assembly		Predicted intracellular proteins	Mitochondria (Approved)				0	0	0	0	0	0	0	0	0	0	0	0	0	0	0	0	0	0	0	0	1
28467	IGHV1-24	1	0	28467	Gene_ID	H. sapiens	28467	H. sapiens	IGHV1-24	immunoglobulin heavy variable 1-24	GO:0006910 phagocytosis, recognition;GO:0006958 complement activation, classical pathway;GO:0002455 humoral immune response mediated by circulating immunoglobulin							1	0	1	0	0	0	0	0	0	0	0	0	0	0	0	0	0	0	0	0	1
972	CD74	1	0	972	Gene_ID	H. sapiens	972	H. sapiens	CD74	CD74 molecule	GO:2000448 positive regulation of macrophage migration inhibitory factor signaling pathway;GO:0002901 mature B cell apoptotic process;GO:0002905 regulation of mature B cell apoptotic process		CD markers; Disease related genes; Cancer-related genes:Candidate cancer biomarkers	Golgi apparatus (Supported)			(M5911)HALLMARK INTERFERON ALPHA RESPONSE; (M5913)HALLMARK INTERFERON GAMMA RESPONSE; (M5950)HALLMARK ALLOGRAFT REJECTION	1	0	1	0	0	0	1	0	0	0	0	0	0	0	1	0	0	0	1	0	1
3001	GZMA	0	1	3001	Gene_ID	H. sapiens	3001	H. sapiens	GZMA	granzyme A	GO:0032078 negative regulation of endodeoxyribonuclease activity;GO:1902483 cytotoxic T cell pyroptotic process;GO:0032076 negative regulation of deoxyribonuclease activity		Predicted secreted proteins; Peptidases:Serine-type peptidases; Enzymes; ENZYME proteins:Hydrolases			(M54)PID IL12 2PATHWAY	(M5913)HALLMARK INTERFERON GAMMA RESPONSE; (M5921)HALLMARK COMPLEMENT; (M5950)HALLMARK ALLOGRAFT REJECTION	0	0	1	0	0	0	0	0	0	0	0	0	0	0	0	0	0	0	0	0	1
102724515	LINC01291	1	0	102724515	Gene_ID	H. sapiens	102724515	H. sapiens	LINC01291	long intergenic non-protein coding RNA 1291								0	0	0	0	0	0	0	0	0	0	0	0	0	0	0	0	0	0	0	0	1
696	BTN1A1	1	0	696	Gene_ID	H. sapiens	696	H. sapiens	BTN1A1	butyrophilin subfamily 1 member A1	GO:0050852 T cell receptor signaling pathway;GO:0050851 antigen receptor-mediated signaling pathway;GO:0002429 immune response-activating cell surface receptor signaling pathway		Predicted secreted proteins					0	0	1	0	0	0	0	0	0	0	0	0	0	0	0	0	0	0	0	0	1
970	CD70	1	0	970	Gene_ID	H. sapiens	970	H. sapiens	CD70	CD70 molecule	GO:0042100 B cell proliferation;GO:0033209 tumor necrosis factor-mediated signaling pathway;GO:0042102 positive regulation of T cell proliferation		Cancer-related genes:Mutated cancer genes; CD markers; Predicted intracellular proteins; Cancer-related genes:Candidate cancer biomarkers	Nucleoplasm (Uncertain)			(M5932)HALLMARK INFLAMMATORY RESPONSE	1	0	1	0	0	0	0	0	0	0	0	0	0	0	0	0	0	0	0	1	1
11004	KIF2C	1	0	11004	Gene_ID	H. sapiens	11004	H. sapiens	KIF2C	kinesin family member 2C	GO:0030951 establishment or maintenance of microtubule cytoskeleton polarity;GO:0030952 establishment or maintenance of cytoskeleton polarity;GO:0051315 attachment of mitotic spindle microtubules to kinetochore		Predicted intracellular proteins; Cancer-related genes:Candidate cancer biomarkers	Centrosome;Nucleoplasm (Supported); Additional: Midbody	Phosphoaminophosphonic Acid-Adenylate Ester	(M14)PID AURORA B PATHWAY	(M5951)HALLMARK SPERMATOGENESIS; (M5893)HALLMARK MITOTIC SPINDLE; (M5901)HALLMARK G2M CHECKPOINT	0	1	0	0	1	0	0	0	1	0	0	0	0	0	0	1	0	0	0	0	1
5097	PCDH1	0	1	5097	Gene_ID	H. sapiens	5097	H. sapiens	PCDH1	protocadherin 1	GO:0007156 homophilic cell adhesion via plasma membrane adhesion molecules;GO:0098742 cell-cell adhesion via plasma-membrane adhesion molecules;GO:0098609 cell-cell adhesion		Predicted intracellular proteins	Cell Junctions;Nucleoplasm (Approved); Additional: Nucleoli			(M5915)HALLMARK APICAL JUNCTION	0	0	0	0	0	0	0	0	0	0	0	0	0	0	0	0	0	0	0	0	1
28900	IGKV1D-17	1	0	28900	Gene_ID	H. sapiens	28900	H. sapiens	IGKV1D-17	immunoglobulin kappa variable 1D-17	GO:0002377 immunoglobulin production;GO:0002440 production of molecular mediator of immune response;GO:0002250 adaptive immune response							1	0	0	0	0	0	0	0	0	0	0	0	0	0	0	0	0	0	0	0	1
10964	IFI44L	0	1	10964	Gene_ID	H. sapiens	10964	H. sapiens	IFI44L	interferon induced protein 44 like	GO:0051607 defense response to virus;GO:0140546 defense response to symbiont;GO:0009615 response to virus		Predicted intracellular proteins	Nucleoplasm (Approved)			(M5911)HALLMARK INTERFERON ALPHA RESPONSE; (M5913)HALLMARK INTERFERON GAMMA RESPONSE; (M5956)HALLMARK KRAS SIGNALING DN	0	0	0	0	0	0	0	0	0	0	0	0	0	0	0	0	0	0	0	1	1
138428	PTRH1	0	1	138428	Gene_ID	H. sapiens	138428	H. sapiens	PTRH1	peptidyl-tRNA hydrolase 1 homolog			Predicted intracellular proteins; Enzymes; ENZYME proteins:Hydrolases					0	0	0	0	0	0	0	0	0	0	0	0	0	0	0	0	0	0	0	0	1
100533952	RBAK-RBAKDN	1	0	100533952	Gene_ID	H. sapiens	100533952	H. sapiens	RBAK-RBAKDN	RBAK-RBAKDN readthrough			Predicted intracellular proteins					0	0	0	0	0	0	0	0	0	0	0	0	0	0	0	0	0	0	0	0	1
10518	CIB2	1	0	10518	Gene_ID	H. sapiens	10518	H. sapiens	CIB2	calcium and integrin binding family member 2	GO:0071318 cellular response to ATP;GO:0033198 response to ATP;GO:0045494 photoreceptor cell maintenance		Predicted intracellular proteins; Disease related genes; Cancer-related genes:Candidate cancer biomarkers		Calcium citrate; Calcium Phosphate; Calcium phosphate dihydrate			0	0	0	0	0	0	0	0	0	0	0	0	0	0	0	0	0	0	0	0	1
3832	KIF11	1	0	3832	Gene_ID	H. sapiens	3832	H. sapiens	KIF11	kinesin family member 11	GO:0046602 regulation of mitotic centrosome separation;GO:0007100 mitotic centrosome separation;GO:0051299 centrosome separation		Predicted intracellular proteins; Disease related genes	Cytosol (Supported); Additional: Mitotic spindle	3-[(5s)-1-Acetyl-3-(2-Chlorophenyl)-4,5-Dihydro-1h-Pyrazol-5-Yl]Phenol; Monastrol; Filanesib; (4R)-4-(3-HYDROXYPHENYL)-N,N,7,8-TETRAMETHYL-3,4-DIHYDROISOQUINOLINE-2(1H)-CARBOXAMIDE; N,N-DIETHYL-2-[(2-THIENYLCARBONYL)AMINO]-4,5,6,7-TETRAHYDRO-1-BENZOTHIOPHENE-3-CARBOXAMIDE; (5R)-N,N-DIETHYL-5-METHYL-2-[(THIOPHEN-2-YLCARBONYL)AMINO]-4,5,6,7-TETRAHYDRO-1-BENZOTHIOPHENE-3-CARBOXAMIDE; MK-0731; [(4R)-…		(M5893)HALLMARK MITOTIC SPINDLE; (M5901)HALLMARK G2M CHECKPOINT	0	1	0	0	1	0	0	0	0	0	0	0	0	0	0	0	0	0	0	0	1
55222	LRRC20	1	0	55222	Gene_ID	H. sapiens	55222	H. sapiens	LRRC20	leucine rich repeat containing 20			Predicted intracellular proteins	Nucleoplasm (Approved); Additional: Cytosol				0	0	0	0	0	0	0	0	0	0	0	0	0	0	0	0	0	0	0	0	1
83591	THAP2	1	0	83591	Gene_ID	H. sapiens	83591	H. sapiens	THAP2	THAP domain containing 2			Transcription factors:Zinc-coordinating DNA-binding domains; Predicted intracellular proteins	Golgi apparatus (Approved); Additional: Nucleoplasm				0	0	0	0	0	0	0	0	0	0	0	0	0	0	0	0	0	0	0	0	1
122618	PLD4	1	0	122618	Gene_ID	H. sapiens	122618	H. sapiens	PLD4	phospholipase D family member 4	GO:0002534 cytokine production involved in inflammatory response;GO:1900015 regulation of cytokine production involved in inflammatory response;GO:0002532 production of molecular mediator involved in inflammatory response		Predicted intracellular proteins; Enzymes; ENZYME proteins:Hydrolases					0	0	1	0	0	0	0	0	0	0	0	0	0	0	0	0	0	0	0	0	1
79805	VASH2	1	0	79805	Gene_ID	H. sapiens	79805	H. sapiens	VASH2	vasohibin 2	GO:0060716 labyrinthine layer blood vessel development;GO:0060674 placenta blood vessel development;GO:0060711 labyrinthine layer development		Predicted intracellular proteins; Predicted secreted proteins	Cytosol (Approved)				0	0	0	0	0	0	0	0	0	0	0	0	0	0	0	0	0	0	0	0	1
146909	KIF18B	1	0	146909	Gene_ID	H. sapiens	146909	H. sapiens	KIF18B	kinesin family member 18B	GO:0007019 microtubule depolymerization;GO:0051261 protein depolymerization;GO:0031109 microtubule polymerization or depolymerization		Predicted intracellular proteins	Microtubule ends;Nucleoplasm (Supported); Additional: Cytosol;Nuclear bodies			(M5925)HALLMARK E2F TARGETS	0	1	0	0	1	0	0	0	0	0	0	0	0	0	0	0	0	0	0	0	1
401472	GASAL1	1	0	401472	Gene_ID	H. sapiens	401472	H. sapiens	GASAL1	growth arrest associated lncRNA 1								0	0	0	0	0	0	0	0	0	0	0	0	0	0	0	0	0	0	0	0	1
90381	TICRR	1	0	90381	Gene_ID	H. sapiens	90381	H. sapiens	TICRR	TOPBP1 interacting checkpoint and replication regulator	GO:0030174 regulation of DNA-dependent DNA replication initiation;GO:0033314 mitotic DNA replication checkpoint signaling;GO:0000076 DNA replication checkpoint signaling		Predicted intracellular proteins	Nucleoplasm (Supported)				0	1	0	1	0	0	1	0	0	0	0	0	0	0	1	0	0	0	0	0	1
79763	ISOC2	1	0	79763	Gene_ID	H. sapiens	79763	H. sapiens	ISOC2	isochorismatase domain containing 2	GO:0031648 protein destabilization;GO:0031647 regulation of protein stability;GO:0065008 regulation of biological quality		Predicted intracellular proteins	Mitochondria (Approved); Additional: Cytosol				0	0	0	0	0	0	0	0	0	0	0	0	0	0	0	0	0	0	0	0	1
5831	PYCR1	1	0	5831	Gene_ID	H. sapiens	5831	H. sapiens	PYCR1	pyrroline-5-carboxylate reductase 1	GO:0006561 proline biosynthetic process;GO:0055129 L-proline biosynthetic process;GO:0006560 proline metabolic process		Disease related genes; Predicted intracellular proteins; ENZYME proteins:Oxidoreductases; Potential drug targets; Enzymes		NADH; Proline		(M5934)HALLMARK XENOBIOTIC METABOLISM	0	0	0	0	0	0	0	0	0	0	0	0	0	0	0	0	0	0	0	0	1
5111	PCNA	1	0	5111	Gene_ID	H. sapiens	5111	H. sapiens	PCNA	proliferating cell nuclear antigen	GO:1902990 mitotic telomere maintenance via semi-conservative replication;GO:0006272 leading strand elongation;GO:0032077 positive regulation of deoxyribonuclease activity		Predicted intracellular proteins; Disease related genes; Cancer-related genes:Candidate cancer biomarkers	Nucleoplasm (Enhanced)	Liothyronine; Acetylsalicylic acid	(M258)PID BARD1 PATHWAY; (M200)PID ERA GENOMIC PATHWAY; (M145)PID P53 DOWNSTREAM PATHWAY	(M5898)HALLMARK DNA REPAIR; (M5925)HALLMARK E2F TARGETS; (M5926)HALLMARK MYC TARGETS V1	0	1	0	1	0	0	1	1	1	1	0	0	0	0	0	0	0	0	1	0	1
28874	IGKV3D-20	1	0	28874	Gene_ID	H. sapiens	28874	H. sapiens	IGKV3D-20	immunoglobulin kappa variable 3D-20	GO:0002377 immunoglobulin production;GO:0002440 production of molecular mediator of immune response;GO:0002250 adaptive immune response							1	0	0	0	0	0	0	0	0	0	0	0	0	0	0	0	0	0	0	0	1
9022	CLIC3	1	0	9022	Gene_ID	H. sapiens	9022	H. sapiens	CLIC3	chloride intracellular channel 3	GO:0006749 glutathione metabolic process;GO:0006821 chloride transport;GO:0015698 inorganic anion transport		Predicted intracellular proteins; Transporters:Transporter channels and pores	Nuclear bodies (Supported)			(M5906)HALLMARK ESTROGEN RESPONSE EARLY; (M5907)HALLMARK ESTROGEN RESPONSE LATE	0	0	0	0	0	0	0	0	0	0	0	0	0	0	0	0	0	0	0	0	1
28816	IGLV2-11	1	0	28816	Gene_ID	H. sapiens	28816	H. sapiens	IGLV2-11	immunoglobulin lambda variable 2-11	GO:0002377 immunoglobulin production;GO:0002440 production of molecular mediator of immune response;GO:0002250 adaptive immune response							1	0	0	0	0	0	0	0	0	0	0	0	0	0	0	0	0	0	0	0	1
3560	IL2RB	0	1	3560	Gene_ID	H. sapiens	3560	H. sapiens	IL2RB	interleukin 2 receptor subunit beta	GO:0035723 interleukin-15-mediated signaling pathway;GO:0071350 cellular response to interleukin-15;GO:0038110 interleukin-2-mediated signaling pathway		CD markers; FDA approved drug targets:Biotech drugs; Predicted intracellular proteins; Transporters; Cancer-related genes:Candidate cancer biomarkers		Denileukin diftitox; Aldesleukin; Basiliximab; Daclizumab	(M234)PID IL2 STAT5 PATHWAY; (M143)PID IL2 PI3K PATHWAY; (M122)PID IL2 1PATHWAY	(M5916)HALLMARK APICAL SURFACE; (M5947)HALLMARK IL2 STAT5 SIGNALING; (M5913)HALLMARK INTERFERON GAMMA RESPONSE	0	0	1	0	0	0	0	0	0	0	0	0	0	0	0	0	0	0	0	1	1
256236	NAPSB	1	0	256236	Gene_ID	H. sapiens	256236	H. sapiens	NAPSB	napsin B aspartic peptidase, pseudogene								0	0	0	0	0	0	0	0	0	0	0	0	0	0	0	0	0	0	0	0	1
28902	IGKV1D-13	1	0	28902	Gene_ID	H. sapiens	28902	H. sapiens	IGKV1D-13	immunoglobulin kappa variable 1D-13	GO:0002377 immunoglobulin production;GO:0002440 production of molecular mediator of immune response;GO:0002250 adaptive immune response							1	0	0	0	0	0	0	0	0	0	0	0	0	0	0	0	0	0	0	0	1
57699	CPNE5	1	0	57699	Gene_ID	H. sapiens	57699	H. sapiens	CPNE5	copine 5	GO:1903861 positive regulation of dendrite extension;GO:1903859 regulation of dendrite extension;GO:0097484 dendrite extension		Predicted intracellular proteins	Cytosol (Approved)				0	0	0	0	0	0	0	0	0	0	0	0	0	0	0	0	0	0	0	0	1
51218	GLRX5	1	0	51218	Gene_ID	H. sapiens	51218	H. sapiens	GLRX5	glutaredoxin 5	GO:0106034 protein maturation by [2Fe-2S] cluster transfer;GO:0044571 [2Fe-2S] cluster assembly;GO:0106035 protein maturation by [4Fe-4S] cluster transfer		Predicted intracellular proteins; Disease related genes	Mitochondria (Supported)			(M5945)HALLMARK HEME METABOLISM	0	0	0	0	0	0	0	0	0	0	0	0	0	0	0	0	0	0	0	0	1
100423062	IGLL5	1	0	100423062	Gene_ID	H. sapiens	100423062	H. sapiens	IGLL5	immunoglobulin lambda like polypeptide 5	GO:0006910 phagocytosis, recognition;GO:0006958 complement activation, classical pathway;GO:0002455 humoral immune response mediated by circulating immunoglobulin		Predicted intracellular proteins; Predicted secreted proteins					1	0	1	0	0	0	0	0	0	0	0	0	0	0	0	0	0	0	0	0	1
952	CD38	1	0	952	Gene_ID	H. sapiens	952	H. sapiens	CD38	CD38 molecule	GO:0014824 artery smooth muscle contraction;GO:0014820 tonic smooth muscle contraction;GO:0045779 negative regulation of bone resorption		CD markers; ENZYME proteins:Transferases; Predicted intracellular proteins; ENZYME proteins:Hydrolases; Cancer-related genes:Candidate cancer biomarkers; Enzymes	Plasma membrane (Supported)	Daratumumab; Isatuximab		(M5897)HALLMARK IL6 JAK STAT3 SIGNALING; (M5902)HALLMARK APOPTOSIS; (M5913)HALLMARK INTERFERON GAMMA RESPONSE	0	1	1	0	0	0	0	0	0	0	0	0	0	0	0	0	0	0	0	0	1
3713	IVL	0	1	3713	Gene_ID	H. sapiens	3713	H. sapiens	IVL	involucrin	GO:0018153 isopeptide cross-linking via N6-(L-isoglutamyl)-L-lysine;GO:0018262 isopeptide cross-linking;GO:0018199 peptidyl-glutamine modification		Predicted intracellular proteins	Cytosol (Supported); Additional: Centrosome;Nuclear bodies		(M65)PID FRA PATHWAY		0	0	0	0	0	0	0	0	0	0	0	0	0	0	0	0	0	0	0	0	1
56005	MYDGF	1	0	56005	Gene_ID	H. sapiens	56005	H. sapiens	MYDGF	myeloid derived growth factor	GO:0014068 positive regulation of phosphatidylinositol 3-kinase signaling;GO:0001938 positive regulation of endothelial cell proliferation;GO:0014066 regulation of phosphatidylinositol 3-kinase signaling		Predicted intracellular proteins; Predicted secreted proteins					0	0	0	0	0	0	0	0	0	0	0	0	0	0	0	0	0	0	0	0	1
6614	SIGLEC1	1	0	6614	Gene_ID	H. sapiens	6614	H. sapiens	SIGLEC1	sialic acid binding Ig like lectin 1	GO:0075512 clathrin-dependent endocytosis of virus by host cell;GO:0019065 receptor-mediated endocytosis of virus by host cell;GO:0075509 endocytosis involved in viral entry into host cell		CD markers; Predicted intracellular proteins		Beta-D-Glucose; N-acetyl-alpha-neuraminic acid			0	0	1	0	0	0	0	0	0	0	0	0	0	0	0	0	0	0	0	0	1
55840	EAF2	1	0	55840	Gene_ID	H. sapiens	55840	H. sapiens	EAF2	ELL associated factor 2	GO:0060770 negative regulation of epithelial cell proliferation involved in prostate gland development;GO:0060768 regulation of epithelial cell proliferation involved in prostate gland development;GO:0060767 epithelial cell proliferation involved in prostate gland development		Predicted intracellular proteins					0	0	0	0	0	0	0	0	0	0	0	0	0	0	0	0	0	0	0	0	1
28388	IGHV5-51	1	0	28388	Gene_ID	H. sapiens	28388	H. sapiens	IGHV5-51	immunoglobulin heavy variable 5-51	GO:0006910 phagocytosis, recognition;GO:0006958 complement activation, classical pathway;GO:0002455 humoral immune response mediated by circulating immunoglobulin							1	0	1	0	0	0	0	0	0	0	0	0	0	0	0	0	0	0	0	0	1
3502	IGHG3	1	0	3502	Gene_ID	H. sapiens	3502	H. sapiens	IGHG3	immunoglobulin heavy constant gamma 3 (G3m marker)	GO:0001895 retina homeostasis;GO:0006910 phagocytosis, recognition;GO:0006958 complement activation, classical pathway					(M28)PID IL4 2PATHWAY		1	0	1	0	0	0	0	0	0	0	0	0	0	0	0	0	0	0	0	0	1
170482	CLEC4C	1	0	170482	Gene_ID	H. sapiens	170482	H. sapiens	CLEC4C	C-type lectin domain family 4 member C	GO:0002250 adaptive immune response;GO:0045087 innate immune response;GO:0098542 defense response to other organism		CD markers; Predicted intracellular proteins			(M5880)NABA ECM AFFILIATED; (M5885)NABA MATRISOME ASSOCIATED; (M5889)NABA MATRISOME		1	0	0	0	0	0	0	0	0	0	0	0	0	0	0	0	0	0	0	0	1
220134	SKA1	1	0	220134	Gene_ID	H. sapiens	220134	H. sapiens	SKA1	spindle and kinetochore associated complex subunit 1	GO:0031110 regulation of microtubule polymerization or depolymerization;GO:0031109 microtubule polymerization or depolymerization;GO:0070507 regulation of microtubule cytoskeleton organization		Predicted intracellular proteins	Microtubules (Supported)				0	1	0	0	1	0	0	0	0	0	0	0	0	0	0	0	0	0	0	0	1
55507	GPRC5D	1	0	55507	Gene_ID	H. sapiens	55507	H. sapiens	GPRC5D	G protein-coupled receptor class C group 5 member D	GO:0032147 activation of protein kinase activity;GO:0045860 positive regulation of protein kinase activity;GO:0033674 positive regulation of kinase activity		G-protein coupled receptors:Family 3 (C) receptors; G-protein coupled receptors:GPCRs excl olfactory receptors					0	0	0	0	0	0	0	0	0	0	0	0	0	0	0	0	0	0	0	0	1
28465	IGHV1-46	1	0	28465	Gene_ID	H. sapiens	28465	H. sapiens	IGHV1-46	immunoglobulin heavy variable 1-46								0	0	0	0	0	0	0	0	0	0	0	0	0	0	0	0	0	0	0	0	1
54908	SPDL1	0	1	54908	Gene_ID	H. sapiens	54908	H. sapiens	SPDL1	spindle apparatus coiled-coil protein 1	GO:0034501 protein localization to kinetochore;GO:1903083 protein localization to condensed chromosome;GO:0071459 protein localization to chromosome, centromeric region		Predicted intracellular proteins	Cytosol (Approved)				0	1	0	0	1	0	0	0	0	0	1	0	0	0	0	0	0	0	0	0	1
28912	IGKV3-20	1	0	28912	Gene_ID	H. sapiens	28912	H. sapiens	IGKV3-20	immunoglobulin kappa variable 3-20	GO:0003094 glomerular filtration;GO:0097205 renal filtration;GO:0019731 antibacterial humoral response							1	0	1	0	0	0	0	0	0	0	0	0	0	0	0	0	0	0	0	0	1
28870	IGKV6D-21	1	0	28870	Gene_ID	H. sapiens	28870	H. sapiens	IGKV6D-21	immunoglobulin kappa variable 6D-21 (non-functional)	GO:0002377 immunoglobulin production;GO:0002440 production of molecular mediator of immune response;GO:0002250 adaptive immune response							1	0	0	0	0	0	0	0	0	0	0	0	0	0	0	0	0	0	0	0	1
28434	IGHV3-33	1	0	28434	Gene_ID	H. sapiens	28434	H. sapiens	IGHV3-33	immunoglobulin heavy variable 3-33	GO:0006910 phagocytosis, recognition;GO:0006958 complement activation, classical pathway;GO:0002455 humoral immune response mediated by circulating immunoglobulin							1	0	1	0	0	0	0	0	0	0	0	0	0	0	0	0	0	0	0	0	1
1066	CES1	1	0	1066	Gene_ID	H. sapiens	1066	H. sapiens	CES1	carboxylesterase 1	GO:0090122 cholesterol ester hydrolysis involved in cholesterol transport;GO:0090119 vesicle-mediated cholesterol transport;GO:0120188 regulation of bile acid secretion		FDA approved drug targets:Small molecule drugs; Predicted intracellular proteins; Enzymes; ENZYME proteins:Hydrolases	Endoplasmic reticulum (Supported)	Tacrine; Meperidine; Levocarnitine; Dextropropoxyphene; Cocaine; Naloxone; Diamorphine; Probucol; Hydroxy-Phenyl-Acetic Acid 8-Methyl-8-Aza-Bicyclo[3.2.1]Oct-3-Yl Ester; Cholic Acid; 4-Piperidino-Piperidine; N-acetyl-alpha-neuraminic acid; Thenoyltrifluoroacetone; Cyclandelate; Avasimibe; (1R)-1,2,2-trimethylpropyl (R)-methylphosphinate; (1S,7S,8S,8AR)-1,2,3,7,8,8A-HEXAHYDRO-7-METHYL-8-[2-[(2R,4R…	(M13096)SA PROGRAMMED CELL DEATH; (M40)PID E2F PATHWAY	(M5934)HALLMARK XENOBIOTIC METABOLISM	0	0	0	1	0	0	0	0	0	0	0	0	1	0	0	0	0	0	0	0	1
1312	COMT	1	0	1312	Gene_ID	H. sapiens	1312	H. sapiens	COMT	catechol-O-methyltransferase	GO:0031337 positive regulation of sulfur amino acid metabolic process;GO:0050668 positive regulation of homocysteine metabolic process;GO:0050666 regulation of homocysteine metabolic process		Disease related genes; ENZYME proteins:Transferases; Predicted intracellular proteins; FDA approved drug targets:Small molecule drugs; Enzymes	Vesicles (Enhanced); Additional: Endoplasmic reticulum	Ademetionine; Tolcapone; Entacapone; 3,5-Dinitrocatechol; 2-Methoxyestradiol; BIA; N-[(E)-3-[(2R,3S,4R,5R)-5-(6-Aminopurin-9-yl)-3,4-dihydroxyoxolan-2-yl]prop-2-enyl]-2,3-dihydroxy-5-nitrobenzamide; Nialamide; (3,4-DIHYDROXY-2-NITROPHENYL)(PHENYL)METHANONE; 7,8-dihydroxy-4-phenyl-2H-chromen-2-one; Opicapone		(M5934)HALLMARK XENOBIOTIC METABOLISM	0	0	1	0	0	0	0	0	0	0	0	0	0	0	0	0	0	0	0	0	1
56938	ARNTL2	1	0	56938	Gene_ID	H. sapiens	56938	H. sapiens	ARNTL2	aryl hydrocarbon receptor nuclear translocator like 2	GO:0042753 positive regulation of circadian rhythm;GO:0009649 entrainment of circadian clock;GO:0042752 regulation of circadian rhythm		Transcription factors:Basic domains; Predicted intracellular proteins	Nucleoli;Nucleoplasm (Supported)				0	0	0	0	0	0	0	0	0	0	0	0	0	0	0	0	0	0	0	0	1
11142	PKIG	1	0	11142	Gene_ID	H. sapiens	11142	H. sapiens	PKIG	cAMP-dependent protein kinase inhibitor gamma	GO:2000480 negative regulation of cAMP-dependent protein kinase activity;GO:0042308 negative regulation of protein import into nucleus;GO:1904590 negative regulation of protein import		Predicted intracellular proteins	Cytosol;Nucleoplasm (Supported)				0	0	0	0	0	0	0	0	0	0	0	0	0	0	0	0	0	0	0	0	1
22936	ELL2	1	0	22936	Gene_ID	H. sapiens	22936	H. sapiens	ELL2	elongation factor for RNA polymerase II 2	GO:0042795 snRNA transcription by RNA polymerase II;GO:0009301 snRNA transcription;GO:0098781 ncRNA transcription		Predicted intracellular proteins	Nucleoplasm (Supported)			(M5908)HALLMARK ANDROGEN RESPONSE; (M5945)HALLMARK HEME METABOLISM	0	0	0	0	0	0	0	0	0	0	0	0	0	0	0	0	0	0	0	0	1
6510	SLC1A5	1	0	6510	Gene_ID	H. sapiens	6510	H. sapiens	SLC1A5	solute carrier family 1 member 5	GO:0010585 glutamine secretion;GO:1903803 L-glutamine import across plasma membrane;GO:0140009 L-aspartate import across plasma membrane		FDA approved drug targets:Small molecule drugs; Predicted intracellular proteins; Transporters:Electrochemical Potential-driven transporters	Plasma membrane (Enhanced)	Asparagine; Fluciclovine (18F)		(M5947)HALLMARK IL2 STAT5 SIGNALING; (M5905)HALLMARK ADIPOGENESIS; (M5924)HALLMARK MTORC1 SIGNALING	0	1	0	0	0	0	0	0	0	0	0	0	0	0	0	0	0	0	0	0	1
6182	MRPL12	1	0	6182	Gene_ID	H. sapiens	6182	H. sapiens	MRPL12	mitochondrial ribosomal protein L12	GO:0006390 mitochondrial transcription;GO:0000959 mitochondrial RNA metabolic process;GO:0140053 mitochondrial gene expression		Ribosomal proteins; Predicted intracellular proteins	Mitochondria (Supported)				0	0	0	0	0	0	0	0	0	0	0	0	0	0	0	0	0	0	0	0	1
84057	MND1	1	0	84057	Gene_ID	H. sapiens	84057	H. sapiens	MND1	meiotic nuclear divisions 1	GO:0007131 reciprocal meiotic recombination;GO:0140527 reciprocal homologous recombination;GO:0035825 homologous recombination		Predicted intracellular proteins					0	1	0	0	0	1	1	0	0	0	0	0	0	0	0	0	0	0	0	0	1
1769	DNAH8	1	0	1769	Gene_ID	H. sapiens	1769	H. sapiens	DNAH8	dynein axonemal heavy chain 8	GO:0036158 outer dynein arm assembly;GO:0070286 axonemal dynein complex assembly;GO:0035082 axoneme assembly		Predicted intracellular proteins					0	0	0	0	1	0	0	0	0	0	0	0	0	0	0	0	0	0	0	0	1
11117	EMILIN1	1	0	11117	Gene_ID	H. sapiens	11117	H. sapiens	EMILIN1	elastin microfibril interfacer 1	GO:1904027 negative regulation of collagen fibril organization;GO:1904026 regulation of collagen fibril organization;GO:0048251 elastic fiber assembly		Predicted intracellular proteins; Predicted secreted proteins			(M3008)NABA ECM GLYCOPROTEINS; (M5884)NABA CORE MATRISOME; (M5889)NABA MATRISOME		0	1	1	0	0	0	0	0	0	0	0	0	0	0	0	0	0	0	0	0	1
441481	GPX1P1	1	0	441481	Gene_ID	H. sapiens	441481	H. sapiens	GPX1P1	glutathione peroxidase pseudogene 1								0	0	0	0	0	0	0	0	0	0	0	0	0	0	0	0	0	0	0	0	1
84102	SLC41A2	1	0	84102	Gene_ID	H. sapiens	84102	H. sapiens	SLC41A2	solute carrier family 41 member 2	GO:1903830 magnesium ion transmembrane transport;GO:0015693 magnesium ion transport;GO:0098662 inorganic cation transmembrane transport		Predicted intracellular proteins; Transporters:Transporter channels and pores					0	0	0	0	0	0	0	0	0	0	0	0	0	0	0	0	0	0	0	0	1
55143	CDCA8	1	0	55143	Gene_ID	H. sapiens	55143	H. sapiens	CDCA8	cell division cycle associated 8	GO:0007080 mitotic metaphase plate congression;GO:0051310 metaphase plate congression;GO:0051303 establishment of chromosome localization		Predicted intracellular proteins	Nucleoli (Supported); Additional: Cytokinetic bridge;Nucleoplasm		(M14)PID AURORA B PATHWAY	(M5925)HALLMARK E2F TARGETS	0	1	0	0	0	0	0	0	1	0	0	0	0	0	0	0	0	0	0	0	1
9601	PDIA4	1	0	9601	Gene_ID	H. sapiens	9601	H. sapiens	PDIA4	protein disulfide isomerase family A member 4	GO:0061077 chaperone-mediated protein folding;GO:0006457 protein folding;GO:0034976 response to endoplasmic reticulum stress		Predicted intracellular proteins; ENZYME proteins:Isomerase; Enzymes	Endoplasmic reticulum (Supported)				0	0	0	0	0	0	0	0	0	0	0	0	0	0	0	0	0	0	0	0	1
28914	IGKV3-11	1	0	28914	Gene_ID	H. sapiens	28914	H. sapiens	IGKV3-11	immunoglobulin kappa variable 3-11								0	0	0	0	0	0	0	0	0	0	0	0	0	0	0	0	0	0	0	0	1
8971	H1FX	1	0	8971	Gene_ID	H. sapiens	8971	H. sapiens	H1-10	H1.10 linker histone	GO:0016584 nucleosome positioning;GO:0045910 negative regulation of DNA recombination;GO:0030261 chromosome condensation		Predicted intracellular proteins	Nucleoli;Nucleoli rim;Nucleoplasm (Enhanced)				0	0	0	0	0	0	1	0	0	0	0	0	0	0	0	0	0	1	0	0	1
28776	IGLV7-43	1	0	28776	Gene_ID	H. sapiens	28776	H. sapiens	IGLV7-43	immunoglobulin lambda variable 7-43	GO:0002377 immunoglobulin production;GO:0002440 production of molecular mediator of immune response;GO:0002250 adaptive immune response							1	0	0	0	0	0	0	0	0	0	0	0	0	0	0	0	0	0	0	0	1
708	C1QBP	1	0	708	Gene_ID	H. sapiens	708	H. sapiens	C1QBP	complement C1q binding protein	GO:0039534 negative regulation of MDA-5 signaling pathway;GO:0042256 mature ribosome assembly;GO:1901165 positive regulation of trophoblast cell migration		Disease related genes; Predicted intracellular proteins; Transporters; Potential drug targets; Cancer-related genes:Candidate cancer biomarkers	Plasma membrane (Approved); Additional: Mitochondria	Hyaluronic acid; Copper		(M5926)HALLMARK MYC TARGETS V1	1	1	1	1	0	0	0	0	0	0	0	0	0	0	0	0	0	0	0	1	1
55215	FANCI	0	1	55215	Gene_ID	H. sapiens	55215	H. sapiens	FANCI	FA complementation group I	GO:0031398 positive regulation of protein ubiquitination;GO:1903322 positive regulation of protein modification by small protein conjugation or removal;GO:0031396 regulation of protein ubiquitination		Predicted intracellular proteins; Disease related genes	Nucleoplasm (Enhanced)		(M1)PID FANCONI PATHWAY		0	0	0	0	0	0	1	1	0	0	0	0	0	0	0	0	0	0	0	0	1
27033	ZBTB32	1	0	27033	Gene_ID	H. sapiens	27033	H. sapiens	ZBTB32	zinc finger and BTB domain containing 32	GO:0000122 negative regulation of transcription by RNA polymerase II;GO:0045892 negative regulation of transcription, DNA-templated;GO:1903507 negative regulation of nucleic acid-templated transcription		Transcription factors:Zinc-coordinating DNA-binding domains; Predicted intracellular proteins					0	0	0	0	0	0	0	0	0	0	0	0	0	0	0	0	0	0	0	0	1
150771	ITPRIPL1	0	1	150771	Gene_ID	H. sapiens	150771	H. sapiens	ITPRIPL1	ITPRIP like 1								0	0	0	0	0	0	0	0	0	0	0	0	0	0	0	0	0	0	0	0	1
10381	TUBB3	1	0	10381	Gene_ID	H. sapiens	10381	H. sapiens	TUBB3	tubulin beta 3 class III	GO:1990791 dorsal root ganglion development;GO:0038007 netrin-activated signaling pathway;GO:0061548 ganglion development		FDA approved drug targets:Small molecule drugs; Predicted intracellular proteins; Disease related genes	Microtubules (Supported); Additional: Cytokinetic bridge;Mitotic spindle	Epothilone D; Patupilone; Ixabepilone; CYT997; ZEN-012; Phenethyl Isothiocyanate			0	1	0	0	1	0	0	0	0	1	0	0	0	0	0	0	0	0	0	0	1
84996	URB1-AS1	1	0	84996	Gene_ID	H. sapiens	84996	H. sapiens	URB1-AS1	URB1 antisense RNA 1 (head to head)								0	0	0	0	0	0	0	0	0	0	0	0	0	0	0	0	0	0	0	0	1
5457	POU4F1	1	0	5457	Gene_ID	H. sapiens	5457	H. sapiens	POU4F1	POU class 4 homeobox 1	GO:0051355 proprioception involved in equilibrioception;GO:2001207 regulation of transcription elongation from RNA polymerase I promoter;GO:2001208 negative regulation of transcription elongation by RNA polymerase I		Predicted intracellular proteins; Transcription factors:Helix-turn-helix domains			(M200)PID ERA GENOMIC PATHWAY; (M145)PID P53 DOWNSTREAM PATHWAY		0	0	0	0	0	0	0	1	0	0	0	0	0	0	0	0	0	0	0	0	1
116159	CYYR1	1	0	116159	Gene_ID	H. sapiens	116159	H. sapiens	CYYR1	cysteine and tyrosine rich 1	GO:0008150 biological_process			Nucleoplasm (Approved)				0	0	0	0	0	0	0	0	0	0	0	0	0	0	0	0	0	0	0	0	1
6966	TRGC1	0	1	6966	Gene_ID	H. sapiens	6966	H. sapiens	TRGC1	T cell receptor gamma constant 1	GO:0002250 adaptive immune response;GO:0006955 immune response;GO:0002376 immune system process							1	0	0	0	0	0	0	0	0	0	0	0	0	0	0	0	0	0	0	0	1
4830	NME1	1	0	4830	Gene_ID	H. sapiens	4830	H. sapiens	NME1	NME/NM23 nucleoside diphosphate kinase 1	GO:0006228 UTP biosynthetic process;GO:0006183 GTP biosynthetic process;GO:0046051 UTP metabolic process		Predicted intracellular proteins; Enzymes; Cancer-related genes:Candidate cancer biomarkers; ENZYME proteins:Transferases	Cytosol (Supported); Additional: Nucleoplasm;Plasma membrane	Zinc; 2'-Deoxyguanosine-5'-Triphosphate; Selenocysteine; 2',3'-Dehydro-2',3'-Deoxy-Thymidine 5'-Diphosphate; Adenosine Phosphonoacetic Acid; Stavudine triphosphate; Thymidine-5'- Diphosphate; 2'-Deoxyguanosine-5'-Diphosphate; 2',3'-dideoxy-3'-fluoro-urididine-5'-diphosphate; Guanosine-5'-Diphosphate; 3'-Deoxy 3'-Amino Adenosine-5'-Diphosphate; Zidovudine diphosphate; Copper; Zinc acetate; Zinc ch…	(M120)PID ARF6 DOWNSTREAM PATHWAY; (M83)PID CDC42 REG PATHWAY; (M156)PID ECADHERIN NASCENT AJ PATHWAY	(M5898)HALLMARK DNA REPAIR; (M5925)HALLMARK E2F TARGETS; (M5926)HALLMARK MYC TARGETS V1	0	0	1	0	0	0	0	0	0	0	0	0	0	0	0	0	0	0	0	0	1
631	BFSP1	1	0	631	Gene_ID	H. sapiens	631	H. sapiens	BFSP1	beaded filament structural protein 1	GO:0070307 lens fiber cell development;GO:0045109 intermediate filament organization;GO:0070306 lens fiber cell differentiation		Predicted intracellular proteins; Disease related genes	Cytosol;Plasma membrane (Supported)				0	0	0	0	0	0	0	0	0	0	0	0	0	0	0	0	0	0	0	0	1
10561	IFI44	0	1	10561	Gene_ID	H. sapiens	10561	H. sapiens	IFI44	interferon induced protein 44	GO:0009615 response to virus;GO:0009617 response to bacterium;GO:0051707 response to other organism		Predicted intracellular proteins	Nucleoplasm (Approved)			(M5911)HALLMARK INTERFERON ALPHA RESPONSE; (M5913)HALLMARK INTERFERON GAMMA RESPONSE	0	0	1	0	0	0	0	0	0	0	0	0	0	0	0	0	0	0	0	0	1
27242	TNFRSF21	1	0	27242	Gene_ID	H. sapiens	27242	H. sapiens	TNFRSF21	TNF receptor superfamily member 21	GO:0097252 oligodendrocyte apoptotic process;GO:0032696 negative regulation of interleukin-13 production;GO:0032714 negative regulation of interleukin-5 production		CD markers	Cytosol;Plasma membrane (Supported)			(M5944)HALLMARK ANGIOGENESIS; (M5897)HALLMARK IL6 JAK STAT3 SIGNALING; (M5947)HALLMARK IL2 STAT5 SIGNALING	1	0	1	0	0	0	0	0	0	0	0	0	0	0	0	0	0	0	0	0	1
56992	KIF15	1	0	56992	Gene_ID	H. sapiens	56992	H. sapiens	KIF15	kinesin family member 15	GO:1901673 regulation of mitotic spindle assembly;GO:0090169 regulation of spindle assembly;GO:0060236 regulation of mitotic spindle organization		Predicted intracellular proteins				(M5893)HALLMARK MITOTIC SPINDLE; (M5901)HALLMARK G2M CHECKPOINT	0	1	0	0	1	0	0	0	0	0	0	0	0	0	0	0	0	0	0	0	1
5932	RBBP8	1	0	5932	Gene_ID	H. sapiens	5932	H. sapiens	RBBP8	RB binding protein 8, endonuclease	GO:0010792 DNA double-strand break processing involved in repair via single-strand annealing;GO:0045002 double-strand break repair via single-strand annealing;GO:0000729 DNA double-strand break processing		Predicted intracellular proteins; Disease related genes	Nucleoplasm (Supported)		(M258)PID BARD1 PATHWAY; (M84)PID ATM PATHWAY; (M288)PID HES HEY PATHWAY	(M5906)HALLMARK ESTROGEN RESPONSE EARLY; (M5907)HALLMARK ESTROGEN RESPONSE LATE	0	1	0	1	0	1	1	1	0	0	0	0	0	0	0	0	0	0	0	0	1
28457	IGHV2-5	1	0	28457	Gene_ID	H. sapiens	28457	H. sapiens	IGHV2-5	immunoglobulin heavy variable 2-5	GO:0006910 phagocytosis, recognition;GO:0006958 complement activation, classical pathway;GO:0002455 humoral immune response mediated by circulating immunoglobulin							1	0	1	0	0	0	0	0	0	0	0	0	0	0	0	0	0	0	0	0	1
89958	SAPCD2	1	0	89958	Gene_ID	H. sapiens	89958	H. sapiens	SAPCD2	suppressor APC domain containing 2	GO:0098725 symmetric cell division;GO:1904777 negative regulation of protein localization to cell cortex;GO:1904776 regulation of protein localization to cell cortex		Predicted intracellular proteins	Cytosol (Supported); Additional: Nucleoli;Nucleoplasm				0	1	0	0	1	0	0	0	0	0	0	0	0	0	0	0	0	0	0	0	1
9088	PKMYT1	1	0	9088	Gene_ID	H. sapiens	9088	H. sapiens	PKMYT1	protein kinase, membrane associated tyrosine/threonine 1	GO:0000079 regulation of cyclin-dependent protein serine/threonine kinase activity;GO:1904029 regulation of cyclin-dependent protein kinase activity;GO:0007088 regulation of mitotic nuclear division	Other	Predicted intracellular proteins; Enzymes; Kinases; ENZYME proteins:Transferases	Golgi apparatus (Supported); Additional: Nucleoli;Nucleoplasm	Fostamatinib			0	1	0	1	0	1	0	0	0	1	0	1	0	0	1	0	0	0	0	0	1
3205	HOXA9	1	0	3205	Gene_ID	H. sapiens	3205	H. sapiens	HOXA9	homeobox A9	GO:0042118 endothelial cell activation;GO:0060216 definitive hemopoiesis;GO:0060065 uterus development		Predicted intracellular proteins; Disease related genes; Transcription factors:Helix-turn-helix domains; Cancer-related genes:Candidate cancer biomarkers	Nucleoplasm (Enhanced)				0	0	0	0	0	0	0	0	0	0	0	0	0	0	0	0	0	0	0	0	1
113730	KLHDC7B	1	0	113730	Gene_ID	H. sapiens	113730	H. sapiens	KLHDC7B	kelch domain containing 7B			Predicted intracellular proteins	Plasma membrane (Approved)				0	0	0	0	0	0	0	0	0	0	0	0	0	0	0	0	0	0	0	0	1
11007	CCDC85B	1	0	11007	Gene_ID	H. sapiens	11007	H. sapiens	CCDC85B	coiled-coil domain containing 85B	GO:0045599 negative regulation of fat cell differentiation;GO:0045598 regulation of fat cell differentiation;GO:0030308 negative regulation of cell growth		Predicted intracellular proteins					0	0	0	0	0	0	0	0	0	0	0	0	0	0	0	0	0	0	0	0	1
1111	CHEK1	1	0	1111	Gene_ID	H. sapiens	1111	H. sapiens	CHEK1	checkpoint kinase 1	GO:0010767 regulation of transcription from RNA polymerase II promoter in response to UV-induced DNA damage;GO:0035407 histone H3-T11 phosphorylation;GO:0035405 histone-threonine phosphorylation	CAMK Ser/Thr protein kinase family	ENZYME proteins:Transferases; Predicted intracellular proteins; Cancer-related genes:Candidate cancer biomarkers; Kinases:CAMK Ser/Thr protein kinases; Enzymes	Nucleoplasm (Supported); Additional: Vesicles	XL844; Enzastaurin; CHIR-124; N-{5-[4-(4-METHYLPIPERAZIN-1-YL)PHENYL]-1H-PYRROLO[2,3-B]PYRIDIN-3-YL}NICOTINAMIDE; 3-(5-{[4-(AMINOMETHYL)PIPERIDIN-1-YL]METHYL}-1H-INDOL-2-YL)QUINOLIN-2(1H)-ONE; 2,2'-{[9-(HYDROXYIMINO)-9H-FLUORENE-2,7-DIYL]BIS(OXY)}DIACETIC ACID; (2S)-1-AMINO-3-[(5-NITROQUINOLIN-8-YL)AMINO]PROPAN-2-OL; 2-(cyclohexylamino)benzoic acid; 3-(5-{[4-(AMINOMETHYL)PIPERIDIN-1-YL]METHYL}-1H…	(M10154)SA G2 AND M PHASES; (M95)PID CIRCADIAN PATHWAY; (M46)PID ATR PATHWAY	(M5901)HALLMARK G2M CHECKPOINT; (M5925)HALLMARK E2F TARGETS	0	1	0	1	1	0	1	1	0	1	1	0	0	1	1	0	0	0	0	0	1
4337	MOCS1	1	0	4337	Gene_ID	H. sapiens	4337	H. sapiens	MOCS1	molybdenum cofactor synthesis 1	GO:0032324 molybdopterin cofactor biosynthetic process;GO:0006777 Mo-molybdopterin cofactor biosynthetic process;GO:0019720 Mo-molybdopterin cofactor metabolic process		Disease related genes; ENZYME proteins:Lyases; Predicted intracellular proteins; Potential drug targets; Enzymes	Cytosol (Enhanced)				0	0	0	0	0	0	0	0	0	0	0	0	0	0	0	0	0	0	0	0	1
6660	SOX5	1	0	6660	Gene_ID	H. sapiens	6660	H. sapiens	SOX5	SRY-box transcription factor 5	GO:2000741 positive regulation of mesenchymal stem cell differentiation;GO:0055059 asymmetric neuroblast division;GO:2000739 regulation of mesenchymal stem cell differentiation		Predicted intracellular proteins; Disease related genes; Transcription factors:Other all-alpha-helical DNA-binding domains	Nucleoplasm (Supported)				0	1	0	0	0	0	0	0	0	0	0	0	0	0	0	0	0	0	0	0	1
3821	KLRC1	1	0	3821	Gene_ID	H. sapiens	3821	H. sapiens	KLRC1	killer cell lectin like receptor C1	GO:0002304 gamma-delta intraepithelial T cell differentiation;GO:0002305 CD8-positive, gamma-delta intraepithelial T cell differentiation;GO:0002769 natural killer cell inhibitory signaling pathway		CD markers; Predicted intracellular proteins	Plasma membrane (Approved)				1	0	1	0	0	0	0	0	0	0	0	0	0	0	0	0	0	0	0	0	1
51053	GMNN	1	0	51053	Gene_ID	H. sapiens	51053	H. sapiens	GMNN	geminin DNA replication inhibitor	GO:0071163 DNA replication preinitiation complex assembly;GO:0035563 positive regulation of chromatin binding;GO:2000104 negative regulation of DNA-dependent DNA replication		Predicted intracellular proteins; Disease related genes; Cancer-related genes:Candidate cancer biomarkers	Nucleoplasm (Enhanced)				0	1	0	1	0	0	0	0	0	0	0	0	0	0	0	0	0	0	0	0	1
7494	XBP1	1	0	7494	Gene_ID	H. sapiens	7494	H. sapiens	XBP1	X-box binding protein 1	GO:1903489 positive regulation of lactation;GO:1990418 response to insulin-like growth factor stimulus;GO:0006990 positive regulation of transcription from RNA polymerase II promoter involved in unfolded protein response		Transcription factors:Basic domains; Predicted intracellular proteins; Disease related genes; Cancer-related genes:Candidate cancer biomarkers			(M285)PID HNF3A PATHWAY; (M200)PID ERA GENOMIC PATHWAY	(M5922)HALLMARK UNFOLDED PROTEIN RESPONSE; (M5947)HALLMARK IL2 STAT5 SIGNALING; (M5906)HALLMARK ESTROGEN RESPONSE EARLY	1	0	1	0	0	0	0	0	0	0	0	0	0	0	0	0	0	0	0	0	1
9377	COX5A	1	0	9377	Gene_ID	H. sapiens	9377	H. sapiens	COX5A	cytochrome c oxidase subunit 5A	GO:0006123 mitochondrial electron transport, cytochrome c to oxygen;GO:0019646 aerobic electron transport chain;GO:0042773 ATP synthesis coupled electron transport		Transporters:Primary Active Transporters; Potential drug targets; Disease related genes; Predicted intracellular proteins		Cholic Acid; N-Formylmethionine		(M5926)HALLMARK MYC TARGETS V1; (M5936)HALLMARK OXIDATIVE PHOSPHORYLATION	0	0	0	0	0	0	0	1	0	0	0	0	0	0	0	0	0	0	0	0	1
28813	IGLV2-23	1	0	28813	Gene_ID	H. sapiens	28813	H. sapiens	IGLV2-23	immunoglobulin lambda variable 2-23	GO:0002377 immunoglobulin production;GO:0002440 production of molecular mediator of immune response;GO:0002250 adaptive immune response							1	0	0	0	0	0	0	0	0	0	0	0	0	0	0	0	0	0	0	0	1
28426	IGHV3-43	1	0	28426	Gene_ID	H. sapiens	28426	H. sapiens	IGHV3-43	immunoglobulin heavy variable 3-43	GO:0006910 phagocytosis, recognition;GO:0006958 complement activation, classical pathway;GO:0002455 humoral immune response mediated by circulating immunoglobulin							1	0	1	0	0	0	0	0	0	0	0	0	0	0	0	0	0	0	0	0	1
1969	EPHA2	1	0	1969	Gene_ID	H. sapiens	1969	H. sapiens	EPHA2	EPH receptor A2	GO:0060034 notochord cell differentiation;GO:0060035 notochord cell development;GO:0048320 axial mesoderm formation	Tyr protein kinase family	Disease related genes; ENZYME proteins:Transferases; Kinases:Tyr protein kinases; RAS pathway related proteins; Cancer-related genes:Candidate cancer biomarkers; Cancer-related genes:Mutated cancer genes; FDA approved drug targets:Small molecule drugs; Enzymes	Cell Junctions;Plasma membrane (Supported); Additional: Golgi apparatus;Nuclear speckles	Dasatinib; Phosphoaminophosphonic Acid-Adenylate Ester; Regorafenib; Fostamatinib	(M273)PID EPHA2 FWD PATHWAY; (M177)PID EPHA FWDPATHWAY; (M86)PID ARF6 PATHWAY	(M5934)HALLMARK XENOBIOTIC METABOLISM; (M5939)HALLMARK P53 PATHWAY	0	1	1	0	0	0	1	0	0	0	0	0	0	0	0	0	0	0	0	0	1
122970	ACOT4	1	0	122970	Gene_ID	H. sapiens	122970	H. sapiens	ACOT4	acyl-CoA thioesterase 4	GO:0032788 saturated monocarboxylic acid metabolic process;GO:0032789 unsaturated monocarboxylic acid metabolic process;GO:0019605 butyrate metabolic process		Predicted intracellular proteins; Enzymes; ENZYME proteins:Hydrolases					0	0	0	0	0	0	0	0	0	0	0	0	0	0	0	0	0	0	0	0	1
28935	IGKV1-27	1	0	28935	Gene_ID	H. sapiens	28935	H. sapiens	IGKV1-27	immunoglobulin kappa variable 1-27	GO:0002377 immunoglobulin production;GO:0002440 production of molecular mediator of immune response;GO:0002250 adaptive immune response							1	0	0	0	0	0	0	0	0	0	0	0	0	0	0	0	0	0	0	0	1
51237	MZB1	1	0	51237	Gene_ID	H. sapiens	51237	H. sapiens	MZB1	marginal zone B and B1 cell specific protein	GO:0033622 integrin activation;GO:0002639 positive regulation of immunoglobulin production;GO:0030888 regulation of B cell proliferation		Predicted secreted proteins	Golgi apparatus (Approved)				1	0	1	0	0	0	0	0	0	0	0	0	0	0	0	0	0	0	0	0	1
55388	MCM10	1	0	55388	Gene_ID	H. sapiens	55388	H. sapiens	MCM10	minichromosome maintenance 10 replication initiation factor	GO:0006270 DNA replication initiation;GO:0006261 DNA-dependent DNA replication;GO:0006260 DNA replication		Predicted intracellular proteins	Nucleoli;Nucleoplasm (Supported)				0	1	0	1	0	0	1	0	0	0	0	0	0	0	0	0	0	0	0	0	1
28820	IGLV1-51	1	0	28820	Gene_ID	H. sapiens	28820	H. sapiens	IGLV1-51	immunoglobulin lambda variable 1-51	GO:0002377 immunoglobulin production;GO:0002440 production of molecular mediator of immune response;GO:0002250 adaptive immune response							1	0	0	0	0	0	0	0	0	0	0	0	0	0	0	0	0	0	0	0	1
3217	HOXB7	1	0	3217	Gene_ID	H. sapiens	3217	H. sapiens	HOXB7	homeobox B7	GO:0090190 positive regulation of branching involved in ureteric bud morphogenesis;GO:0090189 regulation of branching involved in ureteric bud morphogenesis;GO:0090183 regulation of kidney development		Predicted intracellular proteins; Transcription factors:Helix-turn-helix domains	Nuclear bodies;Nucleoplasm (Supported); Additional: Cytosol				0	0	0	0	0	0	0	0	0	0	0	0	0	0	0	0	0	0	0	0	1
55008	HERC6	0	1	55008	Gene_ID	H. sapiens	55008	H. sapiens	HERC6	HECT and RLD domain containing E3 ubiquitin protein ligase family member 6	GO:0016567 protein ubiquitination;GO:0032446 protein modification by small protein conjugation;GO:0070647 protein modification by small protein conjugation or removal		Predicted intracellular proteins; Enzymes; ENZYME proteins:Transferases	Cytosol (Approved); Additional: Nucleoplasm			(M5911)HALLMARK INTERFERON ALPHA RESPONSE; (M5913)HALLMARK INTERFERON GAMMA RESPONSE	0	0	0	0	0	0	0	0	0	0	0	0	0	0	0	0	0	0	0	0	1
28773	IGLV9-49	1	0	28773	Gene_ID	H. sapiens	28773	H. sapiens	IGLV9-49	immunoglobulin lambda variable 9-49	GO:0002377 immunoglobulin production;GO:0002440 production of molecular mediator of immune response;GO:0002250 adaptive immune response							1	0	0	0	0	0	0	0	0	0	0	0	0	0	0	0	0	0	0	0	1
91319	DERL3	1	0	91319	Gene_ID	H. sapiens	91319	H. sapiens	DERL3	derlin 3	GO:1904153 negative regulation of retrograde protein transport, ER to cytosol;GO:0070862 negative regulation of protein exit from endoplasmic reticulum;GO:1904152 regulation of retrograde protein transport, ER to cytosol		Predicted intracellular proteins	Vesicles (Uncertain)				0	0	0	0	0	0	0	0	0	0	0	0	0	0	0	0	0	0	0	0	1
9837	GINS1	1	0	9837	Gene_ID	H. sapiens	9837	H. sapiens	GINS1	GINS complex subunit 1	GO:1902296 DNA strand elongation involved in cell cycle DNA replication;GO:1902319 DNA strand elongation involved in nuclear cell cycle DNA replication;GO:1902983 DNA strand elongation involved in mitotic DNA replication		Predicted intracellular proteins	Nucleoplasm (Approved)			(M5925)HALLMARK E2F TARGETS	0	1	0	1	0	0	0	0	0	0	0	0	0	0	0	0	0	0	0	0	1
759	CA1	1	0	759	Gene_ID	H. sapiens	759	H. sapiens	CA1	carbonic anhydrase 1	GO:0006730 one-carbon metabolic process;GO:0044281 small molecule metabolic process;GO:0044237 cellular metabolic process		FDA approved drug targets:Small molecule drugs; Predicted intracellular proteins; ENZYME proteins:Lyases; Enzymes		Methyclothiazide; Topiramate; Chlorthalidone; Ethoxzolamide; Amlodipine; Methocarbamol; Bendroflumethiazide; Benzthiazide; Cyclothiazide; Methazolamide; Hydroflumethiazide; Acetazolamide; Dorzolamide; Chlorothiazide; Zonisamide; Trichlormethiazide; Ethinamate; Diazoxide; Diclofenamide; Brinzolamide; Quinethazone; N-{2-[4-(AMINOSULFONYL)PHENYL]ETHYL}ACETAMIDE; 3-[4-(AMINOSULFONYL)PHENYL]PROPANOIC …	(M195)PID CMYB PATHWAY	(M5945)HALLMARK HEME METABOLISM	0	0	0	0	0	0	0	0	0	0	0	0	0	0	0	0	0	0	0	1	1
6349	CCL3L1	1	0	6349	Gene_ID	H. sapiens	6349	H. sapiens	CCL3L1	C-C motif chemokine ligand 3 like 1	GO:0048247 lymphocyte chemotaxis;GO:0002548 monocyte chemotaxis;GO:0070098 chemokine-mediated signaling pathway		Predicted secreted proteins					0	0	0	0	0	0	0	0	0	0	0	0	0	0	0	0	0	0	0	1	1
1870	E2F2	1	0	1870	Gene_ID	H. sapiens	1870	H. sapiens	E2F2	E2F transcription factor 2	GO:1990086 lens fiber cell apoptotic process;GO:1903671 negative regulation of sprouting angiogenesis;GO:1903670 regulation of sprouting angiogenesis		Predicted intracellular proteins; Transcription factors:Helix-turn-helix domains			(M3686)SA REG CASCADE OF CYCLIN EXPR; (M1529)SA G1 AND S PHASES; (M279)PID RB 1PATHWAY	(M5901)HALLMARK G2M CHECKPOINT; (M5945)HALLMARK HEME METABOLISM	0	1	0	1	0	0	0	0	0	0	0	0	0	0	0	0	0	0	0	0	1
11130	ZWINT	1	0	11130	Gene_ID	H. sapiens	11130	H. sapiens	ZWINT	ZW10 interacting kinetochore protein	GO:0007094 mitotic spindle assembly checkpoint signaling;GO:0071173 spindle assembly checkpoint signaling;GO:0071174 mitotic spindle checkpoint signaling		Predicted intracellular proteins	Nuclear bodies;Nucleoplasm (Enhanced); Additional: Cytosol			(M5898)HALLMARK DNA REPAIR	0	1	0	0	0	0	0	0	0	0	0	0	0	0	0	0	0	0	0	0	1
3418	IDH2	1	0	3418	Gene_ID	H. sapiens	3418	H. sapiens	IDH2	isocitrate dehydrogenase (NADP(+)) 2	GO:0006097 glyoxylate cycle;GO:0006741 NADP biosynthetic process;GO:1903976 negative regulation of glial cell migration		Disease related genes; Predicted intracellular proteins; ENZYME proteins:Oxidoreductases; Cancer-related genes:Mutational cancer driver genes; Cancer-related genes:Mutated cancer genes; FDA approved drug targets:Small molecule drugs; Enzymes; Citric acid cycle related proteins	Mitochondria (Supported)	Isocitric Acid; Enasidenib		(M5949)HALLMARK PEROXISOME; (M5948)HALLMARK BILE ACID METABOLISM; (M5907)HALLMARK ESTROGEN RESPONSE LATE	0	0	0	0	0	0	0	0	0	0	0	0	0	0	0	0	0	0	0	0	1
9232	PTTG1	1	0	9232	Gene_ID	H. sapiens	9232	H. sapiens	PTTG1	PTTG1 regulator of sister chromatid separation, securin	GO:0033046 negative regulation of sister chromatid segregation;GO:0033048 negative regulation of mitotic sister chromatid segregation;GO:2000816 negative regulation of mitotic sister chromatid separation		Predicted intracellular proteins; Cancer-related genes:Candidate cancer biomarkers	Cytosol (Supported); Additional: Nucleoli			(M5901)HALLMARK G2M CHECKPOINT; (M5925)HALLMARK E2F TARGETS	0	1	0	1	0	1	1	0	0	0	0	1	0	0	0	0	0	0	0	0	1
7088	TLE1	1	0	7088	Gene_ID	H. sapiens	7088	H. sapiens	TLE1	TLE family member 1, transcriptional corepressor	GO:2000811 negative regulation of anoikis;GO:2000209 regulation of anoikis;GO:0043276 anoikis		Predicted intracellular proteins	Nucleoplasm (Supported)		(M70)PID PS1 PATHWAY; (M288)PID HES HEY PATHWAY; (M223)PID BETA CATENIN NUC PATHWAY	(M5919)HALLMARK HEDGEHOG SIGNALING	0	0	0	0	0	0	0	0	0	0	0	0	0	0	0	0	0	0	0	0	1
28908	IGKV4-1	1	0	28908	Gene_ID	H. sapiens	28908	H. sapiens	IGKV4-1	immunoglobulin kappa variable 4-1	GO:0002377 immunoglobulin production;GO:0002440 production of molecular mediator of immune response;GO:0002250 adaptive immune response							1	0	0	0	0	0	0	0	0	0	0	0	0	0	0	0	0	0	0	0	1
2232	FDXR	0	1	2232	Gene_ID	H. sapiens	2232	H. sapiens	FDXR	ferredoxin reductase	GO:0006744 ubiquinone biosynthetic process;GO:1901663 quinone biosynthetic process;GO:0006743 ubiquinone metabolic process		Disease related genes; Predicted intracellular proteins; ENZYME proteins:Oxidoreductases; Potential drug targets; Enzymes	Mitochondria (Enhanced)	Flavin adenine dinucleotide; Nicotinamide adenine dinucleotide phosphate	(M256)PID TAP63 PATHWAY; (M145)PID P53 DOWNSTREAM PATHWAY	(M5948)HALLMARK BILE ACID METABOLISM; (M5902)HALLMARK APOPTOSIS; (M5924)HALLMARK MTORC1 SIGNALING	0	0	0	0	0	0	0	0	0	0	0	0	0	0	0	0	0	0	0	0	1
6319	SCD	1	0	6319	Gene_ID	H. sapiens	6319	H. sapiens	SCD	stearoyl-CoA desaturase	GO:1903966 monounsaturated fatty acid biosynthetic process;GO:1903964 monounsaturated fatty acid metabolic process;GO:0006636 unsaturated fatty acid biosynthetic process		ENZYME proteins:Oxidoreductases; Enzymes	Endoplasmic reticulum (Enhanced)			(M5892)HALLMARK CHOLESTEROL HOMEOSTASIS; (M5908)HALLMARK ANDROGEN RESPONSE; (M5909)HALLMARK MYOGENESIS	0	0	0	0	0	0	0	0	0	0	0	0	0	0	0	0	0	0	0	0	1
79075	DSCC1	1	0	79075	Gene_ID	H. sapiens	79075	H. sapiens	DSCC1	DNA replication and sister chromatid cohesion 1	GO:0034421 post-translational protein acetylation;GO:1900262 regulation of DNA-directed DNA polymerase activity;GO:1900264 positive regulation of DNA-directed DNA polymerase activity		Predicted intracellular proteins	Nucleoplasm (Approved)			(M5925)HALLMARK E2F TARGETS	0	1	0	1	0	0	0	0	0	0	0	1	0	0	0	0	0	1	0	0	1
6518	SLC2A5	1	0	6518	Gene_ID	H. sapiens	6518	H. sapiens	SLC2A5	solute carrier family 2 member 5	GO:0032445 fructose import;GO:1990539 fructose import across plasma membrane;GO:0071332 cellular response to fructose stimulus		Predicted intracellular proteins				(M5951)HALLMARK SPERMATOGENESIS; (M5891)HALLMARK HYPOXIA	0	0	0	0	0	0	0	0	0	0	0	0	0	0	0	0	0	0	0	0	1
401115	C4orf48	1	0	401115	Gene_ID	H. sapiens	401115	H. sapiens	C4orf48	chromosome 4 open reading frame 48			Predicted secreted proteins	Cytosol (Approved)				0	0	0	0	0	0	0	0	0	0	0	0	0	0	0	0	0	0	0	0	1
83903	HASPIN	1	0	83903	Gene_ID	H. sapiens	83903	H. sapiens	HASPIN	histone H3 associated protein kinase	GO:2000751 histone H3-T3 phosphorylation involved in chromosome passenger complex localization to kinetochore;GO:0072355 histone H3-T3 phosphorylation;GO:0072356 chromosome passenger complex localization to kinetochore	Other	Predicted intracellular proteins; Enzymes; Kinases; ENZYME proteins:Transferases	Nucleoplasm (Supported)	5-iodotubercidin; 3-(3-aminophenyl)-N-(3-chlorophenyl)pyrazolo[1,5-a]pyrimidin-5-amine; H-89; (2S)-2-{[3-(3-aminophenyl)imidazo[1,2-b]pyridazin-6-yl]amino}-3-methylbutan-1-ol			0	1	0	0	0	0	0	0	0	1	1	1	0	0	0	0	0	0	0	0	1
64943	NT5DC2	1	0	64943	Gene_ID	H. sapiens	64943	H. sapiens	NT5DC2	5'-nucleotidase domain containing 2	GO:0016311 dephosphorylation;GO:0006796 phosphate-containing compound metabolic process;GO:0006793 phosphorus metabolic process		Predicted intracellular proteins					0	0	0	0	0	0	0	0	0	0	0	0	0	0	0	0	0	0	0	0	1
445	ASS1	1	0	445	Gene_ID	H. sapiens	445	H. sapiens	ASS1	argininosuccinate synthase 1	GO:0000053 argininosuccinate metabolic process;GO:0071418 cellular response to amine stimulus;GO:0071400 cellular response to oleic acid		Disease related genes; ENZYME proteins:Ligase; Predicted intracellular proteins; Potential drug targets; Enzymes	Cytosol (Approved); Additional: Nucleoplasm	Arginine; Aspartic acid; Citrulline; ATP		(M5907)HALLMARK ESTROGEN RESPONSE LATE	0	0	1	0	0	0	0	0	0	0	0	0	0	0	0	0	0	0	0	0	1
63967	CLSPN	1	0	63967	Gene_ID	H. sapiens	63967	H. sapiens	CLSPN	claspin	GO:0033314 mitotic DNA replication checkpoint signaling;GO:0000076 DNA replication checkpoint signaling;GO:0007095 mitotic G2 DNA damage checkpoint signaling		Predicted intracellular proteins	Golgi apparatus;Nucleoplasm (Enhanced)		(M46)PID ATR PATHWAY; (M129)PID PLK1 PATHWAY		0	1	0	1	0	0	1	1	0	0	0	1	0	0	1	0	0	0	0	0	1
9768	PCLAF	1	0	9768	Gene_ID	H. sapiens	9768	H. sapiens	PCLAF	PCNA clamp associated factor	GO:0019985 translesion synthesis;GO:0006301 postreplication repair;GO:0000731 DNA synthesis involved in DNA repair		Predicted intracellular proteins	Centrosome (Supported)				0	0	0	1	1	0	1	1	0	0	0	0	0	0	0	0	0	0	0	0	1
28414	IGHV3-64	1	0	28414	Gene_ID	H. sapiens	28414	H. sapiens	IGHV3-64	immunoglobulin heavy variable 3-64	GO:0006910 phagocytosis, recognition;GO:0006958 complement activation, classical pathway;GO:0002455 humoral immune response mediated by circulating immunoglobulin							1	0	1	0	0	0	0	0	0	0	0	0	0	0	0	0	0	0	0	0	1
6509	SLC1A4	1	0	6509	Gene_ID	H. sapiens	6509	H. sapiens	SLC1A4	solute carrier family 1 member 4	GO:0015826 threonine transport;GO:0034589 hydroxyproline transport;GO:0098718 serine import across plasma membrane		Potential drug targets; Disease related genes; Transporters:Electrochemical Potential-driven transporters	Centrosome (Enhanced)	Alanine		(M5922)HALLMARK UNFOLDED PROTEIN RESPONSE; (M5906)HALLMARK ESTROGEN RESPONSE EARLY; (M5907)HALLMARK ESTROGEN RESPONSE LATE	0	0	0	0	0	0	0	0	0	0	0	0	0	0	0	0	0	0	0	0	1
80139	ZNF703	1	0	80139	Gene_ID	H. sapiens	80139	H. sapiens	ZNF703	zinc finger protein 703	GO:0033601 positive regulation of mammary gland epithelial cell proliferation;GO:0034333 adherens junction assembly;GO:0034111 negative regulation of homotypic cell-cell adhesion		Predicted intracellular proteins; Disease related genes					0	0	0	0	0	0	0	0	0	0	0	0	0	0	0	0	0	0	0	0	1
891	CCNB1	1	0	891	Gene_ID	H. sapiens	891	H. sapiens	CCNB1	cyclin B1	GO:0046680 response to DDT;GO:2000775 histone H3-S10 phosphorylation involved in chromosome condensation;GO:0071283 cellular response to iron(III) ion		Predicted intracellular proteins; Transporters:Transporter channels and pores; Cancer-related genes:Candidate cancer biomarkers	Cytosol (Enhanced)		(M176)PID FOXM1 PATHWAY; (M129)PID PLK1 PATHWAY; (M136)PID FOXO PATHWAY		0	1	0	1	1	1	0	1	0	1	0	1	0	1	1	1	0	1	1	1	1
2171	FABP5	1	0	2171	Gene_ID	H. sapiens	2171	H. sapiens	FABP5	fatty acid binding protein 5	GO:0099178 regulation of retrograde trans-synaptic signaling by endocanabinoid;GO:0098920 retrograde trans-synaptic signaling by lipid;GO:0098921 retrograde trans-synaptic signaling by endocannabinoid		Transporters:Accessory Factors Involved in Transport; Predicted intracellular proteins; Cancer-related genes:Candidate cancer biomarkers	Cytosol (Supported); Additional: Plasma membrane			(M5892)HALLMARK CHOLESTEROL HOMEOSTASIS; (M5907)HALLMARK ESTROGEN RESPONSE LATE	0	0	0	0	0	0	0	0	0	0	0	0	0	0	0	0	0	0	0	0	1
941	CD80	1	0	941	Gene_ID	H. sapiens	941	H. sapiens	CD80	CD80 molecule	GO:0045627 positive regulation of T-helper 1 cell differentiation;GO:0045625 regulation of T-helper 1 cell differentiation;GO:0032725 positive regulation of granulocyte macrophage colony-stimulating factor production		CD markers; Predicted intracellular proteins; FDA approved drug targets:Biotech drugs		Abatacept; Galiximab; Belatacept	(M290)PID IL12 STAT4 PATHWAY; (M88)PID CD8 TCR PATHWAY; (M34)PID TCR PATHWAY	(M5890)HALLMARK TNFA SIGNALING VIA NFKB; (M5950)HALLMARK ALLOGRAFT REJECTION; (M5956)HALLMARK KRAS SIGNALING DN	1	0	1	0	0	0	0	0	0	0	0	0	0	0	0	0	0	0	0	1	1
51371	POMP	1	0	51371	Gene_ID	H. sapiens	51371	H. sapiens	POMP	proteasome maturation protein	GO:0043248 proteasome assembly;GO:0034622 cellular protein-containing complex assembly;GO:0065003 protein-containing complex assembly		Predicted intracellular proteins; Disease related genes	Nuclear speckles (Supported)				0	0	0	0	0	0	0	0	0	0	0	0	0	0	0	0	0	0	0	0	1
147841	SPC24	1	0	147841	Gene_ID	H. sapiens	147841	H. sapiens	SPC24	SPC24 component of NDC80 kinetochore complex	GO:0007059 chromosome segregation;GO:0051301 cell division;GO:0007049 cell cycle		Predicted intracellular proteins	Nucleoplasm (Supported); Additional: Nucleoli		(M129)PID PLK1 PATHWAY	(M5925)HALLMARK E2F TARGETS	0	1	0	0	0	0	0	0	0	0	0	1	0	0	0	0	0	0	0	0	1
6624	FSCN1	1	0	6624	Gene_ID	H. sapiens	6624	H. sapiens	FSCN1	fascin actin-bundling protein 1	GO:0030035 microspike assembly;GO:0032534 regulation of microvillus assembly;GO:0030046 parallel actin filament bundle assembly		Predicted intracellular proteins; Cancer-related genes:Candidate cancer biomarkers	Cytosol (Supported); Additional: Plasma membrane		(M16801)SIG REGULATION OF THE ACTIN CYTOSKELETON BY RHO GTPASES	(M5893)HALLMARK MITOTIC SPINDLE; (M5915)HALLMARK APICAL JUNCTION	0	0	0	0	0	0	0	0	0	0	0	0	0	1	0	0	0	0	0	1	1
6364	CCL20	1	0	6364	Gene_ID	H. sapiens	6364	H. sapiens	CCL20	C-C motif chemokine ligand 20	GO:0072679 thymocyte migration;GO:0035584 calcium-mediated signaling using intracellular calcium source;GO:2000406 positive regulation of T cell migration		Predicted secreted proteins			(M5883)NABA SECRETED FACTORS; (M5885)NABA MATRISOME ASSOCIATED; (M5889)NABA MATRISOME	(M5890)HALLMARK TNFA SIGNALING VIA NFKB; (M5932)HALLMARK INFLAMMATORY RESPONSE; (M5953)HALLMARK KRAS SIGNALING UP	0	0	1	0	0	0	0	0	0	0	0	0	0	0	0	0	0	0	0	1	1
1511	CTSG	0	1	1511	Gene_ID	H. sapiens	1511	H. sapiens	CTSG	cathepsin G	GO:0070946 neutrophil-mediated killing of gram-positive bacterium;GO:0002002 regulation of angiotensin levels in blood;GO:0002003 angiotensin maturation		Predicted intracellular proteins; Peptidases:Serine-type peptidases; Enzymes; ENZYME proteins:Hydrolases		Bis-Napthyl Beta-Ketophosphonic Acid; 2-[3-({Methyl[1-(2-Naphthoyl)Piperidin-4-Yl]Amino}Carbonyl)-2-Naphthyl]-1-(1-Naphthyl)-2-Oxoethylphosphonic Acid	(M174)PID UPA UPAR PATHWAY; (M3468)NABA ECM REGULATORS; (M5885)NABA MATRISOME ASSOCIATED		0	0	1	0	0	0	0	0	0	0	0	0	0	0	0	0	0	0	0	1	1
80178	TEDC2	1	0	80178	Gene_ID	H. sapiens	80178	H. sapiens	TEDC2	tubulin epsilon and delta complex 2	GO:0045880 positive regulation of smoothened signaling pathway;GO:0008589 regulation of smoothened signaling pathway;GO:0007224 smoothened signaling pathway		Predicted intracellular proteins	Cell Junctions;Nucleoplasm (Approved)				0	0	0	0	0	0	0	0	0	0	0	0	0	0	0	0	0	0	0	0	1
150468	CKAP2L	1	0	150468	Gene_ID	H. sapiens	150468	H. sapiens	CKAP2L	cytoskeleton associated protein 2 like			Predicted intracellular proteins; Disease related genes	Mitotic spindle (Supported); Additional: Cytosol				0	0	0	0	0	0	0	0	0	0	0	0	0	0	0	0	0	0	0	0	1
4998	ORC1	1	0	4998	Gene_ID	H. sapiens	4998	H. sapiens	ORC1	origin recognition complex subunit 1	GO:0033314 mitotic DNA replication checkpoint signaling;GO:0000076 DNA replication checkpoint signaling;GO:0006270 DNA replication initiation		Predicted intracellular proteins; Disease related genes	Nucleoplasm (Supported)		(M40)PID E2F PATHWAY		0	1	0	1	0	0	0	0	0	1	0	0	0	0	1	0	0	0	0	0	1
4913	NTHL1	1	0	4913	Gene_ID	H. sapiens	4913	H. sapiens	NTHL1	nth like DNA glycosylase 1	GO:0006296 nucleotide-excision repair, DNA incision, 5'-to lesion;GO:0045008 depyrimidination;GO:0033683 nucleotide-excision repair, DNA incision		Disease related genes; ENZYME proteins:Lyases; Predicted intracellular proteins; Potential drug targets; Cancer-related genes:Candidate cancer biomarkers; Enzymes				(M5935)HALLMARK FATTY ACID METABOLISM	0	0	0	0	0	0	1	1	0	0	0	0	0	0	0	0	0	0	0	0	1
3782	KCNN3	1	0	3782	Gene_ID	H. sapiens	3782	H. sapiens	KCNN3	potassium calcium-activated channel subfamily N member 3	GO:0071805 potassium ion transmembrane transport;GO:0006813 potassium ion transport;GO:0098662 inorganic cation transmembrane transport		Voltage-gated ion channels:Calcium-Activated Potassium Channels; FDA approved drug targets:Small molecule drugs	Nucleoplasm (Approved)				0	0	0	0	0	0	0	0	0	0	0	0	0	0	0	0	0	0	0	0	1
23495	TNFRSF13B	1	0	23495	Gene_ID	H. sapiens	23495	H. sapiens	TNFRSF13B	TNF receptor superfamily member 13B	GO:0030889 negative regulation of B cell proliferation;GO:0001782 B cell homeostasis;GO:0050869 negative regulation of B cell activation		CD markers; Disease related genes; Predicted intracellular proteins			(M165)PID SYNDECAN 4 PATHWAY; (M240)PID SYNDECAN 2 PATHWAY		1	0	1	0	0	0	0	0	0	0	0	0	0	0	0	0	0	0	0	1	1
28940	IGKV1-12	1	0	28940	Gene_ID	H. sapiens	28940	H. sapiens	IGKV1-12	immunoglobulin kappa variable 1-12	GO:0002377 immunoglobulin production;GO:0002440 production of molecular mediator of immune response;GO:0002250 adaptive immune response							1	0	0	0	0	0	0	0	0	0	0	0	0	0	0	0	0	0	0	0	1
3497	IGHE	1	0	3497	Gene_ID	H. sapiens	3497	H. sapiens	IGHE	immunoglobulin heavy constant epsilon	GO:0006910 phagocytosis, recognition;GO:0006958 complement activation, classical pathway;GO:0002455 humoral immune response mediated by circulating immunoglobulin					(M7)PID FCER1 PATHWAY; (M28)PID IL4 2PATHWAY		1	0	1	0	0	0	0	0	0	0	0	0	0	0	0	0	0	0	0	0	1
8704	B4GALT2	1	0	8704	Gene_ID	H. sapiens	8704	H. sapiens	B4GALT2	beta-1,4-galactosyltransferase 2	GO:0021680 cerebellar Purkinje cell layer development;GO:0008542 visual learning;GO:0021695 cerebellar cortex development		Predicted intracellular proteins; Enzymes; ENZYME proteins:Transferases	Golgi apparatus;Vesicles (Supported)			(M5937)HALLMARK GLYCOLYSIS	0	0	0	0	0	0	0	0	0	0	0	0	0	0	0	0	0	0	0	0	1
56155	TEX14	1	0	56155	Gene_ID	H. sapiens	56155	H. sapiens	TEX14	testis expressed 14, intercellular bridge forming factor	GO:0043063 intercellular bridge organization;GO:0032466 negative regulation of cytokinesis;GO:0051782 negative regulation of cell division	Other	Disease related genes; Predicted intracellular proteins; Transporters:Transporter channels and pores; Potential drug targets; Enzymes; Kinases	Cytosol;Plasma membrane (Approved); Additional: Vesicles				0	1	0	0	0	1	0	0	0	0	0	0	0	0	0	1	1	0	0	0	1
220213	OTUD1	1	0	220213	Gene_ID	H. sapiens	220213	H. sapiens	OTUD1	OTU deubiquitinase 1	GO:0070536 protein K63-linked deubiquitination;GO:0016579 protein deubiquitination;GO:0070646 protein modification by small protein removal		Predicted intracellular proteins; Enzymes; ENZYME proteins:Hydrolases	Nucleoplasm (Approved); Additional: Golgi apparatus;Nuclear bodies				0	0	0	0	0	0	0	0	0	0	0	0	0	0	0	0	0	0	0	0	1
5888	RAD51	1	0	5888	Gene_ID	H. sapiens	5888	H. sapiens	RAD51	RAD51 recombinase	GO:1904631 response to glucoside;GO:1902298 cell cycle DNA replication maintenance of fidelity;GO:1990426 mitotic recombination-dependent replication fork processing		Predicted intracellular proteins; Disease related genes; Cancer-related genes:Candidate cancer biomarkers	Nucleoli rim (Supported); Additional: Cytosol	Phosphoaminophosphonic Acid-Adenylate Ester; Amuvatinib	(M258)PID BARD1 PATHWAY; (M46)PID ATR PATHWAY; (M19)PID P73PATHWAY	(M5898)HALLMARK DNA REPAIR	0	1	0	1	0	1	1	1	0	1	0	0	0	0	1	0	0	1	0	0	1
84969	TOX2	1	0	84969	Gene_ID	H. sapiens	84969	H. sapiens	TOX2	TOX high mobility group box family member 2	GO:0045944 positive regulation of transcription by RNA polymerase II;GO:0045893 positive regulation of transcription, DNA-templated;GO:1903508 positive regulation of nucleic acid-templated transcription		Predicted intracellular proteins; Transcription factors:Other all-alpha-helical DNA-binding domains	Nucleoplasm (Supported)				0	0	0	0	0	0	0	0	0	0	0	0	0	0	0	0	0	0	0	0	1
3206	HOXA10	1	0	3206	Gene_ID	H. sapiens	3206	H. sapiens	HOXA10	homeobox A10	GO:0060065 uterus development;GO:0009954 proximal/distal pattern formation;GO:0030326 embryonic limb morphogenesis		Predicted intracellular proteins; Transcription factors:Helix-turn-helix domains	Nucleoplasm (Supported); Additional: Nuclear bodies	Calcitriol	(M32)PID HDAC CLASSIII PATHWAY		0	0	0	0	0	0	0	0	0	0	0	0	0	0	0	0	0	0	0	0	1
28809	IGLV3-1	1	0	28809	Gene_ID	H. sapiens	28809	H. sapiens	IGLV3-1	immunoglobulin lambda variable 3-1	GO:0002377 immunoglobulin production;GO:0002440 production of molecular mediator of immune response;GO:0002250 adaptive immune response							1	0	0	0	0	0	0	0	0	0	0	0	0	0	0	0	0	0	0	0	1
28393	IGHV4-55	1	0	28393	Gene_ID	H. sapiens	28393	H. sapiens	IGHV4-55	immunoglobulin heavy variable 4-55 (pseudogene)								0	0	0	0	0	0	0	0	0	0	0	0	0	0	0	0	0	0	0	0	1
6983	TRGV9	0	1	6983	Gene_ID	H. sapiens	6983	H. sapiens	TRGV9	T cell receptor gamma variable 9	GO:0002250 adaptive immune response;GO:0045087 innate immune response;GO:0098542 defense response to other organism							1	0	0	0	0	0	0	0	0	0	0	0	0	0	0	0	0	0	0	0	1
81930	KIF18A	1	0	81930	Gene_ID	H. sapiens	81930	H. sapiens	KIF18A	kinesin family member 18A	GO:0072520 seminiferous tubule development;GO:0071392 cellular response to estradiol stimulus;GO:0007019 microtubule depolymerization		Predicted intracellular proteins	Cytokinetic bridge;Microtubules (Supported)				0	1	0	0	1	1	0	0	0	0	0	0	0	0	0	0	0	0	0	0	1
102465871	MIR8071-1	1	0	102465871	Gene_ID	H. sapiens	102465871	H. sapiens	MIR8071-1	microRNA 8071-1								0	0	0	0	0	0	0	0	0	0	0	0	0	0	0	0	0	0	0	0	1
1101	CHAD	1	0	1101	Gene_ID	H. sapiens	1101	H. sapiens	CHAD	chondroadherin	GO:1900154 regulation of bone trabecula formation;GO:1900155 negative regulation of bone trabecula formation;GO:0060346 bone trabecula formation		Predicted intracellular proteins; Predicted secreted proteins			(M5882)NABA PROTEOGLYCANS; (M5884)NABA CORE MATRISOME; (M5889)NABA MATRISOME		0	0	0	0	0	0	0	0	0	0	0	0	0	0	0	0	0	0	0	0	1
92922	CCDC102A	1	0	92922	Gene_ID	H. sapiens	92922	H. sapiens	CCDC102A	coiled-coil domain containing 102A			Predicted intracellular proteins	Nucleoplasm (Approved); Additional: Nuclear bodies				0	0	0	0	0	0	0	0	0	0	0	0	0	0	0	0	0	0	0	0	1
10591	DNPH1	1	0	10591	Gene_ID	H. sapiens	10591	H. sapiens	DNPH1	2'-deoxynucleoside 5'-phosphate N-hydrolase 1	GO:0046055 dGMP catabolic process;GO:0046054 dGMP metabolic process;GO:0009172 purine deoxyribonucleoside monophosphate catabolic process		Predicted intracellular proteins	Nucleoplasm (Approved); Additional: Cytosol				0	0	0	0	0	0	0	0	0	0	0	0	1	0	0	0	0	0	0	0	1
89891	WDR34	1	0	89891	Gene_ID	H. sapiens	89891	H. sapiens	DYNC2I2	dynein 2 intermediate chain 2	GO:0035721 intraciliary retrograde transport;GO:0042073 intraciliary transport;GO:0010970 transport along microtubule		Predicted intracellular proteins; Disease related genes	Cytosol (Approved)				0	0	0	0	0	0	0	0	0	0	0	0	0	0	0	0	0	0	0	0	1
55214	P3H2	1	0	55214	Gene_ID	H. sapiens	55214	H. sapiens	P3H2	prolyl 3-hydroxylase 2	GO:0019511 peptidyl-proline hydroxylation;GO:0018126 protein hydroxylation;GO:0018208 peptidyl-proline modification		Disease related genes; Predicted intracellular proteins; ENZYME proteins:Oxidoreductases; Potential drug targets; Enzymes	Golgi apparatus (Supported); Additional: Cytosol;Nucleoplasm;Vesicles	Ascorbic acid; Proline	(M3468)NABA ECM REGULATORS; (M5885)NABA MATRISOME ASSOCIATED; (M5889)NABA MATRISOME		0	0	0	0	0	0	0	0	0	0	0	0	0	0	0	0	0	0	0	0	1
3115	HLA-DPB1	1	0	3115	Gene_ID	H. sapiens	3115	H. sapiens	HLA-DPB1	major histocompatibility complex, class II, DP beta 1	GO:0002399 MHC class II protein complex assembly;GO:0002503 peptide antigen assembly with MHC class II protein complex;GO:0002501 peptide antigen assembly with MHC protein complex			Cell Junctions (Approved); Additional: Nucleoplasm				1	0	1	0	0	0	0	0	0	0	0	0	0	0	0	0	0	0	0	1	1
28395	IGHV4-34	1	0	28395	Gene_ID	H. sapiens	28395	H. sapiens	IGHV4-34	immunoglobulin heavy variable 4-34	GO:0006910 phagocytosis, recognition;GO:0006958 complement activation, classical pathway;GO:0002455 humoral immune response mediated by circulating immunoglobulin							1	0	1	0	0	0	0	0	0	0	0	0	0	0	0	0	0	0	0	0	1
1058	CENPA	1	0	1058	Gene_ID	H. sapiens	1058	H. sapiens	CENPA	centromere protein A	GO:0051382 kinetochore assembly;GO:0051383 kinetochore organization;GO:0071459 protein localization to chromosome, centromeric region		Predicted intracellular proteins	Nucleoplasm (Supported)		(M242)PID AURORA A PATHWAY; (M14)PID AURORA B PATHWAY; (M176)PID FOXM1 PATHWAY	(M5901)HALLMARK G2M CHECKPOINT; (M5937)HALLMARK GLYCOLYSIS	0	1	0	0	1	0	0	0	1	1	1	0	0	0	0	0	1	0	0	0	1
9833	MELK	1	0	9833	Gene_ID	H. sapiens	9833	H. sapiens	MELK	maternal embryonic leucine zipper kinase	GO:0008631 intrinsic apoptotic signaling pathway in response to oxidative stress;GO:0036473 cell death in response to oxidative stress;GO:0000086 G2/M transition of mitotic cell cycle	CAMK Ser/Thr protein kinase family	Disease related genes; ENZYME proteins:Transferases; Predicted intracellular proteins; Potential drug targets; Kinases:CAMK Ser/Thr protein kinases; Enzymes		Fostamatinib		(M5925)HALLMARK E2F TARGETS	0	1	0	0	0	0	0	0	0	0	0	0	0	0	1	0	0	0	0	0	1
28796	IGLV3-21	1	0	28796	Gene_ID	H. sapiens	28796	H. sapiens	IGLV3-21	immunoglobulin lambda variable 3-21	GO:0002377 immunoglobulin production;GO:0002440 production of molecular mediator of immune response;GO:0002250 adaptive immune response							1	0	0	0	0	0	0	0	0	0	0	0	0	0	0	0	0	0	0	0	1
57026	PDXP	1	0	57026	Gene_ID	H. sapiens	57026	H. sapiens	PDXP	pyridoxal phosphatase	GO:0032361 pyridoxal phosphate catabolic process;GO:0042820 vitamin B6 catabolic process;GO:0031247 actin rod assembly		Predicted intracellular proteins; Enzymes; ENZYME proteins:Hydrolases		Pyridoxal phosphate			0	1	0	0	0	0	0	0	0	0	0	0	0	1	0	0	1	0	0	0	1
3005	H1F0	1	0	3005	Gene_ID	H. sapiens	3005	H. sapiens	H1-0	H1.0 linker histone	GO:0016584 nucleosome positioning;GO:2000679 positive regulation of transcription regulatory region DNA binding;GO:0045910 negative regulation of DNA recombination		Predicted intracellular proteins	Nuclear bodies;Nucleoplasm (Supported); Additional: Actin filaments;Golgi apparatus			(M5908)HALLMARK ANDROGEN RESPONSE; (M5902)HALLMARK APOPTOSIS; (M5945)HALLMARK HEME METABOLISM	0	0	0	0	0	0	1	0	0	0	0	0	0	0	0	0	0	1	0	0	1
10219	KLRG1	0	1	10219	Gene_ID	H. sapiens	10219	H. sapiens	KLRG1	killer cell lectin like receptor G1	GO:0006968 cellular defense response;GO:0006954 inflammatory response;GO:0045087 innate immune response		Predicted intracellular proteins	Vesicles (Enhanced)				0	0	0	0	0	0	0	0	0	0	0	0	0	0	0	0	0	0	0	0	1
9636	ISG15	1	0	9636	Gene_ID	H. sapiens	9636	H. sapiens	ISG15	ISG15 ubiquitin like modifier	GO:0032459 regulation of protein oligomerization;GO:0032461 positive regulation of protein oligomerization;GO:0032020 ISG15-protein conjugation		Predicted intracellular proteins; Disease related genes; Predicted secreted proteins				(M5911)HALLMARK INTERFERON ALPHA RESPONSE; (M5913)HALLMARK INTERFERON GAMMA RESPONSE	0	0	1	0	0	0	0	1	0	0	0	0	0	0	0	0	0	0	0	1	1
23209	MLC1	1	0	23209	Gene_ID	H. sapiens	23209	H. sapiens	MLC1	modulator of VRAC current 1	GO:0072584 caveolin-mediated endocytosis;GO:0047484 regulation of response to osmotic stress;GO:0071397 cellular response to cholesterol		Transporters; Potential drug targets; Disease related genes	Cytosol (Supported)				0	0	1	0	0	0	0	0	0	0	0	0	0	0	0	0	0	0	0	0	1
6713	SQLE	1	0	6713	Gene_ID	H. sapiens	6713	H. sapiens	SQLE	squalene epoxidase	GO:0140042 lipid droplet formation;GO:0034389 lipid droplet organization;GO:0016126 sterol biosynthetic process		ENZYME proteins:Oxidoreductases; FDA approved drug targets:Small molecule drugs; Predicted intracellular proteins; Enzymes	Cytosol;Vesicles (Uncertain)	Naftifine; Terbinafine; Butenafine; Ellagic acid		(M5892)HALLMARK CHOLESTEROL HOMEOSTASIS; (M5901)HALLMARK G2M CHECKPOINT; (M5924)HALLMARK MTORC1 SIGNALING	0	0	0	0	0	0	0	0	0	0	0	0	0	0	0	0	0	0	0	0	1
5098	PCDHGC3	1	0	5098	Gene_ID	H. sapiens	5098	H. sapiens	PCDHGC3	protocadherin gamma subfamily C, 3	GO:0016339 calcium-dependent cell-cell adhesion via plasma membrane cell adhesion molecules;GO:0007156 homophilic cell adhesion via plasma membrane adhesion molecules;GO:0098742 cell-cell adhesion via plasma-membrane adhesion molecules		Predicted intracellular proteins	Plasma membrane (Approved)				0	0	0	0	0	0	0	0	0	0	0	0	0	0	0	0	0	0	0	0	1
28763	IGLVI-70	1	0	28763	Gene_ID	H. sapiens	28763	H. sapiens	IGLVI-70	immunoglobulin lambda variable (I)-70 (pseudogene)								0	0	0	0	0	0	0	0	0	0	0	0	0	0	0	0	0	0	0	0	1
100529257	SYNJ2BP-COX16	1	0	100529257	Gene_ID	H. sapiens	100529257	H. sapiens	SYNJ2BP-COX16	SYNJ2BP-COX16 readthrough			Predicted intracellular proteins	Mitochondria (Approved)				0	0	0	0	0	0	0	0	0	0	0	0	0	0	0	0	0	0	0	0	1
79733	E2F8	1	0	79733	Gene_ID	H. sapiens	79733	H. sapiens	E2F8	E2F transcription factor 8	GO:0033301 cell cycle comprising mitosis without cytokinesis;GO:0032877 positive regulation of DNA endoreduplication;GO:0032875 regulation of DNA endoreduplication		Predicted intracellular proteins; Transcription factors:Helix-turn-helix domains	Nucleoli (Supported); Additional: Cytosol;Nucleoplasm			(M5925)HALLMARK E2F TARGETS	0	1	0	1	0	0	0	1	0	0	0	0	0	1	0	0	1	0	0	0	1
1690	COCH	1	0	1690	Gene_ID	H. sapiens	1690	H. sapiens	COCH	cochlin	GO:0045089 positive regulation of innate immune response;GO:0007605 sensory perception of sound;GO:0008360 regulation of cell shape		Disease related genes; Predicted intracellular proteins; Transporters:Accessory Factors Involved in Transport; Potential drug targets; Predicted secreted proteins	Vesicles (Supported)		(M3008)NABA ECM GLYCOPROTEINS; (M5884)NABA CORE MATRISOME; (M5889)NABA MATRISOME	(M5947)HALLMARK IL2 STAT5 SIGNALING	0	0	1	0	0	0	0	0	0	0	0	0	0	0	0	0	0	0	0	0	1
57082	KNL1	1	0	57082	Gene_ID	H. sapiens	57082	H. sapiens	KNL1	kinetochore scaffold 1	GO:0001675 acrosome assembly;GO:0034501 protein localization to kinetochore;GO:1903083 protein localization to condensed chromosome		Predicted intracellular proteins; Disease related genes; Cancer-related genes	Nucleoplasm (Enhanced); Additional: Nuclear bodies			(M5901)HALLMARK G2M CHECKPOINT	0	1	0	0	0	1	0	0	0	0	1	0	0	0	0	1	0	0	0	0	1
51056	LAP3	1	0	51056	Gene_ID	H. sapiens	51056	H. sapiens	LAP3	leucine aminopeptidase 3	GO:0006508 proteolysis;GO:0019538 protein metabolic process;GO:1901564 organonitrogen compound metabolic process		Predicted intracellular proteins; Peptidases:Metallopeptidases; Enzymes; ENZYME proteins:Hydrolases	Cytosol (Supported); Additional: Midbody;Nucleoplasm	Leucine Phosphonic Acid; (2S)-3-[(R)-[(1S)-1-amino-3-phenylpropyl](hydroxy)phosphoryl]-2-benzylpropanoic acid; Zofenoprilat		(M5911)HALLMARK INTERFERON ALPHA RESPONSE; (M5913)HALLMARK INTERFERON GAMMA RESPONSE; (M5921)HALLMARK COMPLEMENT	0	0	0	0	0	0	0	0	0	0	0	0	0	0	0	0	0	0	0	0	1
2653	GCSH	1	0	2653	Gene_ID	H. sapiens	2653	H. sapiens	GCSH	glycine cleavage system protein H	GO:0006546 glycine catabolic process;GO:0019464 glycine decarboxylation via glycine cleavage system;GO:0009249 protein lipoylation		Predicted intracellular proteins; Disease related genes	Vesicles (Approved)	6-(Hydroxyethyldithio)-8-(Aminomethylthio)Octanoic Acid; Dihydrolipoic Acid			0	0	0	0	0	0	0	0	0	0	0	0	0	0	0	0	0	0	0	0	1
4324	MMP15	1	0	4324	Gene_ID	H. sapiens	4324	H. sapiens	MMP15	matrix metallopeptidase 15	GO:0030574 collagen catabolic process;GO:0035987 endodermal cell differentiation;GO:0001706 endoderm formation		Predicted intracellular proteins; Peptidases:Metallopeptidases; Cancer-related genes:Candidate cancer biomarkers; FDA approved drug targets:Small molecule drugs; Enzymes	Cytosol;Plasma membrane (Approved); Additional: Nucleoplasm	Marimastat	(M3468)NABA ECM REGULATORS; (M5885)NABA MATRISOME ASSOCIATED; (M5889)NABA MATRISOME	(M5946)HALLMARK COAGULATION; (M5921)HALLMARK COMPLEMENT	0	0	0	0	0	0	0	0	0	0	0	0	0	0	0	0	0	0	0	0	1
5443	POMC	1	0	5443	Gene_ID	H. sapiens	5443	H. sapiens	POMC	proopiomelanocortin	GO:1990680 response to melanocyte-stimulating hormone;GO:2000852 regulation of corticosterone secretion;GO:0035934 corticosterone secretion		Disease related genes; Predicted secreted proteins; Cancer-related genes:Candidate cancer biomarkers		Loperamide; Etorphine; Dihydromorphine	(M251)PID SYNDECAN 3 PATHWAY; (M115)PID REG GR PATHWAY	(M5951)HALLMARK SPERMATOGENESIS	0	0	0	0	0	0	0	0	0	0	0	0	0	0	0	0	0	0	0	1	1
1869	E2F1	1	0	1869	Gene_ID	H. sapiens	1869	H. sapiens	E2F1	E2F transcription factor 1	GO:0071930 negative regulation of transcription involved in G1/S transition of mitotic cell cycle;GO:1990086 lens fiber cell apoptotic process;GO:0070345 negative regulation of fat cell proliferation		Predicted intracellular proteins; Transcription factors:Helix-turn-helix domains; Cancer-related genes:Candidate cancer biomarkers	Centrosome;Nucleoplasm (Supported)		(M3686)SA REG CASCADE OF CYCLIN EXPR; (M1529)SA G1 AND S PHASES; (M143)PID IL2 PI3K PATHWAY	(M5923)HALLMARK PI3K AKT MTOR SIGNALING; (M5901)HALLMARK G2M CHECKPOINT	0	1	0	1	0	0	1	1	0	1	0	0	0	0	1	0	0	0	1	0	1
4233	MET	1	0	4233	Gene_ID	H. sapiens	4233	H. sapiens	MET	MET proto-oncogene, receptor tyrosine kinase	GO:0070494 regulation of thrombin-activated receptor signaling pathway;GO:0070495 negative regulation of thrombin-activated receptor signaling pathway;GO:1905098 negative regulation of guanyl-nucleotide exchange factor activity	Tyr protein kinase family	Disease related genes; ENZYME proteins:Transferases; Kinases:Tyr protein kinases; Predicted intracellular proteins; RAS pathway related proteins; Cancer-related genes:Candidate cancer biomarkers; Cancer-related genes:Mutated cancer genes; FDA approved drug targets:Small molecule drugs; Predicted secreted proteins; Enzymes	Cytosol;Plasma membrane (Approved)	K-252a; SGX-523; 1-(4-fluorophenyl)-N-[3-fluoro-4-(1H-pyrrolo[2,3-b]pyridin-4-yloxy)phenyl]-2-oxo-1,2-dihydropyridine-3-carboxamide; N-({4-[(2-aminopyridin-4-yl)oxy]-3-fluorophenyl}carbamoyl)-2-(4-fluorophenyl)acetamide; 2-(4-fluorophenyl)-N-{[3-fluoro-4-(1H-pyrrolo[2,3-b]pyridin-4-yloxy)phenyl]carbamoyl}acetamide; N-(3-chlorophenyl)-N-methyl-2-oxo-3-[(3,4,5-trimethyl-1H-pyrrol-2-yl)methyl]-2H-in…	(M86)PID ARF6 PATHWAY; (M232)PID ECADHERIN STABILIZATION PATHWAY; (M91)PID TCPTP PATHWAY	(M5942)HALLMARK UV RESPONSE DN; (M5932)HALLMARK INFLAMMATORY RESPONSE; (M5937)HALLMARK GLYCOLYSIS	0	1	1	0	1	0	0	0	0	0	0	0	0	1	0	0	0	0	0	0	1
8626	TP63	1	0	8626	Gene_ID	H. sapiens	8626	H. sapiens	TP63	tumor protein p63	GO:0007499 ectoderm and mesoderm interaction;GO:0060529 squamous basal epithelial stem cell differentiation involved in prostate gland acinus development;GO:1904674 positive regulation of somatic stem cell population maintenance		Predicted intracellular proteins; Disease related genes; Cancer-related genes; Transcription factors:Immunoglobulin fold	Nucleoplasm (Enhanced)		(M236)PID DELTA NP63 PATHWAY; (M256)PID TAP63 PATHWAY; (M19)PID P73PATHWAY	(M5939)HALLMARK P53 PATHWAY	0	1	0	0	0	0	1	1	0	1	0	0	0	0	0	0	0	0	0	0	1
81624	DIAPH3	1	0	81624	Gene_ID	H. sapiens	81624	H. sapiens	DIAPH3	diaphanous related formin 3	GO:0030041 actin filament polymerization;GO:0008154 actin polymerization or depolymerization;GO:0051258 protein polymerization		Predicted intracellular proteins; Disease related genes; Cancer-related genes:Candidate cancer biomarkers	Microtubules;Plasma membrane (Supported)		(M81)PID CDC42 PATHWAY; (M164)PID ERBB1 DOWNSTREAM PATHWAY	(M5925)HALLMARK E2F TARGETS	0	1	0	0	0	0	0	0	0	0	0	0	0	0	0	0	0	0	0	0	1
28410	IGHV3-72	1	0	28410	Gene_ID	H. sapiens	28410	H. sapiens	IGHV3-72	immunoglobulin heavy variable 3-72	GO:0006910 phagocytosis, recognition;GO:0006958 complement activation, classical pathway;GO:0002455 humoral immune response mediated by circulating immunoglobulin							1	0	1	0	0	0	0	0	0	0	0	0	0	0	0	0	0	0	0	0	1
11339	OIP5	1	0	11339	Gene_ID	H. sapiens	11339	H. sapiens	OIP5	Opa interacting protein 5	GO:0034080 CENP-A containing nucleosome assembly;GO:0061641 CENP-A containing chromatin organization;GO:0031055 chromatin remodeling at centromere		Predicted intracellular proteins	Nuclear speckles (Supported); Additional: Vesicles				0	1	0	0	0	0	0	0	0	0	0	0	0	0	0	0	0	1	0	0	1
3904	LAIR2	1	0	3904	Gene_ID	H. sapiens	3904	H. sapiens	LAIR2	leukocyte associated immunoglobulin like receptor 2			CD markers; Predicted secreted proteins; Predicted intracellular proteins					0	0	0	0	0	0	0	0	0	0	0	0	0	0	0	0	0	0	0	0	1
3161	HMMR	1	0	3161	Gene_ID	H. sapiens	3161	H. sapiens	HMMR	hyaluronan mediated motility receptor			FDA approved drug targets:Small molecule drugs; CD markers; Predicted intracellular proteins	Microtubules (Enhanced); Additional: Centrosome;Cytosol	Hyaluronic acid		(M5901)HALLMARK G2M CHECKPOINT; (M5925)HALLMARK E2F TARGETS; (M5937)HALLMARK GLYCOLYSIS	0	1	0	0	0	0	0	0	0	1	0	0	0	0	0	0	0	0	0	0	1
81618	ITM2C	1	0	81618	Gene_ID	H. sapiens	81618	H. sapiens	ITM2C	integral membrane protein 2C	GO:0042985 negative regulation of amyloid precursor protein biosynthetic process;GO:0010561 negative regulation of glycoprotein biosynthetic process;GO:0042983 amyloid precursor protein biosynthetic process		Predicted intracellular proteins					0	1	0	0	0	0	0	0	0	0	0	0	0	0	0	0	0	0	0	0	1
153	ADRB1	1	0	153	Gene_ID	H. sapiens	153	H. sapiens	ADRB1	adrenoceptor beta 1	GO:0001997 positive regulation of the force of heart contraction by epinephrine-norepinephrine;GO:0003099 positive regulation of the force of heart contraction by chemical signal;GO:0002025 norepinephrine-epinephrine-mediated vasodilation involved in regulation of systemic arterial blood pressure		FDA approved drug targets:Small molecule drugs; Transporters; G-protein coupled receptors:GPCRs excl olfactory receptors		Spermine; Amphetamine; Esmolol; Betaxolol; Bethanidine; Isoetharine; Ranolazine; Cabergoline; Metoprolol; Olanzapine; Atenolol; Norepinephrine; Timolol; Phenylpropanolamine; Loxapine; Sotalol; Carteolol; Nortriptyline; Lamotrigine; Propranolol; Labetalol; Bisoprolol; Epinephrine; Paroxetine; Trimipramine; Cryptenamine; Dobutamine; Pseudoephedrine; Alprenolol; Terbutaline; Salmeterol; Pindolol; Fo…			0	0	0	0	0	0	0	0	0	0	0	0	0	0	0	0	0	0	0	0	1
9560	CCL4L2	1	0	9560	Gene_ID	H. sapiens	9560	H. sapiens	CCL4L2	C-C motif chemokine ligand 4 like 2			Predicted secreted proteins			(M5883)NABA SECRETED FACTORS; (M5885)NABA MATRISOME ASSOCIATED; (M5889)NABA MATRISOME		0	0	0	0	0	0	0	0	0	0	0	0	0	0	0	0	0	0	0	0	1
1815	DRD4	1	0	1815	Gene_ID	H. sapiens	1815	H. sapiens	DRD4	dopamine receptor D4	GO:0051586 positive regulation of dopamine uptake involved in synaptic transmission;GO:0051944 positive regulation of catecholamine uptake involved in synaptic transmission;GO:0032417 positive regulation of sodium:proton antiporter activity		FDA approved drug targets:Small molecule drugs; G-protein coupled receptors:GPCRs excl olfactory receptors		Ziprasidone; Cabergoline; Ropinirole; Olanzapine; Clozapine; Loxapine; Remoxipride; Pramipexole; Chlorpromazine; Buspirone; Amoxapine; Lisuride; Apomorphine; Dopamine; Pergolide; Bromocriptine; Quetiapine; Levodopa; Aripiprazole; Paliperidone; Methotrimeprazine; Flibanserin; Iloperidone; Rotigotine; Asenapine; Sumanirole; Perospirone; Pipamperone; Pardoprunox; Aripiprazole lauroxil			0	0	1	0	0	0	0	0	0	0	0	0	0	0	0	0	0	0	0	0	1
28906	IGKV6-21	1	0	28906	Gene_ID	H. sapiens	28906	H. sapiens	IGKV6-21	immunoglobulin kappa variable 6-21 (non-functional)	GO:0002377 immunoglobulin production;GO:0002440 production of molecular mediator of immune response;GO:0002250 adaptive immune response							1	0	0	0	0	0	0	0	0	0	0	0	0	0	0	0	0	0	0	0	1
684	BST2	1	0	684	Gene_ID	H. sapiens	684	H. sapiens	BST2	bone marrow stromal cell antigen 2	GO:0002736 regulation of plasmacytoid dendritic cell cytokine production;GO:0002737 negative regulation of plasmacytoid dendritic cell cytokine production;GO:0002373 plasmacytoid dendritic cell cytokine production		CD markers	Cytosol;Golgi apparatus;Plasma membrane (Supported)			(M5911)HALLMARK INTERFERON ALPHA RESPONSE; (M5913)HALLMARK INTERFERON GAMMA RESPONSE; (M5932)HALLMARK INFLAMMATORY RESPONSE	1	0	1	0	0	0	0	0	0	0	0	0	0	0	0	0	0	0	0	1	1
28893	IGKV1D-39	1	0	28893	Gene_ID	H. sapiens	28893	H. sapiens	IGKV1D-39	immunoglobulin kappa variable 1D-39	GO:0002377 immunoglobulin production;GO:0002440 production of molecular mediator of immune response;GO:0002250 adaptive immune response							1	0	0	0	0	0	0	0	0	0	0	0	0	0	0	0	0	0	0	0	1
8836	GGH	1	0	8836	Gene_ID	H. sapiens	8836	H. sapiens	GGH	gamma-glutamyl hydrolase	GO:0070500 poly-gamma-glutamate metabolic process;GO:0046900 tetrahydrofolylpolyglutamate metabolic process;GO:0006760 folic acid-containing compound metabolic process		Predicted intracellular proteins; Peptidases:Cysteine-type peptidases; Enzymes; ENZYME proteins:Hydrolases				(M5941)HALLMARK UV RESPONSE UP	0	0	0	0	0	0	0	0	0	0	0	0	1	0	0	0	0	0	0	0	1
79966	SCD5	1	0	79966	Gene_ID	H. sapiens	79966	H. sapiens	SCD5	stearoyl-CoA desaturase 5	GO:1903966 monounsaturated fatty acid biosynthetic process;GO:1903964 monounsaturated fatty acid metabolic process;GO:0006636 unsaturated fatty acid biosynthetic process		ENZYME proteins:Oxidoreductases; Enzymes					0	0	0	0	0	0	0	0	0	0	0	0	0	0	0	0	0	0	0	0	1
7873	MANF	1	0	7873	Gene_ID	H. sapiens	7873	H. sapiens	MANF	mesencephalic astrocyte derived neurotrophic factor	GO:0071542 dopaminergic neuron differentiation;GO:1905897 regulation of response to endoplasmic reticulum stress;GO:0006986 response to unfolded protein		Predicted secreted proteins	Endoplasmic reticulum (Supported)				0	0	0	0	0	0	0	0	0	0	0	0	0	0	0	0	0	0	0	0	1
993	CDC25A	1	0	993	Gene_ID	H. sapiens	993	H. sapiens	CDC25A	cell division cycle 25A	GO:0110032 positive regulation of G2/MI transition of meiotic cell cycle;GO:0110030 regulation of G2/MI transition of meiotic cell cycle;GO:0008315 G2/MI transition of meiotic cell cycle		Enzymes; Predicted intracellular proteins; ENZYME proteins:Hydrolases; Cancer-related genes:Candidate cancer biomarkers	Nucleoplasm (Approved); Additional: Golgi apparatus		(M10154)SA G2 AND M PHASES; (M84)PID ATM PATHWAY; (M46)PID ATR PATHWAY	(M5901)HALLMARK G2M CHECKPOINT; (M5924)HALLMARK MTORC1 SIGNALING; (M5925)HALLMARK E2F TARGETS	0	1	0	1	0	1	0	0	0	1	0	0	0	1	1	0	0	0	1	0	1
9381	OTOF	1	0	9381	Gene_ID	H. sapiens	9381	H. sapiens	OTOF	otoferlin	GO:0016082 synaptic vesicle priming;GO:0140029 exocytic process;GO:0016079 synaptic vesicle exocytosis		Predicted intracellular proteins; Disease related genes					0	0	0	0	0	0	0	0	0	0	0	0	0	0	0	0	0	0	0	0	1
8706	B3GALNT1	1	0	8706	Gene_ID	H. sapiens	8706	H. sapiens	B3GALNT1	beta-1,3-N-acetylgalactosaminyltransferase 1 (globoside blood group)	GO:0009312 oligosaccharide biosynthetic process;GO:0006687 glycosphingolipid metabolic process;GO:0009311 oligosaccharide metabolic process		Predicted intracellular proteins; Blood group antigen proteins; Enzymes; ENZYME proteins:Transferases	Vesicles (Approved)				0	0	0	0	0	0	0	0	0	0	0	0	0	0	0	0	0	0	0	0	1
1468	SLC25A10	1	0	1468	Gene_ID	H. sapiens	1468	H. sapiens	SLC25A10	solute carrier family 25 member 10	GO:0019418 sulfide oxidation;GO:0070221 sulfide oxidation, using sulfide:quinone oxidoreductase;GO:0015709 thiosulfate transport		Predicted intracellular proteins; Transporters:Electrochemical Potential-driven transporters	Mitochondria (Supported); Additional: Nucleoplasm			(M5905)HALLMARK ADIPOGENESIS; (M5937)HALLMARK GLYCOLYSIS	0	0	0	0	0	0	0	0	0	0	0	0	0	0	0	0	0	0	0	0	1
554282	FAM72C	1	0	554282	Gene_ID	H. sapiens	554282	H. sapiens	FAM72C	family with sequence similarity 72 member C			Predicted intracellular proteins	Vesicles (Approved); Additional: Cytosol;Plasma membrane				0	0	0	0	0	0	0	0	0	0	0	0	0	0	0	0	0	0	0	0	1
729967	MORN2	1	0	729967	Gene_ID	H. sapiens	729967	H. sapiens	MORN2	MORN repeat containing 2	GO:0007283 spermatogenesis;GO:0048232 male gamete generation;GO:0007276 gamete generation		Predicted intracellular proteins	Nucleoplasm (Approved)				0	0	0	0	0	0	0	0	0	0	0	0	0	0	0	0	0	0	0	0	1
6536	SLC6A9	1	0	6536	Gene_ID	H. sapiens	6536	H. sapiens	SLC6A9	solute carrier family 6 member 9	GO:1904254 regulation of iron ion transmembrane transporter activity;GO:1904256 positive regulation of iron ion transmembrane transporter activity;GO:1904782 negative regulation of NMDA glutamate receptor activity		Potential drug targets; Disease related genes; Predicted intracellular proteins; Transporters:Electrochemical Potential-driven transporters	Golgi apparatus (Approved); Additional: Nucleoplasm			(M5945)HALLMARK HEME METABOLISM	0	0	0	0	0	0	0	0	0	0	0	0	0	0	0	0	0	0	0	0	1
28445	IGHV3-20	1	0	28445	Gene_ID	H. sapiens	28445	H. sapiens	IGHV3-20	immunoglobulin heavy variable 3-20	GO:0006910 phagocytosis, recognition;GO:0006958 complement activation, classical pathway;GO:0002455 humoral immune response mediated by circulating immunoglobulin							1	0	1	0	0	0	0	0	0	0	0	0	0	0	0	0	0	0	0	0	1
3000	GUCY2D	1	0	3000	Gene_ID	H. sapiens	3000	H. sapiens	GUCY2D	guanylate cyclase 2D, retinal	GO:0022400 regulation of rhodopsin mediated signaling pathway;GO:0007168 receptor guanylyl cyclase signaling pathway;GO:0006182 cGMP biosynthetic process	RGC kinase: adenylyl cyclase class-4/guanylyl cyclase	Disease related genes; ENZYME proteins:Lyases; Transporters:Accessory Factors Involved in Transport; Potential drug targets; Kinases:RGC receptor guanylate cyclase kinases; Enzymes			(M117)PID CONE PATHWAY; (M204)PID RHODOPSIN PATHWAY	(M5902)HALLMARK APOPTOSIS	0	0	0	0	0	0	0	0	0	0	0	0	0	0	0	0	0	0	0	0	1
3726	JUNB	1	0	3726	Gene_ID	H. sapiens	3726	H. sapiens	JUNB	JunB proto-oncogene, AP-1 transcription factor subunit	GO:0060136 embryonic process involved in female pregnancy;GO:0001829 trophectodermal cell differentiation;GO:0060716 labyrinthine layer blood vessel development		Transcription factors:Basic domains; Predicted intracellular proteins	Nucleoplasm (Supported)		(M235)PID TCR CALCIUM PATHWAY; (M65)PID FRA PATHWAY; (M60)PID NFAT TFPATHWAY	(M5938)HALLMARK REACTIVE OXYGEN SPECIES PATHWAY; (M5896)HALLMARK TGF BETA SIGNALING; (M5941)HALLMARK UV RESPONSE UP	0	0	0	0	0	0	0	0	0	0	0	0	0	0	0	0	0	0	0	1	1
114884	OSBPL10	1	0	114884	Gene_ID	H. sapiens	114884	H. sapiens	OSBPL10	oxysterol binding protein like 10	GO:0036150 phosphatidylserine acyl-chain remodeling;GO:0006658 phosphatidylserine metabolic process;GO:0015914 phospholipid transport		Predicted intracellular proteins	Cytosol;Golgi apparatus;Plasma membrane (Approved)				0	0	0	0	0	0	0	0	0	0	0	0	0	0	0	0	0	0	0	0	1
127254	ERICH3	0	1	127254	Gene_ID	H. sapiens	127254	H. sapiens	ERICH3	glutamate rich 3			Predicted intracellular proteins					0	0	0	0	0	0	0	0	0	0	0	0	0	0	0	0	0	0	0	0	1
811	CALR	1	0	811	Gene_ID	H. sapiens	811	H. sapiens	CALR	calreticulin	GO:0002502 peptide antigen assembly with MHC class I protein complex;GO:0002397 MHC class I protein complex assembly;GO:1901164 negative regulation of trophoblast cell migration		Predicted intracellular proteins; Cancer-related genes:Candidate cancer biomarkers	Endoplasmic reticulum (Supported)	Antihemophilic factor, human recombinant; Tenecteplase; Melatonin; Lanoteplase; Copper; Calcium citrate; Calcium Phosphate; Lonoctocog alfa; Moroctocog alfa; Calcium phosphate dihydrate		(M5923)HALLMARK PI3K AKT MTOR SIGNALING; (M5922)HALLMARK UNFOLDED PROTEIN RESPONSE; (M5924)HALLMARK MTORC1 SIGNALING	0	1	1	0	0	1	0	0	0	0	0	0	0	1	0	0	0	0	0	0	1
3998	LMAN1	1	0	3998	Gene_ID	H. sapiens	3998	H. sapiens	LMAN1	lectin, mannose binding 1	GO:1903215 negative regulation of protein targeting to mitochondrion;GO:1903748 negative regulation of establishment of protein localization to mitochondrion;GO:0034498 early endosome to Golgi transport		Disease related genes	Cytosol (Uncertain)	Antihemophilic factor, human recombinant; Lonoctocog alfa; Moroctocog alfa	(M91)PID TCPTP PATHWAY; (M5880)NABA ECM AFFILIATED; (M5885)NABA MATRISOME ASSOCIATED	(M5910)HALLMARK PROTEIN SECRETION; (M5908)HALLMARK ANDROGEN RESPONSE	0	1	0	0	0	0	0	0	0	0	0	0	0	1	0	0	0	0	0	0	1
11065	UBE2C	1	0	11065	Gene_ID	H. sapiens	11065	H. sapiens	UBE2C	ubiquitin conjugating enzyme E2 C	GO:0031536 positive regulation of exit from mitosis;GO:0010994 free ubiquitin chain polymerization;GO:1904668 positive regulation of ubiquitin protein ligase activity		Predicted intracellular proteins; Enzymes; Cancer-related genes:Candidate cancer biomarkers; ENZYME proteins:Transferases	Cytosol;Plasma membrane (Supported)			(M5901)HALLMARK G2M CHECKPOINT	0	1	0	1	0	0	0	0	0	0	0	0	0	1	0	0	0	0	0	0	1
1844	DUSP2	1	0	1844	Gene_ID	H. sapiens	1844	H. sapiens	DUSP2	dual specificity phosphatase 2	GO:0001706 endoderm formation;GO:0007492 endoderm development;GO:0001704 formation of primary germ layer		Predicted intracellular proteins; Enzymes; ENZYME proteins:Hydrolases	Nuclear membrane (Supported); Additional: Nucleoplasm			(M5928)HALLMARK MYC TARGETS V2; (M5890)HALLMARK TNFA SIGNALING VIA NFKB; (M5907)HALLMARK ESTROGEN RESPONSE LATE	0	0	0	0	0	0	0	0	0	0	0	0	0	0	0	0	0	0	0	0	1
28881	IGKV2D-30	1	0	28881	Gene_ID	H. sapiens	28881	H. sapiens	IGKV2D-30	immunoglobulin kappa variable 2D-30	GO:0002377 immunoglobulin production;GO:0002440 production of molecular mediator of immune response;GO:0002250 adaptive immune response							1	0	0	0	0	0	0	0	0	0	0	0	0	0	0	0	0	0	0	0	1
28392	IGHV4-59	1	0	28392	Gene_ID	H. sapiens	28392	H. sapiens	IGHV4-59	immunoglobulin heavy variable 4-59	GO:0006910 phagocytosis, recognition;GO:0006958 complement activation, classical pathway;GO:0002455 humoral immune response mediated by circulating immunoglobulin							1	0	1	0	0	0	0	0	0	0	0	0	0	0	0	0	0	0	0	0	1
339983	NAT8L	1	0	339983	Gene_ID	H. sapiens	339983	H. sapiens	NAT8L	N-acetyltransferase 8 like	GO:0009066 aspartate family amino acid metabolic process;GO:1901605 alpha-amino acid metabolic process;GO:0006520 cellular amino acid metabolic process		Disease related genes; ENZYME proteins:Transferases; Predicted intracellular proteins; Potential drug targets; Enzymes	Mitochondria (Approved)				0	0	0	0	0	0	0	0	0	0	0	0	0	0	0	0	0	0	0	0	1
10954	PDIA5	1	0	10954	Gene_ID	H. sapiens	10954	H. sapiens	PDIA5	protein disulfide isomerase family A member 5	GO:0022900 electron transport chain;GO:0006457 protein folding;GO:0006091 generation of precursor metabolites and energy		Predicted intracellular proteins; ENZYME proteins:Isomerase; Enzymes	Golgi apparatus;Nucleoplasm (Supported); Additional: Nucleoli fibrillar center			(M5922)HALLMARK UNFOLDED PROTEIN RESPONSE	0	0	0	0	0	0	0	0	0	0	0	0	0	0	0	0	0	0	0	0	1
28901	IGKV1D-16	1	0	28901	Gene_ID	H. sapiens	28901	H. sapiens	IGKV1D-16	immunoglobulin kappa variable 1D-16								0	0	0	0	0	0	0	0	0	0	0	0	0	0	0	0	0	0	0	0	1
105377006	LINC02084	0	1	105377006	Gene_ID	H. sapiens	105377006	H. sapiens	LINC02084	long intergenic non-protein coding RNA 2084								0	0	0	0	0	0	0	0	0	0	0	0	0	0	0	0	0	0	0	0	1
2621	GAS6	1	0	2621	Gene_ID	H. sapiens	2621	H. sapiens	GAS6	growth arrest specific 6	GO:1900142 negative regulation of oligodendrocyte apoptotic process;GO:2000533 negative regulation of renal albumin absorption;GO:1900141 regulation of oligodendrocyte apoptotic process		Predicted secreted proteins	Cytosol (Approved); Additional: Centriolar satellite		(M3008)NABA ECM GLYCOPROTEINS; (M5884)NABA CORE MATRISOME; (M5889)NABA MATRISOME		0	0	1	0	0	0	0	0	0	0	0	0	0	0	0	0	0	0	1	0	1
221150	SKA3	1	0	221150	Gene_ID	H. sapiens	221150	H. sapiens	SKA3	spindle and kinetochore associated complex subunit 3	GO:0031110 regulation of microtubule polymerization or depolymerization;GO:0031109 microtubule polymerization or depolymerization;GO:0070507 regulation of microtubule cytoskeleton organization		Predicted intracellular proteins	Centrosome;Mitotic spindle (Supported); Additional: Cytosol				0	1	0	0	1	0	0	0	0	0	0	0	0	0	0	0	0	0	0	0	1
160428	ALDH1L2	1	0	160428	Gene_ID	H. sapiens	160428	H. sapiens	ALDH1L2	aldehyde dehydrogenase 1 family member L2	GO:0009258 10-formyltetrahydrofolate catabolic process;GO:0009397 folic acid-containing compound catabolic process;GO:0042560 pteridine-containing compound catabolic process		ENZYME proteins:Oxidoreductases; Predicted intracellular proteins; Enzymes	Mitochondria (Enhanced)				0	0	0	0	0	0	0	0	0	0	0	0	1	0	0	0	0	0	0	0	1
28907	IGKV5-2	1	0	28907	Gene_ID	H. sapiens	28907	H. sapiens	IGKV5-2	immunoglobulin kappa variable 5-2	GO:0002377 immunoglobulin production;GO:0002440 production of molecular mediator of immune response;GO:0002250 adaptive immune response							1	0	0	0	0	0	0	0	0	0	0	0	0	0	0	0	0	0	0	0	1
3537	IGLC1	1	0	3537	Gene_ID	H. sapiens	3537	H. sapiens	IGLC1	immunoglobulin lambda constant 1	GO:0006910 phagocytosis, recognition;GO:0006958 complement activation, classical pathway;GO:0002455 humoral immune response mediated by circulating immunoglobulin							1	0	1	0	0	0	0	0	0	0	0	0	0	0	0	0	0	0	0	0	1
1991	ELANE	0	1	1991	Gene_ID	H. sapiens	1991	H. sapiens	ELANE	elastase, neutrophil expressed	GO:0002812 biosynthetic process of antibacterial peptides active against Gram-negative bacteria;GO:0070947 neutrophil-mediated killing of fungus;GO:0002777 antimicrobial peptide biosynthetic process		Disease related genes; FDA approved drug targets:Biotech drugs; Peptidases:Serine-type peptidases; ENZYME proteins:Hydrolases; Cancer-related genes:Candidate cancer biomarkers; Predicted secreted proteins; Enzymes		Alpha-1-proteinase inhibitor; Filgrastim; Mdl 101,146; Freselestat; Elafin	(M174)PID UPA UPAR PATHWAY; (M195)PID CMYB PATHWAY; (M3468)NABA ECM REGULATORS	(M5950)HALLMARK ALLOGRAFT REJECTION	1	0	1	0	0	0	0	0	0	0	0	0	0	0	0	0	0	0	0	0	1
10549	PRDX4	1	0	10549	Gene_ID	H. sapiens	10549	H. sapiens	PRDX4	peroxiredoxin 4	GO:1905937 negative regulation of germ cell proliferation;GO:2000255 negative regulation of male germ cell proliferation;GO:1905936 regulation of germ cell proliferation		ENZYME proteins:Oxidoreductases; Predicted intracellular proteins; Enzymes; Cancer-related genes:Candidate cancer biomarkers	Cytosol;Endoplasmic reticulum (Supported)			(M5938)HALLMARK REACTIVE OXYGEN SPECIES PATHWAY; (M5925)HALLMARK E2F TARGETS; (M5926)HALLMARK MYC TARGETS V1	0	0	0	0	0	1	0	0	0	0	0	0	0	0	0	0	0	0	0	0	1
55247	NEIL3	1	0	55247	Gene_ID	H. sapiens	55247	H. sapiens	NEIL3	nei like DNA glycosylase 3	GO:0045007 depurination;GO:0006285 base-excision repair, AP site formation;GO:0036297 interstrand cross-link repair		Predicted intracellular proteins; ENZYME proteins:Lyases; Enzymes	Nucleoplasm (Enhanced)				0	0	0	0	0	0	1	1	0	0	0	0	0	0	0	0	0	0	0	0	1
10535	RNASEH2A	1	0	10535	Gene_ID	H. sapiens	10535	H. sapiens	RNASEH2A	ribonuclease H2 subunit A	GO:0043137 DNA replication, removal of RNA primer;GO:0006298 mismatch repair;GO:0090502 RNA phosphodiester bond hydrolysis, endonucleolytic		Disease related genes; Predicted intracellular proteins; Potential drug targets; ENZYME proteins:Hydrolases; Enzymes	Nucleoplasm (Enhanced); Additional: Cytosol			(M5907)HALLMARK ESTROGEN RESPONSE LATE; (M5925)HALLMARK E2F TARGETS	0	0	0	1	0	0	1	0	0	0	0	0	0	0	0	0	0	0	0	0	1
102724714	LINC01857	1	0	102724714	Gene_ID	H. sapiens	102724714	H. sapiens	LINC01857	long intergenic non-protein coding RNA 1857								0	0	0	0	0	0	0	0	0	0	0	0	0	0	0	0	0	0	0	0	1
4041	LRP5	1	0	4041	Gene_ID	H. sapiens	4041	H. sapiens	LRP5	LDL receptor related protein 5	GO:0060764 cell-cell signaling involved in mammary gland development;GO:0110135 Norrin signaling pathway;GO:0035426 extracellular matrix-cell signaling		Predicted intracellular proteins; Disease related genes			(M77)PID WNT SIGNALING PATHWAY; (M266)PID NCADHERIN PATHWAY; (M5493)WNT SIGNALING		0	1	1	0	0	0	0	0	0	0	0	0	0	1	0	0	0	0	0	0	1
26010	SPATS2L	1	0	26010	Gene_ID	H. sapiens	26010	H. sapiens	SPATS2L	spermatogenesis associated serine rich 2 like			Predicted intracellular proteins	Cytosol;Nucleoli (Enhanced)				0	0	0	0	0	0	0	0	0	0	0	0	0	0	0	0	0	0	0	0	1
723790	HIST2H2AA4	1	0	723790	Gene_ID	H. sapiens	723790	H. sapiens	H2AC19	H2A clustered histone 19	GO:0008150 biological_process		Predicted intracellular proteins	Nucleoplasm (Approved)				0	1	0	1	0	0	0	1	0	1	0	0	0	0	0	0	0	0	0	0	1
9212	AURKB	1	0	9212	Gene_ID	H. sapiens	9212	H. sapiens	AURKB	aurora kinase B	GO:1905115 regulation of lateral attachment of mitotic spindle microtubules to kinetochore;GO:1905116 positive regulation of lateral attachment of mitotic spindle microtubules to kinetochore;GO:0099607 lateral attachment of mitotic spindle microtubules to kinetochore	Other	Disease related genes; ENZYME proteins:Transferases; Predicted intracellular proteins; Potential drug targets; Cancer-related genes:Candidate cancer biomarkers; Enzymes; Kinases	Nucleoplasm (Enhanced); Additional: Midbody	Hesperidin; AT9283; Enzastaurin; Reversine; Fostamatinib	(M242)PID AURORA A PATHWAY; (M14)PID AURORA B PATHWAY; (M176)PID FOXM1 PATHWAY	(M5901)HALLMARK G2M CHECKPOINT; (M5925)HALLMARK E2F TARGETS	0	1	1	0	1	0	0	1	1	1	1	1	0	1	1	1	1	0	0	0	1
283726	SAXO2	0	1	283726	Gene_ID	H. sapiens	283726	H. sapiens	SAXO2	stabilizer of axonemal microtubules 2	GO:0034453 microtubule anchoring;GO:0000226 microtubule cytoskeleton organization;GO:0007017 microtubule-based process		Predicted intracellular proteins	Nucleoplasm (Approved); Additional: Golgi apparatus				0	0	0	0	1	0	0	0	0	0	0	0	0	0	0	0	0	0	0	0	1
28473	IGHV1-3	1	0	28473	Gene_ID	H. sapiens	28473	H. sapiens	IGHV1-3	immunoglobulin heavy variable 1-3	GO:0006910 phagocytosis, recognition;GO:0006958 complement activation, classical pathway;GO:0002455 humoral immune response mediated by circulating immunoglobulin							1	0	1	0	0	0	0	0	0	0	0	0	0	0	0	0	0	0	0	0	1
55010	PARPBP	1	0	55010	Gene_ID	H. sapiens	55010	H. sapiens	PARPBP	PARP1 binding protein	GO:2000042 negative regulation of double-strand break repair via homologous recombination;GO:2000780 negative regulation of double-strand break repair;GO:0045738 negative regulation of DNA repair		Predicted intracellular proteins	Nucleoplasm (Supported)				0	0	0	0	0	0	1	0	0	0	0	0	0	0	0	0	0	0	0	0	1
54733	SLC35F2	1	0	54733	Gene_ID	H. sapiens	54733	H. sapiens	SLC35F2	solute carrier family 35 member F2	GO:0055085 transmembrane transport;GO:0006810 transport;GO:0051234 establishment of localization		Transporters:Electrochemical Potential-driven transporters	Mitochondria (Approved)				0	0	0	0	0	0	0	0	0	0	0	0	0	0	0	0	0	0	0	0	1
51513	ETV7	1	0	51513	Gene_ID	H. sapiens	51513	H. sapiens	ETV7	ETS variant transcription factor 7	GO:0000122 negative regulation of transcription by RNA polymerase II;GO:0009887 animal organ morphogenesis;GO:0045892 negative regulation of transcription, DNA-templated		Predicted intracellular proteins; Transcription factors:Helix-turn-helix domains	Nucleoplasm (Supported)				0	0	0	0	0	0	0	0	0	0	0	0	0	0	0	0	0	0	0	0	1
1063	CENPF	1	0	1063	Gene_ID	H. sapiens	1063	H. sapiens	CENPF	centromere protein F	GO:0051382 kinetochore assembly;GO:0051383 kinetochore organization;GO:0021591 ventricular system development		Predicted intracellular proteins; Disease related genes; Cancer-related genes:Candidate cancer biomarkers	Nucleoplasm (Supported)		(M176)PID FOXM1 PATHWAY	(M5893)HALLMARK MITOTIC SPINDLE; (M5901)HALLMARK G2M CHECKPOINT	0	1	0	0	0	0	0	0	0	1	0	0	0	0	1	0	0	0	0	0	1
80097	MZT2B	1	0	80097	Gene_ID	H. sapiens	80097	H. sapiens	MZT2B	mitotic spindle organizing protein 2B			Predicted intracellular proteins	Centrosome (Supported); Additional: Cytosol				0	1	0	0	0	0	0	0	0	1	0	0	0	0	0	0	0	0	0	0	1
5802	PTPRS	1	0	5802	Gene_ID	H. sapiens	5802	H. sapiens	PTPRS	protein tyrosine phosphatase receptor type S	GO:0034164 negative regulation of toll-like receptor 9 signaling pathway;GO:0032687 negative regulation of interferon-alpha production;GO:0048671 negative regulation of collateral sprouting		Predicted secreted proteins; Enzymes; ENZYME proteins:Hydrolases	Cytosol;Plasma membrane (Approved)	Alendronic acid; Etidronic acid			0	1	1	0	0	0	0	0	0	0	0	0	0	0	0	0	0	0	0	0	1
3512	JCHAIN	1	0	3512	Gene_ID	H. sapiens	3512	H. sapiens	JCHAIN	joining chain of multimeric IgA and IgM	GO:0060267 positive regulation of respiratory burst;GO:0060263 regulation of respiratory burst;GO:0003094 glomerular filtration		Predicted secreted proteins		Zinc; Zinc acetate; Zinc chloride; Zinc sulfate, unspecified form			1	0	1	0	0	0	0	0	0	0	0	0	0	0	0	0	0	0	0	0	1
79586	CHPF	1	0	79586	Gene_ID	H. sapiens	79586	H. sapiens	CHPF	chondroitin polymerizing factor	GO:0030206 chondroitin sulfate biosynthetic process;GO:0050650 chondroitin sulfate proteoglycan biosynthetic process;GO:0030204 chondroitin sulfate metabolic process		Predicted intracellular proteins; Enzymes; ENZYME proteins:Transferases	Cytosol (Supported); Additional: Centrosome;Vesicles			(M5937)HALLMARK GLYCOLYSIS	0	0	0	0	0	0	0	0	0	0	0	0	0	0	0	0	0	0	0	0	1
5624	PROC	1	0	5624	Gene_ID	H. sapiens	5624	H. sapiens	PROC	protein C, inactivator of coagulation factors Va and VIIIa	GO:1901552 positive regulation of endothelial cell development;GO:1903142 positive regulation of establishment of endothelial barrier;GO:1901550 regulation of endothelial cell development		Disease related genes; FDA approved drug targets:Biotech drugs; Peptidases:Serine-type peptidases; Predicted intracellular proteins; ENZYME proteins:Hydrolases; Cancer-related genes:Candidate cancer biomarkers; FDA approved drug targets:Small molecule drugs; Candidate cardiovascular disease genes; Predicted secreted proteins; Enzymes		Menadione; Sodium tetradecyl sulfate; Cupric Chloride; Kappadione; Protein S human	(M169)PID INTEGRIN2 PATHWAY	(M5946)HALLMARK COAGULATION	0	0	0	0	0	0	0	0	0	0	0	0	0	0	0	0	0	0	0	0	1
4171	MCM2	1	0	4171	Gene_ID	H. sapiens	4171	H. sapiens	MCM2	minichromosome maintenance complex component 2	GO:1905775 negative regulation of DNA helicase activity;GO:1905463 negative regulation of DNA duplex unwinding;GO:1905774 regulation of DNA helicase activity		Disease related genes; Predicted intracellular proteins; Potential drug targets; ENZYME proteins:Hydrolases; Cancer-related genes:Candidate cancer biomarkers; Enzymes	Nucleoplasm (Enhanced)		(M46)PID ATR PATHWAY	(M5901)HALLMARK G2M CHECKPOINT; (M5924)HALLMARK MTORC1 SIGNALING; (M5925)HALLMARK E2F TARGETS	0	1	0	1	0	0	1	1	0	0	0	0	0	0	1	0	0	1	0	0	1
168620	BHLHA15	1	0	168620	Gene_ID	H. sapiens	168620	H. sapiens	BHLHA15	basic helix-loop-helix family member a15	GO:0048312 intracellular distribution of mitochondria;GO:0048311 mitochondrion distribution;GO:0010832 negative regulation of myotube differentiation		Transcription factors:Basic domains; Predicted intracellular proteins	Golgi apparatus;Nucleoplasm (Approved)				0	1	0	0	0	0	0	0	0	0	0	0	0	0	0	0	0	0	0	0	1
57823	SLAMF7	0	1	57823	Gene_ID	H. sapiens	57823	H. sapiens	SLAMF7	SLAM family member 7	GO:0042267 natural killer cell mediated cytotoxicity;GO:0002228 natural killer cell mediated immunity;GO:0030101 natural killer cell activation		CD markers; Predicted intracellular proteins; FDA approved drug targets:Biotech drugs	Vesicles (Approved)	Elotuzumab		(M5913)HALLMARK INTERFERON GAMMA RESPONSE	1	0	1	0	0	0	0	0	0	0	0	0	0	0	0	0	0	0	0	0	1
8140	SLC7A5	1	0	8140	Gene_ID	H. sapiens	8140	H. sapiens	SLC7A5	solute carrier family 7 member 5	GO:0015823 phenylalanine transport;GO:1904556 L-tryptophan transmembrane transport;GO:0015827 tryptophan transport		Transporters:Electrochemical Potential-driven transporters	Cytosol;Plasma membrane (Supported); Additional: Vesicles			(M5922)HALLMARK UNFOLDED PROTEIN RESPONSE; (M5901)HALLMARK G2M CHECKPOINT; (M5906)HALLMARK ESTROGEN RESPONSE EARLY	1	0	1	0	0	0	0	0	0	0	0	0	0	0	0	0	0	0	0	0	1
27338	UBE2S	1	0	27338	Gene_ID	H. sapiens	27338	H. sapiens	UBE2S	ubiquitin conjugating enzyme E2 S	GO:0035519 protein K29-linked ubiquitination;GO:0044314 protein K27-linked ubiquitination;GO:0010994 free ubiquitin chain polymerization		Predicted intracellular proteins; Enzymes; ENZYME proteins:Transferases	Plasma membrane (Approved); Additional: Nucleoplasm			(M5901)HALLMARK G2M CHECKPOINT; (M5925)HALLMARK E2F TARGETS	0	1	0	1	0	0	0	0	0	0	0	0	0	0	0	0	0	0	0	0	1
79682	CENPU	1	0	79682	Gene_ID	H. sapiens	79682	H. sapiens	CENPU	centromere protein U	GO:0043009 chordate embryonic development;GO:0009792 embryo development ending in birth or egg hatching;GO:0009790 embryo development		Predicted intracellular proteins	Centriolar satellite;Nucleoplasm (Supported)		(M129)PID PLK1 PATHWAY		0	1	0	0	0	0	0	0	0	0	0	1	0	0	0	0	0	0	0	0	1
129607	CMPK2	0	1	129607	Gene_ID	H. sapiens	129607	H. sapiens	CMPK2	cytidine/uridine monophosphate kinase 2	GO:0006227 dUDP biosynthetic process;GO:0009196 pyrimidine deoxyribonucleoside diphosphate metabolic process;GO:0009197 pyrimidine deoxyribonucleoside diphosphate biosynthetic process		Predicted intracellular proteins; Enzymes; ENZYME proteins:Transferases	Mitochondria (Supported); Additional: Nucleoplasm			(M5911)HALLMARK INTERFERON ALPHA RESPONSE; (M5898)HALLMARK DNA REPAIR; (M5913)HALLMARK INTERFERON GAMMA RESPONSE	0	0	1	0	0	0	0	0	0	0	0	0	1	0	0	0	0	0	0	0	1
3897	L1CAM	1	0	3897	Gene_ID	H. sapiens	3897	H. sapiens	L1CAM	L1 cell adhesion molecule	GO:0045773 positive regulation of axon extension;GO:0050772 positive regulation of axonogenesis;GO:0030516 regulation of axon extension		CD markers; Disease related genes; Predicted intracellular proteins	Nucleoplasm;Plasma membrane (Approved)	Ethanol	(M53)PID INTEGRIN3 PATHWAY	(M5919)HALLMARK HEDGEHOG SIGNALING	0	0	0	0	0	0	0	0	0	0	0	0	0	0	0	0	0	0	0	0	1
7161	TP73	1	0	7161	Gene_ID	H. sapiens	7161	H. sapiens	TP73	tumor protein p73	GO:0060044 negative regulation of cardiac muscle cell proliferation;GO:0048714 positive regulation of oligodendrocyte differentiation;GO:0055022 negative regulation of cardiac muscle tissue growth		Predicted intracellular proteins; Transcription factors:Immunoglobulin fold	Nucleoplasm (Supported); Additional: Golgi apparatus	Zinc; Zinc acetate; Zinc chloride; Zinc sulfate, unspecified form	(M40)PID E2F PATHWAY; (M19)PID P73PATHWAY; (M145)PID P53 DOWNSTREAM PATHWAY		0	1	0	1	0	0	1	1	0	1	0	0	0	0	0	0	0	0	0	0	1
253152	EPHX4	0	1	253152	Gene_ID	H. sapiens	253152	H. sapiens	EPHX4	epoxide hydrolase 4			Predicted intracellular proteins	Vesicles (Approved)				0	0	0	0	0	0	0	0	0	0	0	0	0	0	0	0	0	0	0	0	1
2146	EZH2	0	1	2146	Gene_ID	H. sapiens	2146	H. sapiens	EZH2	enhancer of zeste 2 polycomb repressive complex 2 subunit	GO:0036333 hepatocyte homeostasis;GO:0035983 response to trichostatin A;GO:0035984 cellular response to trichostatin A		Disease related genes; ENZYME proteins:Transferases; Predicted intracellular proteins; Cancer-related genes:Mutational cancer driver genes; Potential drug targets; Cancer-related genes:Candidate cancer biomarkers; Cancer-related genes:Mutated cancer genes; Enzymes	Nucleoplasm (Supported)	Tazemetostat; CPI-1205		(M5951)HALLMARK SPERMATOGENESIS; (M5901)HALLMARK G2M CHECKPOINT; (M5925)HALLMARK E2F TARGETS	0	1	1	0	0	0	0	1	0	0	1	0	0	1	0	0	0	0	0	0	1
28444	IGHV3-21	1	0	28444	Gene_ID	H. sapiens	28444	H. sapiens	IGHV3-21	immunoglobulin heavy variable 3-21	GO:0006910 phagocytosis, recognition;GO:0006958 complement activation, classical pathway;GO:0002455 humoral immune response mediated by circulating immunoglobulin							1	0	1	0	0	0	0	0	0	0	0	0	0	0	0	0	0	0	0	0	1
126306	JSRP1	1	0	126306	Gene_ID	H. sapiens	126306	H. sapiens	JSRP1	junctional sarcoplasmic reticulum protein 1	GO:0060314 regulation of ryanodine-sensitive calcium-release channel activity;GO:0003009 skeletal muscle contraction;GO:0050879 multicellular organismal movement		Predicted intracellular proteins	Endoplasmic reticulum (Approved)				0	0	0	0	0	0	0	0	0	0	0	0	0	0	0	0	0	0	0	0	1
6375	XCL1	1	0	6375	Gene_ID	H. sapiens	6375	H. sapiens	XCL1	X-C motif chemokine ligand 1	GO:0035782 mature natural killer cell chemotaxis;GO:0035746 granzyme A production;GO:2000511 regulation of granzyme A production		Predicted secreted proteins			(M5883)NABA SECRETED FACTORS; (M5885)NABA MATRISOME ASSOCIATED; (M5889)NABA MATRISOME	(M5913)HALLMARK INTERFERON GAMMA RESPONSE	1	0	1	0	0	0	0	0	0	0	0	0	0	0	0	0	0	0	0	0	1
11332	ACOT7	1	0	11332	Gene_ID	H. sapiens	11332	H. sapiens	ACOT7	acyl-CoA thioesterase 7	GO:0036116 long-chain fatty-acyl-CoA catabolic process;GO:1900533 palmitic acid metabolic process;GO:1900535 palmitic acid biosynthetic process		Predicted intracellular proteins; Enzymes; ENZYME proteins:Hydrolases	Cytosol (Supported); Additional: Nucleoplasm				0	0	0	0	0	0	0	0	0	0	0	0	0	0	0	0	0	0	0	0	1
8936	WASF1	1	0	8936	Gene_ID	H. sapiens	8936	H. sapiens	WASF1	WASP family member 1	GO:0098939 dendritic transport of mitochondrion;GO:0051388 positive regulation of neurotrophin TRK receptor signaling pathway;GO:0098885 modification of postsynaptic actin cytoskeleton		Predicted intracellular proteins			(M16801)SIG REGULATION OF THE ACTIN CYTOSKELETON BY RHO GTPASES; (M5193)SIG CHEMOTAXIS; (M278)PID RAC1 PATHWAY	(M5893)HALLMARK MITOTIC SPINDLE	0	1	1	1	0	0	0	0	0	0	0	0	0	1	0	0	0	0	0	0	1
389816	LRRC26	1	0	389816	Gene_ID	H. sapiens	389816	H. sapiens	LRRC26	leucine rich repeat containing 26	GO:1903818 positive regulation of voltage-gated potassium channel activity;GO:1901018 positive regulation of potassium ion transmembrane transporter activity;GO:1901381 positive regulation of potassium ion transmembrane transport			Plasma membrane (Supported); Additional: Nucleoli fibrillar center				0	0	0	0	0	0	0	0	0	0	0	0	0	0	0	0	0	0	0	0	1
3501	IGHG2	1	0	3501	Gene_ID	H. sapiens	3501	H. sapiens	IGHG2	immunoglobulin heavy constant gamma 2 (G2m marker)	GO:0006910 phagocytosis, recognition;GO:0006958 complement activation, classical pathway;GO:0002455 humoral immune response mediated by circulating immunoglobulin							1	0	1	0	0	0	0	0	0	0	0	0	0	0	0	0	0	0	0	0	1
4288	MKI67	1	0	4288	Gene_ID	H. sapiens	4288	H. sapiens	MKI67	marker of proliferation Ki-67	GO:1902275 regulation of chromatin organization;GO:0051983 regulation of chromosome segregation;GO:0007088 regulation of mitotic nuclear division		Predicted intracellular proteins; Cancer-related genes:Candidate cancer biomarkers	Nucleoli rim;Nucleoplasm (Enhanced); Additional: Mitotic chromosome			(M5901)HALLMARK G2M CHECKPOINT; (M5925)HALLMARK E2F TARGETS	0	1	0	0	0	0	0	0	0	0	0	0	0	0	0	0	0	0	0	0	1
28461	IGHV1-69	1	0	28461	Gene_ID	H. sapiens	28461	H. sapiens	IGHV1-69	immunoglobulin heavy variable 1-69	GO:0006910 phagocytosis, recognition;GO:0006958 complement activation, classical pathway;GO:0002455 humoral immune response mediated by circulating immunoglobulin							1	0	1	0	0	0	0	0	0	0	0	0	0	0	0	0	0	0	0	0	1
137075	CLDN23	1	0	137075	Gene_ID	H. sapiens	137075	H. sapiens	CLDN23	claudin 23	GO:0016338 calcium-independent cell-cell adhesion via plasma membrane cell-adhesion molecules;GO:0070830 bicellular tight junction assembly;GO:0120192 tight junction assembly		Transporters:Transporter channels and pores	Nucleoplasm (Approved); Additional: Plasma membrane				0	0	0	0	0	0	0	0	0	0	0	0	0	0	0	0	0	0	0	0	1
145773	FAM81A	1	0	145773	Gene_ID	H. sapiens	145773	H. sapiens	FAM81A	family with sequence similarity 81 member A			Predicted intracellular proteins	Nucleoplasm (Approved); Additional: Cytosol				0	0	0	0	0	0	0	0	0	0	0	0	0	0	0	0	0	0	0	0	1
56265	CPXM1	1	0	56265	Gene_ID	H. sapiens	56265	H. sapiens	CPXM1	carboxypeptidase X, M14 family member 1	GO:0016485 protein processing;GO:0051604 protein maturation;GO:0006518 peptide metabolic process		Predicted secreted proteins; Peptidases:Metallopeptidases; Enzymes					0	0	0	0	0	0	0	0	0	0	0	0	0	0	0	0	0	0	0	0	1
83468	GLT8D2	1	0	83468	Gene_ID	H. sapiens	83468	H. sapiens	GLT8D2	glycosyltransferase 8 domain containing 2			Predicted intracellular proteins	Golgi apparatus;Vesicles (Approved)				0	0	0	0	0	0	0	0	0	0	0	0	0	0	0	0	0	0	0	0	1
125111	GJD3	1	0	125111	Gene_ID	H. sapiens	125111	H. sapiens	GJD3	gap junction protein delta 3	GO:0010651 negative regulation of cell communication by electrical coupling;GO:1901845 negative regulation of cell communication by electrical coupling involved in cardiac conduction;GO:1903780 negative regulation of cardiac conduction							0	0	0	0	0	0	0	0	0	0	0	0	0	0	0	0	0	0	0	0	1
28559	TRBV28	1	0	28559	Gene_ID	H. sapiens	28559	H. sapiens	TRBV28	T cell receptor beta variable 28	GO:0002250 adaptive immune response;GO:0006955 immune response;GO:0007166 cell surface receptor signaling pathway							1	0	0	0	0	0	0	0	0	0	0	0	0	0	0	0	0	0	0	0	1
28442	IGHV3-23	1	0	28442	Gene_ID	H. sapiens	28442	H. sapiens	IGHV3-23	immunoglobulin heavy variable 3-23	GO:0006910 phagocytosis, recognition;GO:0006958 complement activation, classical pathway;GO:0002455 humoral immune response mediated by circulating immunoglobulin							1	0	1	0	0	0	0	0	0	0	0	0	0	0	0	0	0	0	0	0	1

## Sheet: Enrichment
GroupID	Category	Term	Description	LogP	Log(q-value)	InTerm_InList	Genes	Symbols
1_Summary	GO Biological Processes	GO:0002250	adaptive immune response	-57.7573	-53.3964	97/730	708,941,970,972,3115,3493,3497,3500,3501,3502,3503,3512,3537,3821,6375,6966,6967,6983,7124,9156,10148,23495,27242,28299,28385,28388,28392,28394,28395,28400,28401,28410,28412,28414,28423,28424,28426,28434,28442,28444,28445,28449,28450,28455,28457,28461,28467,28468,28473,28526,28559,28772,28773,28776,28778,28781,28784,28785,28791,28793,28796,28797,28803,28809,28813,28815,28816,28817,28820,28822,288…	C1QBP,CD80,CD70,CD74,HLA-DPB1,IGHA1,IGHE,IGHG1,IGHG2,IGHG3,IGHG4,JCHAIN,IGLC1,KLRC1,XCL1,TRGC1,TRGC2,TRGV9,TNF,EXO1,EBI3,TNFRSF13B,TNFRSF21,IGKV1-5,IGHV6-1,IGHV5-51,IGHV4-59,IGHV4-39,IGHV4-34,IGHV4-28,IGHV4-4,IGHV3-72,IGHV3-66,IGHV3-64,IGHV3-49,IGHV3-48,IGHV3-43,IGHV3-33,IGHV3-23,IGHV3-21,IGHV3-20,IGHV3-13,IGHV3-11,IGHV2-26,IGHV2-5,IGHV1-69,IGHV1-24,IGHV1-18,IGHV1-3,TRDC,TRBV28,IGLV10-54,IGLV9-49…
1_Member	GO Biological Processes	GO:0002250	adaptive immune response	-57.7573	-53.3964	97/730	708,941,970,972,3115,3493,3497,3500,3501,3502,3503,3512,3537,3821,6375,6966,6967,6983,7124,9156,10148,23495,27242,28299,28385,28388,28392,28394,28395,28400,28401,28410,28412,28414,28423,28424,28426,28434,28442,28444,28445,28449,28450,28455,28457,28461,28467,28468,28473,28526,28559,28772,28773,28776,28778,28781,28784,28785,28791,28793,28796,28797,28803,28809,28813,28815,28816,28817,28820,28822,288…	C1QBP,CD80,CD70,CD74,HLA-DPB1,IGHA1,IGHE,IGHG1,IGHG2,IGHG3,IGHG4,JCHAIN,IGLC1,KLRC1,XCL1,TRGC1,TRGC2,TRGV9,TNF,EXO1,EBI3,TNFRSF13B,TNFRSF21,IGKV1-5,IGHV6-1,IGHV5-51,IGHV4-59,IGHV4-39,IGHV4-34,IGHV4-28,IGHV4-4,IGHV3-72,IGHV3-66,IGHV3-64,IGHV3-49,IGHV3-48,IGHV3-43,IGHV3-33,IGHV3-23,IGHV3-21,IGHV3-20,IGHV3-13,IGHV3-11,IGHV2-26,IGHV2-5,IGHV1-69,IGHV1-24,IGHV1-18,IGHV1-3,TRDC,TRBV28,IGLV10-54,IGLV9-49…
1_Member	GO Biological Processes	GO:0002377	immunoglobulin production	-40.4061	-36.7442	48/217	3115,6375,7124,7494,9156,10721,28299,28772,28773,28776,28778,28781,28784,28785,28791,28793,28796,28797,28803,28809,28813,28815,28816,28817,28820,28822,28823,28825,28826,28870,28874,28875,28881,28882,28893,28900,28902,28906,28907,28908,28912,28913,28920,28935,28938,28940,28943,51237	HLA-DPB1,XCL1,TNF,XBP1,EXO1,POLQ,IGKV1-5,IGLV10-54,IGLV9-49,IGLV7-43,IGLV6-57,IGLV5-45,IGLV4-69,IGLV4-60,IGLV3-27,IGLV3-25,IGLV3-21,IGLV3-19,IGLV3-10,IGLV3-1,IGLV2-23,IGLV2-14,IGLV2-11,IGLV2-8,IGLV1-51,IGLV1-47,IGLV1-44,IGLV1-40,IGLV1-36,IGKV6D-21,IGKV3D-20,IGKV3D-15,IGKV2D-30,IGKV2D-29,IGKV1D-39,IGKV1D-17,IGKV1D-13,IGKV6-21,IGKV5-2,IGKV4-1,IGKV3-20,IGKV3-15,IGKV2-29,IGKV1-27,IGKV1-16,IGKV1-12,IG…
1_Member	GO Biological Processes	GO:0002440	production of molecular mediator of immune response	-37.9775	-34.4617	54/310	684,972,1991,3115,6375,7098,7124,7494,8140,9156,10721,28299,28772,28773,28776,28778,28781,28784,28785,28791,28793,28796,28797,28803,28809,28813,28815,28816,28817,28820,28822,28823,28825,28826,28870,28874,28875,28881,28882,28893,28900,28902,28906,28907,28908,28912,28913,28920,28935,28938,28940,28943,30009,51237	BST2,CD74,ELANE,HLA-DPB1,XCL1,TLR3,TNF,XBP1,SLC7A5,EXO1,POLQ,IGKV1-5,IGLV10-54,IGLV9-49,IGLV7-43,IGLV6-57,IGLV5-45,IGLV4-69,IGLV4-60,IGLV3-27,IGLV3-25,IGLV3-21,IGLV3-19,IGLV3-10,IGLV3-1,IGLV2-23,IGLV2-14,IGLV2-11,IGLV2-8,IGLV1-51,IGLV1-47,IGLV1-44,IGLV1-40,IGLV1-36,IGKV6D-21,IGKV3D-20,IGKV3D-15,IGKV2D-30,IGKV2D-29,IGKV1D-39,IGKV1D-17,IGKV1D-13,IGKV6-21,IGKV5-2,IGKV4-1,IGKV3-20,IGKV3-15,IGKV2-29,I…
2_Summary	GO Biological Processes	GO:1903047	mitotic cell cycle process	-45.4951	-41.4352	82/726	699,701,890,891,983,990,991,993,1029,1031,1033,1058,1063,1111,1869,2059,2305,3832,3833,3925,4041,4171,4173,4175,4288,4605,4751,4998,5111,5347,5888,5902,5932,6491,6659,7272,8318,9088,9133,9212,9232,9319,9493,9700,9787,9833,9837,9928,10112,10403,10615,11004,11065,11113,11130,22974,23397,24137,27338,51203,51512,51514,54443,55143,55165,56155,56992,57026,63967,64151,79075,81620,81930,83540,83903,89958…	BUB1,BUB1B,CCNA2,CCNB1,CDK1,CDC6,CDC20,CDC25A,CDKN2A,CDKN2C,CDKN3,CENPA,CENPF,CHEK1,E2F1,EPS8,FOXM1,KIF11,KIFC1,STMN1,LRP5,MCM2,MCM4,MCM6,MKI67,MYBL2,NEK2,ORC1,PCNA,PLK1,RAD51,RANBP1,RBBP8,STIL,SOX4,TTK,CDC45,PKMYT1,CCNB2,AURKB,PTTG1,TRIP13,KIF23,ESPL1,DLGAP5,MELK,GINS1,KIF14,KIF20A,NDC80,SPAG5,KIF2C,UBE2C,CIT,ZWINT,TPX2,NCAPH,KIF4A,UBE2S,NUSAP1,GTSE1,DTL,ANLN,CDCA8,CEP55,TEX14,KIF15,PDXP,CLSPN,N…
2_Member	GO Biological Processes	GO:1903047	mitotic cell cycle process	-45.4951	-41.4352	82/726	699,701,890,891,983,990,991,993,1029,1031,1033,1058,1063,1111,1869,2059,2305,3832,3833,3925,4041,4171,4173,4175,4288,4605,4751,4998,5111,5347,5888,5902,5932,6491,6659,7272,8318,9088,9133,9212,9232,9319,9493,9700,9787,9833,9837,9928,10112,10403,10615,11004,11065,11113,11130,22974,23397,24137,27338,51203,51512,51514,54443,55143,55165,56155,56992,57026,63967,64151,79075,81620,81930,83540,83903,89958…	BUB1,BUB1B,CCNA2,CCNB1,CDK1,CDC6,CDC20,CDC25A,CDKN2A,CDKN2C,CDKN3,CENPA,CENPF,CHEK1,E2F1,EPS8,FOXM1,KIF11,KIFC1,STMN1,LRP5,MCM2,MCM4,MCM6,MKI67,MYBL2,NEK2,ORC1,PCNA,PLK1,RAD51,RANBP1,RBBP8,STIL,SOX4,TTK,CDC45,PKMYT1,CCNB2,AURKB,PTTG1,TRIP13,KIF23,ESPL1,DLGAP5,MELK,GINS1,KIF14,KIF20A,NDC80,SPAG5,KIF2C,UBE2C,CIT,ZWINT,TPX2,NCAPH,KIF4A,UBE2S,NUSAP1,GTSE1,DTL,ANLN,CDCA8,CEP55,TEX14,KIF15,PDXP,CLSPN,N…
2_Member	Reactome Gene Sets	R-HSA-1640170	Cell Cycle	-43.1801	-39.2963	78/691	332,699,701,890,891,983,990,991,993,1029,1031,1058,1063,1111,1869,1870,2237,2305,3014,3161,4171,4173,4175,4605,4751,4998,5111,5347,5888,5932,6241,7083,7153,7298,8318,9088,9133,9156,9212,9232,9493,9700,9837,10112,10381,10403,11004,11065,11130,11144,11339,22974,23397,27338,51053,51512,51659,55143,55355,55388,57082,63967,64151,79019,79075,79682,80097,81620,81930,83540,83990,84057,113130,147841,15124…	BIRC5,BUB1,BUB1B,CCNA2,CCNB1,CDK1,CDC6,CDC20,CDC25A,CDKN2A,CDKN2C,CENPA,CENPF,CHEK1,E2F1,E2F2,FEN1,FOXM1,H2AX,HMMR,MCM2,MCM4,MCM6,MYBL2,NEK2,ORC1,PCNA,PLK1,RAD51,RBBP8,RRM2,TK1,TOP2A,TYMS,CDC45,PKMYT1,CCNB2,EXO1,AURKB,PTTG1,KIF23,ESPL1,GINS1,KIF20A,TUBB3,NDC80,KIF2C,UBE2C,ZWINT,DMC1,OIP5,TPX2,NCAPH,UBE2S,GMNN,GTSE1,GINS2,CDCA8,HJURP,MCM10,KNL1,CLSPN,NCAPG,CENPM,DSCC1,CENPU,MZT2B,CDT1,KIF18A,NUF2,…
2_Member	Reactome Gene Sets	R-HSA-69278	Cell Cycle, Mitotic	-38.5422	-35.0844	67/560	332,699,701,890,891,983,990,991,993,1029,1031,1058,1063,1869,1870,2237,2305,3014,3161,4171,4173,4175,4605,4751,4998,5111,5347,6241,7083,7153,7298,8318,9088,9133,9212,9232,9493,9700,9837,10112,10381,10403,11004,11065,11130,22974,23397,27338,51053,51512,51659,55143,55388,57082,64151,79019,79682,80097,81620,81930,83540,113130,147841,151246,157570,220134,723790	BIRC5,BUB1,BUB1B,CCNA2,CCNB1,CDK1,CDC6,CDC20,CDC25A,CDKN2A,CDKN2C,CENPA,CENPF,E2F1,E2F2,FEN1,FOXM1,H2AX,HMMR,MCM2,MCM4,MCM6,MYBL2,NEK2,ORC1,PCNA,PLK1,RRM2,TK1,TOP2A,TYMS,CDC45,PKMYT1,CCNB2,AURKB,PTTG1,KIF23,ESPL1,GINS1,KIF20A,TUBB3,NDC80,KIF2C,UBE2C,ZWINT,TPX2,NCAPH,UBE2S,GMNN,GTSE1,GINS2,CDCA8,MCM10,KNL1,NCAPG,CENPM,CENPU,MZT2B,CDT1,KIF18A,NUF2,CDCA5,SPC24,SGO2,ESCO2,SKA1,H2AC19
2_Member	GO Biological Processes	GO:0140014	mitotic nuclear division	-37.5671	-34.1999	51/291	699,701,891,990,991,1063,1111,2059,3832,3833,4041,4288,4605,4751,5347,5902,7272,9088,9212,9232,9319,9493,9700,9787,9928,10403,10615,11004,11065,11130,22974,23397,24137,27338,51203,54443,55143,55165,56155,56992,57026,64151,79075,81620,81930,83540,83903,113130,146909,151246,157313	BUB1,BUB1B,CCNB1,CDC6,CDC20,CENPF,CHEK1,EPS8,KIF11,KIFC1,LRP5,MKI67,MYBL2,NEK2,PLK1,RANBP1,TTK,PKMYT1,AURKB,PTTG1,TRIP13,KIF23,ESPL1,DLGAP5,KIF14,NDC80,SPAG5,KIF2C,UBE2C,ZWINT,TPX2,NCAPH,KIF4A,UBE2S,NUSAP1,ANLN,CDCA8,CEP55,TEX14,KIF15,PDXP,NCAPG,DSCC1,CDT1,KIF18A,NUF2,HASPIN,CDCA5,KIF18B,SGO2,CDCA2
2_Member	GO Biological Processes	GO:0000280	nuclear division	-37.5608	-34.1999	60/443	699,701,811,891,990,991,1063,1111,2059,3832,3833,4041,4288,4605,4751,5347,5888,5902,7153,7272,8438,9088,9133,9212,9232,9319,9493,9700,9787,9928,10403,10615,11004,11065,11130,11144,22974,23397,24137,27338,51203,54443,55143,55165,56155,56992,57026,64151,79075,81620,81930,83540,83903,83990,84057,113130,146909,151246,157313,259266	BUB1,BUB1B,CALR,CCNB1,CDC6,CDC20,CENPF,CHEK1,EPS8,KIF11,KIFC1,LRP5,MKI67,MYBL2,NEK2,PLK1,RAD51,RANBP1,TOP2A,TTK,RAD54L,PKMYT1,CCNB2,AURKB,PTTG1,TRIP13,KIF23,ESPL1,DLGAP5,KIF14,NDC80,SPAG5,KIF2C,UBE2C,ZWINT,DMC1,TPX2,NCAPH,KIF4A,UBE2S,NUSAP1,ANLN,CDCA8,CEP55,TEX14,KIF15,PDXP,NCAPG,DSCC1,CDT1,KIF18A,NUF2,HASPIN,BRIP1,MND1,CDCA5,KIF18B,SGO2,CDCA2,ASPM
2_Member	GO Biological Processes	GO:0048285	organelle fission	-34.9256	-31.7688	60/492	699,701,811,891,990,991,1063,1111,2059,3832,3833,4041,4288,4605,4751,5347,5888,5902,7153,7272,8438,9088,9133,9212,9232,9319,9493,9700,9787,9928,10403,10615,11004,11065,11130,11144,22974,23397,24137,27338,51203,54443,55143,55165,56155,56992,57026,64151,79075,81620,81930,83540,83903,83990,84057,113130,146909,151246,157313,259266	BUB1,BUB1B,CALR,CCNB1,CDC6,CDC20,CENPF,CHEK1,EPS8,KIF11,KIFC1,LRP5,MKI67,MYBL2,NEK2,PLK1,RAD51,RANBP1,TOP2A,TTK,RAD54L,PKMYT1,CCNB2,AURKB,PTTG1,TRIP13,KIF23,ESPL1,DLGAP5,KIF14,NDC80,SPAG5,KIF2C,UBE2C,ZWINT,DMC1,TPX2,NCAPH,KIF4A,UBE2S,NUSAP1,ANLN,CDCA8,CEP55,TEX14,KIF15,PDXP,NCAPG,DSCC1,CDT1,KIF18A,NUF2,HASPIN,BRIP1,MND1,CDCA5,KIF18B,SGO2,CDCA2,ASPM
2_Member	GO Biological Processes	GO:0007059	chromosome segregation	-33.5324	-30.5139	51/349	332,699,701,891,990,991,1063,2237,3833,4288,4751,5347,7153,7272,9212,9232,9319,9493,9700,9787,9928,10403,10615,11004,11065,11130,11144,11339,23397,24137,51203,55143,55165,55355,56155,57082,64151,79075,81620,81930,83540,83903,83990,113130,146909,147841,151246,157313,157570,220134,221150	BIRC5,BUB1,BUB1B,CCNB1,CDC6,CDC20,CENPF,FEN1,KIFC1,MKI67,NEK2,PLK1,TOP2A,TTK,AURKB,PTTG1,TRIP13,KIF23,ESPL1,DLGAP5,KIF14,NDC80,SPAG5,KIF2C,UBE2C,ZWINT,DMC1,OIP5,NCAPH,KIF4A,NUSAP1,CDCA8,CEP55,HJURP,TEX14,KNL1,NCAPG,DSCC1,CDT1,KIF18A,NUF2,HASPIN,BRIP1,CDCA5,KIF18B,SPC24,SGO2,CDCA2,ESCO2,SKA1,SKA3
2_Member	GO Biological Processes	GO:0000819	sister chromatid segregation	-31.3962	-28.403	40/205	699,701,891,990,991,1063,2237,3833,4751,5347,7153,7272,9212,9232,9319,9493,9700,9787,9928,10403,10615,11004,11065,11130,23397,24137,51203,55143,55165,56155,64151,79075,81620,81930,83540,83903,113130,146909,151246,157570	BUB1,BUB1B,CCNB1,CDC6,CDC20,CENPF,FEN1,KIFC1,NEK2,PLK1,TOP2A,TTK,AURKB,PTTG1,TRIP13,KIF23,ESPL1,DLGAP5,KIF14,NDC80,SPAG5,KIF2C,UBE2C,ZWINT,NCAPH,KIF4A,NUSAP1,CDCA8,CEP55,TEX14,NCAPG,DSCC1,CDT1,KIF18A,NUF2,HASPIN,CDCA5,KIF18B,SGO2,ESCO2
2_Member	GO Biological Processes	GO:0051301	cell division	-31.3836	-28.403	62/613	332,699,701,890,891,983,990,991,993,1058,1063,3832,3833,3925,4751,5347,5932,6660,7153,8324,8626,9133,9212,9232,9493,9700,9928,10112,10403,10615,11004,11065,11113,11130,11339,22974,23397,24137,27338,51203,54443,55143,55165,56155,57026,57082,64151,79733,81620,83461,83540,83990,89958,113130,144455,146909,147841,151246,157313,220134,221150,259266	BIRC5,BUB1,BUB1B,CCNA2,CCNB1,CDK1,CDC6,CDC20,CDC25A,CENPA,CENPF,KIF11,KIFC1,STMN1,NEK2,PLK1,RBBP8,SOX5,TOP2A,FZD7,TP63,CCNB2,AURKB,PTTG1,KIF23,ESPL1,KIF14,KIF20A,NDC80,SPAG5,KIF2C,UBE2C,CIT,ZWINT,OIP5,TPX2,NCAPH,KIF4A,UBE2S,NUSAP1,ANLN,CDCA8,CEP55,TEX14,PDXP,KNL1,NCAPG,E2F8,CDT1,CDCA3,NUF2,BRIP1,SAPCD2,CDCA5,E2F7,KIF18B,SPC24,SGO2,CDCA2,SKA1,SKA3,ASPM
2_Member	GO Biological Processes	GO:0000070	mitotic sister chromatid segregation	-30.9198	-27.9569	38/171	699,701,891,990,991,1063,3833,4751,5347,7272,9212,9232,9319,9493,9700,9787,9928,10403,10615,11004,11065,11130,23397,24137,51203,54908,55143,55165,56155,64151,79075,81620,81930,83540,83903,113130,146909,151246	BUB1,BUB1B,CCNB1,CDC6,CDC20,CENPF,KIFC1,NEK2,PLK1,TTK,AURKB,PTTG1,TRIP13,KIF23,ESPL1,DLGAP5,KIF14,NDC80,SPAG5,KIF2C,UBE2C,ZWINT,NCAPH,KIF4A,NUSAP1,SPDL1,CDCA8,CEP55,TEX14,NCAPG,DSCC1,CDT1,KIF18A,NUF2,HASPIN,CDCA5,KIF18B,SGO2
2_Member	GO Biological Processes	GO:0098813	nuclear chromosome segregation	-28.9334	-26.0197	43/284	699,701,891,990,991,1063,2237,3833,4751,5347,7153,7272,9212,9232,9319,9493,9700,9787,9928,10403,10615,11004,11065,11130,11144,23397,24137,51203,55143,55165,56155,57082,64151,79075,81620,81930,83540,83903,83990,113130,146909,151246,157570	BUB1,BUB1B,CCNB1,CDC6,CDC20,CENPF,FEN1,KIFC1,NEK2,PLK1,TOP2A,TTK,AURKB,PTTG1,TRIP13,KIF23,ESPL1,DLGAP5,KIF14,NDC80,SPAG5,KIF2C,UBE2C,ZWINT,DMC1,NCAPH,KIF4A,NUSAP1,CDCA8,CEP55,TEX14,KNL1,NCAPG,DSCC1,CDT1,KIF18A,NUF2,HASPIN,BRIP1,CDCA5,KIF18B,SGO2,ESCO2
2_Member	Reactome Gene Sets	R-HSA-69620	Cell Cycle Checkpoints	-28.358	-25.4742	43/293	332,699,701,890,891,983,990,991,993,1029,1058,1063,1111,3014,4171,4173,4175,4998,5347,5932,8318,9088,9133,9156,9212,10403,11004,11065,11130,27338,51512,55143,55388,57082,63967,79019,79682,81930,83540,83990,147841,151246,220134	BIRC5,BUB1,BUB1B,CCNA2,CCNB1,CDK1,CDC6,CDC20,CDC25A,CDKN2A,CENPA,CENPF,CHEK1,H2AX,MCM2,MCM4,MCM6,ORC1,PLK1,RBBP8,CDC45,PKMYT1,CCNB2,EXO1,AURKB,NDC80,KIF2C,UBE2C,ZWINT,UBE2S,GTSE1,CDCA8,MCM10,KNL1,CLSPN,CENPM,CENPU,KIF18A,NUF2,BRIP1,SPC24,SGO2,SKA1
2_Member	GO Biological Processes	GO:0010564	regulation of cell cycle process	-23.1634	-20.4558	56/652	699,701,811,891,983,990,991,993,1063,1111,1869,2146,2237,3014,3832,4041,4288,4751,4998,5347,5902,6491,6659,7272,8318,9088,9212,9232,9319,9493,9700,9787,9928,10112,10403,10615,11065,11113,11130,22974,51203,51512,51514,54443,54908,56155,56992,57026,63967,79733,81620,83990,90381,113130,144455,157313	BUB1,BUB1B,CALR,CCNB1,CDK1,CDC6,CDC20,CDC25A,CENPF,CHEK1,E2F1,EZH2,FEN1,H2AX,KIF11,LRP5,MKI67,NEK2,ORC1,PLK1,RANBP1,STIL,SOX4,TTK,CDC45,PKMYT1,AURKB,PTTG1,TRIP13,KIF23,ESPL1,DLGAP5,KIF14,KIF20A,NDC80,SPAG5,UBE2C,CIT,ZWINT,TPX2,NUSAP1,GTSE1,DTL,ANLN,SPDL1,TEX14,KIF15,PDXP,CLSPN,E2F8,CDT1,BRIP1,TICRR,CDCA5,E2F7,CDCA2
2_Member	GO Biological Processes	GO:0044772	mitotic cell cycle phase transition	-20.5767	-17.9482	43/424	699,701,890,891,983,990,993,1029,1031,1033,1063,1111,1869,2059,2146,2305,4998,5347,5932,6659,7272,9088,9133,9212,9319,9700,9787,9833,9928,10403,11065,11130,27338,51512,51514,54443,54908,56155,63967,81620,90381,113130,144455	BUB1,BUB1B,CCNA2,CCNB1,CDK1,CDC6,CDC25A,CDKN2A,CDKN2C,CDKN3,CENPF,CHEK1,E2F1,EPS8,EZH2,FOXM1,ORC1,PLK1,RBBP8,SOX4,TTK,PKMYT1,CCNB2,AURKB,TRIP13,ESPL1,DLGAP5,MELK,KIF14,NDC80,UBE2C,ZWINT,UBE2S,GTSE1,DTL,ANLN,SPDL1,TEX14,CLSPN,CDT1,TICRR,CDCA5,E2F7
2_Member	Reactome Gene Sets	R-HSA-2500257	Resolution of Sister Chromatid Cohesion	-20.4236	-17.8031	26/126	332,699,701,891,983,991,1058,1063,5347,9133,9212,10381,10403,11004,11130,54908,55143,57082,79019,79682,81930,83540,113130,147841,151246,220134	BIRC5,BUB1,BUB1B,CCNB1,CDK1,CDC20,CENPA,CENPF,PLK1,CCNB2,AURKB,TUBB3,NDC80,KIF2C,ZWINT,SPDL1,CDCA8,KNL1,CENPM,CENPU,KIF18A,NUF2,CDCA5,SPC24,SGO2,SKA1
2_Member	GO Biological Processes	GO:0007346	regulation of mitotic cell cycle	-20.0444	-17.4317	44/460	699,701,891,983,990,993,1063,1111,1869,2146,4041,4288,4751,4998,5347,5641,5774,6659,7124,7161,7272,9088,9212,9319,9368,9700,9787,9928,10403,11065,11130,51203,51512,51514,54443,54908,56155,57026,63967,81620,90381,113130,144455,157313	BUB1,BUB1B,CCNB1,CDK1,CDC6,CDC25A,CENPF,CHEK1,E2F1,EZH2,LRP5,MKI67,NEK2,ORC1,PLK1,LGMN,PTPN3,SOX4,TNF,TP73,TTK,PKMYT1,AURKB,TRIP13,SLC9A3R1,ESPL1,DLGAP5,KIF14,NDC80,UBE2C,ZWINT,NUSAP1,GTSE1,DTL,ANLN,SPDL1,TEX14,PDXP,CLSPN,CDT1,TICRR,CDCA5,E2F7,CDCA2
2_Member	GO Biological Processes	GO:0044770	cell cycle phase transition	-19.6308	-17.0333	46/518	699,701,890,891,983,990,993,1029,1031,1033,1063,1111,1869,2059,2146,2305,3014,4998,5347,5932,6659,7272,8318,9088,9133,9212,9319,9700,9787,9833,9928,10403,11065,11130,27338,51512,51514,54443,54908,56155,63967,81620,83990,90381,113130,144455	BUB1,BUB1B,CCNA2,CCNB1,CDK1,CDC6,CDC25A,CDKN2A,CDKN2C,CDKN3,CENPF,CHEK1,E2F1,EPS8,EZH2,FOXM1,H2AX,ORC1,PLK1,RBBP8,SOX4,TTK,CDC45,PKMYT1,CCNB2,AURKB,TRIP13,ESPL1,DLGAP5,MELK,KIF14,NDC80,UBE2C,ZWINT,UBE2S,GTSE1,DTL,ANLN,SPDL1,TEX14,CLSPN,CDT1,BRIP1,TICRR,CDCA5,E2F7
2_Member	Reactome Gene Sets	R-HSA-68877	Mitotic Prometaphase	-19.0366	-16.4539	30/204	332,699,701,891,983,991,1058,1063,4751,5347,9133,9212,10381,10403,11004,11130,23397,54908,55143,57082,64151,79019,79682,80097,81930,83540,113130,147841,151246,220134	BIRC5,BUB1,BUB1B,CCNB1,CDK1,CDC20,CENPA,CENPF,NEK2,PLK1,CCNB2,AURKB,TUBB3,NDC80,KIF2C,ZWINT,NCAPH,SPDL1,CDCA8,KNL1,NCAPG,CENPM,CENPU,MZT2B,KIF18A,NUF2,CDCA5,SPC24,SGO2,SKA1
2_Member	GO Biological Processes	GO:0007088	regulation of mitotic nuclear division	-18.2703	-15.6947	23/110	699,701,891,1063,1111,4041,4288,4751,5347,7272,9088,9212,9319,9700,9787,10403,11130,51203,54908,56155,57026,81620,157313	BUB1,BUB1B,CCNB1,CENPF,CHEK1,LRP5,MKI67,NEK2,PLK1,TTK,PKMYT1,AURKB,TRIP13,ESPL1,DLGAP5,NDC80,ZWINT,NUSAP1,SPDL1,TEX14,PDXP,CDT1,CDCA2
2_Member	GO Biological Processes	GO:0051783	regulation of nuclear division	-18.1279	-15.5594	25/139	699,701,811,891,991,1063,1111,4041,4288,4751,5347,7272,9088,9212,9319,9700,9787,10403,11130,51203,54908,56155,57026,81620,157313	BUB1,BUB1B,CALR,CCNB1,CDC20,CENPF,CHEK1,LRP5,MKI67,NEK2,PLK1,TTK,PKMYT1,AURKB,TRIP13,ESPL1,DLGAP5,NDC80,ZWINT,NUSAP1,SPDL1,TEX14,PDXP,CDT1,CDCA2
2_Member	Reactome Gene Sets	R-HSA-69618	Mitotic Spindle Checkpoint	-17.9907	-15.436	23/113	332,699,701,991,1058,1063,5347,9212,10403,11004,11065,11130,27338,54908,55143,57082,79019,79682,81930,83540,147841,151246,220134	BIRC5,BUB1,BUB1B,CDC20,CENPA,CENPF,PLK1,AURKB,NDC80,KIF2C,UBE2C,ZWINT,UBE2S,SPDL1,CDCA8,KNL1,CENPM,CENPU,KIF18A,NUF2,SPC24,SGO2,SKA1
2_Member	GO Biological Processes	GO:0045786	negative regulation of cell cycle	-17.8226	-15.2746	38/385	699,701,891,983,990,1029,1031,1063,1111,1869,2146,3014,4751,4998,5347,5774,6659,7124,7272,8318,9212,9232,9319,9368,9700,10403,11130,51053,51512,51514,54908,56155,63967,79733,81620,83990,90381,144455	BUB1,BUB1B,CCNB1,CDK1,CDC6,CDKN2A,CDKN2C,CENPF,CHEK1,E2F1,EZH2,H2AX,NEK2,ORC1,PLK1,PTPN3,SOX4,TNF,TTK,CDC45,AURKB,PTTG1,TRIP13,SLC9A3R1,ESPL1,NDC80,ZWINT,GMNN,GTSE1,DTL,SPDL1,TEX14,CLSPN,E2F8,CDT1,BRIP1,TICRR,E2F7
2_Member	GO Biological Processes	GO:0051983	regulation of chromosome segregation	-17.6804	-15.139	21/91	699,701,891,990,1063,4288,5347,7272,9212,9232,9319,9700,9787,10403,11004,11065,11130,54908,56155,81620,157313	BUB1,BUB1B,CCNB1,CDC6,CENPF,MKI67,PLK1,TTK,AURKB,PTTG1,TRIP13,ESPL1,DLGAP5,NDC80,KIF2C,UBE2C,ZWINT,SPDL1,TEX14,CDT1,CDCA2
2_Member	Reactome Gene Sets	R-HSA-68882	Mitotic Anaphase	-17.2123	-14.6775	30/236	332,699,701,891,983,991,1058,1063,5347,9133,9212,9232,9700,10381,10403,11004,11065,11130,27338,54908,55143,57082,79019,79682,81930,83540,113130,147841,151246,220134	BIRC5,BUB1,BUB1B,CCNB1,CDK1,CDC20,CENPA,CENPF,PLK1,CCNB2,AURKB,PTTG1,ESPL1,TUBB3,NDC80,KIF2C,UBE2C,ZWINT,UBE2S,SPDL1,CDCA8,KNL1,CENPM,CENPU,KIF18A,NUF2,CDCA5,SPC24,SGO2,SKA1
2_Member	Reactome Gene Sets	R-HSA-141424	Amplification of signal from the kinetochores	-17.1644	-14.6444	21/96	332,699,701,991,1058,1063,5347,9212,10403,11004,11130,54908,55143,57082,79019,79682,81930,83540,147841,151246,220134	BIRC5,BUB1,BUB1B,CDC20,CENPA,CENPF,PLK1,AURKB,NDC80,KIF2C,ZWINT,SPDL1,CDCA8,KNL1,CENPM,CENPU,KIF18A,NUF2,SPC24,SGO2,SKA1
2_Member	Reactome Gene Sets	R-HSA-141444	Amplification of signal from unattached kinetochores via a MAD2 inhibitory signal	-17.1644	-14.6444	21/96	332,699,701,991,1058,1063,5347,9212,10403,11004,11130,54908,55143,57082,79019,79682,81930,83540,147841,151246,220134	BIRC5,BUB1,BUB1B,CDC20,CENPA,CENPF,PLK1,AURKB,NDC80,KIF2C,ZWINT,SPDL1,CDCA8,KNL1,CENPM,CENPU,KIF18A,NUF2,SPC24,SGO2,SKA1
2_Member	Reactome Gene Sets	R-HSA-2555396	Mitotic Metaphase and Anaphase	-17.1602	-14.6444	30/237	332,699,701,891,983,991,1058,1063,5347,9133,9212,9232,9700,10381,10403,11004,11065,11130,27338,54908,55143,57082,79019,79682,81930,83540,113130,147841,151246,220134	BIRC5,BUB1,BUB1B,CCNB1,CDK1,CDC20,CENPA,CENPF,PLK1,CCNB2,AURKB,PTTG1,ESPL1,TUBB3,NDC80,KIF2C,UBE2C,ZWINT,UBE2S,SPDL1,CDCA8,KNL1,CENPM,CENPU,KIF18A,NUF2,CDCA5,SPC24,SGO2,SKA1
2_Member	GO Biological Processes	GO:0000075	cell cycle checkpoint signaling	-17.0702	-14.5666	26/169	699,701,891,983,990,1063,1111,1869,3014,4998,5347,6659,7272,8318,9212,9319,10403,11130,51512,51514,54908,56155,63967,81620,83990,90381	BUB1,BUB1B,CCNB1,CDK1,CDC6,CENPF,CHEK1,E2F1,H2AX,ORC1,PLK1,SOX4,TTK,CDC45,AURKB,TRIP13,NDC80,ZWINT,GTSE1,DTL,SPDL1,TEX14,CLSPN,CDT1,BRIP1,TICRR
2_Member	Reactome Gene Sets	R-HSA-68886	M Phase	-16.8319	-14.3795	37/418	332,699,701,891,983,991,1058,1063,3014,4751,5347,9133,9212,9232,9493,9700,10112,10381,10403,11004,11065,11130,23397,27338,55143,57082,64151,79019,79682,80097,81930,83540,113130,147841,151246,220134,723790	BIRC5,BUB1,BUB1B,CCNB1,CDK1,CDC20,CENPA,CENPF,H2AX,NEK2,PLK1,CCNB2,AURKB,PTTG1,KIF23,ESPL1,KIF20A,TUBB3,NDC80,KIF2C,UBE2C,ZWINT,NCAPH,UBE2S,CDCA8,KNL1,NCAPG,CENPM,CENPU,MZT2B,KIF18A,NUF2,CDCA5,SPC24,SGO2,SKA1,H2AC19
2_Member	GO Biological Processes	GO:0010965	regulation of mitotic sister chromatid separation	-16.7847	-14.2871	18/65	699,701,891,990,1063,5347,7272,9212,9232,9319,9700,9787,10403,11065,11130,54908,56155,81620	BUB1,BUB1B,CCNB1,CDC6,CENPF,PLK1,TTK,AURKB,PTTG1,TRIP13,ESPL1,DLGAP5,NDC80,UBE2C,ZWINT,SPDL1,TEX14,CDT1
2_Member	Reactome Gene Sets	R-HSA-2467813	Separation of Sister Chromatids	-16.7374	-14.2458	27/191	332,699,701,991,1058,1063,5347,9212,9232,9700,10381,10403,11004,11065,11130,27338,54908,55143,57082,79019,79682,81930,83540,113130,147841,151246,220134	BIRC5,BUB1,BUB1B,CDC20,CENPA,CENPF,PLK1,AURKB,PTTG1,ESPL1,TUBB3,NDC80,KIF2C,UBE2C,ZWINT,UBE2S,SPDL1,CDCA8,KNL1,CENPM,CENPU,KIF18A,NUF2,CDCA5,SPC24,SGO2,SKA1
2_Member	GO Biological Processes	GO:0051306	mitotic sister chromatid separation	-16.5238	-14.0437	18/67	699,701,891,990,1063,5347,7272,9212,9232,9319,9700,9787,10403,11065,11130,54908,56155,81620	BUB1,BUB1B,CCNB1,CDC6,CENPF,PLK1,TTK,AURKB,PTTG1,TRIP13,ESPL1,DLGAP5,NDC80,UBE2C,ZWINT,SPDL1,TEX14,CDT1
2_Member	Reactome Gene Sets	R-HSA-9648025	EML4 and NUDC in mitotic spindle formation	-16.4552	-13.9807	22/117	332,699,701,991,1058,1063,5347,9212,10381,10403,11004,11130,54908,55143,57082,79019,79682,81930,83540,147841,151246,220134	BIRC5,BUB1,BUB1B,CDC20,CENPA,CENPF,PLK1,AURKB,TUBB3,NDC80,KIF2C,ZWINT,SPDL1,CDCA8,KNL1,CENPM,CENPU,KIF18A,NUF2,SPC24,SGO2,SKA1
2_Member	GO Biological Processes	GO:0010948	negative regulation of cell cycle process	-16.3152	-13.8464	32/294	699,701,891,983,990,1063,1111,1869,2146,3014,4751,4998,5347,6659,7272,8318,9212,9232,9319,9700,10403,11130,51512,51514,54908,56155,63967,79733,81620,83990,90381,144455	BUB1,BUB1B,CCNB1,CDK1,CDC6,CENPF,CHEK1,E2F1,EZH2,H2AX,NEK2,ORC1,PLK1,SOX4,TTK,CDC45,AURKB,PTTG1,TRIP13,ESPL1,NDC80,ZWINT,GTSE1,DTL,SPDL1,TEX14,CLSPN,E2F8,CDT1,BRIP1,TICRR,E2F7
2_Member	GO Biological Processes	GO:1901990	regulation of mitotic cell cycle phase transition	-16.1008	-13.643	32/299	699,701,891,983,990,993,1063,1111,1869,2146,4998,5347,6659,7272,9212,9319,9700,9787,9928,10403,11065,11130,51512,51514,54443,54908,56155,63967,81620,90381,113130,144455	BUB1,BUB1B,CCNB1,CDK1,CDC6,CDC25A,CENPF,CHEK1,E2F1,EZH2,ORC1,PLK1,SOX4,TTK,AURKB,TRIP13,ESPL1,DLGAP5,KIF14,NDC80,UBE2C,ZWINT,GTSE1,DTL,ANLN,SPDL1,TEX14,CLSPN,CDT1,TICRR,CDCA5,E2F7
2_Member	GO Biological Processes	GO:0030071	regulation of mitotic metaphase/anaphase transition	-16.0725	-13.6201	17/60	699,701,891,990,1063,5347,7272,9212,9319,9700,9787,10403,11065,11130,54908,56155,81620	BUB1,BUB1B,CCNB1,CDC6,CENPF,PLK1,TTK,AURKB,TRIP13,ESPL1,DLGAP5,NDC80,UBE2C,ZWINT,SPDL1,TEX14,CDT1
2_Member	GO Biological Processes	GO:0033045	regulation of sister chromatid segregation	-15.9111	-13.4745	18/72	699,701,891,990,1063,5347,7272,9212,9232,9319,9700,9787,10403,11065,11130,54908,56155,81620	BUB1,BUB1B,CCNB1,CDC6,CENPF,PLK1,TTK,AURKB,PTTG1,TRIP13,ESPL1,DLGAP5,NDC80,UBE2C,ZWINT,SPDL1,TEX14,CDT1
2_Member	GO Biological Processes	GO:1905818	regulation of chromosome separation	-15.9111	-13.4745	18/72	699,701,891,990,1063,5347,7272,9212,9232,9319,9700,9787,10403,11065,11130,54908,56155,81620	BUB1,BUB1B,CCNB1,CDC6,CENPF,PLK1,TTK,AURKB,PTTG1,TRIP13,ESPL1,DLGAP5,NDC80,UBE2C,ZWINT,SPDL1,TEX14,CDT1
2_Member	Reactome Gene Sets	R-HSA-5663220	RHO GTPases Activate Formins	-15.8166	-13.3851	23/140	332,699,701,991,1058,1063,5347,9212,10381,10403,11004,11130,54908,55143,57082,79019,79682,81624,81930,83540,147841,151246,220134	BIRC5,BUB1,BUB1B,CDC20,CENPA,CENPF,PLK1,AURKB,TUBB3,NDC80,KIF2C,ZWINT,SPDL1,CDCA8,KNL1,CENPM,CENPU,DIAPH3,KIF18A,NUF2,SPC24,SGO2,SKA1
2_Member	GO Biological Processes	GO:0007091	metaphase/anaphase transition of mitotic cell cycle	-15.8047	-13.3783	17/62	699,701,891,990,1063,5347,7272,9212,9319,9700,9787,10403,11065,11130,54908,56155,81620	BUB1,BUB1B,CCNB1,CDC6,CENPF,PLK1,TTK,AURKB,TRIP13,ESPL1,DLGAP5,NDC80,UBE2C,ZWINT,SPDL1,TEX14,CDT1
2_Member	GO Biological Processes	GO:1902099	regulation of metaphase/anaphase transition of cell cycle	-15.6748	-13.2534	17/63	699,701,891,990,1063,5347,7272,9212,9319,9700,9787,10403,11065,11130,54908,56155,81620	BUB1,BUB1B,CCNB1,CDC6,CENPF,PLK1,TTK,AURKB,TRIP13,ESPL1,DLGAP5,NDC80,UBE2C,ZWINT,SPDL1,TEX14,CDT1
2_Member	GO Biological Processes	GO:0007093	mitotic cell cycle checkpoint signaling	-15.5116	-13.0951	22/129	699,701,891,983,990,1063,1111,4998,5347,6659,7272,9212,9319,10403,11130,51512,51514,54908,56155,63967,81620,90381	BUB1,BUB1B,CCNB1,CDK1,CDC6,CENPF,CHEK1,ORC1,PLK1,SOX4,TTK,AURKB,TRIP13,NDC80,ZWINT,GTSE1,DTL,SPDL1,TEX14,CLSPN,CDT1,TICRR
2_Member	GO Biological Processes	GO:0044784	metaphase/anaphase transition of cell cycle	-15.4223	-13.0108	17/65	699,701,891,990,1063,5347,7272,9212,9319,9700,9787,10403,11065,11130,54908,56155,81620	BUB1,BUB1B,CCNB1,CDC6,CENPF,PLK1,TTK,AURKB,TRIP13,ESPL1,DLGAP5,NDC80,UBE2C,ZWINT,SPDL1,TEX14,CDT1
2_Member	GO Biological Processes	GO:1901987	regulation of cell cycle phase transition	-15.1681	-12.7662	35/390	699,701,891,983,990,993,1063,1111,1869,2146,3014,4998,5347,6659,7272,8318,9212,9319,9700,9787,9928,10403,11065,11130,51512,51514,54443,54908,56155,63967,81620,83990,90381,113130,144455	BUB1,BUB1B,CCNB1,CDK1,CDC6,CDC25A,CENPF,CHEK1,E2F1,EZH2,H2AX,ORC1,PLK1,SOX4,TTK,CDC45,AURKB,TRIP13,ESPL1,DLGAP5,KIF14,NDC80,UBE2C,ZWINT,GTSE1,DTL,ANLN,SPDL1,TEX14,CLSPN,CDT1,BRIP1,TICRR,CDCA5,E2F7
2_Member	GO Biological Processes	GO:0051304	chromosome separation	-14.7276	-12.3352	19/96	699,701,891,990,1063,5347,7153,7272,9212,9232,9319,9700,9787,10403,11065,11130,54908,56155,81620	BUB1,BUB1B,CCNB1,CDC6,CENPF,PLK1,TOP2A,TTK,AURKB,PTTG1,TRIP13,ESPL1,DLGAP5,NDC80,UBE2C,ZWINT,SPDL1,TEX14,CDT1
2_Member	GO Biological Processes	GO:1901988	negative regulation of cell cycle phase transition	-14.7076	-12.3198	28/249	699,701,891,983,990,1063,1111,1869,2146,3014,4998,5347,6659,7272,8318,9212,9319,10403,11130,51512,51514,54908,56155,63967,81620,83990,90381,144455	BUB1,BUB1B,CCNB1,CDK1,CDC6,CENPF,CHEK1,E2F1,EZH2,H2AX,ORC1,PLK1,SOX4,TTK,CDC45,AURKB,TRIP13,NDC80,ZWINT,GTSE1,DTL,SPDL1,TEX14,CLSPN,CDT1,BRIP1,TICRR,E2F7
2_Member	GO Biological Processes	GO:0045930	negative regulation of mitotic cell cycle	-14.4357	-12.0525	27/235	699,701,891,983,990,1063,1111,2146,4998,5347,5774,6659,7124,7272,9212,9319,9368,10403,11130,51512,51514,54908,56155,63967,81620,90381,144455	BUB1,BUB1B,CCNB1,CDK1,CDC6,CENPF,CHEK1,EZH2,ORC1,PLK1,PTPN3,SOX4,TNF,TTK,AURKB,TRIP13,SLC9A3R1,NDC80,ZWINT,GTSE1,DTL,SPDL1,TEX14,CLSPN,CDT1,TICRR,E2F7
2_Member	GO Biological Processes	GO:1901991	negative regulation of mitotic cell cycle phase transition	-14.4122	-12.0335	24/179	699,701,891,983,990,1063,1111,2146,4998,5347,6659,7272,9212,9319,10403,11130,51512,51514,54908,56155,63967,81620,90381,144455	BUB1,BUB1B,CCNB1,CDK1,CDC6,CENPF,CHEK1,EZH2,ORC1,PLK1,SOX4,TTK,AURKB,TRIP13,NDC80,ZWINT,GTSE1,DTL,SPDL1,TEX14,CLSPN,CDT1,TICRR,E2F7
2_Member	GO Biological Processes	GO:0033046	negative regulation of sister chromatid segregation	-14.2937	-11.9285	14/43	699,701,891,1063,5347,7272,9212,9232,9319,10403,11130,54908,56155,81620	BUB1,BUB1B,CCNB1,CENPF,PLK1,TTK,AURKB,PTTG1,TRIP13,NDC80,ZWINT,SPDL1,TEX14,CDT1
2_Member	GO Biological Processes	GO:0033048	negative regulation of mitotic sister chromatid segregation	-14.2937	-11.9285	14/43	699,701,891,1063,5347,7272,9212,9232,9319,10403,11130,54908,56155,81620	BUB1,BUB1B,CCNB1,CENPF,PLK1,TTK,AURKB,PTTG1,TRIP13,NDC80,ZWINT,SPDL1,TEX14,CDT1
2_Member	GO Biological Processes	GO:2000816	negative regulation of mitotic sister chromatid separation	-14.2937	-11.9285	14/43	699,701,891,1063,5347,7272,9212,9232,9319,10403,11130,54908,56155,81620	BUB1,BUB1B,CCNB1,CENPF,PLK1,TTK,AURKB,PTTG1,TRIP13,NDC80,ZWINT,SPDL1,TEX14,CDT1
2_Member	GO Biological Processes	GO:0051985	negative regulation of chromosome segregation	-13.9787	-11.6222	14/45	699,701,891,1063,5347,7272,9212,9232,9319,10403,11130,54908,56155,81620	BUB1,BUB1B,CCNB1,CENPF,PLK1,TTK,AURKB,PTTG1,TRIP13,NDC80,ZWINT,SPDL1,TEX14,CDT1
2_Member	GO Biological Processes	GO:1905819	negative regulation of chromosome separation	-13.9787	-11.6222	14/45	699,701,891,1063,5347,7272,9212,9232,9319,10403,11130,54908,56155,81620	BUB1,BUB1B,CCNB1,CENPF,PLK1,TTK,AURKB,PTTG1,TRIP13,NDC80,ZWINT,SPDL1,TEX14,CDT1
2_Member	GO Biological Processes	GO:0033047	regulation of mitotic sister chromatid segregation	-13.8277	-11.4754	14/46	699,701,891,1063,5347,7272,9212,9232,9319,10403,11130,54908,56155,81620	BUB1,BUB1B,CCNB1,CENPF,PLK1,TTK,AURKB,PTTG1,TRIP13,NDC80,ZWINT,SPDL1,TEX14,CDT1
2_Member	GO Biological Processes	GO:0007094	mitotic spindle assembly checkpoint signaling	-13.6364	-11.3048	13/38	699,701,891,1063,5347,7272,9212,9319,10403,11130,54908,56155,81620	BUB1,BUB1B,CCNB1,CENPF,PLK1,TTK,AURKB,TRIP13,NDC80,ZWINT,SPDL1,TEX14,CDT1
2_Member	GO Biological Processes	GO:0071173	spindle assembly checkpoint signaling	-13.6364	-11.3048	13/38	699,701,891,1063,5347,7272,9212,9319,10403,11130,54908,56155,81620	BUB1,BUB1B,CCNB1,CENPF,PLK1,TTK,AURKB,TRIP13,NDC80,ZWINT,SPDL1,TEX14,CDT1
2_Member	GO Biological Processes	GO:0071174	mitotic spindle checkpoint signaling	-13.6364	-11.3048	13/38	699,701,891,1063,5347,7272,9212,9319,10403,11130,54908,56155,81620	BUB1,BUB1B,CCNB1,CENPF,PLK1,TTK,AURKB,TRIP13,NDC80,ZWINT,SPDL1,TEX14,CDT1
2_Member	GO Biological Processes	GO:0045839	negative regulation of mitotic nuclear division	-13.5375	-11.2141	14/48	699,701,891,1063,1111,5347,7272,9212,9319,10403,11130,54908,56155,81620	BUB1,BUB1B,CCNB1,CENPF,CHEK1,PLK1,TTK,AURKB,TRIP13,NDC80,ZWINT,SPDL1,TEX14,CDT1
2_Member	GO Biological Processes	GO:0031577	spindle checkpoint signaling	-13.4668	-11.1473	13/39	699,701,891,1063,5347,7272,9212,9319,10403,11130,54908,56155,81620	BUB1,BUB1B,CCNB1,CENPF,PLK1,TTK,AURKB,TRIP13,NDC80,ZWINT,SPDL1,TEX14,CDT1
2_Member	GO Biological Processes	GO:0045841	negative regulation of mitotic metaphase/anaphase transition	-13.3027	-10.991	13/40	699,701,891,1063,5347,7272,9212,9319,10403,11130,54908,56155,81620	BUB1,BUB1B,CCNB1,CENPF,PLK1,TTK,AURKB,TRIP13,NDC80,ZWINT,SPDL1,TEX14,CDT1
2_Member	GO Biological Processes	GO:2001251	negative regulation of chromosome organization	-13.2328	-10.925	17/86	699,701,891,1063,4171,5347,7153,7272,9212,9232,9319,9700,10403,11130,54908,56155,81620	BUB1,BUB1B,CCNB1,CENPF,MCM2,PLK1,TOP2A,TTK,AURKB,PTTG1,TRIP13,ESPL1,NDC80,ZWINT,SPDL1,TEX14,CDT1
2_Member	GO Biological Processes	GO:0033044	regulation of chromosome organization	-13.0198	-10.7158	23/187	699,701,891,990,1063,2237,4171,4751,5347,7153,7272,9212,9232,9319,9700,9787,10403,11065,11130,54908,56155,81620,113130	BUB1,BUB1B,CCNB1,CDC6,CENPF,FEN1,MCM2,NEK2,PLK1,TOP2A,TTK,AURKB,PTTG1,TRIP13,ESPL1,DLGAP5,NDC80,UBE2C,ZWINT,SPDL1,TEX14,CDT1,CDCA5
2_Member	GO Biological Processes	GO:1902100	negative regulation of metaphase/anaphase transition of cell cycle	-12.9893	-10.6891	13/42	699,701,891,1063,5347,7272,9212,9319,10403,11130,54908,56155,81620	BUB1,BUB1B,CCNB1,CENPF,PLK1,TTK,AURKB,TRIP13,NDC80,ZWINT,SPDL1,TEX14,CDT1
2_Member	Reactome Gene Sets	R-HSA-195258	RHO GTPase Effectors	-12.5272	-10.2308	29/327	332,699,701,991,1058,1063,3014,5347,8936,9212,9928,10381,10403,11004,11113,11130,54908,55143,57082,79019,79682,81624,81930,83540,94274,147841,151246,220134,723790	BIRC5,BUB1,BUB1B,CDC20,CENPA,CENPF,H2AX,PLK1,WASF1,AURKB,KIF14,TUBB3,NDC80,KIF2C,CIT,ZWINT,SPDL1,CDCA8,KNL1,CENPM,CENPU,DIAPH3,KIF18A,NUF2,PPP1R14A,SPC24,SGO2,SKA1,H2AC19
2_Member	GO Biological Processes	GO:0051784	negative regulation of nuclear division	-12.5098	-10.217	14/56	699,701,891,1063,1111,5347,7272,9212,9319,10403,11130,54908,56155,81620	BUB1,BUB1B,CCNB1,CENPF,CHEK1,PLK1,TTK,AURKB,TRIP13,NDC80,ZWINT,SPDL1,TEX14,CDT1
2_Member	GO Biological Processes	GO:0051310	metaphase plate congression	-12.4918	-10.2028	15/68	891,1063,3833,9212,9928,10403,10615,11004,54908,55143,55165,81620,81930,83540,113130	CCNB1,CENPF,KIFC1,AURKB,KIF14,NDC80,SPAG5,KIF2C,SPDL1,CDCA8,CEP55,CDT1,KIF18A,NUF2,CDCA5
2_Member	GO Biological Processes	GO:0051303	establishment of chromosome localization	-12.3115	-10.0261	16/83	891,1063,3833,9212,9787,9928,10403,10615,11004,54908,55143,55165,81620,81930,83540,113130	CCNB1,CENPF,KIFC1,AURKB,DLGAP5,KIF14,NDC80,SPAG5,KIF2C,SPDL1,CDCA8,CEP55,CDT1,KIF18A,NUF2,CDCA5
2_Member	GO Biological Processes	GO:0050000	chromosome localization	-12.1424	-9.86427	16/85	891,1063,3833,9212,9787,9928,10403,10615,11004,54908,55143,55165,81620,81930,83540,113130	CCNB1,CENPF,KIFC1,AURKB,DLGAP5,KIF14,NDC80,SPAG5,KIF2C,SPDL1,CDCA8,CEP55,CDT1,KIF18A,NUF2,CDCA5
2_Member	GO Biological Processes	GO:0007080	mitotic metaphase plate congression	-11.5434	-9.28286	13/53	891,3833,9212,9928,10403,11004,54908,55143,55165,81620,81930,83540,113130	CCNB1,KIFC1,AURKB,KIF14,NDC80,KIF2C,SPDL1,CDCA8,CEP55,CDT1,KIF18A,NUF2,CDCA5
2_Member	Reactome Gene Sets	R-HSA-194315	Signaling by Rho GTPases	-11.2803	-9.03331	41/707	332,699,701,708,857,991,1058,1063,1969,3014,3998,5347,6510,8936,9212,9235,9824,9928,10381,10403,11004,11113,11130,54443,54908,55143,55789,56924,57082,79019,79658,79682,81624,81930,83540,94240,94274,147841,151246,220134,723790	BIRC5,BUB1,BUB1B,C1QBP,CAV1,CDC20,CENPA,CENPF,EPHA2,H2AX,LMAN1,PLK1,SLC1A5,WASF1,AURKB,IL32,ARHGAP11A,KIF14,TUBB3,NDC80,KIF2C,CIT,ZWINT,ANLN,SPDL1,CDCA8,DEPDC1B,PAK6,KNL1,CENPM,ARHGAP10,CENPU,DIAPH3,KIF18A,NUF2,EPSTI1,PPP1R14A,SPC24,SGO2,SKA1,H2AC19
2_Member	Reactome Gene Sets	R-HSA-9716542	Signaling by Rho GTPases, Miro GTPases and RHOBTB3	-10.976	-8.74546	41/723	332,699,701,708,857,991,1058,1063,1969,3014,3998,5347,6510,8936,9212,9235,9824,9928,10381,10403,11004,11113,11130,54443,54908,55143,55789,56924,57082,79019,79658,79682,81624,81930,83540,94240,94274,147841,151246,220134,723790	BIRC5,BUB1,BUB1B,C1QBP,CAV1,CDC20,CENPA,CENPF,EPHA2,H2AX,LMAN1,PLK1,SLC1A5,WASF1,AURKB,IL32,ARHGAP11A,KIF14,TUBB3,NDC80,KIF2C,CIT,ZWINT,ANLN,SPDL1,CDCA8,DEPDC1B,PAK6,KNL1,CENPM,ARHGAP10,CENPU,DIAPH3,KIF18A,NUF2,EPSTI1,PPP1R14A,SPC24,SGO2,SKA1,H2AC19
2_Member	GO Biological Processes	GO:0051656	establishment of organelle localization	-7.80828	-5.68291	25/396	891,1058,1063,3833,4642,5347,7345,8936,9212,9368,9700,9787,9928,10403,10615,11004,51203,54908,55143,55165,81620,81930,83540,89958,113130	CCNB1,CENPA,CENPF,KIFC1,MYO1D,PLK1,UCHL1,WASF1,AURKB,SLC9A3R1,ESPL1,DLGAP5,KIF14,NDC80,SPAG5,KIF2C,NUSAP1,SPDL1,CDCA8,CEP55,CDT1,KIF18A,NUF2,SAPCD2,CDCA5
2_Member	GO Biological Processes	GO:0010639	negative regulation of organelle organization	-6.95453	-4.86548	22/348	699,701,891,1063,1111,2059,3925,4171,4233,5347,7153,7272,9212,9232,9319,9700,10403,11130,22974,54908,56155,81620	BUB1,BUB1B,CCNB1,CENPF,CHEK1,EPS8,STMN1,MCM2,MET,PLK1,TOP2A,TTK,AURKB,PTTG1,TRIP13,ESPL1,NDC80,ZWINT,TPX2,SPDL1,TEX14,CDT1
2_Member	GO Biological Processes	GO:0051640	organelle localization	-6.5437	-4.48166	27/526	891,1058,1063,3833,4642,5347,7345,8936,9212,9368,9700,9787,9928,10403,10615,11004,51203,54908,55143,55165,81620,81930,83540,89958,113130,168620,259266	CCNB1,CENPA,CENPF,KIFC1,MYO1D,PLK1,UCHL1,WASF1,AURKB,SLC9A3R1,ESPL1,DLGAP5,KIF14,NDC80,SPAG5,KIF2C,NUSAP1,SPDL1,CDCA8,CEP55,CDT1,KIF18A,NUF2,SAPCD2,CDCA5,BHLHA15,ASPM
2_Member	GO Biological Processes	GO:0051129	negative regulation of cellular component organization	-6.32752	-4.4317	30/691	699,701,857,891,952,1063,1111,2059,3925,4171,4233,5347,5802,7124,7153,7272,9212,9232,9319,9700,9928,10403,11117,11130,22974,29993,56155,81618,81620,192683	BUB1,BUB1B,CAV1,CCNB1,CD38,CENPF,CHEK1,EPS8,STMN1,MCM2,MET,PLK1,PTPRS,TNF,TOP2A,TTK,AURKB,PTTG1,TRIP13,ESPL1,KIF14,NDC80,EMILIN1,ZWINT,TPX2,PACSIN1,TEX14,ITM2C,CDT1,SCAMP5
3_Summary	GO Biological Processes	GO:0006910	phagocytosis, recognition	-40.4926	-36.7442	37/100	3493,3497,3500,3501,3502,3503,3537,5806,28385,28388,28392,28394,28395,28400,28401,28410,28412,28414,28423,28424,28426,28434,28442,28444,28445,28449,28450,28455,28457,28461,28467,28468,28473,28526,100423062,102723168,102723169,708,7124,9156,952,972,4282,7494,30009,23495,27242,51237,9212,970,3115,6375,684,2146,857,941,2621,6659,10148,1511,1991,2920,3512,28912,696,811,3560,4233,81567,122618,6348,177…	IGHA1,IGHE,IGHG1,IGHG2,IGHG3,IGHG4,IGLC1,PTX3,IGHV6-1,IGHV5-51,IGHV4-59,IGHV4-39,IGHV4-34,IGHV4-28,IGHV4-4,IGHV3-72,IGHV3-66,IGHV3-64,IGHV3-49,IGHV3-48,IGHV3-43,IGHV3-33,IGHV3-23,IGHV3-21,IGHV3-20,IGHV3-13,IGHV3-11,IGHV2-26,IGHV2-5,IGHV1-69,IGHV1-24,IGHV1-18,IGHV1-3,TRDC,IGLL5,IGHV2-70D,IGHV1-69D,C1QBP,TNF,EXO1,CD38,CD74,MIF,XBP1,TBX21,TNFRSF13B,TNFRSF21,MZB1,AURKB,CD70,HLA-DPB1,XCL1,BST2,EZH2,CA…
3_Member	GO Biological Processes	GO:0006910	phagocytosis, recognition	-40.4926	-36.7442	37/100	3493,3497,3500,3501,3502,3503,3537,5806,28385,28388,28392,28394,28395,28400,28401,28410,28412,28414,28423,28424,28426,28434,28442,28444,28445,28449,28450,28455,28457,28461,28467,28468,28473,28526,100423062,102723168,102723169	IGHA1,IGHE,IGHG1,IGHG2,IGHG3,IGHG4,IGLC1,PTX3,IGHV6-1,IGHV5-51,IGHV4-59,IGHV4-39,IGHV4-34,IGHV4-28,IGHV4-4,IGHV3-72,IGHV3-66,IGHV3-64,IGHV3-49,IGHV3-48,IGHV3-43,IGHV3-33,IGHV3-23,IGHV3-21,IGHV3-20,IGHV3-13,IGHV3-11,IGHV2-26,IGHV2-5,IGHV1-69,IGHV1-24,IGHV1-18,IGHV1-3,TRDC,IGLL5,IGHV2-70D,IGHV1-69D
3_Member	GO Biological Processes	GO:0002455	humoral immune response mediated by circulating immunoglobulin	-39.913	-36.3303	39/121	708,3493,3497,3500,3501,3502,3503,3537,7124,9156,28385,28388,28392,28394,28395,28400,28401,28410,28412,28414,28423,28424,28426,28434,28442,28444,28445,28449,28450,28455,28457,28461,28467,28468,28473,28526,100423062,102723168,102723169	C1QBP,IGHA1,IGHE,IGHG1,IGHG2,IGHG3,IGHG4,IGLC1,TNF,EXO1,IGHV6-1,IGHV5-51,IGHV4-59,IGHV4-39,IGHV4-34,IGHV4-28,IGHV4-4,IGHV3-72,IGHV3-66,IGHV3-64,IGHV3-49,IGHV3-48,IGHV3-43,IGHV3-33,IGHV3-23,IGHV3-21,IGHV3-20,IGHV3-13,IGHV3-11,IGHV2-26,IGHV2-5,IGHV1-69,IGHV1-24,IGHV1-18,IGHV1-3,TRDC,IGLL5,IGHV2-70D,IGHV1-69D
3_Member	GO Biological Processes	GO:0006958	complement activation, classical pathway	-39.0215	-35.5057	37/108	708,3493,3497,3500,3501,3502,3503,3537,28385,28388,28392,28394,28395,28400,28401,28410,28412,28414,28423,28424,28426,28434,28442,28444,28445,28449,28450,28455,28457,28461,28467,28468,28473,28526,100423062,102723168,102723169	C1QBP,IGHA1,IGHE,IGHG1,IGHG2,IGHG3,IGHG4,IGLC1,IGHV6-1,IGHV5-51,IGHV4-59,IGHV4-39,IGHV4-34,IGHV4-28,IGHV4-4,IGHV3-72,IGHV3-66,IGHV3-64,IGHV3-49,IGHV3-48,IGHV3-43,IGHV3-33,IGHV3-23,IGHV3-21,IGHV3-20,IGHV3-13,IGHV3-11,IGHV2-26,IGHV2-5,IGHV1-69,IGHV1-24,IGHV1-18,IGHV1-3,TRDC,IGLL5,IGHV2-70D,IGHV1-69D
3_Member	GO Biological Processes	GO:0050871	positive regulation of B cell activation	-37.0713	-33.7518	41/152	952,972,3493,3497,3500,3501,3502,3503,3537,4282,7494,28385,28388,28392,28394,28395,28400,28401,28410,28412,28414,28423,28424,28426,28434,28442,28444,28445,28449,28450,28455,28457,28461,28467,28468,28473,28526,30009,100423062,102723168,102723169	CD38,CD74,IGHA1,IGHE,IGHG1,IGHG2,IGHG3,IGHG4,IGLC1,MIF,XBP1,IGHV6-1,IGHV5-51,IGHV4-59,IGHV4-39,IGHV4-34,IGHV4-28,IGHV4-4,IGHV3-72,IGHV3-66,IGHV3-64,IGHV3-49,IGHV3-48,IGHV3-43,IGHV3-33,IGHV3-23,IGHV3-21,IGHV3-20,IGHV3-13,IGHV3-11,IGHV2-26,IGHV2-5,IGHV1-69,IGHV1-24,IGHV1-18,IGHV1-3,TRDC,TBX21,IGLL5,IGHV2-70D,IGHV1-69D
3_Member	GO Biological Processes	GO:0050864	regulation of B cell activation	-35.8354	-32.5884	43/198	952,972,3493,3497,3500,3501,3502,3503,3537,4282,7494,23495,27242,28385,28388,28392,28394,28395,28400,28401,28410,28412,28414,28423,28424,28426,28434,28442,28444,28445,28449,28450,28455,28457,28461,28467,28468,28473,28526,51237,100423062,102723168,102723169	CD38,CD74,IGHA1,IGHE,IGHG1,IGHG2,IGHG3,IGHG4,IGLC1,MIF,XBP1,TNFRSF13B,TNFRSF21,IGHV6-1,IGHV5-51,IGHV4-59,IGHV4-39,IGHV4-34,IGHV4-28,IGHV4-4,IGHV3-72,IGHV3-66,IGHV3-64,IGHV3-49,IGHV3-48,IGHV3-43,IGHV3-33,IGHV3-23,IGHV3-21,IGHV3-20,IGHV3-13,IGHV3-11,IGHV2-26,IGHV2-5,IGHV1-69,IGHV1-24,IGHV1-18,IGHV1-3,TRDC,MZB1,IGLL5,IGHV2-70D,IGHV1-69D
3_Member	GO Biological Processes	GO:0006956	complement activation	-35.462	-32.2772	37/131	708,3493,3497,3500,3501,3502,3503,3537,28385,28388,28392,28394,28395,28400,28401,28410,28412,28414,28423,28424,28426,28434,28442,28444,28445,28449,28450,28455,28457,28461,28467,28468,28473,28526,100423062,102723168,102723169	C1QBP,IGHA1,IGHE,IGHG1,IGHG2,IGHG3,IGHG4,IGLC1,IGHV6-1,IGHV5-51,IGHV4-59,IGHV4-39,IGHV4-34,IGHV4-28,IGHV4-4,IGHV3-72,IGHV3-66,IGHV3-64,IGHV3-49,IGHV3-48,IGHV3-43,IGHV3-33,IGHV3-23,IGHV3-21,IGHV3-20,IGHV3-13,IGHV3-11,IGHV2-26,IGHV2-5,IGHV1-69,IGHV1-24,IGHV1-18,IGHV1-3,TRDC,IGLL5,IGHV2-70D,IGHV1-69D
3_Member	GO Biological Processes	GO:0050853	B cell receptor signaling pathway	-35.462	-32.2772	37/131	952,3493,3497,3500,3501,3502,3503,3537,28385,28388,28392,28394,28395,28400,28401,28410,28412,28414,28423,28424,28426,28434,28442,28444,28445,28449,28450,28455,28457,28461,28467,28468,28473,28526,100423062,102723168,102723169	CD38,IGHA1,IGHE,IGHG1,IGHG2,IGHG3,IGHG4,IGLC1,IGHV6-1,IGHV5-51,IGHV4-59,IGHV4-39,IGHV4-34,IGHV4-28,IGHV4-4,IGHV3-72,IGHV3-66,IGHV3-64,IGHV3-49,IGHV3-48,IGHV3-43,IGHV3-33,IGHV3-23,IGHV3-21,IGHV3-20,IGHV3-13,IGHV3-11,IGHV2-26,IGHV2-5,IGHV1-69,IGHV1-24,IGHV1-18,IGHV1-3,TRDC,IGLL5,IGHV2-70D,IGHV1-69D
3_Member	GO Biological Processes	GO:0099024	plasma membrane invagination	-34.7906	-31.6602	37/136	3493,3497,3500,3501,3502,3503,3537,9212,28385,28388,28392,28394,28395,28400,28401,28410,28412,28414,28423,28424,28426,28434,28442,28444,28445,28449,28450,28455,28457,28461,28467,28468,28473,28526,100423062,102723168,102723169	IGHA1,IGHE,IGHG1,IGHG2,IGHG3,IGHG4,IGLC1,AURKB,IGHV6-1,IGHV5-51,IGHV4-59,IGHV4-39,IGHV4-34,IGHV4-28,IGHV4-4,IGHV3-72,IGHV3-66,IGHV3-64,IGHV3-49,IGHV3-48,IGHV3-43,IGHV3-33,IGHV3-23,IGHV3-21,IGHV3-20,IGHV3-13,IGHV3-11,IGHV2-26,IGHV2-5,IGHV1-69,IGHV1-24,IGHV1-18,IGHV1-3,TRDC,IGLL5,IGHV2-70D,IGHV1-69D
3_Member	GO Biological Processes	GO:0019724	B cell mediated immunity	-34.6769	-31.5713	43/210	708,970,972,3115,3493,3497,3500,3501,3502,3503,3537,6375,7124,9156,28385,28388,28392,28394,28395,28400,28401,28410,28412,28414,28423,28424,28426,28434,28442,28444,28445,28449,28450,28455,28457,28461,28467,28468,28473,28526,100423062,102723168,102723169	C1QBP,CD70,CD74,HLA-DPB1,IGHA1,IGHE,IGHG1,IGHG2,IGHG3,IGHG4,IGLC1,XCL1,TNF,EXO1,IGHV6-1,IGHV5-51,IGHV4-59,IGHV4-39,IGHV4-34,IGHV4-28,IGHV4-4,IGHV3-72,IGHV3-66,IGHV3-64,IGHV3-49,IGHV3-48,IGHV3-43,IGHV3-33,IGHV3-23,IGHV3-21,IGHV3-20,IGHV3-13,IGHV3-11,IGHV2-26,IGHV2-5,IGHV1-69,IGHV1-24,IGHV1-18,IGHV1-3,TRDC,IGLL5,IGHV2-70D,IGHV1-69D
3_Member	GO Biological Processes	GO:0006911	phagocytosis, engulfment	-34.5745	-31.4923	36/127	3493,3497,3500,3501,3502,3503,3537,28385,28388,28392,28394,28395,28400,28401,28410,28412,28414,28423,28424,28426,28434,28442,28444,28445,28449,28450,28455,28457,28461,28467,28468,28473,28526,100423062,102723168,102723169	IGHA1,IGHE,IGHG1,IGHG2,IGHG3,IGHG4,IGLC1,IGHV6-1,IGHV5-51,IGHV4-59,IGHV4-39,IGHV4-34,IGHV4-28,IGHV4-4,IGHV3-72,IGHV3-66,IGHV3-64,IGHV3-49,IGHV3-48,IGHV3-43,IGHV3-33,IGHV3-23,IGHV3-21,IGHV3-20,IGHV3-13,IGHV3-11,IGHV2-26,IGHV2-5,IGHV1-69,IGHV1-24,IGHV1-18,IGHV1-3,TRDC,IGLL5,IGHV2-70D,IGHV1-69D
3_Member	GO Biological Processes	GO:0010324	membrane invagination	-33.777	-30.7171	37/144	3493,3497,3500,3501,3502,3503,3537,9212,28385,28388,28392,28394,28395,28400,28401,28410,28412,28414,28423,28424,28426,28434,28442,28444,28445,28449,28450,28455,28457,28461,28467,28468,28473,28526,100423062,102723168,102723169	IGHA1,IGHE,IGHG1,IGHG2,IGHG3,IGHG4,IGLC1,AURKB,IGHV6-1,IGHV5-51,IGHV4-59,IGHV4-39,IGHV4-34,IGHV4-28,IGHV4-4,IGHV3-72,IGHV3-66,IGHV3-64,IGHV3-49,IGHV3-48,IGHV3-43,IGHV3-33,IGHV3-23,IGHV3-21,IGHV3-20,IGHV3-13,IGHV3-11,IGHV2-26,IGHV2-5,IGHV1-69,IGHV1-24,IGHV1-18,IGHV1-3,TRDC,IGLL5,IGHV2-70D,IGHV1-69D
3_Member	GO Biological Processes	GO:0016064	immunoglobulin mediated immune response	-33.6992	-30.6605	42/207	708,972,3115,3493,3497,3500,3501,3502,3503,3537,6375,7124,9156,28385,28388,28392,28394,28395,28400,28401,28410,28412,28414,28423,28424,28426,28434,28442,28444,28445,28449,28450,28455,28457,28461,28467,28468,28473,28526,100423062,102723168,102723169	C1QBP,CD74,HLA-DPB1,IGHA1,IGHE,IGHG1,IGHG2,IGHG3,IGHG4,IGLC1,XCL1,TNF,EXO1,IGHV6-1,IGHV5-51,IGHV4-59,IGHV4-39,IGHV4-34,IGHV4-28,IGHV4-4,IGHV3-72,IGHV3-66,IGHV3-64,IGHV3-49,IGHV3-48,IGHV3-43,IGHV3-33,IGHV3-23,IGHV3-21,IGHV3-20,IGHV3-13,IGHV3-11,IGHV2-26,IGHV2-5,IGHV1-69,IGHV1-24,IGHV1-18,IGHV1-3,TRDC,IGLL5,IGHV2-70D,IGHV1-69D
3_Member	GO Biological Processes	GO:0042113	B cell activation	-29.7732	-26.8273	48/334	684,952,970,972,2146,3493,3497,3500,3501,3502,3503,3537,4282,7494,9156,23495,27242,28385,28388,28392,28394,28395,28400,28401,28410,28412,28414,28423,28424,28426,28434,28442,28444,28445,28449,28450,28455,28457,28461,28467,28468,28473,28526,30009,51237,100423062,102723168,102723169	BST2,CD38,CD70,CD74,EZH2,IGHA1,IGHE,IGHG1,IGHG2,IGHG3,IGHG4,IGLC1,MIF,XBP1,EXO1,TNFRSF13B,TNFRSF21,IGHV6-1,IGHV5-51,IGHV4-59,IGHV4-39,IGHV4-34,IGHV4-28,IGHV4-4,IGHV3-72,IGHV3-66,IGHV3-64,IGHV3-49,IGHV3-48,IGHV3-43,IGHV3-33,IGHV3-23,IGHV3-21,IGHV3-20,IGHV3-13,IGHV3-11,IGHV2-26,IGHV2-5,IGHV1-69,IGHV1-24,IGHV1-18,IGHV1-3,TRDC,TBX21,MZB1,IGLL5,IGHV2-70D,IGHV1-69D
3_Member	GO Biological Processes	GO:0051251	positive regulation of lymphocyte activation	-29.5792	-26.6333	48/362	857,941,952,970,972,2621,3115,3493,3497,3500,3501,3502,3503,3537,4282,6375,6659,7494,10148,28385,28388,28392,28394,28395,28400,28401,28410,28412,28414,28423,28424,28426,28434,28442,28444,28445,28449,28450,28455,28457,28461,28467,28468,28473,28526,100423062,102723168,102723169	CAV1,CD80,CD38,CD70,CD74,GAS6,HLA-DPB1,IGHA1,IGHE,IGHG1,IGHG2,IGHG3,IGHG4,IGLC1,MIF,XCL1,SOX4,XBP1,EBI3,IGHV6-1,IGHV5-51,IGHV4-59,IGHV4-39,IGHV4-34,IGHV4-28,IGHV4-4,IGHV3-72,IGHV3-66,IGHV3-64,IGHV3-49,IGHV3-48,IGHV3-43,IGHV3-33,IGHV3-23,IGHV3-21,IGHV3-20,IGHV3-13,IGHV3-11,IGHV2-26,IGHV2-5,IGHV1-69,IGHV1-24,IGHV1-18,IGHV1-3,TRDC,IGLL5,IGHV2-70D,IGHV1-69D
3_Member	GO Biological Processes	GO:0006959	humoral immune response	-28.6036	-25.7052	46/319	708,1511,1991,2920,3493,3497,3500,3501,3502,3503,3512,3537,7124,9156,10148,27242,28385,28388,28392,28394,28395,28400,28401,28410,28412,28414,28423,28424,28426,28434,28442,28444,28445,28449,28450,28455,28457,28461,28467,28468,28473,28526,28912,100423062,102723168,102723169	C1QBP,CTSG,ELANE,CXCL2,IGHA1,IGHE,IGHG1,IGHG2,IGHG3,IGHG4,JCHAIN,IGLC1,TNF,EXO1,EBI3,TNFRSF21,IGHV6-1,IGHV5-51,IGHV4-59,IGHV4-39,IGHV4-34,IGHV4-28,IGHV4-4,IGHV3-72,IGHV3-66,IGHV3-64,IGHV3-49,IGHV3-48,IGHV3-43,IGHV3-33,IGHV3-23,IGHV3-21,IGHV3-20,IGHV3-13,IGHV3-11,IGHV2-26,IGHV2-5,IGHV1-69,IGHV1-24,IGHV1-18,IGHV1-3,TRDC,IGKV3-20,IGLL5,IGHV2-70D,IGHV1-69D
3_Member	GO Biological Processes	GO:0050851	antigen receptor-mediated signaling pathway	-28.5957	-25.6972	40/240	696,952,3115,3493,3497,3500,3501,3502,3503,3537,27242,28385,28388,28392,28394,28395,28400,28401,28410,28412,28414,28423,28424,28426,28434,28442,28444,28445,28449,28450,28455,28457,28461,28467,28468,28473,28526,100423062,102723168,102723169	BTN1A1,CD38,HLA-DPB1,IGHA1,IGHE,IGHG1,IGHG2,IGHG3,IGHG4,IGLC1,TNFRSF21,IGHV6-1,IGHV5-51,IGHV4-59,IGHV4-39,IGHV4-34,IGHV4-28,IGHV4-4,IGHV3-72,IGHV3-66,IGHV3-64,IGHV3-49,IGHV3-48,IGHV3-43,IGHV3-33,IGHV3-23,IGHV3-21,IGHV3-20,IGHV3-13,IGHV3-11,IGHV2-26,IGHV2-5,IGHV1-69,IGHV1-24,IGHV1-18,IGHV1-3,TRDC,IGLL5,IGHV2-70D,IGHV1-69D
3_Member	GO Biological Processes	GO:0006909	phagocytosis	-28.1735	-25.2897	45/309	811,1991,2621,3493,3497,3500,3501,3502,3503,3537,3560,4233,5806,7124,28385,28388,28392,28394,28395,28400,28401,28410,28412,28414,28423,28424,28426,28434,28442,28444,28445,28449,28450,28455,28457,28461,28467,28468,28473,28526,81567,122618,100423062,102723168,102723169	CALR,ELANE,GAS6,IGHA1,IGHE,IGHG1,IGHG2,IGHG3,IGHG4,IGLC1,IL2RB,MET,PTX3,TNF,IGHV6-1,IGHV5-51,IGHV4-59,IGHV4-39,IGHV4-34,IGHV4-28,IGHV4-4,IGHV3-72,IGHV3-66,IGHV3-64,IGHV3-49,IGHV3-48,IGHV3-43,IGHV3-33,IGHV3-23,IGHV3-21,IGHV3-20,IGHV3-13,IGHV3-11,IGHV2-26,IGHV2-5,IGHV1-69,IGHV1-24,IGHV1-18,IGHV1-3,TRDC,TXNDC5,PLD4,IGLL5,IGHV2-70D,IGHV1-69D
3_Member	GO Biological Processes	GO:0002696	positive regulation of leukocyte activation	-28.127	-25.2575	49/409	857,941,952,970,972,2621,3115,3493,3497,3500,3501,3502,3503,3537,4282,6348,6375,6659,7494,10148,28385,28388,28392,28394,28395,28400,28401,28410,28412,28414,28423,28424,28426,28434,28442,28444,28445,28449,28450,28455,28457,28461,28467,28468,28473,28526,100423062,102723168,102723169	CAV1,CD80,CD38,CD70,CD74,GAS6,HLA-DPB1,IGHA1,IGHE,IGHG1,IGHG2,IGHG3,IGHG4,IGLC1,MIF,CCL3,XCL1,SOX4,XBP1,EBI3,IGHV6-1,IGHV5-51,IGHV4-59,IGHV4-39,IGHV4-34,IGHV4-28,IGHV4-4,IGHV3-72,IGHV3-66,IGHV3-64,IGHV3-49,IGHV3-48,IGHV3-43,IGHV3-33,IGHV3-23,IGHV3-21,IGHV3-20,IGHV3-13,IGHV3-11,IGHV2-26,IGHV2-5,IGHV1-69,IGHV1-24,IGHV1-18,IGHV1-3,TRDC,IGLL5,IGHV2-70D,IGHV1-69D
3_Member	GO Biological Processes	GO:0002443	leukocyte mediated immunity	-27.8867	-25.0309	52/443	684,708,970,972,1511,1776,1991,3115,3493,3497,3500,3501,3502,3503,3537,3821,6348,6375,7098,7124,9156,28385,28388,28392,28394,28395,28400,28401,28410,28412,28414,28423,28424,28426,28434,28442,28444,28445,28449,28450,28455,28457,28461,28467,28468,28473,28526,30009,57823,100423062,102723168,102723169	BST2,C1QBP,CD70,CD74,CTSG,DNASE1L3,ELANE,HLA-DPB1,IGHA1,IGHE,IGHG1,IGHG2,IGHG3,IGHG4,IGLC1,KLRC1,CCL3,XCL1,TLR3,TNF,EXO1,IGHV6-1,IGHV5-51,IGHV4-59,IGHV4-39,IGHV4-34,IGHV4-28,IGHV4-4,IGHV3-72,IGHV3-66,IGHV3-64,IGHV3-49,IGHV3-48,IGHV3-43,IGHV3-33,IGHV3-23,IGHV3-21,IGHV3-20,IGHV3-13,IGHV3-11,IGHV2-26,IGHV2-5,IGHV1-69,IGHV1-24,IGHV1-18,IGHV1-3,TRDC,TBX21,SLAMF7,IGLL5,IGHV2-70D,IGHV1-69D
3_Member	GO Biological Processes	GO:0002460	adaptive immune response based on somatic recombination of immune receptors built from immunoglobulin superfamily domains	-27.7436	-24.9142	46/358	708,941,970,972,3115,3493,3497,3500,3501,3502,3503,3537,3821,6375,7124,9156,10148,28385,28388,28392,28394,28395,28400,28401,28410,28412,28414,28423,28424,28426,28434,28442,28444,28445,28449,28450,28455,28457,28461,28467,28468,28473,28526,100423062,102723168,102723169	C1QBP,CD80,CD70,CD74,HLA-DPB1,IGHA1,IGHE,IGHG1,IGHG2,IGHG3,IGHG4,IGLC1,KLRC1,XCL1,TNF,EXO1,EBI3,IGHV6-1,IGHV5-51,IGHV4-59,IGHV4-39,IGHV4-34,IGHV4-28,IGHV4-4,IGHV3-72,IGHV3-66,IGHV3-64,IGHV3-49,IGHV3-48,IGHV3-43,IGHV3-33,IGHV3-23,IGHV3-21,IGHV3-20,IGHV3-13,IGHV3-11,IGHV2-26,IGHV2-5,IGHV1-69,IGHV1-24,IGHV1-18,IGHV1-3,TRDC,IGLL5,IGHV2-70D,IGHV1-69D
3_Member	GO Biological Processes	GO:0050867	positive regulation of cell activation	-27.5926	-24.7758	49/420	857,941,952,970,972,2621,3115,3493,3497,3500,3501,3502,3503,3537,4282,6348,6375,6659,7494,10148,28385,28388,28392,28394,28395,28400,28401,28410,28412,28414,28423,28424,28426,28434,28442,28444,28445,28449,28450,28455,28457,28461,28467,28468,28473,28526,100423062,102723168,102723169	CAV1,CD80,CD38,CD70,CD74,GAS6,HLA-DPB1,IGHA1,IGHE,IGHG1,IGHG2,IGHG3,IGHG4,IGLC1,MIF,CCL3,XCL1,SOX4,XBP1,EBI3,IGHV6-1,IGHV5-51,IGHV4-59,IGHV4-39,IGHV4-34,IGHV4-28,IGHV4-4,IGHV3-72,IGHV3-66,IGHV3-64,IGHV3-49,IGHV3-48,IGHV3-43,IGHV3-33,IGHV3-23,IGHV3-21,IGHV3-20,IGHV3-13,IGHV3-11,IGHV2-26,IGHV2-5,IGHV1-69,IGHV1-24,IGHV1-18,IGHV1-3,TRDC,IGLL5,IGHV2-70D,IGHV1-69D
3_Member	GO Biological Processes	GO:0008037	cell recognition	-27.3263	-24.5336	38/226	3493,3497,3500,3501,3502,3503,3537,5806,27242,28385,28388,28392,28394,28395,28400,28401,28410,28412,28414,28423,28424,28426,28434,28442,28444,28445,28449,28450,28455,28457,28461,28467,28468,28473,28526,100423062,102723168,102723169	IGHA1,IGHE,IGHG1,IGHG2,IGHG3,IGHG4,IGLC1,PTX3,TNFRSF21,IGHV6-1,IGHV5-51,IGHV4-59,IGHV4-39,IGHV4-34,IGHV4-28,IGHV4-4,IGHV3-72,IGHV3-66,IGHV3-64,IGHV3-49,IGHV3-48,IGHV3-43,IGHV3-33,IGHV3-23,IGHV3-21,IGHV3-20,IGHV3-13,IGHV3-11,IGHV2-26,IGHV2-5,IGHV1-69,IGHV1-24,IGHV1-18,IGHV1-3,TRDC,IGLL5,IGHV2-70D,IGHV1-69D
3_Member	GO Biological Processes	GO:0002449	lymphocyte mediated immunity	-26.7609	-23.9682	46/351	708,970,972,3115,3493,3497,3500,3501,3502,3503,3537,3821,6375,7124,9156,28385,28388,28392,28394,28395,28400,28401,28410,28412,28414,28423,28424,28426,28434,28442,28444,28445,28449,28450,28455,28457,28461,28467,28468,28473,28526,30009,57823,100423062,102723168,102723169	C1QBP,CD70,CD74,HLA-DPB1,IGHA1,IGHE,IGHG1,IGHG2,IGHG3,IGHG4,IGLC1,KLRC1,XCL1,TNF,EXO1,IGHV6-1,IGHV5-51,IGHV4-59,IGHV4-39,IGHV4-34,IGHV4-28,IGHV4-4,IGHV3-72,IGHV3-66,IGHV3-64,IGHV3-49,IGHV3-48,IGHV3-43,IGHV3-33,IGHV3-23,IGHV3-21,IGHV3-20,IGHV3-13,IGHV3-11,IGHV2-26,IGHV2-5,IGHV1-69,IGHV1-24,IGHV1-18,IGHV1-3,TRDC,TBX21,SLAMF7,IGLL5,IGHV2-70D,IGHV1-69D
3_Member	GO Biological Processes	GO:0042742	defense response to bacterium	-26.5985	-23.8174	46/354	1511,1690,1969,1991,3493,3497,3500,3501,3502,3503,3512,3537,6364,7098,7124,9636,28385,28388,28392,28394,28395,28400,28401,28410,28412,28414,28423,28424,28426,28434,28442,28444,28445,28449,28450,28455,28457,28461,28467,28468,28473,28526,28912,100423062,102723168,102723169	CTSG,COCH,EPHA2,ELANE,IGHA1,IGHE,IGHG1,IGHG2,IGHG3,IGHG4,JCHAIN,IGLC1,CCL20,TLR3,TNF,ISG15,IGHV6-1,IGHV5-51,IGHV4-59,IGHV4-39,IGHV4-34,IGHV4-28,IGHV4-4,IGHV3-72,IGHV3-66,IGHV3-64,IGHV3-49,IGHV3-48,IGHV3-43,IGHV3-33,IGHV3-23,IGHV3-21,IGHV3-20,IGHV3-13,IGHV3-11,IGHV2-26,IGHV2-5,IGHV1-69,IGHV1-24,IGHV1-18,IGHV1-3,TRDC,IGKV3-20,IGLL5,IGHV2-70D,IGHV1-69D
3_Member	GO Biological Processes	GO:0051249	regulation of lymphocyte activation	-26.2473	-23.4662	52/515	857,941,952,970,972,2621,3115,3493,3497,3500,3501,3502,3503,3537,4282,6375,6659,7494,10148,23495,26279,27242,28385,28388,28392,28394,28395,28400,28401,28410,28412,28414,28423,28424,28426,28434,28442,28444,28445,28449,28450,28455,28457,28461,28467,28468,28473,28526,51237,100423062,102723168,102723169	CAV1,CD80,CD38,CD70,CD74,GAS6,HLA-DPB1,IGHA1,IGHE,IGHG1,IGHG2,IGHG3,IGHG4,IGLC1,MIF,XCL1,SOX4,XBP1,EBI3,TNFRSF13B,PLA2G2D,TNFRSF21,IGHV6-1,IGHV5-51,IGHV4-59,IGHV4-39,IGHV4-34,IGHV4-28,IGHV4-4,IGHV3-72,IGHV3-66,IGHV3-64,IGHV3-49,IGHV3-48,IGHV3-43,IGHV3-33,IGHV3-23,IGHV3-21,IGHV3-20,IGHV3-13,IGHV3-11,IGHV2-26,IGHV2-5,IGHV1-69,IGHV1-24,IGHV1-18,IGHV1-3,TRDC,MZB1,IGLL5,IGHV2-70D,IGHV1-69D
3_Member	GO Biological Processes	GO:0002768	immune response-regulating cell surface receptor signaling pathway	-25.9956	-23.2367	42/315	696,952,3115,3493,3497,3500,3501,3502,3503,3537,3821,23547,27242,28385,28388,28392,28394,28395,28400,28401,28410,28412,28414,28423,28424,28426,28434,28442,28444,28445,28449,28450,28455,28457,28461,28467,28468,28473,28526,100423062,102723168,102723169	BTN1A1,CD38,HLA-DPB1,IGHA1,IGHE,IGHG1,IGHG2,IGHG3,IGHG4,IGLC1,KLRC1,LILRA4,TNFRSF21,IGHV6-1,IGHV5-51,IGHV4-59,IGHV4-39,IGHV4-34,IGHV4-28,IGHV4-4,IGHV3-72,IGHV3-66,IGHV3-64,IGHV3-49,IGHV3-48,IGHV3-43,IGHV3-33,IGHV3-23,IGHV3-21,IGHV3-20,IGHV3-13,IGHV3-11,IGHV2-26,IGHV2-5,IGHV1-69,IGHV1-24,IGHV1-18,IGHV1-3,TRDC,IGLL5,IGHV2-70D,IGHV1-69D
3_Member	GO Biological Processes	GO:0002429	immune response-activating cell surface receptor signaling pathway	-25.2824	-22.5649	40/291	696,952,3115,3493,3497,3500,3501,3502,3503,3537,27242,28385,28388,28392,28394,28395,28400,28401,28410,28412,28414,28423,28424,28426,28434,28442,28444,28445,28449,28450,28455,28457,28461,28467,28468,28473,28526,100423062,102723168,102723169	BTN1A1,CD38,HLA-DPB1,IGHA1,IGHE,IGHG1,IGHG2,IGHG3,IGHG4,IGLC1,TNFRSF21,IGHV6-1,IGHV5-51,IGHV4-59,IGHV4-39,IGHV4-34,IGHV4-28,IGHV4-4,IGHV3-72,IGHV3-66,IGHV3-64,IGHV3-49,IGHV3-48,IGHV3-43,IGHV3-33,IGHV3-23,IGHV3-21,IGHV3-20,IGHV3-13,IGHV3-11,IGHV2-26,IGHV2-5,IGHV1-69,IGHV1-24,IGHV1-18,IGHV1-3,TRDC,IGLL5,IGHV2-70D,IGHV1-69D
3_Member	GO Biological Processes	GO:0002757	immune response-activating signal transduction	-25.2824	-22.5649	40/291	696,952,3115,3493,3497,3500,3501,3502,3503,3537,27242,28385,28388,28392,28394,28395,28400,28401,28410,28412,28414,28423,28424,28426,28434,28442,28444,28445,28449,28450,28455,28457,28461,28467,28468,28473,28526,100423062,102723168,102723169	BTN1A1,CD38,HLA-DPB1,IGHA1,IGHE,IGHG1,IGHG2,IGHG3,IGHG4,IGLC1,TNFRSF21,IGHV6-1,IGHV5-51,IGHV4-59,IGHV4-39,IGHV4-34,IGHV4-28,IGHV4-4,IGHV3-72,IGHV3-66,IGHV3-64,IGHV3-49,IGHV3-48,IGHV3-43,IGHV3-33,IGHV3-23,IGHV3-21,IGHV3-20,IGHV3-13,IGHV3-11,IGHV2-26,IGHV2-5,IGHV1-69,IGHV1-24,IGHV1-18,IGHV1-3,TRDC,IGLL5,IGHV2-70D,IGHV1-69D
3_Member	GO Biological Processes	GO:0002694	regulation of leukocyte activation	-23.7679	-21.0602	53/606	857,941,952,970,972,2621,3115,3493,3497,3500,3501,3502,3503,3537,4282,6348,6375,6659,7494,10148,23495,26279,27242,28385,28388,28392,28394,28395,28400,28401,28410,28412,28414,28423,28424,28426,28434,28442,28444,28445,28449,28450,28455,28457,28461,28467,28468,28473,28526,51237,100423062,102723168,102723169	CAV1,CD80,CD38,CD70,CD74,GAS6,HLA-DPB1,IGHA1,IGHE,IGHG1,IGHG2,IGHG3,IGHG4,IGLC1,MIF,CCL3,XCL1,SOX4,XBP1,EBI3,TNFRSF13B,PLA2G2D,TNFRSF21,IGHV6-1,IGHV5-51,IGHV4-59,IGHV4-39,IGHV4-34,IGHV4-28,IGHV4-4,IGHV3-72,IGHV3-66,IGHV3-64,IGHV3-49,IGHV3-48,IGHV3-43,IGHV3-33,IGHV3-23,IGHV3-21,IGHV3-20,IGHV3-13,IGHV3-11,IGHV2-26,IGHV2-5,IGHV1-69,IGHV1-24,IGHV1-18,IGHV1-3,TRDC,MZB1,IGLL5,IGHV2-70D,IGHV1-69D
3_Member	GO Biological Processes	GO:0002252	immune effector process	-23.7626	-21.0452	57/658	684,708,941,970,972,1511,1776,1991,3115,3493,3497,3500,3501,3502,3503,3537,3821,5806,6348,6375,7098,7124,7494,8140,9156,28385,28388,28392,28394,28395,28400,28401,28410,28412,28414,28423,28424,28426,28434,28442,28444,28445,28449,28450,28455,28457,28461,28467,28468,28473,28526,30009,51237,57823,100423062,102723168,102723169	BST2,C1QBP,CD80,CD70,CD74,CTSG,DNASE1L3,ELANE,HLA-DPB1,IGHA1,IGHE,IGHG1,IGHG2,IGHG3,IGHG4,IGLC1,KLRC1,PTX3,CCL3,XCL1,TLR3,TNF,XBP1,SLC7A5,EXO1,IGHV6-1,IGHV5-51,IGHV4-59,IGHV4-39,IGHV4-34,IGHV4-28,IGHV4-4,IGHV3-72,IGHV3-66,IGHV3-64,IGHV3-49,IGHV3-48,IGHV3-43,IGHV3-33,IGHV3-23,IGHV3-21,IGHV3-20,IGHV3-13,IGHV3-11,IGHV2-26,IGHV2-5,IGHV1-69,IGHV1-24,IGHV1-18,IGHV1-3,TRDC,TBX21,MZB1,SLAMF7,IGLL5,IGHV2-…
3_Member	GO Biological Processes	GO:0050865	regulation of cell activation	-23.153	-20.4548	54/650	857,941,952,970,972,2621,3115,3493,3497,3500,3501,3502,3503,3537,4282,6348,6375,6659,7494,10148,11117,23495,26279,27242,28385,28388,28392,28394,28395,28400,28401,28410,28412,28414,28423,28424,28426,28434,28442,28444,28445,28449,28450,28455,28457,28461,28467,28468,28473,28526,51237,100423062,102723168,102723169	CAV1,CD80,CD38,CD70,CD74,GAS6,HLA-DPB1,IGHA1,IGHE,IGHG1,IGHG2,IGHG3,IGHG4,IGLC1,MIF,CCL3,XCL1,SOX4,XBP1,EBI3,EMILIN1,TNFRSF13B,PLA2G2D,TNFRSF21,IGHV6-1,IGHV5-51,IGHV4-59,IGHV4-39,IGHV4-34,IGHV4-28,IGHV4-4,IGHV3-72,IGHV3-66,IGHV3-64,IGHV3-49,IGHV3-48,IGHV3-43,IGHV3-33,IGHV3-23,IGHV3-21,IGHV3-20,IGHV3-13,IGHV3-11,IGHV2-26,IGHV2-5,IGHV1-69,IGHV1-24,IGHV1-18,IGHV1-3,TRDC,MZB1,IGLL5,IGHV2-70D,IGHV1-69D
3_Member	GO Biological Processes	GO:0002764	immune response-regulating signaling pathway	-22.5797	-19.9	46/472	696,708,857,952,3115,3493,3497,3500,3501,3502,3503,3537,3821,5802,7098,23547,27242,28385,28388,28392,28394,28395,28400,28401,28410,28412,28414,28423,28424,28426,28434,28442,28444,28445,28449,28450,28455,28457,28461,28467,28468,28473,28526,100423062,102723168,102723169	BTN1A1,C1QBP,CAV1,CD38,HLA-DPB1,IGHA1,IGHE,IGHG1,IGHG2,IGHG3,IGHG4,IGLC1,KLRC1,PTPRS,TLR3,LILRA4,TNFRSF21,IGHV6-1,IGHV5-51,IGHV4-59,IGHV4-39,IGHV4-34,IGHV4-28,IGHV4-4,IGHV3-72,IGHV3-66,IGHV3-64,IGHV3-49,IGHV3-48,IGHV3-43,IGHV3-33,IGHV3-23,IGHV3-21,IGHV3-20,IGHV3-13,IGHV3-11,IGHV2-26,IGHV2-5,IGHV1-69,IGHV1-24,IGHV1-18,IGHV1-3,TRDC,IGLL5,IGHV2-70D,IGHV1-69D
3_Member	GO Biological Processes	GO:0002253	activation of immune response	-21.9871	-19.3337	41/376	696,708,952,3115,3493,3497,3500,3501,3502,3503,3537,27242,28385,28388,28392,28394,28395,28400,28401,28410,28412,28414,28423,28424,28426,28434,28442,28444,28445,28449,28450,28455,28457,28461,28467,28468,28473,28526,100423062,102723168,102723169	BTN1A1,C1QBP,CD38,HLA-DPB1,IGHA1,IGHE,IGHG1,IGHG2,IGHG3,IGHG4,IGLC1,TNFRSF21,IGHV6-1,IGHV5-51,IGHV4-59,IGHV4-39,IGHV4-34,IGHV4-28,IGHV4-4,IGHV3-72,IGHV3-66,IGHV3-64,IGHV3-49,IGHV3-48,IGHV3-43,IGHV3-33,IGHV3-23,IGHV3-21,IGHV3-20,IGHV3-13,IGHV3-11,IGHV2-26,IGHV2-5,IGHV1-69,IGHV1-24,IGHV1-18,IGHV1-3,TRDC,IGLL5,IGHV2-70D,IGHV1-69D
3_Member	GO Biological Processes	GO:0046649	lymphocyte activation	-21.755	-19.0773	59/775	684,857,941,952,970,972,2146,2621,3115,3493,3497,3500,3501,3502,3503,3537,3821,4282,6375,6659,7494,8324,9156,10148,23495,26279,27242,28385,28388,28392,28394,28395,28400,28401,28410,28412,28414,28423,28424,28426,28434,28442,28444,28445,28449,28450,28455,28457,28461,28467,28468,28473,28526,30009,51237,57823,100423062,102723168,102723169	BST2,CAV1,CD80,CD38,CD70,CD74,EZH2,GAS6,HLA-DPB1,IGHA1,IGHE,IGHG1,IGHG2,IGHG3,IGHG4,IGLC1,KLRC1,MIF,XCL1,SOX4,XBP1,FZD7,EXO1,EBI3,TNFRSF13B,PLA2G2D,TNFRSF21,IGHV6-1,IGHV5-51,IGHV4-59,IGHV4-39,IGHV4-34,IGHV4-28,IGHV4-4,IGHV3-72,IGHV3-66,IGHV3-64,IGHV3-49,IGHV3-48,IGHV3-43,IGHV3-33,IGHV3-23,IGHV3-21,IGHV3-20,IGHV3-13,IGHV3-11,IGHV2-26,IGHV2-5,IGHV1-69,IGHV1-24,IGHV1-18,IGHV1-3,TRDC,TBX21,MZB1,SLAMF…
3_Member	GO Biological Processes	GO:0009617	response to bacterium	-21.748	-19.0773	58/749	445,857,941,1312,1511,1690,1969,1991,2519,2920,3001,3493,3497,3500,3501,3502,3503,3512,3537,3725,6348,6364,7098,7124,7494,9636,10561,28385,28388,28392,28394,28395,28400,28401,28410,28412,28414,28423,28424,28426,28434,28442,28444,28445,28449,28450,28455,28457,28461,28467,28468,28473,28526,28912,129607,100423062,102723168,102723169	ASS1,CAV1,CD80,COMT,CTSG,COCH,EPHA2,ELANE,FUCA2,CXCL2,GZMA,IGHA1,IGHE,IGHG1,IGHG2,IGHG3,IGHG4,JCHAIN,IGLC1,JUN,CCL3,CCL20,TLR3,TNF,XBP1,ISG15,IFI44,IGHV6-1,IGHV5-51,IGHV4-59,IGHV4-39,IGHV4-34,IGHV4-28,IGHV4-4,IGHV3-72,IGHV3-66,IGHV3-64,IGHV3-49,IGHV3-48,IGHV3-43,IGHV3-33,IGHV3-23,IGHV3-21,IGHV3-20,IGHV3-13,IGHV3-11,IGHV2-26,IGHV2-5,IGHV1-69,IGHV1-24,IGHV1-18,IGHV1-3,TRDC,IGKV3-20,CMPK2,IGLL5,IGHV…
3_Member	GO Biological Processes	GO:0050778	positive regulation of immune response	-20.8557	-18.2024	50/577	696,708,941,952,972,1511,1690,1991,3115,3493,3497,3500,3501,3502,3503,3537,6375,7124,7494,27242,28385,28388,28392,28394,28395,28400,28401,28410,28412,28414,28423,28424,28426,28434,28442,28444,28445,28449,28450,28455,28457,28461,28467,28468,28473,28526,30009,100423062,102723168,102723169	BTN1A1,C1QBP,CD80,CD38,CD74,CTSG,COCH,ELANE,HLA-DPB1,IGHA1,IGHE,IGHG1,IGHG2,IGHG3,IGHG4,IGLC1,XCL1,TNF,XBP1,TNFRSF21,IGHV6-1,IGHV5-51,IGHV4-59,IGHV4-39,IGHV4-34,IGHV4-28,IGHV4-4,IGHV3-72,IGHV3-66,IGHV3-64,IGHV3-49,IGHV3-48,IGHV3-43,IGHV3-33,IGHV3-23,IGHV3-21,IGHV3-20,IGHV3-13,IGHV3-11,IGHV2-26,IGHV2-5,IGHV1-69,IGHV1-24,IGHV1-18,IGHV1-3,TRDC,TBX21,IGLL5,IGHV2-70D,IGHV1-69D
3_Member	GO Biological Processes	GO:0006897	endocytosis	-17.353	-14.8729	46/636	857,1815,3493,3497,3500,3501,3502,3503,3537,4041,4830,5806,6614,8936,23209,28385,28388,28392,28394,28395,28400,28401,28410,28412,28414,28423,28424,28426,28434,28442,28444,28445,28449,28450,28455,28457,28461,28467,28468,28473,28526,29993,192683,100423062,102723168,102723169	CAV1,DRD4,IGHA1,IGHE,IGHG1,IGHG2,IGHG3,IGHG4,IGLC1,LRP5,NME1,PTX3,SIGLEC1,WASF1,MLC1,IGHV6-1,IGHV5-51,IGHV4-59,IGHV4-39,IGHV4-34,IGHV4-28,IGHV4-4,IGHV3-72,IGHV3-66,IGHV3-64,IGHV3-49,IGHV3-48,IGHV3-43,IGHV3-33,IGHV3-23,IGHV3-21,IGHV3-20,IGHV3-13,IGHV3-11,IGHV2-26,IGHV2-5,IGHV1-69,IGHV1-24,IGHV1-18,IGHV1-3,TRDC,PACSIN1,SCAMP5,IGLL5,IGHV2-70D,IGHV1-69D
4_Summary	KEGG Pathway	ko04110	Cell cycle	-21.4017	-18.7568	26/124	699,701,890,891,983,990,991,993,1029,1031,1111,1869,1870,4171,4173,4175,4616,4998,5111,5347,7272,8318,9088,9133,9232,9700,3925,6241,7153,7298,24137,54443,81620,1066,4605,5902,5932,7083,7161,8936,144455,2237,3725,5888,8208,9768,9837,10535,10721,51053,51514,51659,55388,57418,79075,79733,90381,157570,3014,9156,51512,63967,83990,11065,27338,723790,113130,8438,708	BUB1,BUB1B,CCNA2,CCNB1,CDK1,CDC6,CDC20,CDC25A,CDKN2A,CDKN2C,CHEK1,E2F1,E2F2,MCM2,MCM4,MCM6,GADD45B,ORC1,PCNA,PLK1,TTK,CDC45,PKMYT1,CCNB2,PTTG1,ESPL1,STMN1,RRM2,TOP2A,TYMS,KIF4A,ANLN,CDT1,CES1,MYBL2,RANBP1,RBBP8,TK1,TP73,WASF1,E2F7,FEN1,JUN,RAD51,CHAF1B,PCLAF,GINS1,RNASEH2A,POLQ,GMNN,DTL,GINS2,MCM10,WDR18,DSCC1,E2F8,TICRR,ESCO2,H2AX,EXO1,GTSE1,CLSPN,BRIP1,UBE2C,UBE2S,H2AC19,CDCA5,RAD54L,C1QBP
4_Member	KEGG Pathway	ko04110	Cell cycle	-21.4017	-18.7568	26/124	699,701,890,891,983,990,991,993,1029,1031,1111,1869,1870,4171,4173,4175,4616,4998,5111,5347,7272,8318,9088,9133,9232,9700	BUB1,BUB1B,CCNA2,CCNB1,CDK1,CDC6,CDC20,CDC25A,CDKN2A,CDKN2C,CHEK1,E2F1,E2F2,MCM2,MCM4,MCM6,GADD45B,ORC1,PCNA,PLK1,TTK,CDC45,PKMYT1,CCNB2,PTTG1,ESPL1
4_Member	KEGG Pathway	hsa04110	Cell cycle	-20.6652	-18.0447	26/132	699,701,890,891,983,990,991,993,1029,1031,1111,1869,1870,4171,4173,4175,4616,4998,5111,5347,7272,8318,9088,9133,9232,9700	BUB1,BUB1B,CCNA2,CCNB1,CDK1,CDC6,CDC20,CDC25A,CDKN2A,CDKN2C,CHEK1,E2F1,E2F2,MCM2,MCM4,MCM6,GADD45B,ORC1,PCNA,PLK1,TTK,CDC45,PKMYT1,CCNB2,PTTG1,ESPL1
4_Member	WikiPathways	WP179	Cell cycle	-20.3383	-17.7256	25/122	699,890,891,983,990,991,993,1029,1031,1111,1869,1870,4171,4173,4175,4616,4998,5111,5347,7272,8318,9088,9133,9232,9700	BUB1,CCNA2,CCNB1,CDK1,CDC6,CDC20,CDC25A,CDKN2A,CDKN2C,CHEK1,E2F1,E2F2,MCM2,MCM4,MCM6,GADD45B,ORC1,PCNA,PLK1,TTK,CDC45,PKMYT1,CCNB2,PTTG1,ESPL1
4_Member	WikiPathways	WP2446	Retinoblastoma gene in cancer	-18.6472	-16.1251	21/88	890,891,983,993,1111,1869,1870,3925,4173,4175,4998,5111,6241,7153,7272,7298,8318,9133,24137,54443,81620	CCNA2,CCNB1,CDK1,CDC25A,CHEK1,E2F1,E2F2,STMN1,MCM4,MCM6,ORC1,PCNA,RRM2,TOP2A,TTK,TYMS,CDC45,CCNB2,KIF4A,ANLN,CDT1
4_Member	Canonical Pathways	M40	PID E2F PATHWAY	-17.7039	-15.2123	19/73	890,983,990,993,1029,1031,1066,1869,1870,4605,4998,5902,5932,6241,7083,7161,7298,8936,144455	CCNA2,CDK1,CDC6,CDC25A,CDKN2A,CDKN2C,CES1,E2F1,E2F2,MYBL2,ORC1,RANBP1,RBBP8,RRM2,TK1,TP73,TYMS,WASF1,E2F7
4_Member	GO Biological Processes	GO:0006260	DNA replication	-16.7933	-14.3462	30/262	890,983,990,1111,2237,3725,4171,4173,4175,4998,5111,5888,6241,8208,8318,9768,9837,10535,10721,51053,51514,51659,55388,57418,79075,79733,81620,90381,144455,157570	CCNA2,CDK1,CDC6,CHEK1,FEN1,JUN,MCM2,MCM4,MCM6,ORC1,PCNA,RAD51,RRM2,CHAF1B,CDC45,PCLAF,GINS1,RNASEH2A,POLQ,GMNN,DTL,GINS2,MCM10,WDR18,DSCC1,E2F8,CDT1,TICRR,E2F7,ESCO2
4_Member	Reactome Gene Sets	R-HSA-453279	Mitotic G1 phase and G1/S transition	-15.945	-13.5303	23/148	890,891,983,990,993,1029,1031,1869,1870,4171,4173,4175,4605,4998,5111,6241,7083,7153,7298,8318,51053,55388,81620	CCNA2,CCNB1,CDK1,CDC6,CDC25A,CDKN2A,CDKN2C,E2F1,E2F2,MCM2,MCM4,MCM6,MYBL2,ORC1,PCNA,RRM2,TK1,TOP2A,TYMS,CDC45,GMNN,MCM10,CDT1
4_Member	GO Biological Processes	GO:0044786	cell cycle DNA replication	-11.9349	-9.71075	12/42	2237,4171,4173,4175,5111,5888,8318,9837,51053,79733,81620,144455	FEN1,MCM2,MCM4,MCM6,PCNA,RAD51,CDC45,GINS1,GMNN,E2F8,CDT1,E2F7
4_Member	Reactome Gene Sets	R-HSA-69206	G1/S Transition	-11.7253	-9.51671	18/130	890,891,983,990,993,1869,4171,4173,4175,4998,5111,6241,7083,7298,8318,51053,55388,81620	CCNA2,CCNB1,CDK1,CDC6,CDC25A,E2F1,MCM2,MCM4,MCM6,ORC1,PCNA,RRM2,TK1,TYMS,CDC45,GMNN,MCM10,CDT1
4_Member	GO Biological Processes	GO:0006261	DNA-dependent DNA replication	-11.5319	-9.33533	19/152	990,2237,4171,4173,4175,4998,5111,5888,8318,9837,10721,51053,55388,57418,79075,79733,81620,90381,144455	CDC6,FEN1,MCM2,MCM4,MCM6,ORC1,PCNA,RAD51,CDC45,GINS1,POLQ,GMNN,MCM10,WDR18,DSCC1,E2F8,CDT1,TICRR,E2F7
4_Member	WikiPathways	WP45	G1 to S cell cycle control	-10.8111	-8.63774	13/64	891,983,993,1029,1031,1869,1870,4171,4173,4175,4998,5111,8318	CCNB1,CDK1,CDC25A,CDKN2A,CDKN2C,E2F1,E2F2,MCM2,MCM4,MCM6,ORC1,PCNA,CDC45
4_Member	Reactome Gene Sets	R-HSA-69481	G2/M Checkpoints	-10.8	-8.6294	19/167	891,983,990,993,1111,3014,4171,4173,4175,4998,5932,8318,9088,9133,9156,51512,55388,63967,83990	CCNB1,CDK1,CDC6,CDC25A,CHEK1,H2AX,MCM2,MCM4,MCM6,ORC1,RBBP8,CDC45,PKMYT1,CCNB2,EXO1,GTSE1,MCM10,CLSPN,BRIP1
4_Member	Reactome Gene Sets	R-HSA-69306	DNA Replication	-10.7104	-8.5482	20/190	890,990,1869,1870,2237,3014,4171,4173,4175,4998,5111,8318,9837,11065,27338,51053,51659,55388,81620,723790	CCNA2,CDC6,E2F1,E2F2,FEN1,H2AX,MCM2,MCM4,MCM6,ORC1,PCNA,CDC45,GINS1,UBE2C,UBE2S,GMNN,GINS2,MCM10,CDT1,H2AC19
4_Member	GO Biological Processes	GO:0006270	DNA replication initiation	-10.1808	-8.04523	10/34	990,4171,4173,4175,4998,8318,55388,57418,81620,90381	CDC6,MCM2,MCM4,MCM6,ORC1,CDC45,MCM10,WDR18,CDT1,TICRR
4_Member	Reactome Gene Sets	R-HSA-69242	S Phase	-10.1368	-8.00374	18/161	890,990,993,1869,2237,4171,4173,4175,4998,5111,8318,9837,11065,27338,51659,81620,113130,157570	CCNA2,CDC6,CDC25A,E2F1,FEN1,MCM2,MCM4,MCM6,ORC1,PCNA,CDC45,GINS1,UBE2C,UBE2S,GINS2,CDT1,CDCA5,ESCO2
4_Member	Reactome Gene Sets	R-HSA-176187	Activation of ATR in response to replication stress	-9.90535	-7.785	10/36	990,993,1111,4171,4173,4175,4998,8318,55388,63967	CDC6,CDC25A,CHEK1,MCM2,MCM4,MCM6,ORC1,CDC45,MCM10,CLSPN
4_Member	GO Biological Processes	GO:0033260	nuclear DNA replication	-9.64787	-7.5374	10/38	2237,4171,4173,4175,5111,5888,8318,9837,51053,81620	FEN1,MCM2,MCM4,MCM6,PCNA,RAD51,CDC45,GINS1,GMNN,CDT1
4_Member	WikiPathways	WP466	DNA replication	-9.17872	-7.0779	10/42	990,4171,4173,4175,4998,5111,8318,51053,55388,81620	CDC6,MCM2,MCM4,MCM6,ORC1,PCNA,CDC45,GMNN,MCM10,CDT1
4_Member	Reactome Gene Sets	R-HSA-68962	Activation of the pre-replicative complex	-9.02385	-6.93711	9/32	990,4171,4173,4175,4998,8318,51053,55388,81620	CDC6,MCM2,MCM4,MCM6,ORC1,CDC45,GMNN,MCM10,CDT1
4_Member	Reactome Gene Sets	R-HSA-69239	Synthesis of DNA	-8.31154	-6.25384	14/119	890,990,2237,4171,4173,4175,4998,5111,8318,9837,11065,27338,51659,81620	CCNA2,CDC6,FEN1,MCM2,MCM4,MCM6,ORC1,PCNA,CDC45,GINS1,UBE2C,UBE2S,GINS2,CDT1
4_Member	Reactome Gene Sets	R-HSA-176974	Unwinding of DNA	-8.24546	-6.19632	6/11	4171,4173,4175,8318,9837,51659	MCM2,MCM4,MCM6,CDC45,GINS1,GINS2
4_Member	Reactome Gene Sets	R-HSA-69190	DNA strand elongation	-7.75462	-5.73416	8/31	2237,4171,4173,4175,5111,8318,9837,51659	FEN1,MCM2,MCM4,MCM6,PCNA,CDC45,GINS1,GINS2
4_Member	GO Biological Processes	GO:1902969	mitotic DNA replication	-7.44966	-5.44287	6/14	4171,4173,4175,5888,8318,9837	MCM2,MCM4,MCM6,RAD51,CDC45,GINS1
4_Member	Reactome Gene Sets	R-HSA-69002	DNA Replication Pre-Initiation	-6.29	-4.39892	13/147	990,1869,1870,3014,4171,4173,4175,4998,8318,51053,55388,81620,723790	CDC6,E2F1,E2F2,H2AX,MCM2,MCM4,MCM6,ORC1,CDC45,GMNN,MCM10,CDT1,H2AC19
4_Member	GO Biological Processes	GO:0000727	double-strand break repair via break-induced replication	-6.20585	-4.31961	5/12	4171,4173,4175,8318,51659	MCM2,MCM4,MCM6,CDC45,GINS2
4_Member	Reactome Gene Sets	R-HSA-68949	Orc1 removal from chromatin	-5.27379	-3.46189	5/70	890,990,4173,4175,81620	CCNA2,CDC6,MCM4,MCM6,CDT1
4_Member	Reactome Gene Sets	R-HSA-68867	Assembly of the pre-replicative complex	-5.22799	-3.41854	11/130	990,1869,1870,3014,4171,4173,4175,4998,51053,81620,723790	CDC6,E2F1,E2F2,H2AX,MCM2,MCM4,MCM6,ORC1,GMNN,CDT1,H2AC19
4_Member	GO Biological Processes	GO:0032508	DNA duplex unwinding	-5.21399	-3.40698	9/84	4171,4173,4175,5888,7153,8438,10721,79075,83990	MCM2,MCM4,MCM6,RAD51,TOP2A,RAD54L,POLQ,DSCC1,BRIP1
4_Member	GO Biological Processes	GO:0032392	DNA geometric change	-4.96647	-3.18421	9/90	4171,4173,4175,5888,7153,8438,10721,79075,83990	MCM2,MCM4,MCM6,RAD51,TOP2A,RAD54L,POLQ,DSCC1,BRIP1
4_Member	Reactome Gene Sets	R-HSA-69052	Switching of origins to a post-replicative state	-4.96647	-3.18421	9/90	890,990,4171,4173,4175,4998,11065,27338,81620	CCNA2,CDC6,MCM2,MCM4,MCM6,ORC1,UBE2C,UBE2S,CDT1
4_Member	CORUM	CORUM:2792	MCM2-MCM4-MCM6-MCM7 complex	-4.8396	-3.08293	3/4	4171,4173,4175	MCM2,MCM4,MCM6
4_Member	KEGG Pathway	ko03030	DNA replication	-4.76276	-3.01782	6/36	2237,4171,4173,4175,5111,10535	FEN1,MCM2,MCM4,MCM6,PCNA,RNASEH2A
4_Member	KEGG Pathway	hsa03030	DNA replication	-4.36649	-2.67023	6/42	2237,4171,4173,4175,5111,10535	FEN1,MCM2,MCM4,MCM6,PCNA,RNASEH2A
4_Member	CORUM	CORUM:5611	Emerin complex 24	-4.30366	-2.61945	4/14	708,4171,4173,4175	C1QBP,MCM2,MCM4,MCM6
4_Member	GO Biological Processes	GO:0006268	DNA unwinding involved in DNA replication	-4.17428	-2.50181	4/15	4171,4173,4175,5888	MCM2,MCM4,MCM6,RAD51
4_Member	CORUM	CORUM:387	MCM complex	-4.15067	-2.47997	3/6	4171,4173,4175	MCM2,MCM4,MCM6
5_Summary	GO Biological Processes	GO:1902850	microtubule cytoskeleton organization involved in mitosis	-15.1354	-12.7383	23/150	891,991,1058,3832,3833,3925,4605,4751,5347,6491,7272,9212,9493,9700,9787,10403,22974,24137,51203,54908,56992,83540,89958,983,1111,1769,4233,5902,9133,9768,9928,10112,10381,10615,11004,79000,81930,146909,220134,221150,259266,283726,7124,54443	CCNB1,CDC20,CENPA,KIF11,KIFC1,STMN1,MYBL2,NEK2,PLK1,STIL,TTK,AURKB,KIF23,ESPL1,DLGAP5,NDC80,TPX2,KIF4A,NUSAP1,SPDL1,KIF15,NUF2,SAPCD2,CDK1,CHEK1,DNAH8,MET,RANBP1,CCNB2,PCLAF,KIF14,KIF20A,TUBB3,SPAG5,KIF2C,AUNIP,KIF18A,KIF18B,SKA1,SKA3,ASPM,SAXO2,TNF,ANLN
5_Member	GO Biological Processes	GO:1902850	microtubule cytoskeleton organization involved in mitosis	-15.1354	-12.7383	23/150	891,991,1058,3832,3833,3925,4605,4751,5347,6491,7272,9212,9493,9700,9787,10403,22974,24137,51203,54908,56992,83540,89958	CCNB1,CDC20,CENPA,KIF11,KIFC1,STMN1,MYBL2,NEK2,PLK1,STIL,TTK,AURKB,KIF23,ESPL1,DLGAP5,NDC80,TPX2,KIF4A,NUSAP1,SPDL1,KIF15,NUF2,SAPCD2
5_Member	GO Biological Processes	GO:0000226	microtubule cytoskeleton organization	-13.5462	-11.2187	42/630	891,983,991,1058,1111,1769,3832,3833,3925,4233,4605,4751,5347,5902,6491,7272,9133,9212,9493,9700,9768,9787,9928,10112,10381,10403,10615,11004,22974,24137,51203,54908,56992,79000,81930,83540,89958,146909,220134,221150,259266,283726	CCNB1,CDK1,CDC20,CENPA,CHEK1,DNAH8,KIF11,KIFC1,STMN1,MET,MYBL2,NEK2,PLK1,RANBP1,STIL,TTK,CCNB2,AURKB,KIF23,ESPL1,PCLAF,DLGAP5,KIF14,KIF20A,TUBB3,NDC80,SPAG5,KIF2C,TPX2,KIF4A,NUSAP1,SPDL1,KIF15,AUNIP,KIF18A,NUF2,SAPCD2,KIF18B,SKA1,SKA3,ASPM,SAXO2
5_Member	GO Biological Processes	GO:0007051	spindle organization	-12.8155	-10.5271	23/205	891,991,3832,3833,3925,4605,4751,5347,6491,7272,9133,9212,9493,9700,9787,10403,10615,22974,24137,56992,79000,83540,259266	CCNB1,CDC20,KIF11,KIFC1,STMN1,MYBL2,NEK2,PLK1,STIL,TTK,CCNB2,AURKB,KIF23,ESPL1,DLGAP5,NDC80,SPAG5,TPX2,KIF4A,KIF15,AUNIP,NUF2,ASPM
5_Member	GO Biological Processes	GO:0007052	mitotic spindle organization	-12.1471	-9.91327	18/123	891,991,3832,3833,3925,4605,4751,5347,6491,7272,9212,9493,9787,10403,22974,24137,56992,83540	CCNB1,CDC20,KIF11,KIFC1,STMN1,MYBL2,NEK2,PLK1,STIL,TTK,AURKB,KIF23,DLGAP5,NDC80,TPX2,KIF4A,KIF15,NUF2
5_Member	GO Biological Processes	GO:0090307	mitotic spindle assembly	-8.13339	-6.08847	11/68	991,3832,3833,4605,4751,5347,9212,9493,22974,24137,56992	CDC20,KIF11,KIFC1,MYBL2,NEK2,PLK1,AURKB,KIF23,TPX2,KIF4A,KIF15
5_Member	GO Biological Processes	GO:0140694	non-membrane-bounded organelle assembly	-7.79778	-5.77334	12/389	991,3833,4605,6491,7124,9133,9787,10615,22974,24137,54443,259266	CDC20,KIFC1,MYBL2,STIL,TNF,CCNB2,DLGAP5,SPAG5,TPX2,KIF4A,ANLN,ASPM
5_Member	GO Biological Processes	GO:0051225	spindle assembly	-7.47738	-5.46673	14/138	991,3832,3833,4605,4751,5347,9133,9212,9493,10615,22974,24137,56992,259266	CDC20,KIF11,KIFC1,MYBL2,NEK2,PLK1,CCNB2,AURKB,KIF23,SPAG5,TPX2,KIF4A,KIF15,ASPM
6_Summary	GO Biological Processes	GO:0051321	meiotic cell cycle	-14.0645	-11.7329	27/261	699,701,811,991,993,3014,4751,5347,5888,5932,7153,7272,8438,9088,9133,9156,9232,9319,9700,11144,56155,81930,83540,83990,84057,151246,259266,891,5806,10549,57082	BUB1,BUB1B,CALR,CDC20,CDC25A,H2AX,NEK2,PLK1,RAD51,RBBP8,TOP2A,TTK,RAD54L,PKMYT1,CCNB2,EXO1,PTTG1,TRIP13,ESPL1,DMC1,TEX14,KIF18A,NUF2,BRIP1,MND1,SGO2,ASPM,CCNB1,PTX3,PRDX4,KNL1
6_Member	GO Biological Processes	GO:0051321	meiotic cell cycle	-14.0645	-11.7329	27/261	699,701,811,991,993,3014,4751,5347,5888,5932,7153,7272,8438,9088,9133,9156,9232,9319,9700,11144,56155,81930,83540,83990,84057,151246,259266	BUB1,BUB1B,CALR,CDC20,CDC25A,H2AX,NEK2,PLK1,RAD51,RBBP8,TOP2A,TTK,RAD54L,PKMYT1,CCNB2,EXO1,PTTG1,TRIP13,ESPL1,DMC1,TEX14,KIF18A,NUF2,BRIP1,MND1,SGO2,ASPM
6_Member	GO Biological Processes	GO:1903046	meiotic cell cycle process	-12.0208	-9.79024	22/202	699,701,811,991,993,5347,5888,7153,7272,8438,9133,9232,9319,9700,11144,56155,81930,83540,83990,84057,151246,259266	BUB1,BUB1B,CALR,CDC20,CDC25A,PLK1,RAD51,TOP2A,TTK,RAD54L,CCNB2,PTTG1,TRIP13,ESPL1,DMC1,TEX14,KIF18A,NUF2,BRIP1,MND1,SGO2,ASPM
6_Member	GO Biological Processes	GO:0140013	meiotic nuclear division	-11.8528	-9.63497	21/185	699,701,811,991,5347,5888,7153,7272,8438,9133,9232,9319,9700,11144,56155,81930,83540,83990,84057,151246,259266	BUB1,BUB1B,CALR,CDC20,PLK1,RAD51,TOP2A,TTK,RAD54L,CCNB2,PTTG1,TRIP13,ESPL1,DMC1,TEX14,KIF18A,NUF2,BRIP1,MND1,SGO2,ASPM
6_Member	GO Biological Processes	GO:0045132	meiotic chromosome segregation	-7.6678	-5.65129	12/93	699,701,5347,7153,7272,9232,9319,9700,11144,83540,83990,151246	BUB1,BUB1B,PLK1,TOP2A,TTK,PTTG1,TRIP13,ESPL1,DMC1,NUF2,BRIP1,SGO2
6_Member	GO Biological Processes	GO:0061982	meiosis I cell cycle process	-6.71985	-4.78937	13/135	993,5347,5888,7153,8438,9133,9232,9319,9700,11144,83990,84057,151246	CDC25A,PLK1,RAD51,TOP2A,RAD54L,CCNB2,PTTG1,TRIP13,ESPL1,DMC1,BRIP1,MND1,SGO2
6_Member	GO Biological Processes	GO:0007127	meiosis I	-6.08727	-4.21295	12/129	5347,5888,7153,8438,9133,9232,9319,9700,11144,83990,84057,151246	PLK1,RAD51,TOP2A,RAD54L,CCNB2,PTTG1,TRIP13,ESPL1,DMC1,BRIP1,MND1,SGO2
6_Member	GO Biological Processes	GO:0007131	reciprocal meiotic recombination	-4.51567	-2.80411	7/58	5888,7153,8438,9319,11144,83990,84057	RAD51,TOP2A,RAD54L,TRIP13,DMC1,BRIP1,MND1
6_Member	GO Biological Processes	GO:0140527	reciprocal homologous recombination	-4.51567	-2.80411	7/58	5888,7153,8438,9319,11144,83990,84057	RAD51,TOP2A,RAD54L,TRIP13,DMC1,BRIP1,MND1
6_Member	GO Biological Processes	GO:0035825	homologous recombination	-4.41846	-2.71558	7/60	5888,7153,8438,9319,11144,83990,84057	RAD51,TOP2A,RAD54L,TRIP13,DMC1,BRIP1,MND1
6_Member	GO Biological Processes	GO:0045143	homologous chromosome segregation	-4.27962	-2.59633	7/63	5347,9232,9319,9700,11144,83990,151246	PLK1,PTTG1,TRIP13,ESPL1,DMC1,BRIP1,SGO2
6_Member	GO Biological Processes	GO:0007143	female meiotic nuclear division	-4.12403	-2.45862	5/29	5347,7153,7272,9133,9319	PLK1,TOP2A,TTK,CCNB2,TRIP13
6_Member	GO Biological Processes	GO:0007292	female gamete generation	-3.46811	-1.89679	9/140	891,5347,5806,7153,7272,9133,9319,11144,259266	CCNB1,PLK1,PTX3,TOP2A,TTK,CCNB2,TRIP13,DMC1,ASPM
6_Member	GO Biological Processes	GO:0022412	cellular process involved in reproduction in multicellular organism	-2.54917	-1.11769	14/384	891,5347,5806,7153,7272,9133,9319,10549,11144,56155,57082,81930,83990,259266	CCNB1,PLK1,PTX3,TOP2A,TTK,CCNB2,TRIP13,PRDX4,DMC1,TEX14,KNL1,KIF18A,BRIP1,ASPM
7_Summary	GO Biological Processes	GO:0006974	cellular response to DNA damage stimulus	-13.7108	-11.3628	48/799	972,983,1111,1869,1969,2237,2305,3014,4171,4173,4175,4282,4913,5111,5347,5888,5932,6659,7124,7153,7161,8208,8318,8438,8626,9156,9232,9319,9768,9937,10535,10721,11144,23612,51512,51514,51659,55010,55215,55247,55388,63967,79000,83990,90381,113130,144455,157570,3005,8971,30009,84057	CD74,CDK1,CHEK1,E2F1,EPHA2,FEN1,FOXM1,H2AX,MCM2,MCM4,MCM6,MIF,NTHL1,PCNA,PLK1,RAD51,RBBP8,SOX4,TNF,TOP2A,TP73,CHAF1B,CDC45,RAD54L,TP63,EXO1,PTTG1,TRIP13,PCLAF,DCLRE1A,RNASEH2A,POLQ,DMC1,PHLDA3,GTSE1,DTL,GINS2,PARPBP,FANCI,NEIL3,MCM10,CLSPN,AUNIP,BRIP1,TICRR,CDCA5,E2F7,ESCO2,H1-0,H1-10,TBX21,MND1
7_Member	GO Biological Processes	GO:0006974	cellular response to DNA damage stimulus	-13.7108	-11.3628	48/799	972,983,1111,1869,1969,2237,2305,3014,4171,4173,4175,4282,4913,5111,5347,5888,5932,6659,7124,7153,7161,8208,8318,8438,8626,9156,9232,9319,9768,9937,10535,10721,11144,23612,51512,51514,51659,55010,55215,55247,55388,63967,79000,83990,90381,113130,144455,157570	CD74,CDK1,CHEK1,E2F1,EPHA2,FEN1,FOXM1,H2AX,MCM2,MCM4,MCM6,MIF,NTHL1,PCNA,PLK1,RAD51,RBBP8,SOX4,TNF,TOP2A,TP73,CHAF1B,CDC45,RAD54L,TP63,EXO1,PTTG1,TRIP13,PCLAF,DCLRE1A,RNASEH2A,POLQ,DMC1,PHLDA3,GTSE1,DTL,GINS2,PARPBP,FANCI,NEIL3,MCM10,CLSPN,AUNIP,BRIP1,TICRR,CDCA5,E2F7,ESCO2
7_Member	GO Biological Processes	GO:0006281	DNA repair	-11.482	-9.22491	35/520	983,1111,2237,2305,3014,4171,4173,4175,4913,5111,5888,5932,7161,8208,8318,8438,9156,9232,9319,9768,9937,10535,10721,11144,51514,51659,55010,55215,55247,63967,79000,83990,90381,113130,157570	CDK1,CHEK1,FEN1,FOXM1,H2AX,MCM2,MCM4,MCM6,NTHL1,PCNA,RAD51,RBBP8,TP73,CHAF1B,CDC45,RAD54L,EXO1,PTTG1,TRIP13,PCLAF,DCLRE1A,RNASEH2A,POLQ,DMC1,DTL,GINS2,PARPBP,FANCI,NEIL3,CLSPN,AUNIP,BRIP1,TICRR,CDCA5,ESCO2
7_Member	GO Biological Processes	GO:0006302	double-strand break repair	-8.7766	-6.60604	21/251	1111,2237,2305,3014,4171,4173,4175,5888,5932,8318,8438,9319,9937,10721,11144,51659,55010,79000,83990,113130,157570	CHEK1,FEN1,FOXM1,H2AX,MCM2,MCM4,MCM6,RAD51,RBBP8,CDC45,RAD54L,TRIP13,DCLRE1A,POLQ,DMC1,GINS2,PARPBP,AUNIP,BRIP1,CDCA5,ESCO2
7_Member	GO Biological Processes	GO:0006310	DNA recombination	-8.64724	-6.485	23/306	1111,2237,3005,3014,4171,4173,4175,5888,5932,7153,8318,8438,8971,9156,9319,10721,11144,30009,51659,55010,79000,83990,84057	CHEK1,FEN1,H1-0,H2AX,MCM2,MCM4,MCM6,RAD51,RBBP8,TOP2A,CDC45,RAD54L,H1-10,EXO1,TRIP13,POLQ,DMC1,TBX21,GINS2,PARPBP,AUNIP,BRIP1,MND1
7_Member	GO Biological Processes	GO:0000724	double-strand break repair via homologous recombination	-8.38039	-6.32052	15/138	1111,2237,3014,4171,4173,4175,5888,5932,8318,8438,10721,11144,51659,55010,79000	CHEK1,FEN1,H2AX,MCM2,MCM4,MCM6,RAD51,RBBP8,CDC45,RAD54L,POLQ,DMC1,GINS2,PARPBP,AUNIP
7_Member	GO Biological Processes	GO:0000725	recombinational repair	-8.29379	-6.24039	15/140	1111,2237,3014,4171,4173,4175,5888,5932,8318,8438,10721,11144,51659,55010,79000	CHEK1,FEN1,H2AX,MCM2,MCM4,MCM6,RAD51,RBBP8,CDC45,RAD54L,POLQ,DMC1,GINS2,PARPBP,AUNIP
8_Summary	WikiPathways	WP4016	DNA IR-damage and cellular response via ATR	-13.6909	-11.347	17/81	983,1111,1869,2237,2305,3014,4171,5111,5347,5888,5932,8318,9156,9937,55215,63967,83990,332,890,891,1029,3725,5457,7161,8626,9212,9377,22974,64065,79733,144455,4913,9636,9768,10721,51514,55247,723790,2146,6241,699,8438,55789	CDK1,CHEK1,E2F1,FEN1,FOXM1,H2AX,MCM2,PCNA,PLK1,RAD51,RBBP8,CDC45,EXO1,DCLRE1A,FANCI,CLSPN,BRIP1,BIRC5,CCNA2,CCNB1,CDKN2A,JUN,POU4F1,TP73,TP63,AURKB,COX5A,TPX2,PERP,E2F8,E2F7,NTHL1,ISG15,PCLAF,POLQ,DTL,NEIL3,H2AC19,EZH2,RRM2,BUB1,RAD54L,DEPDC1B
8_Member	WikiPathways	WP4016	DNA IR-damage and cellular response via ATR	-13.6909	-11.347	17/81	983,1111,1869,2237,2305,3014,4171,5111,5347,5888,5932,8318,9156,9937,55215,63967,83990	CDK1,CHEK1,E2F1,FEN1,FOXM1,H2AX,MCM2,PCNA,PLK1,RAD51,RBBP8,CDC45,EXO1,DCLRE1A,FANCI,CLSPN,BRIP1
8_Member	Reactome Gene Sets	R-HSA-3700989	Transcriptional Regulation by TP53	-6.59767	-4.53124	22/365	332,890,891,983,1029,1111,1869,3725,5111,5457,5932,7161,8626,9156,9212,9377,22974,55215,64065,79733,83990,144455	BIRC5,CCNA2,CCNB1,CDK1,CDKN2A,CHEK1,E2F1,JUN,PCNA,POU4F1,RBBP8,TP73,TP63,EXO1,AURKB,COX5A,TPX2,FANCI,PERP,E2F8,BRIP1,E2F7
8_Member	Reactome Gene Sets	R-HSA-73894	DNA Repair	-5.39552	-3.40937	19/335	890,1111,2237,3014,4913,5111,5888,5932,9156,9636,9768,9937,10721,51514,55215,55247,63967,83990,723790	CCNA2,CHEK1,FEN1,H2AX,NTHL1,PCNA,RAD51,RBBP8,EXO1,ISG15,PCLAF,DCLRE1A,POLQ,DTL,FANCI,NEIL3,CLSPN,BRIP1,H2AC19
8_Member	Reactome Gene Sets	R-HSA-5633007	Regulation of TP53 Activity	-5.10614	-3.30754	12/160	890,983,1029,1111,5457,5932,7161,8626,9156,9212,22974,83990	CCNA2,CDK1,CDKN2A,CHEK1,POU4F1,RBBP8,TP73,TP63,EXO1,AURKB,TPX2,BRIP1
8_Member	Reactome Gene Sets	R-HSA-5693538	Homology Directed Repair	-4.97935	-3.19479	11/138	890,1111,2237,3014,5111,5888,5932,9156,10721,63967,83990	CCNA2,CHEK1,FEN1,H2AX,PCNA,RAD51,RBBP8,EXO1,POLQ,CLSPN,BRIP1
8_Member	Reactome Gene Sets	R-HSA-9675135	Diseases of DNA repair	-4.91227	-3.13909	6/34	4913,5888,5932,9156,55247,83990	NTHL1,RAD51,RBBP8,EXO1,NEIL3,BRIP1
8_Member	Reactome Gene Sets	R-HSA-8953750	Transcriptional Regulation by E2F6	-4.65954	-2.75653	6/35	1111,1869,2146,5888,5932,6241	CHEK1,E2F1,EZH2,RAD51,RBBP8,RRM2
8_Member	WikiPathways	WP4946	DNA repair pathways, full network	-4.44974	-2.56161	10/121	1111,2237,3014,4913,5111,5888,9156,55215,55247,83990	CHEK1,FEN1,H2AX,NTHL1,PCNA,RAD51,EXO1,FANCI,NEIL3,BRIP1
8_Member	Reactome Gene Sets	R-HSA-5693532	DNA Double-Strand Break Repair	-4.20991	-2.53122	11/167	890,1111,2237,3014,5111,5888,5932,9156,10721,63967,83990	CCNA2,CHEK1,FEN1,H2AX,PCNA,RAD51,RBBP8,EXO1,POLQ,CLSPN,BRIP1
8_Member	WikiPathways	WP3878	ATM signaling in development and disease	-4.13733	-2.4684	6/46	699,983,1111,3014,5932,9212	BUB1,CDK1,CHEK1,H2AX,RBBP8,AURKB
8_Member	Reactome Gene Sets	R-HSA-5693567	HDR through Homologous Recombination (HRR) or Single Strand Annealing (SSA)	-3.65826	-2.05552	9/132	890,1111,3014,5111,5888,5932,9156,63967,83990	CCNA2,CHEK1,H2AX,PCNA,RAD51,RBBP8,EXO1,CLSPN,BRIP1
8_Member	Reactome Gene Sets	R-HSA-5693616	Presynaptic phase of homologous DNA pairing and strand exchange	-3.49353	-1.91868	5/39	1111,5888,5932,9156,83990	CHEK1,RAD51,RBBP8,EXO1,BRIP1
8_Member	Reactome Gene Sets	R-HSA-5693579	Homologous DNA Pairing and Strand Exchange	-3.3405	-1.78849	5/42	1111,5888,5932,9156,83990	CHEK1,RAD51,RBBP8,EXO1,BRIP1
8_Member	Reactome Gene Sets	R-HSA-9675136	Diseases of DNA Double-Strand Break Repair	-3.33086	-1.78687	4/24	5888,5932,9156,83990	RAD51,RBBP8,EXO1,BRIP1
8_Member	Reactome Gene Sets	R-HSA-9701192	Defective HDR through Homologous Recombination (HRR) due to BRCA1 loss-of-function	-3.33086	-1.78687	4/24	5888,5932,9156,83990	RAD51,RBBP8,EXO1,BRIP1
8_Member	Reactome Gene Sets	R-HSA-9701193	Defective HDR through Homologous Recombination (HRR) due to PALB2 loss of function	-3.33086	-1.78687	4/24	5888,5932,9156,83990	RAD51,RBBP8,EXO1,BRIP1
8_Member	Reactome Gene Sets	R-HSA-9704331	Defective HDR through Homologous Recombination Repair (HRR) due to PALB2 loss of BRCA1 binding function	-3.33086	-1.78687	4/24	5888,5932,9156,83990	RAD51,RBBP8,EXO1,BRIP1
8_Member	Reactome Gene Sets	R-HSA-9704646	Defective HDR through Homologous Recombination Repair (HRR) due to PALB2 loss of BRCA2/RAD51/RAD51C binding function	-3.33086	-1.78687	4/24	5888,5932,9156,83990	RAD51,RBBP8,EXO1,BRIP1
8_Member	Reactome Gene Sets	R-HSA-6804756	Regulation of TP53 Activity through Phosphorylation	-3.24638	-1.71415	7/92	890,1111,5932,9156,9212,22974,83990	CCNA2,CHEK1,RBBP8,EXO1,AURKB,TPX2,BRIP1
8_Member	Reactome Gene Sets	R-HSA-5685942	HDR through Homologous Recombination (HRR)	-3.22818	-1.69659	6/67	1111,5111,5888,5932,9156,83990	CHEK1,PCNA,RAD51,RBBP8,EXO1,BRIP1
8_Member	Reactome Gene Sets	R-HSA-5693554	Resolution of D-loop Structures through Synthesis-Dependent Strand Annealing (SDSA)	-3.19318	-1.66375	4/26	5888,5932,9156,83990	RAD51,RBBP8,EXO1,BRIP1
8_Member	Reactome Gene Sets	R-HSA-69473	G2/M DNA damage checkpoint	-3.16269	-1.63622	7/95	891,983,1111,3014,5932,9156,83990	CCNB1,CDK1,CHEK1,H2AX,RBBP8,EXO1,BRIP1
8_Member	Reactome Gene Sets	R-HSA-5693607	Processing of DNA double-strand break ends	-3.08223	-1.56705	7/98	890,1111,3014,5932,9156,63967,83990	CCNA2,CHEK1,H2AX,RBBP8,EXO1,CLSPN,BRIP1
8_Member	KEGG Pathway	hsa03440	Homologous recombination	-3.06959	-1.55688	5/48	5888,5932,8438,55789,83990	RAD51,RBBP8,RAD54L,DEPDC1B,BRIP1
8_Member	Reactome Gene Sets	R-HSA-5693568	Resolution of D-loop Structures through Holliday Junction Intermediates	-2.79288	-1.32128	4/33	5888,5932,9156,83990	RAD51,RBBP8,EXO1,BRIP1
8_Member	Reactome Gene Sets	R-HSA-5693537	Resolution of D-Loop Structures	-2.74379	-1.28217	4/34	5888,5932,9156,83990	RAD51,RBBP8,EXO1,BRIP1
8_Member	Reactome Gene Sets	R-HSA-5685938	HDR through Single Strand Annealing (SSA)	-2.60605	-1.16475	4/37	5888,5932,9156,83990	RAD51,RBBP8,EXO1,BRIP1
8_Member	KEGG Pathway	ko03440	Homologous recombination	-2.44144	-1.0265	4/41	5888,5932,8438,83990	RAD51,RBBP8,RAD54L,BRIP1
8_Member	Canonical Pathways	M258	PID BARD1 PATHWAY	-2.00331	-0.66525	3/29	5111,5888,5932	PCNA,RAD51,RBBP8
9_Summary	Canonical Pathways	M14	PID AURORA B PATHWAY	-12.3681	-10.1245	12/39	332,699,1058,3925,9212,9493,10112,10403,11004,23397,55143,64151,9787,22974,5111,7153	BIRC5,BUB1,CENPA,STMN1,AURKB,KIF23,KIF20A,NDC80,KIF2C,NCAPH,CDCA8,NCAPG,DLGAP5,TPX2,PCNA,TOP2A
9_Member	Canonical Pathways	M14	PID AURORA B PATHWAY	-12.3681	-10.1245	12/39	332,699,1058,3925,9212,9493,10112,10403,11004,23397,55143,64151	BIRC5,BUB1,CENPA,STMN1,AURKB,KIF23,KIF20A,NDC80,KIF2C,NCAPH,CDCA8,NCAPG
9_Member	CORUM	CORUM:2582	Chromosomal passenger complex CPC (CDCA8, AURKB, BIRC5)	-5.43663	-3.61732	3/3	332,9212,55143	BIRC5,AURKB,CDCA8
9_Member	CORUM	CORUM:1118	Chromosomal passenger complex CPC (INCENP, CDCA8, BIRC5, AURKB)	-4.8396	-3.08293	3/4	332,9212,55143	BIRC5,AURKB,CDCA8
9_Member	CORUM	CORUM:1119	Chromosomal passenger complex CPC (INCENP, CDCA8, BIRC5, AURKB)	-4.8396	-3.08293	3/4	332,9212,55143	BIRC5,AURKB,CDCA8
9_Member	Canonical Pathways	M242	PID AURORA A PATHWAY	-3.9795	-2.32872	5/31	332,1058,9212,9787,22974	BIRC5,CENPA,AURKB,DLGAP5,TPX2
9_Member	Reactome Gene Sets	R-HSA-4615885	SUMOylation of DNA replication proteins	-3.19974	-1.66879	5/45	332,5111,7153,9212,55143	BIRC5,PCNA,TOP2A,AURKB,CDCA8
10_Summary	Canonical Pathways	M176	PID FOXM1 PATHWAY	-12.2193	-9.98226	12/40	332,890,891,983,1029,1058,1063,2305,4751,5347,9133,9212,993,4605,9088,1869,3161,10381,22974,51512,80097,4616,5111,1111,6241,7161,64065,3014,3725,5888,990,1031,1033,699,8626,83903,4998,51514,723790	BIRC5,CCNA2,CCNB1,CDK1,CDKN2A,CENPA,CENPF,FOXM1,NEK2,PLK1,CCNB2,AURKB,CDC25A,MYBL2,PKMYT1,E2F1,HMMR,TUBB3,TPX2,GTSE1,MZT2B,GADD45B,PCNA,CHEK1,RRM2,TP73,PERP,H2AX,JUN,RAD51,CDC6,CDKN2C,CDKN3,BUB1,TP63,HASPIN,ORC1,DTL,H2AC19
10_Member	Canonical Pathways	M176	PID FOXM1 PATHWAY	-12.2193	-9.98226	12/40	332,890,891,983,1029,1058,1063,2305,4751,5347,9133,9212	BIRC5,CCNA2,CCNB1,CDK1,CDKN2A,CENPA,CENPF,FOXM1,NEK2,PLK1,CCNB2,AURKB
10_Member	Reactome Gene Sets	R-HSA-156711	Polo-like kinase mediated events	-10.4537	-8.30768	8/16	891,993,1063,2305,4605,5347,9088,9133	CCNB1,CDC25A,CENPF,FOXM1,MYBL2,PLK1,PKMYT1,CCNB2
10_Member	Reactome Gene Sets	R-HSA-69273	Cyclin A/B1/B2 associated events during G2/M transition	-8.58226	-6.50693	8/25	890,891,983,993,2305,5347,9088,9133	CCNA2,CCNB1,CDK1,CDC25A,FOXM1,PLK1,PKMYT1,CCNB2
10_Member	Reactome Gene Sets	R-HSA-453274	Mitotic G2-G2/M phases	-7.84418	-5.81572	17/198	890,891,983,993,1063,1869,2305,3161,4605,4751,5347,9088,9133,10381,22974,51512,80097	CCNA2,CCNB1,CDK1,CDC25A,CENPF,E2F1,FOXM1,HMMR,MYBL2,NEK2,PLK1,PKMYT1,CCNB2,TUBB3,TPX2,GTSE1,MZT2B
10_Member	CORUM	CORUM:5545	CDC2-PCNA-CCNB1-GADD45B complex	-7.25068	-5.27	4/4	891,983,4616,5111	CCNB1,CDK1,GADD45B,PCNA
10_Member	Reactome Gene Sets	R-HSA-69275	G2/M Transition	-7.11281	-5.1391	16/196	890,891,983,993,1063,2305,3161,4605,4751,5347,9088,9133,10381,22974,51512,80097	CCNA2,CCNB1,CDK1,CDC25A,CENPF,FOXM1,HMMR,MYBL2,NEK2,PLK1,PKMYT1,CCNB2,TUBB3,TPX2,GTSE1,MZT2B
10_Member	KEGG Pathway	ko04115	p53 signaling pathway	-6.97653	-5.01183	10/69	891,983,1029,1111,4616,6241,7161,9133,51512,64065	CCNB1,CDK1,CDKN2A,CHEK1,GADD45B,RRM2,TP73,CCNB2,GTSE1,PERP
10_Member	WikiPathways	WP2516	ATM signaling pathway	-6.81856	-4.87597	8/40	891,983,993,1111,3014,3725,5888,7161	CCNB1,CDK1,CDC25A,CHEK1,H2AX,JUN,RAD51,TP73
10_Member	Reactome Gene Sets	R-HSA-69478	G2/M DNA replication checkpoint	-6.55706	-4.63708	4/5	891,983,9088,9133	CCNB1,CDK1,PKMYT1,CCNB2
10_Member	KEGG Pathway	hsa04115	p53 signaling pathway	-6.40922	-4.50317	10/79	891,983,1029,1111,4616,6241,7161,9133,51512,64065	CCNB1,CDK1,CDKN2A,CHEK1,GADD45B,RRM2,TP73,CCNB2,GTSE1,PERP
10_Member	CORUM	CORUM:310	Cell cycle kinase complex CDC2	-6.08529	-4.21295	4/6	891,983,5111,9133	CCNB1,CDK1,PCNA,CCNB2
10_Member	WikiPathways	WP707	DNA damage response	-5.93793	-4.07396	9/69	891,983,993,1111,1869,3014,4616,5888,9133	CCNB1,CDK1,CDC25A,CHEK1,E2F1,H2AX,GADD45B,RAD51,CCNB2
10_Member	Reactome Gene Sets	R-HSA-2980767	Activation of NIMA Kinases NEK9, NEK6, NEK7	-5.72266	-3.87231	4/7	891,983,5347,9133	CCNB1,CDK1,PLK1,CCNB2
10_Member	GO Biological Processes	GO:0000079	regulation of cyclin-dependent protein serine/threonine kinase activity	-5.70104	-3.85469	10/94	890,891,990,993,1029,1031,1033,5347,9088,9133	CCNA2,CCNB1,CDC6,CDC25A,CDKN2A,CDKN2C,CDKN3,PLK1,PKMYT1,CCNB2
10_Member	GO Biological Processes	GO:1904029	regulation of cyclin-dependent protein kinase activity	-5.53481	-3.70283	10/98	890,891,990,993,1029,1031,1033,5347,9088,9133	CCNA2,CCNB1,CDC6,CDC25A,CDKN2A,CDKN2C,CDKN3,PLK1,PKMYT1,CCNB2
10_Member	Canonical Pathways	M19	PID P73PATHWAY	-5.43698	-3.61732	9/79	699,890,891,983,1111,5347,5888,7161,8626	BUB1,CCNA2,CCNB1,CDK1,CHEK1,PLK1,RAD51,TP73,TP63
10_Member	WikiPathways	WP1530	miRNA regulation of DNA damage response	-4.85003	-3.08463	9/93	891,983,993,1111,1869,3014,4616,5888,9133	CCNB1,CDK1,CDC25A,CHEK1,E2F1,H2AX,GADD45B,RAD51,CCNB2
10_Member	CORUM	CORUM:5544	CDC2-PCNA-CCNB1-GADD45A complex	-4.8396	-3.08293	3/4	891,983,5111	CCNB1,CDK1,PCNA
10_Member	CORUM	CORUM:5546	CDC2-PCNA-CCNB1-GADD45G complex	-4.8396	-3.08293	3/4	891,983,5111	CCNB1,CDK1,PCNA
10_Member	GO Biological Processes	GO:0016572	histone phosphorylation	-4.55574	-2.8383	6/39	890,891,983,1111,9212,83903	CCNA2,CCNB1,CDK1,CHEK1,AURKB,HASPIN
10_Member	Reactome Gene Sets	R-HSA-162658	Golgi Cisternae Pericentriolar Stack Reorganization	-4.30366	-2.61945	4/14	891,983,5347,9133	CCNB1,CDK1,PLK1,CCNB2
10_Member	KEGG Pathway	ko04914	Progesterone-mediated oocyte maturation	-3.90935	-2.27026	8/96	699,890,891,983,993,5347,9088,9133	BUB1,CCNA2,CCNB1,CDK1,CDC25A,PLK1,PKMYT1,CCNB2
10_Member	Canonical Pathways	M10154	SA G2 AND M PHASES	-3.71354	-2.10546	3/8	983,993,1111	CDK1,CDC25A,CHEK1
10_Member	Reactome Gene Sets	R-HSA-113507	E2F-enabled inhibition of pre-replication complex formation	-3.71354	-2.10546	3/8	891,983,4998	CCNB1,CDK1,ORC1
10_Member	KEGG Pathway	hsa04914	Progesterone-mediated oocyte maturation	-3.69645	-2.0899	8/103	699,890,891,983,993,5347,9088,9133	BUB1,CCNA2,CCNB1,CDK1,CDC25A,PLK1,PKMYT1,CCNB2
10_Member	Reactome Gene Sets	R-HSA-113510	E2F mediated regulation of DNA replication	-3.56425	-1.97787	4/21	891,983,1869,4998	CCNB1,CDK1,E2F1,ORC1
10_Member	WikiPathways	WP1971	Integrated cancer pathway	-3.15525	-1.63068	5/46	983,993,1111,1869,5347	CDK1,CDC25A,CHEK1,E2F1,PLK1
10_Member	GO Biological Processes	GO:0010971	positive regulation of G2/M transition of mitotic cell cycle	-3.12884	-1.60867	4/27	891,983,993,51514	CCNB1,CDK1,CDC25A,DTL
10_Member	Reactome Gene Sets	R-HSA-75035	Chk1/Chk2(Cds1) mediated inactivation of Cyclin B:Cdk1 complex	-3.03036	-1.52396	3/13	891,983,1111	CCNB1,CDK1,CHEK1
10_Member	GO Biological Processes	GO:1902751	positive regulation of cell cycle G2/M phase transition	-2.95115	-1.45654	4/30	891,983,993,51514	CCNB1,CDK1,CDC25A,DTL
10_Member	Reactome Gene Sets	R-HSA-8852276	The role of GTSE1 in G2/M progression after G2 checkpoint	-2.90848	-1.42207	6/77	891,983,5347,9133,10381,51512	CCNB1,CDK1,PLK1,CCNB2,TUBB3,GTSE1
10_Member	Reactome Gene Sets	R-HSA-6804114	TP53 Regulates Transcription of Genes Involved in G2 Cell Cycle Arrest	-2.59994	-1.16073	3/18	891,983,5111	CCNB1,CDK1,PCNA
10_Member	Reactome Gene Sets	R-HSA-2995383	Initiation of Nuclear Envelope (NE) Reformation	-2.53028	-1.10338	3/19	891,983,9133	CCNB1,CDK1,CCNB2
10_Member	Reactome Gene Sets	R-HSA-2299718	Condensation of Prophase Chromosomes	-2.23782	-0.859196	5/74	891,983,3014,5347,723790	CCNB1,CDK1,H2AX,PLK1,H2AC19
10_Member	Reactome Gene Sets	R-HSA-2980766	Nuclear Envelope Breakdown	-2.07198	-0.72138	4/52	891,983,5347,9133	CCNB1,CDK1,PLK1,CCNB2
11_Summary	GO Biological Processes	GO:0071459	protein localization to chromosome, centromeric region	-11.4203	-9.16656	10/25	701,983,1058,7272,9212,10403,54908,57082,81620,83903,2146,5347,113130,157570,1111,11113	BUB1B,CDK1,CENPA,TTK,AURKB,NDC80,SPDL1,KNL1,CDT1,HASPIN,EZH2,PLK1,CDCA5,ESCO2,CHEK1,CIT
11_Member	GO Biological Processes	GO:0071459	protein localization to chromosome, centromeric region	-11.4203	-9.16656	10/25	701,983,1058,7272,9212,10403,54908,57082,81620,83903	BUB1B,CDK1,CENPA,TTK,AURKB,NDC80,SPDL1,KNL1,CDT1,HASPIN
11_Member	GO Biological Processes	GO:0034501	protein localization to kinetochore	-9.45462	-7.26981	8/19	983,7272,9212,10403,54908,57082,81620,83903	CDK1,TTK,AURKB,NDC80,SPDL1,KNL1,CDT1,HASPIN
11_Member	GO Biological Processes	GO:1903083	protein localization to condensed chromosome	-9.45462	-7.26981	8/19	983,7272,9212,10403,54908,57082,81620,83903	CDK1,TTK,AURKB,NDC80,SPDL1,KNL1,CDT1,HASPIN
11_Member	GO Biological Processes	GO:0034502	protein localization to chromosome	-9.40998	-7.22806	14/92	701,983,1058,2146,5347,7272,9212,10403,54908,57082,81620,83903,113130,157570	BUB1B,CDK1,CENPA,EZH2,PLK1,TTK,AURKB,NDC80,SPDL1,KNL1,CDT1,HASPIN,CDCA5,ESCO2
11_Member	GO Biological Processes	GO:0018107	peptidyl-threonine phosphorylation	-2.02818	-0.686395	6/116	983,1111,5347,7272,11113,83903	CDK1,CHEK1,PLK1,TTK,CIT,HASPIN
12_Summary	Canonical Pathways	M129	PID PLK1 PATHWAY	-11.4128	-9.22216	12/46	699,701,891,983,991,5347,10112,10403,22974,63967,79682,147841,2237,9700,79075,83903,113130,151246,157570,9212,9232,9088,9133	BUB1,BUB1B,CCNB1,CDK1,CDC20,PLK1,KIF20A,NDC80,TPX2,CLSPN,CENPU,SPC24,FEN1,ESPL1,DSCC1,HASPIN,CDCA5,SGO2,ESCO2,AURKB,PTTG1,PKMYT1,CCNB2
12_Member	Canonical Pathways	M129	PID PLK1 PATHWAY	-11.4128	-9.22216	12/46	699,701,891,983,991,5347,10112,10403,22974,63967,79682,147841	BUB1,BUB1B,CCNB1,CDK1,CDC20,PLK1,KIF20A,NDC80,TPX2,CLSPN,CENPU,SPC24
12_Member	GO Biological Processes	GO:0007062	sister chromatid cohesion	-8.57672	-6.50362	11/62	699,701,991,2237,5347,9700,79075,83903,113130,151246,157570	BUB1,BUB1B,CDC20,FEN1,PLK1,ESPL1,DSCC1,HASPIN,CDCA5,SGO2,ESCO2
12_Member	WikiPathways	WP5117	Cohesin complex - Cornelia de Lange syndrome	-7.30341	-5.31308	8/35	983,5347,9212,9232,9700,113130,151246,157570	CDK1,PLK1,AURKB,PTTG1,ESPL1,CDCA5,SGO2,ESCO2
12_Member	WikiPathways	WP4240	Regulation of sister chromatid separation at the metaphase-anaphase transition	-5.48648	-3.65961	5/16	699,701,991,9232,9700	BUB1,BUB1B,CDC20,PTTG1,ESPL1
12_Member	KEGG Pathway	ko04114	Oocyte meiosis	-3.86367	-2.23113	9/124	699,891,983,991,5347,9088,9133,9232,9700	BUB1,CCNB1,CDK1,CDC20,PLK1,PKMYT1,CCNB2,PTTG1,ESPL1
12_Member	KEGG Pathway	hsa04114	Oocyte meiosis	-3.70811	-2.10079	9/130	699,891,983,991,5347,9088,9133,9232,9700	BUB1,CCNB1,CDK1,CDC20,PLK1,PKMYT1,CCNB2,PTTG1,ESPL1
12_Member	GO Biological Processes	GO:0007063	regulation of sister chromatid cohesion	-3.56425	-1.97787	4/21	699,2237,9700,113130	BUB1,FEN1,ESPL1,CDCA5
13_Summary	Reactome Gene Sets	R-HSA-69205	G1/S-Specific Transcription	-11.1695	-8.98472	7/28	983,990,6241,7083,7298,8318,81620,129607,1066,8836,10591,160428	CDK1,CDC6,RRM2,TK1,TYMS,CDC45,CDT1,CMPK2,CES1,GGH,DNPH1,ALDH1L2
13_Member	Reactome Gene Sets	R-HSA-69205	G1/S-Specific Transcription	-11.1695	-8.98472	7/28	983,990,6241,7083,7298,8318,81620	CDK1,CDC6,RRM2,TK1,TYMS,CDC45,CDT1
13_Member	GO Biological Processes	GO:0009263	deoxyribonucleotide biosynthetic process	-4.70924	-2.9716	3/15	6241,7298,129607	RRM2,TYMS,CMPK2
13_Member	WikiPathways	WP1601	Fluoropyrimidine activity	-3.78181	-2.16048	5/34	1066,6241,7083,7298,8836	CES1,RRM2,TK1,TYMS,GGH
13_Member	WikiPathways	WP4022	Pyrimidine metabolism	-3.58375	-1.99076	4/86	6241,7083,7298,129607	RRM2,TK1,TYMS,CMPK2
13_Member	GO Biological Processes	GO:0009262	deoxyribonucleotide metabolic process	-3.27795	-1.73857	3/44	6241,7298,129607	RRM2,TYMS,CMPK2
13_Member	KEGG Pathway	ko00240	Pyrimidine metabolism	-3.2696	-1.73283	4/104	6241,7083,7298,129607	RRM2,TK1,TYMS,CMPK2
13_Member	KEGG Pathway	hsa00240	Pyrimidine metabolism	-3.19278	-1.66375	4/109	6241,7083,7298,129607	RRM2,TK1,TYMS,CMPK2
13_Member	GO Biological Processes	GO:0009123	nucleoside monophosphate metabolic process	-2.5728	-1.13825	3/77	7083,7298,129607	TK1,TYMS,CMPK2
13_Member	GO Biological Processes	GO:0072527	pyrimidine-containing compound metabolic process	-2.42292	-1.01044	3/87	7083,7298,129607	TK1,TYMS,CMPK2
13_Member	GO Biological Processes	GO:0009162	deoxyribonucleoside monophosphate metabolic process	-2.28822	-0.900127	3/23	7083,7298,10591	TK1,TYMS,DNPH1
13_Member	Reactome Gene Sets	R-HSA-15869	Metabolism of nucleotides	-2.26613	-0.879744	3/99	6241,7083,7298	RRM2,TK1,TYMS
13_Member	GO Biological Processes	GO:0006760	folic acid-containing compound metabolic process	-2.09009	-0.735656	3/27	7298,8836,160428	TYMS,GGH,ALDH1L2
14_Summary	GO Biological Processes	GO:0090068	positive regulation of cell cycle process	-10.8894	-8.66206	23/236	891,983,990,993,2146,2237,4041,5902,9212,9493,9700,9787,9928,10403,10615,11065,11113,51203,51514,79733,81620,113130,144455,811,1111,5641,3998,4233,4751,6382,6624,7124,8936,11346,57026	CCNB1,CDK1,CDC6,CDC25A,EZH2,FEN1,LRP5,RANBP1,AURKB,KIF23,ESPL1,DLGAP5,KIF14,NDC80,SPAG5,UBE2C,CIT,NUSAP1,DTL,E2F8,CDT1,CDCA5,E2F7,CALR,CHEK1,LGMN,LMAN1,MET,NEK2,SDC1,FSCN1,TNF,WASF1,SYNPO,PDXP
14_Member	GO Biological Processes	GO:0090068	positive regulation of cell cycle process	-10.8894	-8.66206	23/236	891,983,990,993,2146,2237,4041,5902,9212,9493,9700,9787,9928,10403,10615,11065,11113,51203,51514,79733,81620,113130,144455	CCNB1,CDK1,CDC6,CDC25A,EZH2,FEN1,LRP5,RANBP1,AURKB,KIF23,ESPL1,DLGAP5,KIF14,NDC80,SPAG5,UBE2C,CIT,NUSAP1,DTL,E2F8,CDT1,CDCA5,E2F7
14_Member	GO Biological Processes	GO:0045787	positive regulation of cell cycle	-10.6517	-8.43067	26/313	811,891,983,990,993,1111,2146,2237,4041,5641,5902,9212,9493,9700,9787,9928,10403,10615,11065,11113,51203,51514,79733,81620,113130,144455	CALR,CCNB1,CDK1,CDC6,CDC25A,CHEK1,EZH2,FEN1,LRP5,LGMN,RANBP1,AURKB,KIF23,ESPL1,DLGAP5,KIF14,NDC80,SPAG5,UBE2C,CIT,NUSAP1,DTL,E2F8,CDT1,CDCA5,E2F7
14_Member	GO Biological Processes	GO:1901992	positive regulation of mitotic cell cycle phase transition	-5.74393	-3.88682	10/93	891,983,990,993,9700,9787,11065,51514,81620,113130	CCNB1,CDK1,CDC6,CDC25A,ESPL1,DLGAP5,UBE2C,DTL,CDT1,CDCA5
14_Member	GO Biological Processes	GO:0045931	positive regulation of mitotic cell cycle	-5.53128	-3.70059	11/121	891,983,990,993,5641,9700,9787,11065,51514,81620,113130	CCNB1,CDK1,CDC6,CDC25A,LGMN,ESPL1,DLGAP5,UBE2C,DTL,CDT1,CDCA5
14_Member	GO Biological Processes	GO:1901989	positive regulation of cell cycle phase transition	-5.44849	-3.45866	11/115	891,983,990,993,2146,9700,9787,11065,51514,81620,113130	CCNB1,CDK1,CDC6,CDC25A,EZH2,ESPL1,DLGAP5,UBE2C,DTL,CDT1,CDCA5
14_Member	GO Biological Processes	GO:0045840	positive regulation of mitotic nuclear division	-3.2923	-1.75226	5/43	4041,9700,9787,51203,81620	LRP5,ESPL1,DLGAP5,NUSAP1,CDT1
14_Member	GO Biological Processes	GO:0045842	positive regulation of mitotic metaphase/anaphase transition	-2.83869	-1.36089	3/15	9700,9787,81620	ESPL1,DLGAP5,CDT1
14_Member	GO Biological Processes	GO:1901970	positive regulation of mitotic sister chromatid separation	-2.83869	-1.36089	3/15	9700,9787,81620	ESPL1,DLGAP5,CDT1
14_Member	GO Biological Processes	GO:1902101	positive regulation of metaphase/anaphase transition of cell cycle	-2.7535	-1.29023	3/16	9700,9787,81620	ESPL1,DLGAP5,CDT1
14_Member	GO Biological Processes	GO:0051785	positive regulation of nuclear division	-2.73048	-1.2694	5/57	4041,9700,9787,51203,81620	LRP5,ESPL1,DLGAP5,NUSAP1,CDT1
14_Member	GO Biological Processes	GO:0010638	positive regulation of organelle organization	-2.6131	-1.16971	17/505	2237,3998,4041,4233,4751,6382,6624,7124,8936,9212,9700,9787,10615,11346,51203,57026,81620	FEN1,LMAN1,LRP5,MET,NEK2,SDC1,FSCN1,TNF,WASF1,AURKB,ESPL1,DLGAP5,SPAG5,SYNPO,NUSAP1,PDXP,CDT1
14_Member	GO Biological Processes	GO:1905820	positive regulation of chromosome separation	-2.59994	-1.16073	3/18	9700,9787,81620	ESPL1,DLGAP5,CDT1
15_Summary	GO Biological Processes	GO:0044839	cell cycle G2/M phase transition	-10.7543	-8.58928	18/148	890,891,983,990,993,1063,1111,2305,4998,5347,9088,9133,9212,9833,9928,51514,63967,90381,1869,3014,6659,8318,51512,81620,83990,972,4282,144455,4171,5888	CCNA2,CCNB1,CDK1,CDC6,CDC25A,CENPF,CHEK1,FOXM1,ORC1,PLK1,PKMYT1,CCNB2,AURKB,MELK,KIF14,DTL,CLSPN,TICRR,E2F1,H2AX,SOX4,CDC45,GTSE1,CDT1,BRIP1,CD74,MIF,E2F7,MCM2,RAD51
15_Member	GO Biological Processes	GO:0044839	cell cycle G2/M phase transition	-10.7543	-8.58928	18/148	890,891,983,990,993,1063,1111,2305,4998,5347,9088,9133,9212,9833,9928,51514,63967,90381	CCNA2,CCNB1,CDK1,CDC6,CDC25A,CENPF,CHEK1,FOXM1,ORC1,PLK1,PKMYT1,CCNB2,AURKB,MELK,KIF14,DTL,CLSPN,TICRR
15_Member	GO Biological Processes	GO:0000086	G2/M transition of mitotic cell cycle	-10.3317	-8.19093	17/137	890,891,983,990,993,1063,1111,2305,4998,5347,9088,9212,9833,9928,51514,63967,90381	CCNA2,CCNB1,CDK1,CDC6,CDC25A,CENPF,CHEK1,FOXM1,ORC1,PLK1,PKMYT1,AURKB,MELK,KIF14,DTL,CLSPN,TICRR
15_Member	GO Biological Processes	GO:0031570	DNA integrity checkpoint signaling	-9.08192	-6.98819	15/123	983,990,1111,1869,3014,4998,5347,6659,8318,51512,51514,63967,81620,83990,90381	CDK1,CDC6,CHEK1,E2F1,H2AX,ORC1,PLK1,SOX4,CDC45,GTSE1,DTL,CLSPN,CDT1,BRIP1,TICRR
15_Member	GO Biological Processes	GO:0010389	regulation of G2/M transition of mitotic cell cycle	-8.63315	-6.55555	13/94	891,983,990,993,1063,1111,4998,5347,9212,9928,51514,63967,90381	CCNB1,CDK1,CDC6,CDC25A,CENPF,CHEK1,ORC1,PLK1,AURKB,KIF14,DTL,CLSPN,TICRR
15_Member	GO Biological Processes	GO:1902749	regulation of cell cycle G2/M phase transition	-8.18968	-6.14265	13/102	891,983,990,993,1063,1111,4998,5347,9212,9928,51514,63967,90381	CCNB1,CDK1,CDC6,CDC25A,CENPF,CHEK1,ORC1,PLK1,AURKB,KIF14,DTL,CLSPN,TICRR
15_Member	GO Biological Processes	GO:0042770	signal transduction in response to DNA damage	-7.08343	-5.1117	15/172	972,983,1111,1869,2305,3014,4282,5347,6659,51512,51514,63967,83990,90381,144455	CD74,CDK1,CHEK1,E2F1,FOXM1,H2AX,MIF,PLK1,SOX4,GTSE1,DTL,CLSPN,BRIP1,TICRR,E2F7
15_Member	Canonical Pathways	M46	PID ATR PATHWAY	-6.9096	-4.95525	8/39	890,990,993,1111,4171,5347,5888,63967	CCNA2,CDC6,CDC25A,CHEK1,MCM2,PLK1,RAD51,CLSPN
15_Member	GO Biological Processes	GO:0010972	negative regulation of G2/M transition of mitotic cell cycle	-6.46822	-4.55603	9/60	983,990,1111,4998,5347,9212,51514,63967,90381	CDK1,CDC6,CHEK1,ORC1,PLK1,AURKB,DTL,CLSPN,TICRR
15_Member	GO Biological Processes	GO:1902750	negative regulation of cell cycle G2/M phase transition	-6.34263	-4.44413	9/62	983,990,1111,4998,5347,9212,51514,63967,90381	CDK1,CDC6,CHEK1,ORC1,PLK1,AURKB,DTL,CLSPN,TICRR
15_Member	GO Biological Processes	GO:0044818	mitotic G2/M transition checkpoint	-6.32321	-4.43066	8/46	983,990,1111,4998,5347,51514,63967,90381	CDK1,CDC6,CHEK1,ORC1,PLK1,DTL,CLSPN,TICRR
15_Member	GO Biological Processes	GO:0044774	mitotic DNA integrity checkpoint signaling	-6.10817	-4.23157	10/85	983,990,1111,4998,5347,6659,51512,51514,63967,90381	CDK1,CDC6,CHEK1,ORC1,PLK1,SOX4,GTSE1,DTL,CLSPN,TICRR
15_Member	GO Biological Processes	GO:0000077	DNA damage checkpoint signaling	-5.74923	-3.89076	11/115	983,1111,1869,3014,5347,6659,51512,51514,63967,83990,90381	CDK1,CHEK1,E2F1,H2AX,PLK1,SOX4,GTSE1,DTL,CLSPN,BRIP1,TICRR
15_Member	GO Biological Processes	GO:0007095	mitotic G2 DNA damage checkpoint signaling	-4.91227	-3.13909	6/34	983,1111,5347,51514,63967,90381	CDK1,CHEK1,PLK1,DTL,CLSPN,TICRR
15_Member	GO Biological Processes	GO:0044773	mitotic DNA damage checkpoint signaling	-4.43714	-2.7333	8/81	983,1111,5347,6659,51512,51514,63967,90381	CDK1,CHEK1,PLK1,SOX4,GTSE1,DTL,CLSPN,TICRR
16_Summary	GO Biological Processes	GO:0008608	attachment of spindle microtubules to kinetochore	-10.0407	-7.91278	10/35	891,4751,9212,10403,10615,11004,56155,57082,81620,83540,990	CCNB1,NEK2,AURKB,NDC80,SPAG5,KIF2C,TEX14,KNL1,CDT1,NUF2,CDC6
16_Member	GO Biological Processes	GO:0008608	attachment of spindle microtubules to kinetochore	-10.0407	-7.91278	10/35	891,4751,9212,10403,10615,11004,56155,57082,81620,83540	CCNB1,NEK2,AURKB,NDC80,SPAG5,KIF2C,TEX14,KNL1,CDT1,NUF2
16_Member	GO Biological Processes	GO:0051315	attachment of mitotic spindle microtubules to kinetochore	-5.64367	-3.8026	5/15	9212,10403,11004,81620,83540	AURKB,NDC80,KIF2C,CDT1,NUF2
16_Member	GO Biological Processes	GO:0051988	regulation of attachment of spindle microtubules to kinetochore	-4.44446	-2.7387	4/13	891,4751,9212,10615	CCNB1,NEK2,AURKB,SPAG5
16_Member	GO Biological Processes	GO:0051984	positive regulation of chromosome segregation	-4.30366	-2.61945	4/14	891,990,9212,81620	CCNB1,CDC6,AURKB,CDT1
16_Member	GO Biological Processes	GO:0090231	regulation of spindle checkpoint	-2.7535	-1.29023	3/16	891,10403,81620	CCNB1,NDC80,CDT1
16_Member	GO Biological Processes	GO:0090266	regulation of mitotic cell cycle spindle assembly checkpoint	-2.7535	-1.29023	3/16	891,10403,81620	CCNB1,NDC80,CDT1
16_Member	GO Biological Processes	GO:1903504	regulation of mitotic spindle checkpoint	-2.7535	-1.29023	3/16	891,10403,81620	CCNB1,NDC80,CDT1
17_Summary	GO Biological Processes	GO:0000910	cytokinesis	-9.61771	-7.50967	18/173	990,1058,3925,5347,9212,9493,9700,9928,10112,11113,24137,51203,54443,55165,56155,57026,79733,144455	CDC6,CENPA,STMN1,PLK1,AURKB,KIF23,ESPL1,KIF14,KIF20A,CIT,KIF4A,NUSAP1,ANLN,CEP55,TEX14,PDXP,E2F8,E2F7
17_Member	GO Biological Processes	GO:0000910	cytokinesis	-9.61771	-7.50967	18/173	990,1058,3925,5347,9212,9493,9700,9928,10112,11113,24137,51203,54443,55165,56155,57026,79733,144455	CDC6,CENPA,STMN1,PLK1,AURKB,KIF23,ESPL1,KIF14,KIF20A,CIT,KIF4A,NUSAP1,ANLN,CEP55,TEX14,PDXP,E2F8,E2F7
17_Member	GO Biological Processes	GO:0000281	mitotic cytokinesis	-7.92868	-5.89617	11/71	1058,3925,5347,9493,9700,10112,11113,24137,51203,54443,55165	CENPA,STMN1,PLK1,KIF23,ESPL1,KIF20A,CIT,KIF4A,NUSAP1,ANLN,CEP55
17_Member	GO Biological Processes	GO:0061640	cytoskeleton-dependent cytokinesis	-7.30845	-5.31491	12/100	1058,3925,5347,9212,9493,9700,10112,11113,24137,51203,54443,55165	CENPA,STMN1,PLK1,AURKB,KIF23,ESPL1,KIF20A,CIT,KIF4A,NUSAP1,ANLN,CEP55
17_Member	GO Biological Processes	GO:0051256	mitotic spindle midzone assembly	-3.71354	-2.10546	3/8	9212,9493,24137	AURKB,KIF23,KIF4A
17_Member	GO Biological Processes	GO:0000022	mitotic spindle elongation	-3.54246	-1.9626	3/9	9212,9493,24137	AURKB,KIF23,KIF4A
17_Member	GO Biological Processes	GO:0051231	spindle elongation	-3.54246	-1.9626	3/9	9212,9493,24137	AURKB,KIF23,KIF4A
17_Member	GO Biological Processes	GO:0051255	spindle midzone assembly	-3.13932	-1.6179	3/12	9212,9493,24137	AURKB,KIF23,KIF4A
17_Member	Reactome Gene Sets	R-HSA-68884	Mitotic Telophase/Cytokinesis	-3.03036	-1.52396	3/13	5347,9493,10112	PLK1,KIF23,KIF20A
17_Member	GO Biological Processes	GO:0032506	cytokinetic process	-2.52127	-1.09487	4/39	9212,10112,54443,55165	AURKB,KIF20A,ANLN,CEP55
18_Summary	GO Biological Processes	GO:0071103	DNA conformation change	-8.94751	-6.86308	22/290	891,983,3005,3014,4171,4173,4175,5347,5888,7153,8208,8438,8971,10721,11339,23397,51203,55355,64151,79075,83990,113130,9133	CCNB1,CDK1,H1-0,H2AX,MCM2,MCM4,MCM6,PLK1,RAD51,TOP2A,CHAF1B,RAD54L,H1-10,POLQ,OIP5,NCAPH,NUSAP1,HJURP,NCAPG,DSCC1,BRIP1,CDCA5,CCNB2
18_Member	GO Biological Processes	GO:0071103	DNA conformation change	-8.94751	-6.86308	22/290	891,983,3005,3014,4171,4173,4175,5347,5888,7153,8208,8438,8971,10721,11339,23397,51203,55355,64151,79075,83990,113130	CCNB1,CDK1,H1-0,H2AX,MCM2,MCM4,MCM6,PLK1,RAD51,TOP2A,CHAF1B,RAD54L,H1-10,POLQ,OIP5,NCAPH,NUSAP1,HJURP,NCAPG,DSCC1,BRIP1,CDCA5
18_Member	GO Biological Processes	GO:0030261	chromosome condensation	-8.56679	-6.49592	10/48	891,983,3005,5347,7153,8971,23397,51203,64151,113130	CCNB1,CDK1,H1-0,PLK1,TOP2A,H1-10,NCAPH,NUSAP1,NCAPG,CDCA5
18_Member	Reactome Gene Sets	R-HSA-2514853	Condensation of Prometaphase Chromosomes	-7.30291	-5.31308	4/11	983,9133,23397,64151	CDK1,CCNB2,NCAPH,NCAPG
18_Member	GO Biological Processes	GO:0006323	DNA packaging	-6.26019	-4.37059	15/199	891,983,3005,3014,4171,5347,7153,8208,8971,11339,23397,51203,55355,64151,113130	CCNB1,CDK1,H1-0,H2AX,MCM2,PLK1,TOP2A,CHAF1B,H1-10,OIP5,NCAPH,NUSAP1,HJURP,NCAPG,CDCA5
18_Member	GO Biological Processes	GO:0007076	mitotic chromosome condensation	-5.34076	-3.52393	5/17	5347,23397,51203,64151,113130	PLK1,NCAPH,NUSAP1,NCAPG,CDCA5
19_Summary	Reactome Gene Sets	R-HSA-1538133	G0 and Early G1	-8.28172	-6.23046	8/27	890,983,990,993,1869,4605,5111,7153,891,972,2621,4282	CCNA2,CDK1,CDC6,CDC25A,E2F1,MYBL2,PCNA,TOP2A,CCNB1,CD74,GAS6,MIF
19_Member	Reactome Gene Sets	R-HSA-1538133	G0 and Early G1	-8.28172	-6.23046	8/27	890,983,990,993,1869,4605,5111,7153	CCNA2,CDK1,CDC6,CDC25A,E2F1,MYBL2,PCNA,TOP2A
19_Member	Reactome Gene Sets	R-HSA-1362277	Transcription of E2F targets under negative control by DREAM complex	-5.07789	-3.28166	5/19	990,993,1869,5111,7153	CDC6,CDC25A,E2F1,PCNA,TOP2A
19_Member	GO Biological Processes	GO:0048146	positive regulation of fibroblast proliferation	-5.06904	-3.27634	7/48	890,891,972,990,1869,2621,4282	CCNA2,CCNB1,CD74,CDC6,E2F1,GAS6,MIF
19_Member	GO Biological Processes	GO:0048145	regulation of fibroblast proliferation	-3.61823	-2.02076	7/80	890,891,972,990,1869,2621,4282	CCNA2,CCNB1,CD74,CDC6,E2F1,GAS6,MIF
19_Member	GO Biological Processes	GO:0048144	fibroblast proliferation	-3.58471	-1.99097	7/81	890,891,972,990,1869,2621,4282	CCNA2,CCNB1,CD74,CDC6,E2F1,GAS6,MIF
20_Summary	WikiPathways	WP5115	Network map of SARS-CoV-2 signaling pathway	-8.1936	-6.04755	19/221	332,684,708,891,983,2537,2920,3429,3725,3726,6241,6348,6351,6364,7124,9133,10964,51512,64798,759,941,970,1511,3115,3560,4282,5443,6349,6382,6624,7184,9235,9636,10148,11274,23495	BIRC5,BST2,C1QBP,CCNB1,CDK1,IFI6,CXCL2,IFI27,JUN,JUNB,RRM2,CCL3,CCL4,CCL20,TNF,CCNB2,IFI44L,GTSE1,DEPTOR,CA1,CD80,CD70,CTSG,HLA-DPB1,IL2RB,MIF,POMC,CCL3L1,SDC1,FSCN1,HSP90B1,IL32,ISG15,EBI3,USP18,TNFRSF13B
20_Member	WikiPathways	WP5115	Network map of SARS-CoV-2 signaling pathway	-8.1936	-6.04755	19/221	332,684,708,891,983,2537,2920,3429,3725,3726,6241,6348,6351,6364,7124,9133,10964,51512,64798	BIRC5,BST2,C1QBP,CCNB1,CDK1,IFI6,CXCL2,IFI27,JUN,JUNB,RRM2,CCL3,CCL4,CCL20,TNF,CCNB2,IFI44L,GTSE1,DEPTOR
20_Member	Reactome Gene Sets	R-HSA-1280215	Cytokine Signaling in Immune system	-4.52745	-2.63342	28/715	332,684,759,941,970,1511,2537,2920,3115,3429,3560,3725,3726,4282,5443,6348,6349,6351,6364,6382,6624,7124,7184,9235,9636,10148,11274,23495	BIRC5,BST2,CA1,CD80,CD70,CTSG,IFI6,CXCL2,HLA-DPB1,IFI27,IL2RB,JUN,JUNB,MIF,POMC,CCL3,CCL3L1,CCL4,CCL20,SDC1,FSCN1,TNF,HSP90B1,IL32,ISG15,EBI3,USP18,TNFRSF13B
20_Member	Reactome Gene Sets	R-HSA-449147	Signaling by Interleukins	-3.96629	-2.13075	20/462	332,759,941,1511,2920,3560,3725,3726,4282,5443,6348,6349,6351,6364,6382,6624,7124,7184,9235,10148	BIRC5,CA1,CD80,CTSG,CXCL2,IL2RB,JUN,JUNB,MIF,POMC,CCL3,CCL3L1,CCL4,CCL20,SDC1,FSCN1,TNF,HSP90B1,IL32,EBI3
20_Member	Reactome Gene Sets	R-HSA-6785807	Interleukin-4 and Interleukin-13 signaling	-2.17437	-0.808235	6/108	332,3726,5443,6624,7124,7184	BIRC5,JUNB,POMC,FSCN1,TNF,HSP90B1
