# Supplementary material for: Identification of Novel Therapeutic Candidates Against SARS-CoV-2 Infections: An Application of RNA Sequencing Toward mRNA Based Nanotherapeutics
Source: Front Microbiol. 2022 Aug 2;13:901848. doi: 10.3389/fmicb.2022.901848 (PMC9378778; doi:10.3389/fmicb.2022.901848)
Supplement: Supplementary file 1 [file Data_Sheet_1.zip › Supplementary_Material/Supplementary_File_S6.xlsx]

## Sheet: Annotation
Gene	original_id	Early_critical	Later_critical	Gene ID	Type	Tax ID	Homologene Gene ID	Homologene Gene Tax ID	Gene Symbol	Description	Biological Process (GO)	Kinase Class (UniProt)	Protein Function (Protein Atlas)	Subcellular Location (Protein Atlas)	Drug (DrugBank)	Canonical Pathways	Hallmark Gene Sets	GO:0002250 adaptive immune response	R-HSA-1640170 Cell Cycle	GO:0002455 humoral immune response mediat	GO:0006260 DNA replication	WP2446 Retinoblastoma gene in cancer	GO:1902850 microtubule cytoskeleton organ	GO:0051321 meiotic cell cycle	M14 PID AURORA B PATHWAY	GO:0006281 DNA repair	GO:0090068 positive regulation of cell cy	M176 PID FOXM1 PATHWAY	WP4016 DNA IR-damage and cellular res	GO:0051383 kinetochore organization	GO:0044839 cell cycle G2/M phase transiti	R-HSA-453274 Mitotic G2-G2/M phases	GO:0000910 cytokinesis	R-HSA-176974 Unwinding of DNA	R-HSA-174143 APC/C-mediated degradation of	GO:0071459 protein localization to chromo	R-HSA-1538133 G0 and Early G1	TotalEvidenceCount
28388	IGHV5-51	1	1	28388	Gene_ID	H. sapiens	28388	H. sapiens	IGHV5-51	immunoglobulin heavy variable 5-51	GO:0006910 phagocytosis, recognition;GO:0006958 complement activation, classical pathway;GO:0002455 humoral immune response mediated by circulating immunoglobulin							1	0	1	0	0	0	0	0	0	0	0	0	0	0	0	0	0	0	0	0	2
3502	IGHG3	1	1	3502	Gene_ID	H. sapiens	3502	H. sapiens	IGHG3	immunoglobulin heavy constant gamma 3 (G3m marker)	GO:0001895 retina homeostasis;GO:0006910 phagocytosis, recognition;GO:0006958 complement activation, classical pathway					(M28)PID IL4 2PATHWAY		1	0	1	0	0	0	0	0	0	0	0	0	0	0	0	0	0	0	0	0	2
890	CCNA2	1	1	890	Gene_ID	H. sapiens	890	H. sapiens	CCNA2	cyclin A2	GO:0071373 cellular response to luteinizing hormone stimulus;GO:0034699 response to luteinizing hormone;GO:0071314 cellular response to cocaine		Predicted intracellular proteins; Cancer-related genes:Candidate cancer biomarkers	Cytosol;Nucleoplasm (Enhanced)	4-(2,4-Dimethyl-Thiazol-5-Yl)-Pyrimidin-2-Ylamine; 6-O-Cyclohexylmethyl Guanine; [4-(2-Amino-4-Methyl-Thiazol-5-Yl)-Pyrimidin-2-Yl]-(3-Nitro-Phenyl)-Amine; 4-(2,4-Dimethyl-1,3-thiazol-5-yl)-N-[4-(trifluoromethyl)phenyl]-2-pyrimidinamine; 4-[(7-OXO-7H-THIAZOLO[5,4-E]INDOL-8-YLMETHYL)-AMINO]-N-PYRIDIN-2-YL-BENZENESULFONAMIDE; N-(3-cyclopropyl-1H-pyrazol-5-yl)-2-(2-naphthyl)acetamide; 2-ANILINO-6-CY…	(M3686)SA REG CASCADE OF CYCLIN EXPR; (M11)PID PRL SIGNALING EVENTS PATHWAY; (M234)PID IL2 STAT5 PATHWAY	(M5901)HALLMARK G2M CHECKPOINT; (M5926)HALLMARK MYC TARGETS V1	0	1	0	1	1	0	0	0	0	0	1	1	1	1	1	0	0	1	0	1	2
81618	ITM2C	1	1	81618	Gene_ID	H. sapiens	81618	H. sapiens	ITM2C	integral membrane protein 2C	GO:0042985 negative regulation of amyloid precursor protein biosynthetic process;GO:0010561 negative regulation of glycoprotein biosynthetic process;GO:0042983 amyloid precursor protein biosynthetic process		Predicted intracellular proteins					0	1	0	0	0	0	0	0	0	0	0	0	0	0	0	0	0	0	0	0	2
51512	GTSE1	1	1	51512	Gene_ID	H. sapiens	51512	H. sapiens	GTSE1	G2 and S-phase expressed 1	GO:0006977 DNA damage response, signal transduction by p53 class mediator resulting in cell cycle arrest;GO:0031571 mitotic G1 DNA damage checkpoint signaling;GO:0044819 mitotic G1/S transition checkpoint signaling		Predicted intracellular proteins	Centrosome (Approved); Additional: Plasma membrane				0	1	0	0	1	0	0	0	1	0	0	0	0	1	1	0	0	0	0	1	2
55165	CEP55	1	1	55165	Gene_ID	H. sapiens	55165	H. sapiens	CEP55	centrosomal protein 55	GO:0061952 midbody abscission;GO:1902410 mitotic cytokinetic process;GO:0032506 cytokinetic process		Predicted intracellular proteins; Disease related genes	Centriolar satellite;Plasma membrane (Supported); Additional: Midbody				0	1	0	0	0	0	0	0	0	0	0	0	0	0	0	1	0	0	0	0	2
28906	IGKV6-21	1	1	28906	Gene_ID	H. sapiens	28906	H. sapiens	IGKV6-21	immunoglobulin kappa variable 6-21 (non-functional)	GO:0002377 immunoglobulin production;GO:0002440 production of molecular mediator of immune response;GO:0002250 adaptive immune response							1	0	0	0	0	0	0	0	0	0	0	0	0	0	0	0	0	0	0	0	2
28893	IGKV1D-39	1	1	28893	Gene_ID	H. sapiens	28893	H. sapiens	IGKV1D-39	immunoglobulin kappa variable 1D-39	GO:0002377 immunoglobulin production;GO:0002440 production of molecular mediator of immune response;GO:0002250 adaptive immune response							1	0	0	0	0	0	0	0	0	0	0	0	0	0	0	0	0	0	0	0	2
8836	GGH	1	1	8836	Gene_ID	H. sapiens	8836	H. sapiens	GGH	gamma-glutamyl hydrolase	GO:0070500 poly-gamma-glutamate metabolic process;GO:0046900 tetrahydrofolylpolyglutamate metabolic process;GO:0006760 folic acid-containing compound metabolic process		Predicted intracellular proteins; Peptidases:Cysteine-type peptidases; Enzymes; ENZYME proteins:Hydrolases				(M5941)HALLMARK UV RESPONSE UP	0	0	0	0	0	0	0	0	0	0	0	0	0	0	0	0	0	0	0	0	2
38	ACAT1	1	1	38	Gene_ID	H. sapiens	38	H. sapiens	ACAT1	acetyl-CoA acetyltransferase 1	GO:0072019 proximal convoluted tubule development;GO:0072229 metanephric proximal convoluted tubule development;GO:1902860 propionyl-CoA biosynthetic process		Disease related genes; ENZYME proteins:Transferases; Predicted intracellular proteins; Potential drug targets; Enzymes	Mitochondria (Enhanced)	Sulfasalazine; Cannabidiol; Medical Cannabis; Nabiximols		(M5936)HALLMARK OXIDATIVE PHOSPHORYLATION	0	0	0	0	0	0	0	0	0	0	0	0	0	0	0	0	0	0	0	0	2
7873	MANF	1	1	7873	Gene_ID	H. sapiens	7873	H. sapiens	MANF	mesencephalic astrocyte derived neurotrophic factor	GO:0071542 dopaminergic neuron differentiation;GO:1905897 regulation of response to endoplasmic reticulum stress;GO:0006986 response to unfolded protein		Predicted secreted proteins	Endoplasmic reticulum (Supported)				0	0	0	0	0	1	0	0	0	0	0	0	0	0	0	0	0	0	0	0	2
28468	IGHV1-18	1	1	28468	Gene_ID	H. sapiens	28468	H. sapiens	IGHV1-18	immunoglobulin heavy variable 1-18	GO:0006910 phagocytosis, recognition;GO:0006958 complement activation, classical pathway;GO:0002455 humoral immune response mediated by circulating immunoglobulin							1	0	1	0	0	0	0	0	0	0	0	0	0	0	0	0	0	0	0	0	2
993	CDC25A	1	1	993	Gene_ID	H. sapiens	993	H. sapiens	CDC25A	cell division cycle 25A	GO:0110032 positive regulation of G2/MI transition of meiotic cell cycle;GO:0110030 regulation of G2/MI transition of meiotic cell cycle;GO:0008315 G2/MI transition of meiotic cell cycle		Enzymes; Predicted intracellular proteins; ENZYME proteins:Hydrolases; Cancer-related genes:Candidate cancer biomarkers	Nucleoplasm (Approved); Additional: Golgi apparatus		(M10154)SA G2 AND M PHASES; (M84)PID ATM PATHWAY; (M46)PID ATR PATHWAY	(M5901)HALLMARK G2M CHECKPOINT; (M5924)HALLMARK MTORC1 SIGNALING; (M5925)HALLMARK E2F TARGETS	0	1	0	0	1	0	1	0	0	1	1	0	0	1	1	0	0	0	0	1	2
1468	SLC25A10	1	1	1468	Gene_ID	H. sapiens	1468	H. sapiens	SLC25A10	solute carrier family 25 member 10	GO:0019418 sulfide oxidation;GO:0070221 sulfide oxidation, using sulfide:quinone oxidoreductase;GO:0015709 thiosulfate transport		Predicted intracellular proteins; Transporters:Electrochemical Potential-driven transporters	Mitochondria (Supported); Additional: Nucleoplasm			(M5905)HALLMARK ADIPOGENESIS; (M5937)HALLMARK GLYCOLYSIS	0	0	0	0	0	0	0	0	0	0	0	0	0	0	0	0	0	0	0	0	2
28442	IGHV3-23	1	1	28442	Gene_ID	H. sapiens	28442	H. sapiens	IGHV3-23	immunoglobulin heavy variable 3-23	GO:0006910 phagocytosis, recognition;GO:0006958 complement activation, classical pathway;GO:0002455 humoral immune response mediated by circulating immunoglobulin							1	0	1	0	0	0	0	0	0	0	0	0	0	0	0	0	0	0	0	0	2
554282	FAM72C	1	1	554282	Gene_ID	H. sapiens	554282	H. sapiens	FAM72C	family with sequence similarity 72 member C			Predicted intracellular proteins	Vesicles (Approved); Additional: Cytosol;Plasma membrane				0	0	0	0	0	0	0	0	0	0	0	0	0	0	0	0	0	0	0	0	2
4923	NTSR1	1	1	4923	Gene_ID	H. sapiens	4923	H. sapiens	NTSR1	neurotensin receptor 1	GO:0014054 positive regulation of gamma-aminobutyric acid secretion;GO:0070777 D-aspartate transport;GO:0070779 D-aspartate import across plasma membrane		Transporters; G-protein coupled receptors:GPCRs excl olfactory receptors	Plasma membrane (Supported)				0	0	0	0	0	0	0	0	0	0	0	0	0	0	0	0	0	0	0	0	2
6536	SLC6A9	1	1	6536	Gene_ID	H. sapiens	6536	H. sapiens	SLC6A9	solute carrier family 6 member 9	GO:1904254 regulation of iron ion transmembrane transporter activity;GO:1904256 positive regulation of iron ion transmembrane transporter activity;GO:1904782 negative regulation of NMDA glutamate receptor activity		Potential drug targets; Disease related genes; Predicted intracellular proteins; Transporters:Electrochemical Potential-driven transporters	Golgi apparatus (Approved); Additional: Nucleoplasm			(M5945)HALLMARK HEME METABOLISM	0	0	0	0	0	0	0	0	0	0	0	0	0	0	0	0	0	0	0	0	2
28445	IGHV3-20	1	1	28445	Gene_ID	H. sapiens	28445	H. sapiens	IGHV3-20	immunoglobulin heavy variable 3-20	GO:0006910 phagocytosis, recognition;GO:0006958 complement activation, classical pathway;GO:0002455 humoral immune response mediated by circulating immunoglobulin							1	0	1	0	0	0	0	0	0	0	0	0	0	0	0	0	0	0	0	0	2
28791	IGLV3-27	1	1	28791	Gene_ID	H. sapiens	28791	H. sapiens	IGLV3-27	immunoglobulin lambda variable 3-27	GO:0002377 immunoglobulin production;GO:0002440 production of molecular mediator of immune response;GO:0002250 adaptive immune response							1	0	0	0	0	0	0	0	0	0	0	0	0	0	0	0	0	0	0	0	2
11065	UBE2C	1	1	11065	Gene_ID	H. sapiens	11065	H. sapiens	UBE2C	ubiquitin conjugating enzyme E2 C	GO:0031536 positive regulation of exit from mitosis;GO:0010994 free ubiquitin chain polymerization;GO:1904668 positive regulation of ubiquitin protein ligase activity		Predicted intracellular proteins; Enzymes; Cancer-related genes:Candidate cancer biomarkers; ENZYME proteins:Transferases	Cytosol;Plasma membrane (Supported)			(M5901)HALLMARK G2M CHECKPOINT	0	1	0	0	1	1	0	0	0	1	0	0	0	0	0	0	0	1	0	0	2
3161	HMMR	1	1	3161	Gene_ID	H. sapiens	3161	H. sapiens	HMMR	hyaluronan mediated motility receptor			FDA approved drug targets:Small molecule drugs; CD markers; Predicted intracellular proteins	Microtubules (Enhanced); Additional: Centrosome;Cytosol	Hyaluronic acid		(M5901)HALLMARK G2M CHECKPOINT; (M5925)HALLMARK E2F TARGETS; (M5937)HALLMARK GLYCOLYSIS	0	1	0	0	0	0	0	0	0	0	0	0	0	0	1	0	0	0	0	0	2
11339	OIP5	1	1	11339	Gene_ID	H. sapiens	11339	H. sapiens	OIP5	Opa interacting protein 5	GO:0034080 CENP-A containing nucleosome assembly;GO:0061641 CENP-A containing chromatin organization;GO:0031055 chromatin remodeling at centromere		Predicted intracellular proteins	Nuclear speckles (Supported); Additional: Vesicles				0	1	0	0	0	0	0	0	1	0	0	0	1	0	0	0	0	0	0	0	2
10591	DNPH1	1	1	10591	Gene_ID	H. sapiens	10591	H. sapiens	DNPH1	2'-deoxynucleoside 5'-phosphate N-hydrolase 1	GO:0046055 dGMP catabolic process;GO:0046054 dGMP metabolic process;GO:0009172 purine deoxyribonucleoside monophosphate catabolic process		Predicted intracellular proteins	Nucleoplasm (Approved); Additional: Cytosol				0	0	0	0	0	0	0	0	0	0	0	0	0	0	0	0	0	0	0	0	2
54478	PIMREG	1	1	54478	Gene_ID	H. sapiens	54478	H. sapiens	PIMREG	PICALM interacting mitotic regulator	GO:0051301 cell division;GO:0007049 cell cycle;GO:0009987 cellular process		Predicted intracellular proteins	Nucleoplasm (Enhanced)				0	1	0	0	0	0	0	0	0	0	0	0	0	0	0	0	0	0	0	0	2
28796	IGLV3-21	1	1	28796	Gene_ID	H. sapiens	28796	H. sapiens	IGLV3-21	immunoglobulin lambda variable 3-21	GO:0002377 immunoglobulin production;GO:0002440 production of molecular mediator of immune response;GO:0002250 adaptive immune response							1	0	0	0	0	0	0	0	0	0	0	0	0	0	0	0	0	0	0	0	2
11001	SLC27A2	1	1	11001	Gene_ID	H. sapiens	11001	H. sapiens	SLC27A2	solute carrier family 27 member 2	GO:0097089 methyl-branched fatty acid metabolic process;GO:0042760 very long-chain fatty acid catabolic process;GO:0001561 fatty acid alpha-oxidation		Transporters; ENZYME proteins:Ligase; Enzymes				(M5949)HALLMARK PEROXISOME; (M5948)HALLMARK BILE ACID METABOLISM; (M5906)HALLMARK ESTROGEN RESPONSE EARLY	0	0	0	0	0	0	0	0	0	0	0	0	0	0	0	0	0	0	0	0	2
10733	PLK4	1	1	10733	Gene_ID	H. sapiens	10733	H. sapiens	PLK4	polo like kinase 4	GO:0097742 de novo centriole assembly;GO:0098535 de novo centriole assembly involved in multi-ciliated epithelial cell differentiation;GO:0046601 positive regulation of centriole replication	Other	Disease related genes; ENZYME proteins:Transferases; Predicted intracellular proteins; Potential drug targets; Enzymes; Kinases	Centrosome;Cytosol (Supported)	Fostamatinib		(M5928)HALLMARK MYC TARGETS V2; (M5901)HALLMARK G2M CHECKPOINT; (M5907)HALLMARK ESTROGEN RESPONSE LATE	0	1	0	0	1	1	0	0	0	1	0	0	0	0	1	1	0	0	0	0	2
8412	BCAR3	1	1	8412	Gene_ID	H. sapiens	8412	H. sapiens	BCAR3	BCAR3 adaptor protein, NSP family member	GO:0086100 endothelin receptor signaling pathway;GO:0002089 lens morphogenesis in camera-type eye;GO:0045742 positive regulation of epidermal growth factor receptor signaling pathway		Predicted intracellular proteins	Cytosol;Plasma membrane (Approved); Additional: Centrosome		(M83)PID CDC42 REG PATHWAY	(M5896)HALLMARK TGF BETA SIGNALING; (M5948)HALLMARK BILE ACID METABOLISM	0	0	0	1	0	0	0	0	0	0	0	0	0	0	0	0	0	0	0	0	2
6723	SRM	1	1	6723	Gene_ID	H. sapiens	6723	H. sapiens	SRM	spermidine synthase	GO:0008295 spermidine biosynthetic process;GO:0008216 spermidine metabolic process;GO:0006596 polyamine biosynthetic process		Predicted intracellular proteins; Enzymes; ENZYME proteins:Transferases	Nucleoplasm (Approved); Additional: Cytosol			(M5928)HALLMARK MYC TARGETS V2; (M5926)HALLMARK MYC TARGETS V1	0	0	0	0	0	0	0	0	0	0	0	0	0	0	0	0	0	0	0	0	2
24137	KIF4A	1	1	24137	Gene_ID	H. sapiens	24137	H. sapiens	KIF4A	kinesin family member 4A	GO:0051256 mitotic spindle midzone assembly;GO:0000022 mitotic spindle elongation;GO:0051231 spindle elongation		Predicted intracellular proteins	Midbody;Nucleoplasm (Supported)			(M5893)HALLMARK MITOTIC SPINDLE; (M5901)HALLMARK G2M CHECKPOINT; (M5925)HALLMARK E2F TARGETS	0	1	0	0	1	1	0	0	0	0	0	0	0	0	0	1	0	0	0	0	2
28784	IGLV4-69	1	1	28784	Gene_ID	H. sapiens	28784	H. sapiens	IGLV4-69	immunoglobulin lambda variable 4-69	GO:0002377 immunoglobulin production;GO:0002440 production of molecular mediator of immune response;GO:0002250 adaptive immune response							1	0	0	0	0	0	0	0	0	0	0	0	0	0	0	0	0	0	0	0	2
28876	IGKV3D-11	1	1	28876	Gene_ID	H. sapiens	28876	H. sapiens	IGKV3D-11	immunoglobulin kappa variable 3D-11	GO:0002377 immunoglobulin production;GO:0002440 production of molecular mediator of immune response;GO:0002250 adaptive immune response							1	0	0	0	0	0	0	0	0	0	0	0	0	0	0	0	0	0	0	0	2
2852	GPER1	1	1	2852	Gene_ID	H. sapiens	2852	H. sapiens	GPER1	G protein-coupled estrogen receptor 1	GO:0030264 nuclear fragmentation involved in apoptotic nuclear change;GO:2000724 positive regulation of cardiac vascular smooth muscle cell differentiation;GO:0030263 apoptotic chromosome condensation		Transporters; Predicted intracellular proteins; G-protein coupled receptors:GPCRs excl olfactory receptors	Nucleoli (Approved); Additional: Cytosol;Nucleoplasm;Vesicles	Estradiol; Genistein; MK-0354; Estradiol acetate; Estradiol benzoate; Estradiol cypionate; Estradiol dienanthate; Estradiol valerate		(M5907)HALLMARK ESTROGEN RESPONSE LATE	0	1	1	0	0	0	0	0	1	0	0	0	0	0	0	0	0	0	0	0	2
28396	IGHV4-31	1	1	28396	Gene_ID	H. sapiens	28396	H. sapiens	IGHV4-31	immunoglobulin heavy variable 4-31	GO:0006910 phagocytosis, recognition;GO:0006958 complement activation, classical pathway;GO:0002455 humoral immune response mediated by circulating immunoglobulin							1	0	1	0	0	0	0	0	0	0	0	0	0	0	0	0	0	0	0	0	2
28824	IGLV1-41	1	1	28824	Gene_ID	H. sapiens	28824	H. sapiens	IGLV1-41	immunoglobulin lambda variable 1-41 (pseudogene)								0	0	0	0	0	0	0	0	0	0	0	0	0	0	0	0	0	0	0	0	2
28793	IGLV3-25	1	1	28793	Gene_ID	H. sapiens	28793	H. sapiens	IGLV3-25	immunoglobulin lambda variable 3-25	GO:0002377 immunoglobulin production;GO:0002440 production of molecular mediator of immune response;GO:0002250 adaptive immune response							1	0	0	0	0	0	0	0	0	0	0	0	0	0	0	0	0	0	0	0	2
338005	LINC00221	1	1	338005	Gene_ID	H. sapiens	338005	H. sapiens	LINC00221	long intergenic non-protein coding RNA 221								0	0	0	0	0	0	0	0	0	0	0	0	0	0	0	0	0	0	0	0	2
28449	IGHV3-13	1	1	28449	Gene_ID	H. sapiens	28449	H. sapiens	IGHV3-13	immunoglobulin heavy variable 3-13	GO:0006910 phagocytosis, recognition;GO:0006958 complement activation, classical pathway;GO:0002455 humoral immune response mediated by circulating immunoglobulin							1	0	1	0	0	0	0	0	0	0	0	0	0	0	0	0	0	0	0	0	2
9055	PRC1	1	1	9055	Gene_ID	H. sapiens	9055	H. sapiens	PRC1	protein regulator of cytokinesis 1	GO:0051256 mitotic spindle midzone assembly;GO:0000022 mitotic spindle elongation;GO:0051231 spindle elongation		Predicted intracellular proteins	Cytokinetic bridge;Microtubules;Midbody;Plasma membrane (Supported); Additional: Nucleoplasm		(M129)PID PLK1 PATHWAY	(M5893)HALLMARK MITOTIC SPINDLE; (M5901)HALLMARK G2M CHECKPOINT	0	1	0	0	0	1	0	0	0	0	0	0	0	0	0	1	0	0	0	0	2
5347	PLK1	1	1	5347	Gene_ID	H. sapiens	5347	H. sapiens	PLK1	polo like kinase 1	GO:0070194 synaptonemal complex disassembly;GO:1905784 regulation of anaphase-promoting complex-dependent catabolic process;GO:0016321 female meiosis chromosome segregation	Other	Disease related genes; ENZYME proteins:Transferases; Predicted intracellular proteins; Potential drug targets; Cancer-related genes:Candidate cancer biomarkers; Enzymes; Kinases		3-[3-chloro-5-(5-{[(1S)-1-phenylethyl]amino}isoxazolo[5,4-c]pyridin-3-yl)phenyl]propan-1-ol; 3-[3-(3-methyl-6-{[(1S)-1-phenylethyl]amino}-1H-pyrazolo[4,3-c]pyridin-1-yl)phenyl]propanamide; 4-(4-METHYLPIPERAZIN-1-YL)-N-[5-(2-THIENYLACETYL)-1,5-DIHYDROPYRROLO[3,4-C]PYRAZOL-3-YL]BENZAMIDE; 1-[5-Methyl-2-(trifluoromethyl)furan-3-yl]-3-[5-[2-[[6-(1H-1,2,4-triazol-5-ylamino)pyrimidin-4-yl]amino]ethyl]-…	(M46)PID ATR PATHWAY; (M176)PID FOXM1 PATHWAY; (M129)PID PLK1 PATHWAY	(M5928)HALLMARK MYC TARGETS V2; (M5893)HALLMARK MITOTIC SPINDLE; (M5901)HALLMARK G2M CHECKPOINT	0	1	0	0	1	1	1	0	1	0	1	1	0	1	1	1	0	1	1	0	2
3925	STMN1	1	1	3925	Gene_ID	H. sapiens	3925	H. sapiens	STMN1	stathmin 1	GO:0070494 regulation of thrombin-activated receptor signaling pathway;GO:0070495 negative regulation of thrombin-activated receptor signaling pathway;GO:1905098 negative regulation of guanyl-nucleotide exchange factor activity		Predicted intracellular proteins; Cancer-related genes:Candidate cancer biomarkers	Cytosol (Approved)		(M209)PID P38 GAMMA DELTA PATHWAY; (M14)PID AURORA B PATHWAY	(M5901)HALLMARK G2M CHECKPOINT; (M5925)HALLMARK E2F TARGETS; (M5937)HALLMARK GLYCOLYSIS	0	1	0	0	1	1	0	1	0	0	0	0	0	0	0	1	0	0	0	0	2
157570	ESCO2	1	1	157570	Gene_ID	H. sapiens	157570	H. sapiens	ESCO2	establishment of sister chromatid cohesion N-acetyltransferase 2	GO:0034421 post-translational protein acetylation;GO:0071168 protein localization to chromatin;GO:0043687 post-translational protein modification		Predicted intracellular proteins; Disease related genes	Golgi apparatus;Nucleoplasm (Supported); Additional: Cell Junctions				0	1	0	1	1	0	0	0	1	0	0	0	0	0	0	0	0	0	1	0	2
28920	IGKV2-29	1	1	28920	Gene_ID	H. sapiens	28920	H. sapiens	IGKV2-29	immunoglobulin kappa variable 2-29	GO:0002377 immunoglobulin production;GO:0002440 production of molecular mediator of immune response;GO:0002250 adaptive immune response							1	0	0	0	0	0	0	0	0	0	0	0	0	0	0	0	0	0	0	0	2
83461	CDCA3	1	1	83461	Gene_ID	H. sapiens	83461	H. sapiens	CDCA3	cell division cycle associated 3	GO:0051301 cell division;GO:0016567 protein ubiquitination;GO:0032446 protein modification by small protein conjugation		Predicted intracellular proteins	Cytosol (Approved)			(M5925)HALLMARK E2F TARGETS	0	1	0	0	0	0	0	0	0	0	0	0	0	0	0	0	0	0	0	0	2
3500	IGHG1	1	1	3500	Gene_ID	H. sapiens	3500	H. sapiens	IGHG1	immunoglobulin heavy constant gamma 1 (G1m marker)	GO:0006910 phagocytosis, recognition;GO:0006958 complement activation, classical pathway;GO:0002455 humoral immune response mediated by circulating immunoglobulin					(M28)PID IL4 2PATHWAY		1	0	1	0	0	0	0	0	0	0	0	0	0	0	0	0	0	0	0	0	2
4175	MCM6	1	1	4175	Gene_ID	H. sapiens	4175	H. sapiens	MCM6	minichromosome maintenance complex component 6	GO:0000727 double-strand break repair via break-induced replication;GO:1902969 mitotic DNA replication;GO:0006268 DNA unwinding involved in DNA replication		Predicted intracellular proteins; Enzymes; ENZYME proteins:Hydrolases	Nucleoplasm (Enhanced)			(M5901)HALLMARK G2M CHECKPOINT; (M5925)HALLMARK E2F TARGETS; (M5926)HALLMARK MYC TARGETS V1	0	1	0	1	1	0	0	0	1	0	0	0	0	0	0	0	1	0	0	0	2
55840	EAF2	1	1	55840	Gene_ID	H. sapiens	55840	H. sapiens	EAF2	ELL associated factor 2	GO:0060770 negative regulation of epithelial cell proliferation involved in prostate gland development;GO:0060768 regulation of epithelial cell proliferation involved in prostate gland development;GO:0060767 epithelial cell proliferation involved in prostate gland development		Predicted intracellular proteins					0	0	0	0	0	0	0	0	0	0	0	0	0	0	0	0	0	0	0	0	2
1058	CENPA	1	1	1058	Gene_ID	H. sapiens	1058	H. sapiens	CENPA	centromere protein A	GO:0051382 kinetochore assembly;GO:0051383 kinetochore organization;GO:0071459 protein localization to chromosome, centromeric region		Predicted intracellular proteins	Nucleoplasm (Supported)		(M242)PID AURORA A PATHWAY; (M14)PID AURORA B PATHWAY; (M176)PID FOXM1 PATHWAY	(M5901)HALLMARK G2M CHECKPOINT; (M5937)HALLMARK GLYCOLYSIS	0	1	0	0	0	1	0	1	0	0	1	0	1	0	0	1	0	0	1	0	2
1033	CDKN3	1	1	1033	Gene_ID	H. sapiens	1033	H. sapiens	CDKN3	cyclin dependent kinase inhibitor 3	GO:0000079 regulation of cyclin-dependent protein serine/threonine kinase activity;GO:0035335 peptidyl-tyrosine dephosphorylation;GO:1904029 regulation of cyclin-dependent protein kinase activity		Disease related genes; Predicted intracellular proteins; Potential drug targets; ENZYME proteins:Hydrolases; Enzymes	Cytosol (Enhanced)			(M5951)HALLMARK SPERMATOGENESIS; (M5901)HALLMARK G2M CHECKPOINT; (M5925)HALLMARK E2F TARGETS	0	1	0	0	0	0	0	0	0	0	1	0	0	0	0	0	0	0	0	1	2
79762	C1orf115	1	1	79762	Gene_ID	H. sapiens	79762	H. sapiens	C1orf115	chromosome 1 open reading frame 115			Predicted intracellular proteins					0	0	0	0	0	0	0	0	0	0	0	0	0	0	0	0	0	0	0	0	2
28461	IGHV1-69	1	1	28461	Gene_ID	H. sapiens	28461	H. sapiens	IGHV1-69	immunoglobulin heavy variable 1-69	GO:0006910 phagocytosis, recognition;GO:0006958 complement activation, classical pathway;GO:0002455 humoral immune response mediated by circulating immunoglobulin							1	0	1	0	0	0	0	0	0	0	0	0	0	0	0	0	0	0	0	0	2
28559	TRBV28	1	1	28559	Gene_ID	H. sapiens	28559	H. sapiens	TRBV28	T cell receptor beta variable 28	GO:0002250 adaptive immune response;GO:0006955 immune response;GO:0007166 cell surface receptor signaling pathway							1	0	0	0	0	0	0	0	0	0	0	0	0	0	0	0	0	0	0	0	2
4171	MCM2	1	1	4171	Gene_ID	H. sapiens	4171	H. sapiens	MCM2	minichromosome maintenance complex component 2	GO:1905775 negative regulation of DNA helicase activity;GO:1905463 negative regulation of DNA duplex unwinding;GO:1905774 regulation of DNA helicase activity		Disease related genes; Predicted intracellular proteins; Potential drug targets; ENZYME proteins:Hydrolases; Cancer-related genes:Candidate cancer biomarkers; Enzymes	Nucleoplasm (Enhanced)		(M46)PID ATR PATHWAY	(M5901)HALLMARK G2M CHECKPOINT; (M5924)HALLMARK MTORC1 SIGNALING; (M5925)HALLMARK E2F TARGETS	0	1	0	1	1	0	0	0	1	0	0	1	1	1	0	0	1	0	0	0	2
79586	CHPF	1	1	79586	Gene_ID	H. sapiens	79586	H. sapiens	CHPF	chondroitin polymerizing factor	GO:0030206 chondroitin sulfate biosynthetic process;GO:0050650 chondroitin sulfate proteoglycan biosynthetic process;GO:0030204 chondroitin sulfate metabolic process		Predicted intracellular proteins; Enzymes; ENZYME proteins:Transferases	Cytosol (Supported); Additional: Centrosome;Vesicles			(M5937)HALLMARK GLYCOLYSIS	0	0	0	0	0	0	0	0	0	0	0	0	0	0	0	0	0	0	0	0	2
83540	NUF2	1	1	83540	Gene_ID	H. sapiens	83540	H. sapiens	NUF2	NUF2 component of NDC80 kinetochore complex	GO:0051315 attachment of mitotic spindle microtubules to kinetochore;GO:0051383 kinetochore organization;GO:0008608 attachment of spindle microtubules to kinetochore		Predicted intracellular proteins	Nucleoplasm (Supported); Additional: Cytosol;Kinetochore				0	1	0	0	0	1	1	0	0	0	0	0	1	0	0	0	0	0	0	0	2
3512	JCHAIN	1	1	3512	Gene_ID	H. sapiens	3512	H. sapiens	JCHAIN	joining chain of multimeric IgA and IgM	GO:0060267 positive regulation of respiratory burst;GO:0060263 regulation of respiratory burst;GO:0003094 glomerular filtration		Predicted secreted proteins		Zinc; Zinc acetate; Zinc chloride; Zinc sulfate, unspecified form			1	0	1	0	0	1	0	0	0	0	0	0	0	0	0	0	0	0	0	0	2
10954	PDIA5	1	1	10954	Gene_ID	H. sapiens	10954	H. sapiens	PDIA5	protein disulfide isomerase family A member 5	GO:0022900 electron transport chain;GO:0006457 protein folding;GO:0006091 generation of precursor metabolites and energy		Predicted intracellular proteins; ENZYME proteins:Isomerase; Enzymes	Golgi apparatus;Nucleoplasm (Supported); Additional: Nucleoli fibrillar center			(M5922)HALLMARK UNFOLDED PROTEIN RESPONSE	0	0	0	0	0	0	0	0	0	0	0	0	0	0	0	0	0	0	0	0	2
28901	IGKV1D-16	1	1	28901	Gene_ID	H. sapiens	28901	H. sapiens	IGKV1D-16	immunoglobulin kappa variable 1D-16								0	0	0	0	0	0	0	0	0	0	0	0	0	0	0	0	0	0	0	0	2
5468	PPARG	1	1	5468	Gene_ID	H. sapiens	5468	H. sapiens	PPARG	peroxisome proliferator activated receptor gamma	GO:0060694 regulation of cholesterol transporter activity;GO:1905599 positive regulation of low-density lipoprotein receptor activity;GO:1903845 negative regulation of cellular response to transforming growth factor beta stimulus		Disease related genes; Transcription factors:Zinc-coordinating DNA-binding domains; Predicted intracellular proteins; Cancer-related genes:Candidate cancer biomarkers; FDA approved drug targets:Small molecule drugs; Nuclear receptors	Nucleoplasm;Vesicles (Enhanced)	alpha-Linolenic acid; Icosapent; Troglitazone; Mesalazine; Valproic acid; Indomethacin; Rosiglitazone; Fenoprofen; Nateglinide; Sulfasalazine; Clofazimine; Repaglinide; Telmisartan; Balsalazide; Ibuprofen; Glipizide; Amiodarone; Pioglitazone; Mitiglinide; Bezafibrate; Flufenamic acid; Resveratrol; Phthalic Acid; Capric acid; Doconexent; Oleic Acid; (S)-3-(4-(2-Carbazol-9-Yl-Ethoxy)-Phenyl)-2-Etho…	(M162)PID RXR VDR PATHWAY; (M23)PID WNT NONCANONICAL PATHWAY; (M60)PID NFAT TFPATHWAY	(M5892)HALLMARK CHOLESTEROL HOMEOSTASIS; (M5942)HALLMARK UV RESPONSE DN; (M5905)HALLMARK ADIPOGENESIS	0	1	0	0	0	0	0	1	0	0	1	0	0	0	0	0	0	0	0	0	2
221150	SKA3	1	1	221150	Gene_ID	H. sapiens	221150	H. sapiens	SKA3	spindle and kinetochore associated complex subunit 3	GO:0031110 regulation of microtubule polymerization or depolymerization;GO:0031109 microtubule polymerization or depolymerization;GO:0070507 regulation of microtubule cytoskeleton organization		Predicted intracellular proteins	Centrosome;Mitotic spindle (Supported); Additional: Cytosol				0	1	0	0	0	1	0	0	0	0	0	0	0	0	0	0	0	0	0	0	2
160428	ALDH1L2	1	1	160428	Gene_ID	H. sapiens	160428	H. sapiens	ALDH1L2	aldehyde dehydrogenase 1 family member L2	GO:0009258 10-formyltetrahydrofolate catabolic process;GO:0009397 folic acid-containing compound catabolic process;GO:0042560 pteridine-containing compound catabolic process		ENZYME proteins:Oxidoreductases; Predicted intracellular proteins; Enzymes	Mitochondria (Enhanced)				0	0	0	0	0	0	0	0	0	0	0	0	0	0	0	0	0	0	0	0	2
28907	IGKV5-2	1	1	28907	Gene_ID	H. sapiens	28907	H. sapiens	IGKV5-2	immunoglobulin kappa variable 5-2	GO:0002377 immunoglobulin production;GO:0002440 production of molecular mediator of immune response;GO:0002250 adaptive immune response							1	0	0	0	0	0	0	0	0	0	0	0	0	0	0	0	0	0	0	0	2
283471	TMPRSS12	1	1	283471	Gene_ID	H. sapiens	283471	H. sapiens	TMPRSS12	transmembrane serine protease 12	GO:0007339 binding of sperm to zona pellucida;GO:0035036 sperm-egg recognition;GO:0009988 cell-cell recognition		Predicted intracellular proteins; Enzymes; Peptidases:Serine-type peptidases					0	0	1	0	0	0	0	0	0	0	0	0	0	0	0	0	0	0	0	0	2
3514	IGKC	1	1	3514	Gene_ID	H. sapiens	3514	H. sapiens	IGKC	immunoglobulin kappa constant	GO:0001895 retina homeostasis;GO:0006910 phagocytosis, recognition;GO:0006958 complement activation, classical pathway							1	0	1	0	0	0	0	0	0	0	0	0	0	0	0	0	0	0	0	0	2
3537	IGLC1	1	1	3537	Gene_ID	H. sapiens	3537	H. sapiens	IGLC1	immunoglobulin lambda constant 1	GO:0006910 phagocytosis, recognition;GO:0006958 complement activation, classical pathway;GO:0002455 humoral immune response mediated by circulating immunoglobulin							1	0	1	0	0	0	0	0	0	0	0	0	0	0	0	0	0	0	0	0	2
10549	PRDX4	1	1	10549	Gene_ID	H. sapiens	10549	H. sapiens	PRDX4	peroxiredoxin 4	GO:1905937 negative regulation of germ cell proliferation;GO:2000255 negative regulation of male germ cell proliferation;GO:1905936 regulation of germ cell proliferation		ENZYME proteins:Oxidoreductases; Predicted intracellular proteins; Enzymes; Cancer-related genes:Candidate cancer biomarkers	Cytosol;Endoplasmic reticulum (Supported)			(M5938)HALLMARK REACTIVE OXYGEN SPECIES PATHWAY; (M5925)HALLMARK E2F TARGETS; (M5926)HALLMARK MYC TARGETS V1	0	0	0	0	0	0	0	0	0	0	0	0	0	0	0	0	0	0	0	0	2
898	CCNE1	1	1	898	Gene_ID	H. sapiens	898	H. sapiens	CCNE1	cyclin E1	GO:1902462 positive regulation of mesenchymal stem cell proliferation;GO:1902460 regulation of mesenchymal stem cell proliferation;GO:0097168 mesenchymal stem cell proliferation		Predicted intracellular proteins; Cancer-related genes:Candidate cancer biomarkers	Nucleoplasm (Enhanced)		(M3686)SA REG CASCADE OF CYCLIN EXPR; (M11)PID PRL SIGNALING EVENTS PATHWAY; (M258)PID BARD1 PATHWAY	(M5941)HALLMARK UV RESPONSE UP; (M5947)HALLMARK IL2 STAT5 SIGNALING; (M5925)HALLMARK E2F TARGETS	0	1	0	1	1	0	1	0	0	0	1	1	0	0	0	0	0	1	0	1	2
151473	SLC16A14	1	1	151473	Gene_ID	H. sapiens	151473	H. sapiens	SLC16A14	solute carrier family 16 member 14	GO:0015718 monocarboxylic acid transport;GO:0046942 carboxylic acid transport;GO:0015711 organic anion transport		Predicted intracellular proteins; Transporters:Electrochemical Potential-driven transporters	Endoplasmic reticulum (Approved)				0	0	0	0	0	0	0	0	0	0	0	0	0	0	0	0	0	0	0	0	2
9212	AURKB	1	1	9212	Gene_ID	H. sapiens	9212	H. sapiens	AURKB	aurora kinase B	GO:1905115 regulation of lateral attachment of mitotic spindle microtubules to kinetochore;GO:1905116 positive regulation of lateral attachment of mitotic spindle microtubules to kinetochore;GO:0099607 lateral attachment of mitotic spindle microtubules to kinetochore	Other	Disease related genes; ENZYME proteins:Transferases; Predicted intracellular proteins; Potential drug targets; Cancer-related genes:Candidate cancer biomarkers; Enzymes; Kinases	Nucleoplasm (Enhanced); Additional: Midbody	Hesperidin; AT9283; Enzastaurin; Reversine; Fostamatinib	(M242)PID AURORA A PATHWAY; (M14)PID AURORA B PATHWAY; (M176)PID FOXM1 PATHWAY	(M5901)HALLMARK G2M CHECKPOINT; (M5925)HALLMARK E2F TARGETS	0	1	1	0	0	1	0	1	0	1	1	1	0	1	0	1	0	1	1	0	2
55010	PARPBP	1	1	55010	Gene_ID	H. sapiens	55010	H. sapiens	PARPBP	PARP1 binding protein	GO:2000042 negative regulation of double-strand break repair via homologous recombination;GO:2000780 negative regulation of double-strand break repair;GO:0045738 negative regulation of DNA repair		Predicted intracellular proteins	Nucleoplasm (Supported)				0	0	0	0	0	0	0	0	1	0	0	0	0	0	0	0	0	0	0	0	2
54733	SLC35F2	1	1	54733	Gene_ID	H. sapiens	54733	H. sapiens	SLC35F2	solute carrier family 35 member F2	GO:0055085 transmembrane transport;GO:0006810 transport;GO:0051234 establishment of localization		Transporters:Electrochemical Potential-driven transporters	Mitochondria (Approved)				0	0	0	0	0	0	0	0	0	0	0	0	0	0	0	0	0	0	0	0	2
55789	DEPDC1B	1	1	55789	Gene_ID	H. sapiens	55789	H. sapiens	DEPDC1B	DEP domain containing 1B	GO:0030177 positive regulation of Wnt signaling pathway;GO:0030111 regulation of Wnt signaling pathway;GO:0016055 Wnt signaling pathway		Predicted intracellular proteins	Golgi apparatus (Approved); Additional: Cytosol;Nucleoplasm				0	1	0	0	0	0	0	0	0	0	0	1	0	0	0	0	0	0	0	0	2
125111	GJD3	1	1	125111	Gene_ID	H. sapiens	125111	H. sapiens	GJD3	gap junction protein delta 3	GO:0010651 negative regulation of cell communication by electrical coupling;GO:1901845 negative regulation of cell communication by electrical coupling involved in cardiac conduction;GO:1903780 negative regulation of cardiac conduction							0	0	0	0	0	1	0	0	0	0	0	0	0	0	0	0	0	0	0	0	2
4288	MKI67	1	1	4288	Gene_ID	H. sapiens	4288	H. sapiens	MKI67	marker of proliferation Ki-67	GO:1902275 regulation of chromatin organization;GO:0051983 regulation of chromosome segregation;GO:0007088 regulation of mitotic nuclear division		Predicted intracellular proteins; Cancer-related genes:Candidate cancer biomarkers	Nucleoli rim;Nucleoplasm (Enhanced); Additional: Mitotic chromosome			(M5901)HALLMARK G2M CHECKPOINT; (M5925)HALLMARK E2F TARGETS	0	1	0	0	0	0	0	0	0	0	0	0	0	0	0	0	0	0	0	0	2
10721	POLQ	1	1	10721	Gene_ID	H. sapiens	10721	H. sapiens	POLQ	DNA polymerase theta	GO:0097681 double-strand break repair via alternative nonhomologous end joining;GO:0016446 somatic hypermutation of immunoglobulin genes;GO:0002566 somatic diversification of immune receptors via somatic mutation		Disease related genes; ENZYME proteins:Transferases; Predicted intracellular proteins; Potential drug targets; Enzymes; Cancer-related genes	Nucleoplasm (Supported); Additional: Cytosol;Golgi apparatus			(M5901)HALLMARK G2M CHECKPOINT	1	0	0	1	0	0	0	0	1	0	0	1	0	0	0	0	0	0	0	0	2
9401	RECQL4	1	1	9401	Gene_ID	H. sapiens	9401	H. sapiens	RECQL4	RecQ like helicase 4	GO:0061820 telomeric D-loop disassembly;GO:0090657 telomeric loop disassembly;GO:0006268 DNA unwinding involved in DNA replication		Predicted intracellular proteins; Cancer-related genes	Nucleoplasm (Enhanced)				0	0	0	1	0	0	0	0	1	0	0	0	0	0	0	0	1	0	0	0	2
89891	WDR34	1	1	89891	Gene_ID	H. sapiens	89891	H. sapiens	DYNC2I2	dynein 2 intermediate chain 2	GO:0035721 intraciliary retrograde transport;GO:0042073 intraciliary transport;GO:0010970 transport along microtubule		Predicted intracellular proteins; Disease related genes	Cytosol (Approved)				0	0	0	0	0	1	0	0	0	0	0	0	0	0	1	0	0	0	0	0	2
28423	IGHV3-49	1	1	28423	Gene_ID	H. sapiens	28423	H. sapiens	IGHV3-49	immunoglobulin heavy variable 3-49	GO:0006910 phagocytosis, recognition;GO:0006958 complement activation, classical pathway;GO:0002455 humoral immune response mediated by circulating immunoglobulin							1	0	1	0	0	0	0	0	0	0	0	0	0	0	0	0	0	0	0	0	2
2653	GCSH	1	1	2653	Gene_ID	H. sapiens	2653	H. sapiens	GCSH	glycine cleavage system protein H	GO:0006546 glycine catabolic process;GO:0019464 glycine decarboxylation via glycine cleavage system;GO:0009249 protein lipoylation		Predicted intracellular proteins; Disease related genes	Vesicles (Approved)	6-(Hydroxyethyldithio)-8-(Aminomethylthio)Octanoic Acid; Dihydrolipoic Acid			0	0	0	0	0	0	0	0	0	0	0	0	0	0	0	0	0	0	0	0	2
1869	E2F1	1	1	1869	Gene_ID	H. sapiens	1869	H. sapiens	E2F1	E2F transcription factor 1	GO:0071930 negative regulation of transcription involved in G1/S transition of mitotic cell cycle;GO:1990086 lens fiber cell apoptotic process;GO:0070345 negative regulation of fat cell proliferation		Predicted intracellular proteins; Transcription factors:Helix-turn-helix domains; Cancer-related genes:Candidate cancer biomarkers	Centrosome;Nucleoplasm (Supported)		(M3686)SA REG CASCADE OF CYCLIN EXPR; (M1529)SA G1 AND S PHASES; (M143)PID IL2 PI3K PATHWAY	(M5923)HALLMARK PI3K AKT MTOR SIGNALING; (M5901)HALLMARK G2M CHECKPOINT	0	1	0	0	1	0	0	0	1	0	0	1	0	1	1	0	0	0	0	1	2
81624	DIAPH3	1	1	81624	Gene_ID	H. sapiens	81624	H. sapiens	DIAPH3	diaphanous related formin 3	GO:0030041 actin filament polymerization;GO:0008154 actin polymerization or depolymerization;GO:0051258 protein polymerization		Predicted intracellular proteins; Disease related genes; Cancer-related genes:Candidate cancer biomarkers	Microtubules;Plasma membrane (Supported)		(M81)PID CDC42 PATHWAY; (M164)PID ERBB1 DOWNSTREAM PATHWAY	(M5925)HALLMARK E2F TARGETS	0	1	0	0	0	0	0	0	0	0	0	0	0	0	0	0	0	0	0	0	2
28392	IGHV4-59	1	1	28392	Gene_ID	H. sapiens	28392	H. sapiens	IGHV4-59	immunoglobulin heavy variable 4-59	GO:0006910 phagocytosis, recognition;GO:0006958 complement activation, classical pathway;GO:0002455 humoral immune response mediated by circulating immunoglobulin							1	0	1	0	0	0	0	0	0	0	0	0	0	0	0	0	0	0	0	0	2
28881	IGKV2D-30	1	1	28881	Gene_ID	H. sapiens	28881	H. sapiens	IGKV2D-30	immunoglobulin kappa variable 2D-30	GO:0002377 immunoglobulin production;GO:0002440 production of molecular mediator of immune response;GO:0002250 adaptive immune response							1	0	0	0	0	0	0	0	0	0	0	0	0	0	0	0	0	0	0	0	2
168620	BHLHA15	1	1	168620	Gene_ID	H. sapiens	168620	H. sapiens	BHLHA15	basic helix-loop-helix family member a15	GO:0048312 intracellular distribution of mitochondria;GO:0048311 mitochondrion distribution;GO:0010832 negative regulation of myotube differentiation		Transcription factors:Basic domains; Predicted intracellular proteins	Golgi apparatus;Nucleoplasm (Approved)				0	1	0	0	0	0	0	0	0	0	0	0	0	0	0	0	0	0	0	0	2
27338	UBE2S	1	1	27338	Gene_ID	H. sapiens	27338	H. sapiens	UBE2S	ubiquitin conjugating enzyme E2 S	GO:0035519 protein K29-linked ubiquitination;GO:0044314 protein K27-linked ubiquitination;GO:0010994 free ubiquitin chain polymerization		Predicted intracellular proteins; Enzymes; ENZYME proteins:Transferases	Plasma membrane (Approved); Additional: Nucleoplasm			(M5901)HALLMARK G2M CHECKPOINT; (M5925)HALLMARK E2F TARGETS	0	1	0	0	1	1	0	0	0	0	0	0	0	0	0	0	0	1	0	0	2
79682	CENPU	1	1	79682	Gene_ID	H. sapiens	79682	H. sapiens	CENPU	centromere protein U	GO:0043009 chordate embryonic development;GO:0009792 embryo development ending in birth or egg hatching;GO:0009790 embryo development		Predicted intracellular proteins	Centriolar satellite;Nucleoplasm (Supported)		(M129)PID PLK1 PATHWAY		0	1	0	0	0	0	0	0	0	0	0	0	1	0	0	0	0	0	0	0	2
7161	TP73	1	1	7161	Gene_ID	H. sapiens	7161	H. sapiens	TP73	tumor protein p73	GO:0060044 negative regulation of cardiac muscle cell proliferation;GO:0048714 positive regulation of oligodendrocyte differentiation;GO:0055022 negative regulation of cardiac muscle tissue growth		Predicted intracellular proteins; Transcription factors:Immunoglobulin fold	Nucleoplasm (Supported); Additional: Golgi apparatus	Zinc; Zinc acetate; Zinc chloride; Zinc sulfate, unspecified form	(M40)PID E2F PATHWAY; (M19)PID P73PATHWAY; (M145)PID P53 DOWNSTREAM PATHWAY		0	1	0	0	1	0	0	0	1	0	0	1	0	1	0	0	0	0	0	0	2
148534	TLCD4	1	1	148534	Gene_ID	H. sapiens	148534	H. sapiens	TLCD4	TLC domain containing 4	GO:0055088 lipid homeostasis;GO:0048878 chemical homeostasis;GO:0042592 homeostatic process			Nuclear speckles (Approved)				0	0	0	0	0	0	0	0	0	0	0	0	0	0	0	0	0	0	0	0	2
54443	ANLN	1	1	54443	Gene_ID	H. sapiens	54443	H. sapiens	ANLN	anillin actin binding protein	GO:0000921 septin ring assembly;GO:1904170 regulation of bleb assembly;GO:1904172 positive regulation of bleb assembly		Predicted intracellular proteins; Disease related genes	Nucleoplasm (Enhanced); Additional: Midbody			(M5893)HALLMARK MITOTIC SPINDLE	0	1	0	0	1	1	0	0	0	0	0	0	0	0	0	1	0	0	0	0	2
23397	NCAPH	1	1	23397	Gene_ID	H. sapiens	23397	H. sapiens	NCAPH	non-SMC condensin I complex subunit H	GO:0007076 mitotic chromosome condensation;GO:0030261 chromosome condensation;GO:0000070 mitotic sister chromatid segregation		Predicted intracellular proteins	Cytosol (Supported); Additional: Nucleoplasm		(M14)PID AURORA B PATHWAY	(M5951)HALLMARK SPERMATOGENESIS	0	1	0	0	0	0	0	1	1	0	0	0	0	0	0	0	0	0	0	0	2
28444	IGHV3-21	1	1	28444	Gene_ID	H. sapiens	28444	H. sapiens	IGHV3-21	immunoglobulin heavy variable 3-21	GO:0006910 phagocytosis, recognition;GO:0006958 complement activation, classical pathway;GO:0002455 humoral immune response mediated by circulating immunoglobulin							1	0	1	0	0	0	0	0	0	0	0	0	0	0	0	0	0	0	0	0	2
126306	JSRP1	1	1	126306	Gene_ID	H. sapiens	126306	H. sapiens	JSRP1	junctional sarcoplasmic reticulum protein 1	GO:0060314 regulation of ryanodine-sensitive calcium-release channel activity;GO:0003009 skeletal muscle contraction;GO:0050879 multicellular organismal movement		Predicted intracellular proteins	Endoplasmic reticulum (Approved)				0	0	0	0	0	0	0	0	0	0	0	0	0	0	0	0	0	0	0	0	2
22974	TPX2	1	1	22974	Gene_ID	H. sapiens	22974	H. sapiens	TPX2	TPX2 microtubule nucleation factor	GO:0007026 negative regulation of microtubule depolymerization;GO:0031114 regulation of microtubule depolymerization;GO:0007020 microtubule nucleation		Cancer-related genes:Mutated cancer genes; Predicted intracellular proteins; Cancer-related genes:Candidate cancer biomarkers	Nucleoplasm (Supported); Additional: Cytokinetic bridge;Mitotic spindle		(M242)PID AURORA A PATHWAY; (M129)PID PLK1 PATHWAY	(M5893)HALLMARK MITOTIC SPINDLE; (M5901)HALLMARK G2M CHECKPOINT	0	1	0	0	0	1	0	1	0	0	1	1	0	0	1	0	0	0	0	0	2
11332	ACOT7	1	1	11332	Gene_ID	H. sapiens	11332	H. sapiens	ACOT7	acyl-CoA thioesterase 7	GO:0036116 long-chain fatty-acyl-CoA catabolic process;GO:1900533 palmitic acid metabolic process;GO:1900535 palmitic acid biosynthetic process		Predicted intracellular proteins; Enzymes; ENZYME proteins:Hydrolases	Cytosol (Supported); Additional: Nucleoplasm				0	0	0	0	0	0	0	0	0	0	0	0	0	0	0	0	0	0	0	0	2
28474	IGHV1-2	1	1	28474	Gene_ID	H. sapiens	28474	H. sapiens	IGHV1-2	immunoglobulin heavy variable 1-2								0	0	0	0	0	0	0	0	0	0	0	0	0	0	0	0	0	0	0	0	2
7298	TYMS	1	1	7298	Gene_ID	H. sapiens	7298	H. sapiens	TYMS	thymidylate synthetase	GO:0006231 dTMP biosynthetic process;GO:0019860 uracil metabolic process;GO:0060574 intestinal epithelial cell maturation		ENZYME proteins:Transferases; Predicted intracellular proteins; Cancer-related genes:Candidate cancer biomarkers; FDA approved drug targets:Small molecule drugs; Enzymes		Raltitrexed; Floxuridine; Trifluridine; Gemcitabine; Fluorouracil; Methotrexate; Pemetrexed; Capecitabine; Thymidine monophosphate; 10-Propargyl-5,8-Dideazafolic Acid; Deoxyuridine monophosphate; S,S-(2-Hydroxyethyl)Thiocysteine; Thymectacin; ANX-510; OSI-7904L; Pralatrexate; 2,4-Diamino-5-phenyl-6-ethylpyrimidine; N-[2-Chloro-5-(trifluoromethyl)phenyl]imidodicarbonimidic diamide; N-(3,5-dimethox…	(M40)PID E2F PATHWAY	(M5898)HALLMARK DNA REPAIR; (M5926)HALLMARK MYC TARGETS V1	0	1	0	0	1	0	0	0	0	0	0	0	0	0	0	0	0	0	0	0	2
3501	IGHG2	1	1	3501	Gene_ID	H. sapiens	3501	H. sapiens	IGHG2	immunoglobulin heavy constant gamma 2 (G2m marker)	GO:0006910 phagocytosis, recognition;GO:0006958 complement activation, classical pathway;GO:0002455 humoral immune response mediated by circulating immunoglobulin							1	0	1	0	0	0	0	0	0	0	0	0	0	0	0	0	0	0	0	0	2
10024	TROAP	1	1	10024	Gene_ID	H. sapiens	10024	H. sapiens	TROAP	trophinin associated protein	GO:0007155 cell adhesion;GO:0022610 biological adhesion;GO:0009987 cellular process		Predicted intracellular proteins				(M5901)HALLMARK G2M CHECKPOINT	0	0	0	0	0	0	0	0	0	0	0	0	0	0	0	0	0	0	0	0	2
51659	GINS2	1	1	51659	Gene_ID	H. sapiens	51659	H. sapiens	GINS2	GINS complex subunit 2	GO:0000727 double-strand break repair via break-induced replication;GO:0000724 double-strand break repair via homologous recombination;GO:0000725 recombinational repair		Predicted intracellular proteins	Nucleoplasm (Approved)			(M5901)HALLMARK G2M CHECKPOINT; (M5907)HALLMARK ESTROGEN RESPONSE LATE	0	1	0	1	1	0	0	0	1	0	0	0	0	0	0	0	1	0	0	0	2
106480766	RNA5SP389	1	1	106480766	Gene_ID	H. sapiens	106480766	H. sapiens	RNA5SP389	RNA, 5S ribosomal pseudogene 389								0	0	0	0	0	0	0	0	0	0	0	0	0	0	0	0	0	0	0	0	2
90701	SEC11C	1	1	90701	Gene_ID	H. sapiens	90701	H. sapiens	SEC11C	SEC11 homolog C, signal peptidase complex subunit	GO:0006465 signal peptide processing;GO:0016485 protein processing;GO:0051604 protein maturation		Peptidases:Serine-type peptidases; Enzymes; ENZYME proteins:Hydrolases	Nuclear membrane (Approved); Additional: Golgi apparatus				0	0	0	0	0	0	0	0	0	0	0	0	0	0	0	0	0	0	0	0	2
9928	KIF14	1	1	9928	Gene_ID	H. sapiens	9928	H. sapiens	KIF14	kinesin family member 14	GO:0021685 cerebellar granular layer structural organization;GO:0021698 cerebellar cortex structural organization;GO:0021693 cerebellar Purkinje cell layer structural organization		Predicted intracellular proteins; Disease related genes	Cytosol (Supported); Additional: Midbody ring				0	1	0	0	0	1	0	0	0	1	1	0	0	1	0	1	0	1	0	1	2
28822	IGLV1-47	1	1	28822	Gene_ID	H. sapiens	28822	H. sapiens	IGLV1-47	immunoglobulin lambda variable 1-47	GO:0002377 immunoglobulin production;GO:0002440 production of molecular mediator of immune response;GO:0002250 adaptive immune response							1	0	0	0	0	0	0	0	0	0	0	0	0	0	0	0	0	0	0	0	2
81567	TXNDC5	1	1	81567	Gene_ID	H. sapiens	81567	H. sapiens	TXNDC5	thioredoxin domain containing 5	GO:0043277 apoptotic cell clearance;GO:0006909 phagocytosis;GO:0043066 negative regulation of apoptotic process		Predicted intracellular proteins	Endoplasmic reticulum (Approved)				0	0	1	0	0	1	0	0	0	0	0	0	0	0	0	0	0	0	0	0	2
642489	FKBP1C	1	1	642489	Gene_ID	H. sapiens	642489	H. sapiens	FKBP1C	FKBP prolyl isomerase family member 1C			Predicted intracellular proteins					0	0	0	0	0	0	0	0	0	0	0	0	0	0	0	0	0	0	0	0	2
7253	TSHR	1	1	7253	Gene_ID	H. sapiens	7253	H. sapiens	TSHR	thyroid stimulating hormone receptor	GO:1904588 cellular response to glycoprotein;GO:1905229 cellular response to thyrotropin-releasing hormone;GO:1905225 response to thyrotropin-releasing hormone		Disease related genes; FDA approved drug targets:Biotech drugs; Predicted intracellular proteins; G-protein coupled receptors:GPCRs excl olfactory receptors; Cancer-related genes		Thyrotropin alfa	(M86)PID ARF6 PATHWAY; (M67)PID ARF6 TRAFFICKING PATHWAY		0	0	0	0	0	0	0	0	0	0	0	0	0	0	0	0	0	0	0	0	2
28933	IGKV1-33	1	1	28933	Gene_ID	H. sapiens	28933	H. sapiens	IGKV1-33	immunoglobulin kappa variable 1-33								0	0	0	0	0	0	0	0	0	0	0	0	0	0	0	0	0	0	0	0	2
2731	GLDC	1	1	2731	Gene_ID	H. sapiens	2731	H. sapiens	GLDC	glycine decarboxylase	GO:0036255 response to methylamine;GO:1903442 response to lipoic acid;GO:0006546 glycine catabolic process		Disease related genes; Predicted intracellular proteins; ENZYME proteins:Oxidoreductases; Potential drug targets; Enzymes	Mitochondria (Supported); Additional: Nucleoplasm	Pyridoxal phosphate		(M5892)HALLMARK CHOLESTEROL HOMEOSTASIS	0	0	0	0	0	0	0	0	0	0	0	0	0	0	0	0	0	0	0	0	2
7272	TTK	1	1	7272	Gene_ID	H. sapiens	7272	H. sapiens	TTK	TTK protein kinase	GO:0033316 meiotic spindle assembly checkpoint signaling;GO:1903096 protein localization to meiotic spindle midzone;GO:1905359 protein localization to meiotic spindle	Other	Predicted intracellular proteins; Enzymes; Kinases; ENZYME proteins:Transferases	Cytosol;Nucleoli (Approved)	Pyrazolanthrone; Fostamatinib; BOS172722		(M5951)HALLMARK SPERMATOGENESIS; (M5893)HALLMARK MITOTIC SPINDLE; (M5901)HALLMARK G2M CHECKPOINT	0	1	0	0	1	1	1	0	0	0	0	0	0	1	0	0	0	0	1	0	2
28412	IGHV3-66	1	1	28412	Gene_ID	H. sapiens	28412	H. sapiens	IGHV3-66	immunoglobulin heavy variable 3-66	GO:0006910 phagocytosis, recognition;GO:0006958 complement activation, classical pathway;GO:0002455 humoral immune response mediated by circulating immunoglobulin							1	0	1	0	0	0	0	0	0	0	0	0	0	0	0	0	0	0	0	0	2
1029	CDKN2A	1	1	1029	Gene_ID	H. sapiens	1029	H. sapiens	CDKN2A	cyclin dependent kinase inhibitor 2A	GO:2000111 positive regulation of macrophage apoptotic process;GO:0033034 positive regulation of myeloid cell apoptotic process;GO:2000109 regulation of macrophage apoptotic process		Disease related genes; Predicted intracellular proteins; Cancer-related genes:Mutational cancer driver genes; Cancer-related genes:Candidate cancer biomarkers; Cancer-related genes:Mutated cancer genes	Nucleoli (Supported)		(M3686)SA REG CASCADE OF CYCLIN EXPR; (M1529)SA G1 AND S PHASES; (M180)PID HIF1A PATHWAY	(M5925)HALLMARK E2F TARGETS; (M5939)HALLMARK P53 PATHWAY; (M5950)HALLMARK ALLOGRAFT REJECTION	0	1	0	0	1	0	0	1	0	0	1	1	0	0	0	0	0	0	0	1	2
332	BIRC5	1	1	332	Gene_ID	H. sapiens	332	H. sapiens	BIRC5	baculoviral IAP repeat containing 5	GO:0043154 negative regulation of cysteine-type endopeptidase activity involved in apoptotic process;GO:2000117 negative regulation of cysteine-type endopeptidase activity;GO:0007605 sensory perception of sound		Predicted intracellular proteins; Cancer-related genes:Candidate cancer biomarkers	Cytokinetic bridge (Supported)	Reserpine; Berberine; LY2181308	(M242)PID AURORA A PATHWAY; (M14)PID AURORA B PATHWAY; (M176)PID FOXM1 PATHWAY	(M5893)HALLMARK MITOTIC SPINDLE; (M5901)HALLMARK G2M CHECKPOINT; (M5925)HALLMARK E2F TARGETS	0	1	0	0	0	0	0	1	0	0	1	1	0	0	0	0	0	0	0	0	2
84769	MPV17L2	1	1	84769	Gene_ID	H. sapiens	84769	H. sapiens	MPV17L2	MPV17 mitochondrial inner membrane protein like 2	GO:0061668 mitochondrial ribosome assembly;GO:0070131 positive regulation of mitochondrial translation;GO:0070129 regulation of mitochondrial translation							0	0	0	0	0	1	0	0	0	0	0	0	0	0	0	0	0	0	0	0	2
3832	KIF11	1	1	3832	Gene_ID	H. sapiens	3832	H. sapiens	KIF11	kinesin family member 11	GO:0046602 regulation of mitotic centrosome separation;GO:0007100 mitotic centrosome separation;GO:0051299 centrosome separation		Predicted intracellular proteins; Disease related genes	Cytosol (Supported); Additional: Mitotic spindle	3-[(5s)-1-Acetyl-3-(2-Chlorophenyl)-4,5-Dihydro-1h-Pyrazol-5-Yl]Phenol; Monastrol; Filanesib; (4R)-4-(3-HYDROXYPHENYL)-N,N,7,8-TETRAMETHYL-3,4-DIHYDROISOQUINOLINE-2(1H)-CARBOXAMIDE; N,N-DIETHYL-2-[(2-THIENYLCARBONYL)AMINO]-4,5,6,7-TETRAHYDRO-1-BENZOTHIOPHENE-3-CARBOXAMIDE; (5R)-N,N-DIETHYL-5-METHYL-2-[(THIOPHEN-2-YLCARBONYL)AMINO]-4,5,6,7-TETRAHYDRO-1-BENZOTHIOPHENE-3-CARBOXAMIDE; MK-0731; [(4R)-…		(M5893)HALLMARK MITOTIC SPINDLE; (M5901)HALLMARK G2M CHECKPOINT	0	1	0	0	0	1	0	0	0	0	0	0	0	0	0	0	0	0	0	0	2
9787	DLGAP5	1	1	9787	Gene_ID	H. sapiens	9787	H. sapiens	DLGAP5	DLG associated protein 5	GO:0007079 mitotic chromosome movement towards spindle pole;GO:0051305 chromosome movement towards spindle pole;GO:0045842 positive regulation of mitotic metaphase/anaphase transition		Predicted intracellular proteins	Centriolar satellite;Cytosol (Supported)		(M242)PID AURORA A PATHWAY	(M5893)HALLMARK MITOTIC SPINDLE; (M5925)HALLMARK E2F TARGETS	0	1	0	0	0	1	0	1	0	1	0	0	1	0	0	0	0	0	0	0	2
146909	KIF18B	1	1	146909	Gene_ID	H. sapiens	146909	H. sapiens	KIF18B	kinesin family member 18B	GO:0007019 microtubule depolymerization;GO:0051261 protein depolymerization;GO:0031109 microtubule polymerization or depolymerization		Predicted intracellular proteins	Microtubule ends;Nucleoplasm (Supported); Additional: Cytosol;Nuclear bodies			(M5925)HALLMARK E2F TARGETS	0	1	0	0	0	1	0	0	0	0	0	0	0	0	0	1	0	0	0	0	2
90381	TICRR	1	1	90381	Gene_ID	H. sapiens	90381	H. sapiens	TICRR	TOPBP1 interacting checkpoint and replication regulator	GO:0030174 regulation of DNA-dependent DNA replication initiation;GO:0033314 mitotic DNA replication checkpoint signaling;GO:0000076 DNA replication checkpoint signaling		Predicted intracellular proteins	Nucleoplasm (Supported)				0	1	0	1	1	0	0	0	1	0	0	0	0	1	0	0	0	0	0	0	2
79763	ISOC2	1	1	79763	Gene_ID	H. sapiens	79763	H. sapiens	ISOC2	isochorismatase domain containing 2	GO:0031648 protein destabilization;GO:0031647 regulation of protein stability;GO:0065008 regulation of biological quality		Predicted intracellular proteins	Mitochondria (Approved); Additional: Cytosol				0	0	0	0	0	0	0	0	0	0	0	0	0	0	0	0	0	0	0	0	2
5831	PYCR1	1	1	5831	Gene_ID	H. sapiens	5831	H. sapiens	PYCR1	pyrroline-5-carboxylate reductase 1	GO:0006561 proline biosynthetic process;GO:0055129 L-proline biosynthetic process;GO:0006560 proline metabolic process		Disease related genes; Predicted intracellular proteins; ENZYME proteins:Oxidoreductases; Potential drug targets; Enzymes		NADH; Proline		(M5934)HALLMARK XENOBIOTIC METABOLISM	0	0	0	0	0	0	0	0	0	0	0	0	0	0	0	0	0	0	0	0	2
28391	IGHV4-61	1	1	28391	Gene_ID	H. sapiens	28391	H. sapiens	IGHV4-61	immunoglobulin heavy variable 4-61	GO:0006910 phagocytosis, recognition;GO:0006958 complement activation, classical pathway;GO:0002455 humoral immune response mediated by circulating immunoglobulin							1	0	1	0	0	0	0	0	0	0	0	0	0	0	0	0	0	0	0	0	2
8318	CDC45	1	1	8318	Gene_ID	H. sapiens	8318	H. sapiens	CDC45	cell division cycle 45	GO:1902977 mitotic DNA replication preinitiation complex assembly;GO:0071163 DNA replication preinitiation complex assembly;GO:0000727 double-strand break repair via break-induced replication		Predicted intracellular proteins	Nucleoplasm (Supported); Additional: Centrosome;Cytosol			(M5901)HALLMARK G2M CHECKPOINT; (M5926)HALLMARK MYC TARGETS V1	0	1	0	1	1	0	0	0	1	0	0	1	1	1	0	0	1	0	0	0	2
28874	IGKV3D-20	1	1	28874	Gene_ID	H. sapiens	28874	H. sapiens	IGKV3D-20	immunoglobulin kappa variable 3D-20	GO:0002377 immunoglobulin production;GO:0002440 production of molecular mediator of immune response;GO:0002250 adaptive immune response							1	0	0	0	0	0	0	0	0	0	0	0	0	0	0	0	0	0	0	0	2
64151	NCAPG	1	1	64151	Gene_ID	H. sapiens	64151	H. sapiens	NCAPG	non-SMC condensin I complex subunit G	GO:0007076 mitotic chromosome condensation;GO:0030261 chromosome condensation;GO:0000070 mitotic sister chromatid segregation		Predicted intracellular proteins			(M14)PID AURORA B PATHWAY		0	1	0	0	0	0	0	1	1	0	0	0	0	0	0	0	0	0	0	0	2
26227	PHGDH	1	1	26227	Gene_ID	H. sapiens	26227	H. sapiens	PHGDH	phosphoglycerate dehydrogenase	GO:0009448 gamma-aminobutyric acid metabolic process;GO:0006566 threonine metabolic process;GO:0019530 taurine metabolic process		Disease related genes; Predicted intracellular proteins; ENZYME proteins:Oxidoreductases; Potential drug targets; Enzymes	Cytosol;Plasma membrane (Enhanced); Additional: Nucleoplasm	NADH		(M5924)HALLMARK MTORC1 SIGNALING	0	0	0	0	0	0	0	0	0	0	0	0	0	0	0	0	0	0	0	0	2
2237	FEN1	1	1	2237	Gene_ID	H. sapiens	2237	H. sapiens	FEN1	flap structure-specific endonuclease 1	GO:0043137 DNA replication, removal of RNA primer;GO:0032201 telomere maintenance via semi-conservative replication;GO:0045876 positive regulation of sister chromatid cohesion		Predicted intracellular proteins; Cancer-related genes:Candidate cancer biomarkers	Nucleoplasm (Enhanced); Additional: Nucleoli	Iron; Ferrous gluconate; Ferrous succinate; Ferrous ascorbate; Ferrous fumarate; Ferrous glycine sulfate		(M5898)HALLMARK DNA REPAIR; (M5941)HALLMARK UV RESPONSE UP	0	1	0	1	1	0	0	0	1	1	0	1	1	0	0	0	1	0	0	0	2
857	CAV1	1	1	857	Gene_ID	H. sapiens	857	H. sapiens	CAV1	caveolin 1	GO:1900085 negative regulation of peptidyl-tyrosine autophosphorylation;GO:0086098 angiotensin-activated signaling pathway involved in heart process;GO:0044860 protein localization to plasma membrane raft		Transporters:Accessory Factors Involved in Transport; Potential drug targets; Disease related genes; Cancer-related genes:Candidate cancer biomarkers	Golgi apparatus (Supported)		(M90)PID WNT CANONICAL PATHWAY; (M206)PID PDGFRA PATHWAY; (M185)PID ALK1 PATHWAY	(M5942)HALLMARK UV RESPONSE DN; (M5902)HALLMARK APOPTOSIS; (M5891)HALLMARK HYPOXIA	0	1	1	0	0	1	0	0	0	0	1	0	0	0	0	0	0	1	0	0	2
3539	IGLC3	1	1	3539	Gene_ID	H. sapiens	3539	H. sapiens	IGLC3	immunoglobulin lambda constant 3 (Kern-Oz+ marker)	GO:0006910 phagocytosis, recognition;GO:0006958 complement activation, classical pathway;GO:0002455 humoral immune response mediated by circulating immunoglobulin							1	0	1	0	0	0	0	0	0	0	0	0	0	0	0	0	0	0	0	0	2
84706	GPT2	1	1	84706	Gene_ID	H. sapiens	84706	H. sapiens	GPT2	glutamic--pyruvic transaminase 2	GO:0042851 L-alanine metabolic process;GO:0042853 L-alanine catabolic process;GO:0006522 alanine metabolic process		Disease related genes; ENZYME proteins:Transferases; Predicted intracellular proteins; Potential drug targets; Enzymes	Mitochondria (Approved)	Pyridoxal phosphate; Glutamic acid; Alanine; Phenelzine			0	0	0	0	0	0	0	0	0	0	0	0	0	0	0	0	0	0	0	0	2
4493	MT1E	1	1	4493	Gene_ID	H. sapiens	4493	H. sapiens	MT1E	metallothionein 1E	GO:0010273 detoxification of copper ion;GO:1990169 stress response to copper ion;GO:0061687 detoxification of inorganic compound		Predicted intracellular proteins	Nucleoplasm (Approved)			(M5942)HALLMARK UV RESPONSE DN; (M5891)HALLMARK HYPOXIA	0	0	0	0	0	0	0	0	0	0	0	0	0	0	0	0	0	0	0	0	2
51042	ZNF593	1	1	51042	Gene_ID	H. sapiens	51042	H. sapiens	ZNF593	zinc finger protein 593	GO:1903026 negative regulation of RNA polymerase II regulatory region sequence-specific DNA binding;GO:1903025 regulation of RNA polymerase II regulatory region sequence-specific DNA binding;GO:2000678 negative regulation of transcription regulatory region DNA binding		Predicted intracellular proteins	Nucleoli (Enhanced); Additional: Nucleoplasm				0	0	0	0	0	0	0	0	0	0	0	0	0	0	0	0	0	0	0	0	2
28875	IGKV3D-15	1	1	28875	Gene_ID	H. sapiens	28875	H. sapiens	IGKV3D-15	immunoglobulin kappa variable 3D-15	GO:0002377 immunoglobulin production;GO:0002440 production of molecular mediator of immune response;GO:0002250 adaptive immune response							1	0	0	0	0	0	0	0	0	0	0	0	0	0	0	0	0	0	0	0	2
10403	NDC80	1	1	10403	Gene_ID	H. sapiens	10403	H. sapiens	NDC80	NDC80 kinetochore complex component	GO:1905340 regulation of protein localization to kinetochore;GO:1905342 positive regulation of protein localization to kinetochore;GO:0090232 positive regulation of spindle checkpoint		Predicted intracellular proteins	Nucleoplasm (Supported); Additional: Centrosome		(M14)PID AURORA B PATHWAY; (M129)PID PLK1 PATHWAY	(M5893)HALLMARK MITOTIC SPINDLE; (M5901)HALLMARK G2M CHECKPOINT	0	1	0	0	0	1	0	1	0	1	0	0	1	0	0	0	0	0	1	0	2
4751	NEK2	1	1	4751	Gene_ID	H. sapiens	4751	H. sapiens	NEK2	NIMA related kinase 2	GO:1903126 negative regulation of centriole-centriole cohesion;GO:0030997 regulation of centriole-centriole cohesion;GO:0046602 regulation of mitotic centrosome separation	NEK Ser/Thr protein kinase family	Kinases:NEK Ser/Thr protein kinases; Disease related genes; ENZYME proteins:Transferases; Predicted intracellular proteins; Potential drug targets; Enzymes	Centrosome;Nucleoplasm (Supported)	5-[(Z)-(5-Chloro-2-oxo-1,2-dihydro-3H-indol-3-ylidene)methyl]-N,2,4-trimethyl-1H-pyrrole-3-carboxamide; Fostamatinib	(M176)PID FOXM1 PATHWAY	(M5951)HALLMARK SPERMATOGENESIS; (M5893)HALLMARK MITOTIC SPINDLE; (M5901)HALLMARK G2M CHECKPOINT	0	1	0	0	0	1	1	0	0	0	1	0	0	0	1	0	0	1	0	0	2
6382	SDC1	1	1	6382	Gene_ID	H. sapiens	6382	H. sapiens	SDC1	syndecan 1	GO:0048627 myoblast development;GO:1903553 positive regulation of extracellular exosome assembly;GO:1903551 regulation of extracellular exosome assembly		CD markers; Predicted intracellular proteins; Transporters; Cancer-related genes:Candidate cancer biomarkers; Predicted secreted proteins	Focal adhesion sites (Approved)		(M212)PID INTEGRIN5 PATHWAY; (M53)PID INTEGRIN3 PATHWAY; (M198)PID SYNDECAN 1 PATHWAY	(M5930)HALLMARK EPITHELIAL MESENCHYMAL TRANSITION; (M5937)HALLMARK GLYCOLYSIS; (M5939)HALLMARK P53 PATHWAY	0	0	0	0	0	1	0	0	0	0	0	0	0	0	0	0	0	0	0	0	2
57418	WDR18	1	1	57418	Gene_ID	H. sapiens	57418	H. sapiens	WDR18	WD repeat domain 18	GO:0030174 regulation of DNA-dependent DNA replication initiation;GO:0006270 DNA replication initiation;GO:0090329 regulation of DNA-dependent DNA replication		Predicted intracellular proteins	Nucleoplasm (Supported)				0	0	0	1	1	0	0	0	0	0	0	0	0	0	0	0	0	0	0	0	2
28450	IGHV3-11	1	1	28450	Gene_ID	H. sapiens	28450	H. sapiens	IGHV3-11	immunoglobulin heavy variable 3-11	GO:0006910 phagocytosis, recognition;GO:0006958 complement activation, classical pathway;GO:0002455 humoral immune response mediated by circulating immunoglobulin							1	0	1	0	0	0	0	0	0	0	0	0	0	0	0	0	0	0	0	0	2
113130	CDCA5	1	1	113130	Gene_ID	H. sapiens	113130	H. sapiens	CDCA5	cell division cycle associated 5	GO:0031536 positive regulation of exit from mitosis;GO:0071922 regulation of cohesin loading;GO:0071921 cohesin loading		Predicted intracellular proteins	Nucleoplasm (Enhanced)				0	1	0	0	1	0	0	0	1	1	0	0	0	0	0	0	0	0	1	0	2
10112	KIF20A	1	1	10112	Gene_ID	H. sapiens	10112	H. sapiens	KIF20A	kinesin family member 20A	GO:0061952 midbody abscission;GO:1902410 mitotic cytokinetic process;GO:0032506 cytokinetic process		Predicted intracellular proteins	Cleavage furrow;Nucleoplasm (Enhanced); Additional: Cytokinetic bridge		(M14)PID AURORA B PATHWAY; (M129)PID PLK1 PATHWAY	(M5907)HALLMARK ESTROGEN RESPONSE LATE; (M5937)HALLMARK GLYCOLYSIS	0	1	0	0	0	1	0	1	0	0	0	0	0	0	0	1	0	0	0	0	2
28785	IGLV4-60	1	1	28785	Gene_ID	H. sapiens	28785	H. sapiens	IGLV4-60	immunoglobulin lambda variable 4-60	GO:0002377 immunoglobulin production;GO:0002440 production of molecular mediator of immune response;GO:0002250 adaptive immune response							1	0	0	0	0	0	0	0	0	0	0	0	0	0	0	0	0	0	0	0	2
9700	ESPL1	1	1	9700	Gene_ID	H. sapiens	9700	H. sapiens	ESPL1	extra spindle pole bodies like 1, separase	GO:0045875 negative regulation of sister chromatid cohesion;GO:0000212 meiotic spindle organization;GO:0045842 positive regulation of mitotic metaphase/anaphase transition		Predicted intracellular proteins; Enzymes; ENZYME proteins:Hydrolases	Nucleoplasm (Supported); Additional: Vesicles			(M5893)HALLMARK MITOTIC SPINDLE; (M5901)HALLMARK G2M CHECKPOINT; (M5925)HALLMARK E2F TARGETS	0	1	0	0	1	1	1	0	0	1	1	0	0	0	0	1	0	0	0	0	2
28231	SLCO4A1	1	1	28231	Gene_ID	H. sapiens	28231	H. sapiens	SLCO4A1	solute carrier organic anion transporter family member 4A1	GO:0070327 thyroid hormone transport;GO:0043252 sodium-independent organic anion transport;GO:0009914 hormone transport		Transporters:Electrochemical Potential-driven transporters	Cell Junctions (Supported)				0	0	0	0	0	0	0	0	0	0	0	0	0	0	0	0	0	0	0	0	2
5479	PPIB	1	1	5479	Gene_ID	H. sapiens	5479	H. sapiens	PPIB	peptidylprolyl isomerase B	GO:1901873 regulation of post-translational protein modification;GO:0044829 positive regulation by host of viral genome replication;GO:0044794 positive regulation by host of viral process		Disease related genes; ENZYME proteins:Isomerase; Potential drug targets; Predicted secreted proteins; Enzymes	Endoplasmic reticulum (Supported); Additional: Nucleoplasm	Proline; 1,4-Dithiothreitol	(M198)PID SYNDECAN 1 PATHWAY	(M5930)HALLMARK EPITHELIAL MESENCHYMAL TRANSITION	0	0	0	0	0	0	0	0	0	0	0	0	0	0	0	0	0	0	0	0	2
7283	TUBG1	1	1	7283	Gene_ID	H. sapiens	7283	H. sapiens	TUBG1	tubulin gamma 1	GO:0000212 meiotic spindle organization;GO:0007020 microtubule nucleation;GO:0031122 cytoplasmic microtubule organization		FDA approved drug targets:Small molecule drugs; Predicted intracellular proteins; Disease related genes		Vinblastine	(M129)PID PLK1 PATHWAY	(M5915)HALLMARK APICAL JUNCTION; (M5924)HALLMARK MTORC1 SIGNALING; (M5925)HALLMARK E2F TARGETS	0	1	0	0	0	1	1	0	0	0	0	0	0	0	1	0	0	0	0	0	2
28424	IGHV3-48	1	1	28424	Gene_ID	H. sapiens	28424	H. sapiens	IGHV3-48	immunoglobulin heavy variable 3-48	GO:0006910 phagocytosis, recognition;GO:0006958 complement activation, classical pathway;GO:0002455 humoral immune response mediated by circulating immunoglobulin							1	0	1	0	0	0	0	0	0	0	0	0	0	0	0	0	0	0	0	0	2
23753	SDF2L1	1	1	23753	Gene_ID	H. sapiens	23753	H. sapiens	SDF2L1	stromal cell derived factor 2 like 1	GO:0071712 ER-associated misfolded protein catabolic process;GO:0071218 cellular response to misfolded protein;GO:0051788 response to misfolded protein		Predicted intracellular proteins				(M5924)HALLMARK MTORC1 SIGNALING	0	0	0	0	0	0	0	0	0	0	0	0	0	0	0	0	0	1	0	0	2
28299	IGKV1-5	1	1	28299	Gene_ID	H. sapiens	28299	H. sapiens	IGKV1-5	immunoglobulin kappa variable 1-5	GO:0002377 immunoglobulin production;GO:0002440 production of molecular mediator of immune response;GO:0002250 adaptive immune response							1	0	0	0	0	0	0	0	0	0	0	0	0	0	0	0	0	0	0	0	2
259266	ASPM	1	1	259266	Gene_ID	H. sapiens	259266	H. sapiens	ASPM	assembly factor for spindle microtubules	GO:0045769 negative regulation of asymmetric cell division;GO:0021873 forebrain neuroblast division;GO:0009786 regulation of asymmetric cell division		Cancer-related genes:Mutational cancer driver genes; Predicted intracellular proteins; Disease related genes	Cytosol;Plasma membrane (Approved)				0	1	0	0	0	1	1	0	0	0	0	0	0	0	0	1	0	0	0	0	2
28816	IGLV2-11	1	1	28816	Gene_ID	H. sapiens	28816	H. sapiens	IGLV2-11	immunoglobulin lambda variable 2-11	GO:0002377 immunoglobulin production;GO:0002440 production of molecular mediator of immune response;GO:0002250 adaptive immune response							1	0	0	0	0	0	0	0	0	0	0	0	0	0	0	0	0	0	0	0	2
28902	IGKV1D-13	1	1	28902	Gene_ID	H. sapiens	28902	H. sapiens	IGKV1D-13	immunoglobulin kappa variable 1D-13	GO:0002377 immunoglobulin production;GO:0002440 production of molecular mediator of immune response;GO:0002250 adaptive immune response							1	0	0	0	0	0	0	0	0	0	0	0	0	0	0	0	0	0	0	0	2
57699	CPNE5	1	1	57699	Gene_ID	H. sapiens	57699	H. sapiens	CPNE5	copine 5	GO:1903861 positive regulation of dendrite extension;GO:1903859 regulation of dendrite extension;GO:0097484 dendrite extension		Predicted intracellular proteins	Cytosol (Approved)				0	0	0	0	0	0	0	0	0	0	0	0	0	0	0	0	0	0	0	0	2
100423062	IGLL5	1	1	100423062	Gene_ID	H. sapiens	100423062	H. sapiens	IGLL5	immunoglobulin lambda like polypeptide 5	GO:0006910 phagocytosis, recognition;GO:0006958 complement activation, classical pathway;GO:0002455 humoral immune response mediated by circulating immunoglobulin		Predicted intracellular proteins; Predicted secreted proteins					1	0	1	0	0	0	0	0	0	0	0	0	0	0	0	0	0	0	0	0	2
28797	IGLV3-19	1	1	28797	Gene_ID	H. sapiens	28797	H. sapiens	IGLV3-19	immunoglobulin lambda variable 3-19	GO:0002377 immunoglobulin production;GO:0002440 production of molecular mediator of immune response;GO:0002250 adaptive immune response							1	0	0	0	0	0	0	0	0	0	0	0	0	0	0	0	0	0	0	0	2
112495	GTF3C6	1	1	112495	Gene_ID	H. sapiens	112495	H. sapiens	GTF3C6	general transcription factor IIIC subunit 6	GO:0042791 5S class rRNA transcription by RNA polymerase III;GO:0042797 tRNA transcription by RNA polymerase III;GO:0009304 tRNA transcription		Predicted intracellular proteins	Nucleoplasm (Supported); Additional: Nuclear bodies				0	0	0	0	0	0	0	0	0	0	0	0	0	0	0	0	0	0	0	0	2
990	CDC6	1	1	990	Gene_ID	H. sapiens	990	H. sapiens	CDC6	cell division cycle 6	GO:1904116 response to vasopressin;GO:1904117 cellular response to vasopressin;GO:0007089 traversing start control point of mitotic cell cycle		Predicted intracellular proteins; Disease related genes; Cancer-related genes:Candidate cancer biomarkers	Cytosol;Nucleoplasm (Approved); Additional: Cytokinetic bridge;Mitotic spindle		(M46)PID ATR PATHWAY; (M40)PID E2F PATHWAY	(M5947)HALLMARK IL2 STAT5 SIGNALING; (M5901)HALLMARK G2M CHECKPOINT; (M5907)HALLMARK ESTROGEN RESPONSE LATE	0	1	0	1	1	0	0	0	0	1	1	0	0	1	0	1	0	1	1	1	2
3493	IGHA1	1	1	3493	Gene_ID	H. sapiens	3493	H. sapiens	IGHA1	immunoglobulin heavy constant alpha 1	GO:0060267 positive regulation of respiratory burst;GO:0018298 protein-chromophore linkage;GO:0060263 regulation of respiratory burst					(M2)PID SMAD2 3NUCLEAR PATHWAY		1	0	1	0	0	0	0	0	0	0	0	0	0	0	0	0	0	0	0	0	2
28455	IGHV2-26	1	1	28455	Gene_ID	H. sapiens	28455	H. sapiens	IGHV2-26	immunoglobulin heavy variable 2-26	GO:0006910 phagocytosis, recognition;GO:0006958 complement activation, classical pathway;GO:0002455 humoral immune response mediated by circulating immunoglobulin							1	0	1	0	0	0	0	0	0	0	0	0	0	0	0	0	0	0	0	0	2
3429	IFI27	1	1	3429	Gene_ID	H. sapiens	3429	H. sapiens	IFI27	interferon alpha inducible protein 27	GO:0044827 modulation by host of viral genome replication;GO:0044788 modulation by host of viral process;GO:0046825 regulation of protein export from nucleus		Predicted intracellular proteins			(M295)SIG PIP3 SIGNALING IN CARDIAC MYOCTES	(M5911)HALLMARK INTERFERON ALPHA RESPONSE; (M5913)HALLMARK INTERFERON GAMMA RESPONSE	0	0	0	0	0	0	0	0	0	0	0	0	0	0	0	0	0	1	0	0	2
55872	PBK	1	1	55872	Gene_ID	H. sapiens	55872	H. sapiens	PBK	PDZ binding kinase	GO:0032435 negative regulation of proteasomal ubiquitin-dependent protein catabolic process;GO:2000059 negative regulation of ubiquitin-dependent protein catabolic process;GO:1901799 negative regulation of proteasomal protein catabolic process	STE Ser/Thr protein kinase family	Kinases:STE Ser/Thr protein kinases; Predicted intracellular proteins; Enzymes; ENZYME proteins:Transferases	Cytosol (Approved)			(M5901)HALLMARK G2M CHECKPOINT	0	0	0	0	0	0	0	0	0	0	0	0	0	0	0	0	0	1	0	0	2
3014	H2AFX	1	1	3014	Gene_ID	H. sapiens	3014	H. sapiens	H2AX	H2A.X variant histone	GO:0071480 cellular response to gamma radiation;GO:0010332 response to gamma radiation;GO:0071479 cellular response to ionizing radiation		Predicted intracellular proteins	Nucleoplasm (Supported); Additional: Nuclear speckles		(M84)PID ATM PATHWAY; (M1)PID FANCONI PATHWAY	(M5922)HALLMARK UNFOLDED PROTEIN RESPONSE; (M5941)HALLMARK UV RESPONSE UP; (M5901)HALLMARK G2M CHECKPOINT	0	1	0	0	1	0	1	0	1	0	0	1	1	1	0	0	0	0	0	1	2
83881	MIXL1	1	1	83881	Gene_ID	H. sapiens	83881	H. sapiens	MIXL1	Mix paired-like homeobox	GO:2000382 positive regulation of mesoderm development;GO:2000380 regulation of mesoderm development;GO:1901533 negative regulation of hematopoietic progenitor cell differentiation		Predicted intracellular proteins; Transcription factors:Helix-turn-helix domains	Nucleoplasm (Approved)				0	0	0	0	0	0	0	0	0	0	0	0	0	0	0	0	0	0	0	0	2
122509	IFI27L1	1	1	122509	Gene_ID	H. sapiens	122509	H. sapiens	IFI27L1	interferon alpha inducible protein 27 like 1	GO:0097190 apoptotic signaling pathway;GO:0006915 apoptotic process;GO:0012501 programmed cell death		Predicted intracellular proteins					0	0	0	0	0	0	0	0	0	0	0	0	0	0	0	0	0	0	0	0	2
28882	IGKV2D-29	1	1	28882	Gene_ID	H. sapiens	28882	H. sapiens	IGKV2D-29	immunoglobulin kappa variable 2D-29	GO:0002377 immunoglobulin production;GO:0002440 production of molecular mediator of immune response;GO:0002250 adaptive immune response							1	0	0	0	0	0	0	0	0	0	0	0	0	0	0	0	0	0	0	0	2
28823	IGLV1-44	1	1	28823	Gene_ID	H. sapiens	28823	H. sapiens	IGLV1-44	immunoglobulin lambda variable 1-44	GO:0002377 immunoglobulin production;GO:0002440 production of molecular mediator of immune response;GO:0002250 adaptive immune response							1	0	0	0	0	0	0	0	0	0	0	0	0	0	0	0	0	0	0	0	2
3503	IGHG4	1	1	3503	Gene_ID	H. sapiens	3503	H. sapiens	IGHG4	immunoglobulin heavy constant gamma 4 (G4m marker)	GO:0006910 phagocytosis, recognition;GO:0006958 complement activation, classical pathway;GO:0002455 humoral immune response mediated by circulating immunoglobulin							1	0	1	0	0	0	0	0	0	0	0	0	0	0	0	0	0	0	0	0	2
28943	IGKV1-6	1	1	28943	Gene_ID	H. sapiens	28943	H. sapiens	IGKV1-6	immunoglobulin kappa variable 1-6	GO:0002377 immunoglobulin production;GO:0002440 production of molecular mediator of immune response;GO:0002250 adaptive immune response							1	0	0	0	0	0	0	0	0	0	0	0	0	0	0	0	0	0	0	0	2
28803	IGLV3-10	1	1	28803	Gene_ID	H. sapiens	28803	H. sapiens	IGLV3-10	immunoglobulin lambda variable 3-10	GO:0002377 immunoglobulin production;GO:0002440 production of molecular mediator of immune response;GO:0002250 adaptive immune response							1	0	0	0	0	0	0	0	0	0	0	0	0	0	0	0	0	0	0	0	2
55635	DEPDC1	1	1	55635	Gene_ID	H. sapiens	55635	H. sapiens	DEPDC1	DEP domain containing 1	GO:0045892 negative regulation of transcription, DNA-templated;GO:1903507 negative regulation of nucleic acid-templated transcription;GO:1902679 negative regulation of RNA biosynthetic process		Predicted intracellular proteins	Nucleoplasm (Supported); Additional: Nucleoli fibrillar center			(M5925)HALLMARK E2F TARGETS; (M5937)HALLMARK GLYCOLYSIS	0	0	0	0	0	0	0	0	0	0	0	0	0	0	0	0	0	0	0	0	2
10897	YIF1A	1	1	10897	Gene_ID	H. sapiens	10897	H. sapiens	YIF1A	Yip1 interacting factor homolog A, membrane trafficking protein	GO:0006888 endoplasmic reticulum to Golgi vesicle-mediated transport;GO:0048193 Golgi vesicle transport;GO:0046907 intracellular transport		Predicted intracellular proteins	Golgi apparatus;Vesicles (Supported)			(M5922)HALLMARK UNFOLDED PROTEIN RESPONSE	0	0	0	0	0	0	0	0	0	0	0	0	0	0	0	0	0	0	0	0	2
25886	POC1A	1	1	25886	Gene_ID	H. sapiens	25886	H. sapiens	POC1A	POC1 centriolar protein A	GO:0030030 cell projection organization;GO:0016043 cellular component organization;GO:0071840 cellular component organization or biogenesis		Predicted intracellular proteins; Disease related genes					0	0	0	0	0	0	0	0	0	0	0	0	0	0	0	0	0	0	0	0	2
55355	HJURP	1	1	55355	Gene_ID	H. sapiens	55355	H. sapiens	HJURP	Holliday junction recognition protein	GO:0034080 CENP-A containing nucleosome assembly;GO:0061641 CENP-A containing chromatin organization;GO:0031055 chromatin remodeling at centromere		Predicted intracellular proteins	Nucleoli;Nucleoli rim;Nucleoplasm (Enhanced); Additional: Mitochondria				0	1	0	0	0	0	0	0	1	0	0	0	1	0	0	0	0	0	0	0	2
28817	IGLV2-8	1	1	28817	Gene_ID	H. sapiens	28817	H. sapiens	IGLV2-8	immunoglobulin lambda variable 2-8	GO:0002377 immunoglobulin production;GO:0002440 production of molecular mediator of immune response;GO:0002250 adaptive immune response							1	0	0	0	0	0	0	0	0	0	0	0	0	0	0	0	0	0	0	0	2
701	BUB1B	1	1	701	Gene_ID	H. sapiens	701	H. sapiens	BUB1B	BUB1 mitotic checkpoint serine/threonine kinase B	GO:0051754 meiotic sister chromatid cohesion, centromeric;GO:0007135 meiosis II;GO:0045144 meiotic sister chromatid segregation	Other	Disease related genes; ENZYME proteins:Transferases; Predicted intracellular proteins; Cancer-related genes:Mutational cancer driver genes; Potential drug targets; Enzymes; Kinases	Cytosol (Supported)		(M129)PID PLK1 PATHWAY	(M5925)HALLMARK E2F TARGETS	0	1	0	0	1	0	1	0	0	0	0	0	0	0	0	0	0	1	1	0	2
8438	RAD54L	1	1	8438	Gene_ID	H. sapiens	8438	H. sapiens	RAD54L	RAD54 like	GO:0045003 double-strand break repair via synthesis-dependent strand annealing;GO:0008340 determination of adult lifespan;GO:0010259 multicellular organism aging		Predicted intracellular proteins	Nucleoplasm (Enhanced)			(M5901)HALLMARK G2M CHECKPOINT	0	1	0	0	0	0	1	0	1	0	0	1	0	0	0	0	0	0	0	0	2
2826	CCR10	1	1	2826	Gene_ID	H. sapiens	2826	H. sapiens	CCR10	C-C motif chemokine receptor 10	GO:0070098 chemokine-mediated signaling pathway;GO:1990868 response to chemokine;GO:1990869 cellular response to chemokine		G-protein coupled receptors:Chemokines and chemotactic factors receptors; G-protein coupled receptors:GPCRs excl olfactory receptors; Cancer-related genes:Candidate cancer biomarkers	Endoplasmic reticulum (Supported)				0	0	0	0	0	0	0	0	0	0	0	0	0	0	0	0	0	0	0	0	2
28913	IGKV3-15	1	1	28913	Gene_ID	H. sapiens	28913	H. sapiens	IGKV3-15	immunoglobulin kappa variable 3-15	GO:0002377 immunoglobulin production;GO:0002440 production of molecular mediator of immune response;GO:0002250 adaptive immune response							1	0	0	0	0	0	0	0	0	0	0	0	0	0	0	0	0	0	0	0	2
4605	MYBL2	1	1	4605	Gene_ID	H. sapiens	4605	H. sapiens	MYBL2	MYB proto-oncogene like 2	GO:0043525 positive regulation of neuron apoptotic process;GO:0090307 mitotic spindle assembly;GO:1990830 cellular response to leukemia inhibitory factor		Predicted intracellular proteins; Transcription factors:Helix-turn-helix domains; Cancer-related genes:Candidate cancer biomarkers	Nucleoplasm (Supported); Additional: Cytosol		(M40)PID E2F PATHWAY	(M5901)HALLMARK G2M CHECKPOINT; (M5925)HALLMARK E2F TARGETS	0	1	0	0	1	1	0	0	0	0	1	0	0	0	1	0	0	0	0	1	2
56005	MYDGF	1	1	56005	Gene_ID	H. sapiens	56005	H. sapiens	MYDGF	myeloid derived growth factor	GO:0014068 positive regulation of phosphatidylinositol 3-kinase signaling;GO:0001938 positive regulation of endothelial cell proliferation;GO:0014066 regulation of phosphatidylinositol 3-kinase signaling		Predicted intracellular proteins; Predicted secreted proteins					0	0	0	0	0	0	0	0	0	0	0	0	0	0	0	0	0	0	0	0	2
79801	SHCBP1	1	1	79801	Gene_ID	H. sapiens	79801	H. sapiens	SHCBP1	SHC binding and spindle associated 1	GO:0008543 fibroblast growth factor receptor signaling pathway;GO:2000177 regulation of neural precursor cell proliferation;GO:0044344 cellular response to fibroblast growth factor stimulus		Predicted intracellular proteins	Nuclear bodies (Approved); Additional: Microtubules;Midbody;Mitotic spindle				0	0	0	0	0	0	0	0	0	0	0	0	1	0	0	0	0	0	0	0	2
6708	SPTA1	1	1	6708	Gene_ID	H. sapiens	6708	H. sapiens	SPTA1	spectrin alpha, erythrocytic 1	GO:0006779 porphyrin-containing compound biosynthetic process;GO:0033014 tetrapyrrole biosynthetic process;GO:0051693 actin filament capping		Predicted intracellular proteins; Disease related genes				(M5945)HALLMARK HEME METABOLISM	0	1	1	0	0	1	0	0	0	0	0	0	0	0	0	0	0	0	0	0	2
10615	SPAG5	1	1	10615	Gene_ID	H. sapiens	10615	H. sapiens	SPAG5	sperm associated antigen 5	GO:1905832 positive regulation of spindle assembly;GO:0090235 regulation of metaphase plate congression;GO:0051988 regulation of attachment of spindle microtubules to kinetochore		Predicted intracellular proteins	Mitotic spindle;Nuclear bodies (Supported); Additional: Cytosol			(M5925)HALLMARK E2F TARGETS	0	1	0	0	0	1	0	0	0	1	0	0	0	0	0	0	0	0	0	0	2
7345	UCHL1	1	1	7345	Gene_ID	H. sapiens	7345	H. sapiens	UCHL1	ubiquitin C-terminal hydrolase L1	GO:0007412 axon target recognition;GO:0019896 axonal transport of mitochondrion;GO:0034643 establishment of mitochondrion localization, microtubule-mediated		Disease related genes; Predicted intracellular proteins; Peptidases:Cysteine-type peptidases; Potential drug targets; ENZYME proteins:Hydrolases; Enzymes	Cytosol (Supported); Additional: Nucleoplasm	Phenethyl Isothiocyanate	(M275)PID ALPHA SYNUCLEIN PATHWAY		0	1	0	0	0	1	0	0	0	0	1	0	0	0	0	0	0	1	0	0	2
7153	TOP2A	1	1	7153	Gene_ID	H. sapiens	7153	H. sapiens	TOP2A	DNA topoisomerase II alpha	GO:0045870 positive regulation of single stranded viral RNA replication via double stranded DNA intermediate;GO:1905463 negative regulation of DNA duplex unwinding;GO:0030263 apoptotic chromosome condensation		Predicted intracellular proteins; Cancer-related genes:Candidate cancer biomarkers; FDA approved drug targets:Small molecule drugs; ENZYME proteins:Isomerase; Enzymes	Nucleoplasm (Supported); Additional: Nucleoli	Moxifloxacin; Amsacrine; Dexrazoxane; Valrubicin; Teniposide; Epirubicin; Enoxacin; Pefloxacin; Ciprofloxacin; Trovafloxacin; Daunorubicin; Etoposide; Dactinomycin; Lomefloxacin; Doxorubicin; Norfloxacin; Ofloxacin; Idarubicin; Podofilox; Mitoxantrone; Sparfloxacin; Genistein; Fleroxacin; Lucanthone; Banoxantrone; SP1049C; Amonafide; Elsamitrucin; 13-deoxydoxorubicin; RTA 744; Aldoxorubicin; ZEN-…	(M236)PID DELTA NP63 PATHWAY	(M5949)HALLMARK PEROXISOME; (M5902)HALLMARK APOPTOSIS; (M5893)HALLMARK MITOTIC SPINDLE	0	1	0	0	1	0	1	1	1	0	0	0	0	0	0	0	0	0	0	1	2
28385	IGHV6-1	1	1	28385	Gene_ID	H. sapiens	28385	H. sapiens	IGHV6-1	immunoglobulin heavy variable 6-1	GO:0006910 phagocytosis, recognition;GO:0006958 complement activation, classical pathway;GO:0002455 humoral immune response mediated by circulating immunoglobulin							1	0	1	0	0	0	0	0	0	0	0	0	0	0	0	0	0	0	0	0	2
699	BUB1	1	1	699	Gene_ID	H. sapiens	699	H. sapiens	BUB1	BUB1 mitotic checkpoint serine/threonine kinase	GO:0051754 meiotic sister chromatid cohesion, centromeric;GO:0007135 meiosis II;GO:0045144 meiotic sister chromatid segregation	Other	Predicted intracellular proteins; Enzymes; Kinases; ENZYME proteins:Transferases	Nucleoplasm (Supported); Additional: Cytosol		(M14)PID AURORA B PATHWAY; (M129)PID PLK1 PATHWAY; (M19)PID P73PATHWAY	(M5951)HALLMARK SPERMATOGENESIS; (M5893)HALLMARK MITOTIC SPINDLE; (M5901)HALLMARK G2M CHECKPOINT	0	1	0	0	1	0	1	1	0	0	1	1	0	1	0	0	0	0	0	0	2
28467	IGHV1-24	1	1	28467	Gene_ID	H. sapiens	28467	H. sapiens	IGHV1-24	immunoglobulin heavy variable 1-24	GO:0006910 phagocytosis, recognition;GO:0006958 complement activation, classical pathway;GO:0002455 humoral immune response mediated by circulating immunoglobulin							1	0	1	0	0	0	0	0	0	0	0	0	0	0	0	0	0	0	0	0	2
28825	IGLV1-40	1	1	28825	Gene_ID	H. sapiens	28825	H. sapiens	IGLV1-40	immunoglobulin lambda variable 1-40	GO:0002377 immunoglobulin production;GO:0002440 production of molecular mediator of immune response;GO:0002250 adaptive immune response							1	0	0	0	0	0	0	0	0	0	0	0	0	0	0	0	0	0	0	0	2
991	CDC20	1	1	991	Gene_ID	H. sapiens	991	H. sapiens	CDC20	cell division cycle 20	GO:1905786 positive regulation of anaphase-promoting complex-dependent catabolic process;GO:1905784 regulation of anaphase-promoting complex-dependent catabolic process;GO:0090129 positive regulation of synapse maturation		Predicted intracellular proteins; Cancer-related genes:Candidate cancer biomarkers	Cytosol;Nucleoplasm (Enhanced)		(M129)PID PLK1 PATHWAY	(M5901)HALLMARK G2M CHECKPOINT; (M5907)HALLMARK ESTROGEN RESPONSE LATE; (M5925)HALLMARK E2F TARGETS	0	1	0	0	1	1	1	0	0	0	1	0	0	0	0	0	0	1	0	0	2
7466	WFS1	1	1	7466	Gene_ID	H. sapiens	7466	H. sapiens	WFS1	wolframin ER transmembrane glycoprotein	GO:1903892 negative regulation of ATF6-mediated unfolded protein response;GO:1903891 regulation of ATF6-mediated unfolded protein response;GO:2000675 negative regulation of type B pancreatic cell apoptotic process		Transporters:Accessory Factors Involved in Transport; Potential drug targets; Disease related genes				(M5922)HALLMARK UNFOLDED PROTEIN RESPONSE; (M5906)HALLMARK ESTROGEN RESPONSE EARLY; (M5907)HALLMARK ESTROGEN RESPONSE LATE	0	0	0	0	0	0	0	0	0	0	0	0	0	0	0	0	0	1	0	0	2
970	CD70	1	1	970	Gene_ID	H. sapiens	970	H. sapiens	CD70	CD70 molecule	GO:0042100 B cell proliferation;GO:0033209 tumor necrosis factor-mediated signaling pathway;GO:0042102 positive regulation of T cell proliferation		Cancer-related genes:Mutated cancer genes; CD markers; Predicted intracellular proteins; Cancer-related genes:Candidate cancer biomarkers	Nucleoplasm (Uncertain)			(M5932)HALLMARK INFLAMMATORY RESPONSE	1	0	1	0	0	0	0	0	0	0	0	0	0	0	0	0	0	0	0	0	2
6491	STIL	1	1	6491	Gene_ID	H. sapiens	6491	H. sapiens	STIL	STIL centriolar assembly protein	GO:0033504 floor plate development;GO:0030903 notochord development;GO:0046599 regulation of centriole replication		Predicted intracellular proteins; Disease related genes; Cancer-related genes	Cytosol;Plasma membrane (Approved)		(M211)PID HEDGEHOG 2PATHWAY	(M5901)HALLMARK G2M CHECKPOINT; (M5907)HALLMARK ESTROGEN RESPONSE LATE	0	1	0	0	0	1	0	0	0	0	0	0	0	0	0	0	0	0	0	0	2
28394	IGHV4-39	1	1	28394	Gene_ID	H. sapiens	28394	H. sapiens	IGHV4-39	immunoglobulin heavy variable 4-39	GO:0006910 phagocytosis, recognition;GO:0006958 complement activation, classical pathway;GO:0002455 humoral immune response mediated by circulating immunoglobulin							1	0	1	0	0	0	0	0	0	0	0	0	0	0	0	0	0	0	0	0	2
9156	EXO1	1	1	9156	Gene_ID	H. sapiens	9156	H. sapiens	EXO1	exonuclease 1	GO:0001325 formation of extrachromosomal circular DNA;GO:0090656 t-circle formation;GO:0090737 telomere maintenance via telomere trimming		Predicted intracellular proteins	Nucleoplasm (Enhanced); Additional: Nuclear bodies			(M5901)HALLMARK G2M CHECKPOINT	1	1	1	0	1	0	1	0	1	0	0	1	0	0	0	0	0	0	0	0	2
11004	KIF2C	1	1	11004	Gene_ID	H. sapiens	11004	H. sapiens	KIF2C	kinesin family member 2C	GO:0030951 establishment or maintenance of microtubule cytoskeleton polarity;GO:0030952 establishment or maintenance of cytoskeleton polarity;GO:0051315 attachment of mitotic spindle microtubules to kinetochore		Predicted intracellular proteins; Cancer-related genes:Candidate cancer biomarkers	Centrosome;Nucleoplasm (Supported); Additional: Midbody	Phosphoaminophosphonic Acid-Adenylate Ester	(M14)PID AURORA B PATHWAY	(M5951)HALLMARK SPERMATOGENESIS; (M5893)HALLMARK MITOTIC SPINDLE; (M5901)HALLMARK G2M CHECKPOINT	0	1	0	0	0	1	0	1	0	0	0	0	0	0	0	0	0	0	0	0	2
28900	IGKV1D-17	1	1	28900	Gene_ID	H. sapiens	28900	H. sapiens	IGKV1D-17	immunoglobulin kappa variable 1D-17	GO:0002377 immunoglobulin production;GO:0002440 production of molecular mediator of immune response;GO:0002250 adaptive immune response							1	0	0	0	0	0	0	0	0	0	0	0	0	0	0	0	0	0	0	0	2
5902	RANBP1	1	1	5902	Gene_ID	H. sapiens	5902	H. sapiens	RANBP1	RAN binding protein 1	GO:0046604 positive regulation of mitotic centrosome separation;GO:0046602 regulation of mitotic centrosome separation;GO:0007100 mitotic centrosome separation		Predicted intracellular proteins	Cytosol (Enhanced)	Copper; Phenethyl Isothiocyanate	(M40)PID E2F PATHWAY	(M5925)HALLMARK E2F TARGETS; (M5926)HALLMARK MYC TARGETS V1	0	1	0	0	1	1	0	0	0	1	0	0	0	0	0	0	0	0	0	0	2
51203	NUSAP1	1	1	51203	Gene_ID	H. sapiens	51203	H. sapiens	NUSAP1	nucleolar and spindle associated protein 1	GO:0007076 mitotic chromosome condensation;GO:0040001 establishment of mitotic spindle localization;GO:0045840 positive regulation of mitotic nuclear division		Predicted intracellular proteins	Nucleoplasm (Supported); Additional: Nucleoli fibrillar center			(M5893)HALLMARK MITOTIC SPINDLE; (M5901)HALLMARK G2M CHECKPOINT	0	1	0	0	0	1	0	0	1	1	0	0	0	0	0	1	0	0	0	0	2
6182	MRPL12	1	1	6182	Gene_ID	H. sapiens	6182	H. sapiens	MRPL12	mitochondrial ribosomal protein L12	GO:0006390 mitochondrial transcription;GO:0000959 mitochondrial RNA metabolic process;GO:0140053 mitochondrial gene expression		Ribosomal proteins; Predicted intracellular proteins	Mitochondria (Supported)				0	0	0	0	0	0	0	0	0	0	0	0	0	0	0	0	0	0	0	0	2
28395	IGHV4-34	1	1	28395	Gene_ID	H. sapiens	28395	H. sapiens	IGHV4-34	immunoglobulin heavy variable 4-34	GO:0006910 phagocytosis, recognition;GO:0006958 complement activation, classical pathway;GO:0002455 humoral immune response mediated by circulating immunoglobulin							1	0	1	0	0	0	0	0	0	0	0	0	0	0	0	0	0	0	0	0	2
4830	NME1	1	1	4830	Gene_ID	H. sapiens	4830	H. sapiens	NME1	NME/NM23 nucleoside diphosphate kinase 1	GO:0006228 UTP biosynthetic process;GO:0006183 GTP biosynthetic process;GO:0046051 UTP metabolic process		Predicted intracellular proteins; Enzymes; Cancer-related genes:Candidate cancer biomarkers; ENZYME proteins:Transferases	Cytosol (Supported); Additional: Nucleoplasm;Plasma membrane	Zinc; 2'-Deoxyguanosine-5'-Triphosphate; Selenocysteine; 2',3'-Dehydro-2',3'-Deoxy-Thymidine 5'-Diphosphate; Adenosine Phosphonoacetic Acid; Stavudine triphosphate; Thymidine-5'- Diphosphate; 2'-Deoxyguanosine-5'-Diphosphate; 2',3'-dideoxy-3'-fluoro-urididine-5'-diphosphate; Guanosine-5'-Diphosphate; 3'-Deoxy 3'-Amino Adenosine-5'-Diphosphate; Zidovudine diphosphate; Copper; Zinc acetate; Zinc ch…	(M120)PID ARF6 DOWNSTREAM PATHWAY; (M83)PID CDC42 REG PATHWAY; (M156)PID ECADHERIN NASCENT AJ PATHWAY	(M5898)HALLMARK DNA REPAIR; (M5925)HALLMARK E2F TARGETS; (M5926)HALLMARK MYC TARGETS V1	0	0	1	0	0	0	0	0	0	0	0	0	0	0	0	0	0	0	0	0	2
28935	IGKV1-27	1	1	28935	Gene_ID	H. sapiens	28935	H. sapiens	IGKV1-27	immunoglobulin kappa variable 1-27	GO:0002377 immunoglobulin production;GO:0002440 production of molecular mediator of immune response;GO:0002250 adaptive immune response							1	0	0	0	0	0	0	0	0	0	0	0	0	0	0	0	0	0	0	0	2
81620	CDT1	1	1	81620	Gene_ID	H. sapiens	81620	H. sapiens	CDT1	chromatin licensing and DNA replication factor 1	GO:1905341 negative regulation of protein localization to kinetochore;GO:1902595 regulation of DNA replication origin binding;GO:0071163 DNA replication preinitiation complex assembly		Predicted intracellular proteins; Disease related genes	Nucleoplasm (Supported); Additional: Nuclear bodies				0	1	0	1	1	0	0	0	0	1	0	0	1	1	0	0	0	0	1	0	2
55839	CENPN	1	1	55839	Gene_ID	H. sapiens	55839	H. sapiens	CENPN	centromere protein N	GO:0051382 kinetochore assembly;GO:0051383 kinetochore organization;GO:0034508 centromere complex assembly		Predicted intracellular proteins	Nucleoplasm (Supported)			(M5908)HALLMARK ANDROGEN RESPONSE	0	1	0	0	0	1	0	0	0	0	0	0	1	0	0	0	0	0	0	0	2
6510	SLC1A5	1	1	6510	Gene_ID	H. sapiens	6510	H. sapiens	SLC1A5	solute carrier family 1 member 5	GO:0010585 glutamine secretion;GO:1903803 L-glutamine import across plasma membrane;GO:0140009 L-aspartate import across plasma membrane		FDA approved drug targets:Small molecule drugs; Predicted intracellular proteins; Transporters:Electrochemical Potential-driven transporters	Plasma membrane (Enhanced)	Asparagine; Fluciclovine (18F)		(M5947)HALLMARK IL2 STAT5 SIGNALING; (M5905)HALLMARK ADIPOGENESIS; (M5924)HALLMARK MTORC1 SIGNALING	0	1	0	0	0	0	0	0	0	0	0	0	0	0	0	0	0	0	0	0	2
55143	CDCA8	1	1	55143	Gene_ID	H. sapiens	55143	H. sapiens	CDCA8	cell division cycle associated 8	GO:0007080 mitotic metaphase plate congression;GO:0051310 metaphase plate congression;GO:0051303 establishment of chromosome localization		Predicted intracellular proteins	Nucleoli (Supported); Additional: Cytokinetic bridge;Nucleoplasm		(M14)PID AURORA B PATHWAY	(M5925)HALLMARK E2F TARGETS	0	1	0	0	0	0	0	1	0	0	0	0	0	0	0	0	0	0	0	0	2
9601	PDIA4	1	1	9601	Gene_ID	H. sapiens	9601	H. sapiens	PDIA4	protein disulfide isomerase family A member 4	GO:0061077 chaperone-mediated protein folding;GO:0006457 protein folding;GO:0034976 response to endoplasmic reticulum stress		Predicted intracellular proteins; ENZYME proteins:Isomerase; Enzymes	Endoplasmic reticulum (Supported)				0	0	0	0	0	0	0	0	0	0	0	0	0	0	0	0	0	0	0	0	2
28914	IGKV3-11	1	1	28914	Gene_ID	H. sapiens	28914	H. sapiens	IGKV3-11	immunoglobulin kappa variable 3-11								0	0	0	0	0	0	0	0	0	0	0	0	0	0	0	0	0	0	0	0	2
28776	IGLV7-43	1	1	28776	Gene_ID	H. sapiens	28776	H. sapiens	IGLV7-43	immunoglobulin lambda variable 7-43	GO:0002377 immunoglobulin production;GO:0002440 production of molecular mediator of immune response;GO:0002250 adaptive immune response							1	0	0	0	0	0	0	0	0	0	0	0	0	0	0	0	0	0	0	0	2
51237	MZB1	1	1	51237	Gene_ID	H. sapiens	51237	H. sapiens	MZB1	marginal zone B and B1 cell specific protein	GO:0033622 integrin activation;GO:0002639 positive regulation of immunoglobulin production;GO:0030888 regulation of B cell proliferation		Predicted secreted proteins	Golgi apparatus (Approved)				1	0	1	0	0	0	0	0	0	0	0	0	0	0	0	0	0	0	0	0	2
1111	CHEK1	1	1	1111	Gene_ID	H. sapiens	1111	H. sapiens	CHEK1	checkpoint kinase 1	GO:0010767 regulation of transcription from RNA polymerase II promoter in response to UV-induced DNA damage;GO:0035407 histone H3-T11 phosphorylation;GO:0035405 histone-threonine phosphorylation	CAMK Ser/Thr protein kinase family	ENZYME proteins:Transferases; Predicted intracellular proteins; Cancer-related genes:Candidate cancer biomarkers; Kinases:CAMK Ser/Thr protein kinases; Enzymes	Nucleoplasm (Supported); Additional: Vesicles	XL844; Enzastaurin; CHIR-124; N-{5-[4-(4-METHYLPIPERAZIN-1-YL)PHENYL]-1H-PYRROLO[2,3-B]PYRIDIN-3-YL}NICOTINAMIDE; 3-(5-{[4-(AMINOMETHYL)PIPERIDIN-1-YL]METHYL}-1H-INDOL-2-YL)QUINOLIN-2(1H)-ONE; 2,2'-{[9-(HYDROXYIMINO)-9H-FLUORENE-2,7-DIYL]BIS(OXY)}DIACETIC ACID; (2S)-1-AMINO-3-[(5-NITROQUINOLIN-8-YL)AMINO]PROPAN-2-OL; 2-(cyclohexylamino)benzoic acid; 3-(5-{[4-(AMINOMETHYL)PIPERIDIN-1-YL]METHYL}-1H…	(M10154)SA G2 AND M PHASES; (M95)PID CIRCADIAN PATHWAY; (M46)PID ATR PATHWAY	(M5901)HALLMARK G2M CHECKPOINT; (M5925)HALLMARK E2F TARGETS	0	1	0	1	1	1	0	0	1	1	0	1	0	1	0	0	0	0	0	0	2
28942	IGKV1-8	1	1	28942	Gene_ID	H. sapiens	28942	H. sapiens	IGKV1-8	immunoglobulin kappa variable 1-8	GO:0002377 immunoglobulin production;GO:0002440 production of molecular mediator of immune response;GO:0002250 adaptive immune response							1	0	0	0	0	0	0	0	0	0	0	0	0	0	0	0	0	0	0	0	2
9509	ADAMTS2	1	1	9509	Gene_ID	H. sapiens	9509	H. sapiens	ADAMTS2	ADAM metallopeptidase with thrombospondin type 1 motif 2	GO:0030574 collagen catabolic process;GO:0030199 collagen fibril organization;GO:0032963 collagen metabolic process		Disease related genes; Predicted intracellular proteins; Potential drug targets; ENZYME proteins:Hydrolases; Predicted secreted proteins; Enzymes	Plasma membrane (Approved); Additional: Vesicles		(M3468)NABA ECM REGULATORS; (M5885)NABA MATRISOME ASSOCIATED; (M5889)NABA MATRISOME		0	0	0	0	0	0	0	0	0	0	0	0	0	0	0	0	0	0	0	0	2
891	CCNB1	1	1	891	Gene_ID	H. sapiens	891	H. sapiens	CCNB1	cyclin B1	GO:0046680 response to DDT;GO:2000775 histone H3-S10 phosphorylation involved in chromosome condensation;GO:0071283 cellular response to iron(III) ion		Predicted intracellular proteins; Transporters:Transporter channels and pores; Cancer-related genes:Candidate cancer biomarkers	Cytosol (Enhanced)		(M176)PID FOXM1 PATHWAY; (M129)PID PLK1 PATHWAY; (M136)PID FOXO PATHWAY		0	1	0	0	1	1	0	0	1	1	1	1	0	1	1	0	0	1	1	0	2
10661	KLF1	1	1	10661	Gene_ID	H. sapiens	10661	H. sapiens	KLF1	Kruppel like factor 1	GO:0060135 maternal process involved in female pregnancy;GO:0030218 erythrocyte differentiation;GO:0034101 erythrocyte homeostasis		Transcription factors:Zinc-coordinating DNA-binding domains; Predicted intracellular proteins; Disease related genes	Nucleoplasm (Supported)			(M5948)HALLMARK BILE ACID METABOLISM; (M5945)HALLMARK HEME METABOLISM	0	0	0	0	0	0	0	0	0	0	0	0	0	0	0	0	0	0	0	0	2
51371	POMP	1	1	51371	Gene_ID	H. sapiens	51371	H. sapiens	POMP	proteasome maturation protein	GO:0043248 proteasome assembly;GO:0034622 cellular protein-containing complex assembly;GO:0065003 protein-containing complex assembly		Predicted intracellular proteins; Disease related genes	Nuclear speckles (Supported)				0	0	0	0	0	0	0	0	0	0	0	0	0	0	0	0	0	0	0	0	2
147841	SPC24	1	1	147841	Gene_ID	H. sapiens	147841	H. sapiens	SPC24	SPC24 component of NDC80 kinetochore complex	GO:0007059 chromosome segregation;GO:0051301 cell division;GO:0007049 cell cycle		Predicted intracellular proteins	Nucleoplasm (Supported); Additional: Nucleoli		(M129)PID PLK1 PATHWAY	(M5925)HALLMARK E2F TARGETS	0	1	0	0	0	0	0	0	0	0	0	0	0	0	0	0	0	0	0	0	2
80178	TEDC2	1	1	80178	Gene_ID	H. sapiens	80178	H. sapiens	TEDC2	tubulin epsilon and delta complex 2	GO:0045880 positive regulation of smoothened signaling pathway;GO:0008589 regulation of smoothened signaling pathway;GO:0007224 smoothened signaling pathway		Predicted intracellular proteins	Cell Junctions;Nucleoplasm (Approved)				0	0	0	0	0	0	0	0	0	0	0	0	0	0	0	0	0	0	0	0	2
22936	ELL2	1	1	22936	Gene_ID	H. sapiens	22936	H. sapiens	ELL2	elongation factor for RNA polymerase II 2	GO:0042795 snRNA transcription by RNA polymerase II;GO:0009301 snRNA transcription;GO:0098781 ncRNA transcription		Predicted intracellular proteins	Nucleoplasm (Supported)			(M5908)HALLMARK ANDROGEN RESPONSE; (M5945)HALLMARK HEME METABOLISM	0	0	0	0	0	0	0	0	0	0	0	0	0	0	0	0	0	0	0	0	2
23612	PHLDA3	1	1	23612	Gene_ID	H. sapiens	23612	H. sapiens	PHLDA3	pleckstrin homology like domain family A member 3	GO:0042771 intrinsic apoptotic signaling pathway in response to DNA damage by p53 class mediator;GO:0051898 negative regulation of protein kinase B signaling;GO:0072332 intrinsic apoptotic signaling pathway by p53 class mediator		Predicted intracellular proteins				(M5939)HALLMARK P53 PATHWAY	0	0	0	0	0	0	0	0	1	0	0	0	0	0	0	0	0	0	0	0	2
4173	MCM4	1	1	4173	Gene_ID	H. sapiens	4173	H. sapiens	MCM4	minichromosome maintenance complex component 4	GO:1902292 cell cycle DNA replication initiation;GO:1902315 nuclear cell cycle DNA replication initiation;GO:1902975 mitotic DNA replication initiation		Disease related genes; Predicted intracellular proteins; Potential drug targets; ENZYME proteins:Hydrolases; Enzymes	Nucleoplasm (Enhanced)		(M195)PID CMYB PATHWAY	(M5928)HALLMARK MYC TARGETS V2; (M5924)HALLMARK MTORC1 SIGNALING; (M5925)HALLMARK E2F TARGETS	0	1	0	1	1	0	0	0	1	0	0	0	0	0	0	0	1	0	0	0	2
7083	TK1	1	1	7083	Gene_ID	H. sapiens	7083	H. sapiens	TK1	thymidine kinase 1	GO:0046104 thymidine metabolic process;GO:0046125 pyrimidine deoxyribonucleoside metabolic process;GO:0009157 deoxyribonucleoside monophosphate biosynthetic process		Predicted intracellular proteins; Enzymes; Cancer-related genes:Candidate cancer biomarkers; ENZYME proteins:Transferases		Dithioerythritol; Thymidine 5'-triphosphate	(M40)PID E2F PATHWAY; (M66)PID MYC ACTIV PATHWAY	(M5925)HALLMARK E2F TARGETS	0	1	0	0	1	0	0	0	0	0	0	0	0	0	0	0	0	0	0	0	2
51053	GMNN	1	1	51053	Gene_ID	H. sapiens	51053	H. sapiens	GMNN	geminin DNA replication inhibitor	GO:0071163 DNA replication preinitiation complex assembly;GO:0035563 positive regulation of chromatin binding;GO:2000104 negative regulation of DNA-dependent DNA replication		Predicted intracellular proteins; Disease related genes; Cancer-related genes:Candidate cancer biomarkers	Nucleoplasm (Enhanced)				0	1	0	1	1	0	0	0	0	0	0	0	1	0	0	0	0	0	0	0	2
7494	XBP1	1	1	7494	Gene_ID	H. sapiens	7494	H. sapiens	XBP1	X-box binding protein 1	GO:1903489 positive regulation of lactation;GO:1990418 response to insulin-like growth factor stimulus;GO:0006990 positive regulation of transcription from RNA polymerase II promoter involved in unfolded protein response		Transcription factors:Basic domains; Predicted intracellular proteins; Disease related genes; Cancer-related genes:Candidate cancer biomarkers			(M285)PID HNF3A PATHWAY; (M200)PID ERA GENOMIC PATHWAY	(M5922)HALLMARK UNFOLDED PROTEIN RESPONSE; (M5947)HALLMARK IL2 STAT5 SIGNALING; (M5906)HALLMARK ESTROGEN RESPONSE EARLY	1	0	1	0	0	0	0	0	0	0	0	0	0	0	0	0	0	1	0	0	2
28813	IGLV2-23	1	1	28813	Gene_ID	H. sapiens	28813	H. sapiens	IGLV2-23	immunoglobulin lambda variable 2-23	GO:0002377 immunoglobulin production;GO:0002440 production of molecular mediator of immune response;GO:0002250 adaptive immune response							1	0	0	0	0	0	0	0	0	0	0	0	0	0	0	0	0	0	0	0	2
28426	IGHV3-43	1	1	28426	Gene_ID	H. sapiens	28426	H. sapiens	IGHV3-43	immunoglobulin heavy variable 3-43	GO:0006910 phagocytosis, recognition;GO:0006958 complement activation, classical pathway;GO:0002455 humoral immune response mediated by circulating immunoglobulin							1	0	1	0	0	0	0	0	0	0	0	0	0	0	0	0	0	0	0	0	2
27033	ZBTB32	1	1	27033	Gene_ID	H. sapiens	27033	H. sapiens	ZBTB32	zinc finger and BTB domain containing 32	GO:0000122 negative regulation of transcription by RNA polymerase II;GO:0045892 negative regulation of transcription, DNA-templated;GO:1903507 negative regulation of nucleic acid-templated transcription		Transcription factors:Zinc-coordinating DNA-binding domains; Predicted intracellular proteins					0	0	0	0	0	0	0	0	0	0	0	0	0	0	0	0	0	0	0	0	2
220134	SKA1	1	1	220134	Gene_ID	H. sapiens	220134	H. sapiens	SKA1	spindle and kinetochore associated complex subunit 1	GO:0031110 regulation of microtubule polymerization or depolymerization;GO:0031109 microtubule polymerization or depolymerization;GO:0070507 regulation of microtubule cytoskeleton organization		Predicted intracellular proteins	Microtubules (Supported)				0	1	0	0	0	1	0	0	0	0	0	0	0	0	0	0	0	0	0	0	2
113115	MTFR2	1	1	113115	Gene_ID	H. sapiens	113115	H. sapiens	MTFR2	mitochondrial fission regulator 2	GO:0000266 mitochondrial fission;GO:0009060 aerobic respiration;GO:0045333 cellular respiration		Predicted intracellular proteins	Vesicles (Uncertain)				0	1	0	0	0	0	0	0	0	0	0	0	0	0	0	0	0	0	0	0	2
55507	GPRC5D	1	1	55507	Gene_ID	H. sapiens	55507	H. sapiens	GPRC5D	G protein-coupled receptor class C group 5 member D	GO:0032147 activation of protein kinase activity;GO:0045860 positive regulation of protein kinase activity;GO:0033674 positive regulation of kinase activity		G-protein coupled receptors:Family 3 (C) receptors; G-protein coupled receptors:GPCRs excl olfactory receptors					0	0	0	0	0	0	0	0	0	0	1	0	0	0	0	0	0	0	0	0	2
28465	IGHV1-46	1	1	28465	Gene_ID	H. sapiens	28465	H. sapiens	IGHV1-46	immunoglobulin heavy variable 1-46								0	0	0	0	0	0	0	0	0	0	0	0	0	0	0	0	0	0	0	0	2
28912	IGKV3-20	1	1	28912	Gene_ID	H. sapiens	28912	H. sapiens	IGKV3-20	immunoglobulin kappa variable 3-20	GO:0003094 glomerular filtration;GO:0097205 renal filtration;GO:0019731 antibacterial humoral response							1	0	1	0	0	0	0	0	0	0	0	0	0	0	0	0	0	0	0	0	2
28870	IGKV6D-21	1	1	28870	Gene_ID	H. sapiens	28870	H. sapiens	IGKV6D-21	immunoglobulin kappa variable 6D-21 (non-functional)	GO:0002377 immunoglobulin production;GO:0002440 production of molecular mediator of immune response;GO:0002250 adaptive immune response							1	0	0	0	0	0	0	0	0	0	0	0	0	0	0	0	0	0	0	0	2
5866	RAB3IL1	1	1	5866	Gene_ID	H. sapiens	5866	H. sapiens	RAB3IL1	RAB3A interacting protein like 1	GO:0006887 exocytosis;GO:0032940 secretion by cell;GO:0140352 export from cell		Predicted intracellular proteins	Centriolar satellite;Cytosol (Approved)				0	0	0	0	0	1	0	0	0	0	0	0	0	0	0	0	0	0	0	0	2
28434	IGHV3-33	1	1	28434	Gene_ID	H. sapiens	28434	H. sapiens	IGHV3-33	immunoglobulin heavy variable 3-33	GO:0006910 phagocytosis, recognition;GO:0006958 complement activation, classical pathway;GO:0002455 humoral immune response mediated by circulating immunoglobulin							1	0	1	0	0	0	0	0	0	0	0	0	0	0	0	0	0	0	0	0	2
1066	CES1	1	1	1066	Gene_ID	H. sapiens	1066	H. sapiens	CES1	carboxylesterase 1	GO:0090122 cholesterol ester hydrolysis involved in cholesterol transport;GO:0090119 vesicle-mediated cholesterol transport;GO:0120188 regulation of bile acid secretion		FDA approved drug targets:Small molecule drugs; Predicted intracellular proteins; Enzymes; ENZYME proteins:Hydrolases	Endoplasmic reticulum (Supported)	Tacrine; Meperidine; Levocarnitine; Dextropropoxyphene; Cocaine; Naloxone; Diamorphine; Probucol; Hydroxy-Phenyl-Acetic Acid 8-Methyl-8-Aza-Bicyclo[3.2.1]Oct-3-Yl Ester; Cholic Acid; 4-Piperidino-Piperidine; N-acetyl-alpha-neuraminic acid; Thenoyltrifluoroacetone; Cyclandelate; Avasimibe; (1R)-1,2,2-trimethylpropyl (R)-methylphosphinate; (1S,7S,8S,8AR)-1,2,3,7,8,8A-HEXAHYDRO-7-METHYL-8-[2-[(2R,4R…	(M13096)SA PROGRAMMED CELL DEATH; (M40)PID E2F PATHWAY	(M5934)HALLMARK XENOBIOTIC METABOLISM	0	0	0	0	1	0	0	0	0	0	0	0	0	0	0	0	0	0	0	0	2
7965	AIMP2	1	1	7965	Gene_ID	H. sapiens	7965	H. sapiens	AIMP2	aminoacyl tRNA synthetase complex interacting multifunctional protein 2	GO:1903632 positive regulation of aminoacyl-tRNA ligase activity;GO:1903630 regulation of aminoacyl-tRNA ligase activity;GO:0060510 type II pneumocyte differentiation		Predicted intracellular proteins	Cytosol (Approved)			(M5928)HALLMARK MYC TARGETS V2; (M5926)HALLMARK MYC TARGETS V1	0	0	0	0	0	0	0	0	0	0	0	0	0	0	0	0	0	1	0	0	2
150468	CKAP2L	1	1	150468	Gene_ID	H. sapiens	150468	H. sapiens	CKAP2L	cytoskeleton associated protein 2 like			Predicted intracellular proteins; Disease related genes	Mitotic spindle (Supported); Additional: Cytosol				0	0	0	0	0	0	0	0	0	0	0	0	0	0	0	0	0	0	0	0	2
4998	ORC1	1	1	4998	Gene_ID	H. sapiens	4998	H. sapiens	ORC1	origin recognition complex subunit 1	GO:0033314 mitotic DNA replication checkpoint signaling;GO:0000076 DNA replication checkpoint signaling;GO:0006270 DNA replication initiation		Predicted intracellular proteins; Disease related genes	Nucleoplasm (Supported)		(M40)PID E2F PATHWAY		0	1	0	1	1	0	0	0	0	0	0	0	0	1	0	0	0	0	0	0	2
983	CDK1	1	1	983	Gene_ID	H. sapiens	983	H. sapiens	CDK1	cyclin dependent kinase 1	GO:0000741 karyogamy;GO:0007344 pronuclear fusion;GO:1905448 positive regulation of mitochondrial ATP synthesis coupled electron transport	CMGC Ser/Thr protein kinase family	ENZYME proteins:Transferases; Kinases:CMGC Ser/Thr protein kinases; Predicted intracellular proteins; Transporters:Transporter channels and pores; Cancer-related genes:Candidate cancer biomarkers; Enzymes	Cytosol (Supported); Additional: Nucleoplasm	Indirubin-3'-monoxime; Olomoucine; Hymenialdisine; SU9516; Alvocidib; Alsterpaullone; Seliciclib; AT-7519; Fostamatinib	(M10154)SA G2 AND M PHASES; (M207)PID RETINOIC ACID PATHWAY; (M176)PID FOXM1 PATHWAY	(M5923)HALLMARK PI3K AKT MTOR SIGNALING; (M5951)HALLMARK SPERMATOGENESIS; (M5893)HALLMARK MITOTIC SPINDLE	0	1	0	1	1	1	0	0	1	1	1	1	0	1	1	0	0	1	1	1	2
9837	GINS1	1	1	9837	Gene_ID	H. sapiens	9837	H. sapiens	GINS1	GINS complex subunit 1	GO:1902296 DNA strand elongation involved in cell cycle DNA replication;GO:1902319 DNA strand elongation involved in nuclear cell cycle DNA replication;GO:1902983 DNA strand elongation involved in mitotic DNA replication		Predicted intracellular proteins	Nucleoplasm (Approved)			(M5925)HALLMARK E2F TARGETS	0	1	0	1	1	0	0	0	0	0	0	0	0	0	0	0	1	0	0	0	2
3833	KIFC1	1	1	3833	Gene_ID	H. sapiens	3833	H. sapiens	KIFC1	kinesin family member C1	GO:0007080 mitotic metaphase plate congression;GO:0090307 mitotic spindle assembly;GO:0051310 metaphase plate congression		Predicted intracellular proteins	Centrosome (Approved)				0	1	0	0	0	1	0	0	0	0	0	0	0	0	0	0	0	0	0	0	2
27344	PCSK1N	1	1	27344	Gene_ID	H. sapiens	27344	H. sapiens	PCSK1N	proprotein convertase subtilisin/kexin type 1 inhibitor	GO:0002021 response to dietary excess;GO:0016486 peptide hormone processing;GO:0140448 signaling receptor ligand precursor processing		Predicted secreted proteins	Vesicles (Approved)			(M5951)HALLMARK SPERMATOGENESIS; (M5953)HALLMARK KRAS SIGNALING UP	0	0	0	0	0	0	0	0	0	0	0	0	0	0	0	0	0	0	0	0	2
9232	PTTG1	1	1	9232	Gene_ID	H. sapiens	9232	H. sapiens	PTTG1	PTTG1 regulator of sister chromatid separation, securin	GO:0033046 negative regulation of sister chromatid segregation;GO:0033048 negative regulation of mitotic sister chromatid segregation;GO:2000816 negative regulation of mitotic sister chromatid separation		Predicted intracellular proteins; Cancer-related genes:Candidate cancer biomarkers	Cytosol (Supported); Additional: Nucleoli			(M5901)HALLMARK G2M CHECKPOINT; (M5925)HALLMARK E2F TARGETS	0	1	0	0	1	0	1	0	1	0	1	0	0	0	0	0	0	1	0	0	2
28772	IGLV10-54	1	1	28772	Gene_ID	H. sapiens	28772	H. sapiens	IGLV10-54	immunoglobulin lambda variable 10-54	GO:0002377 immunoglobulin production;GO:0002440 production of molecular mediator of immune response;GO:0002250 adaptive immune response							1	0	0	0	0	0	0	0	0	0	0	0	0	0	0	0	0	0	0	0	2
28908	IGKV4-1	1	1	28908	Gene_ID	H. sapiens	28908	H. sapiens	IGKV4-1	immunoglobulin kappa variable 4-1	GO:0002377 immunoglobulin production;GO:0002440 production of molecular mediator of immune response;GO:0002250 adaptive immune response							1	0	0	0	0	0	0	0	0	0	0	0	0	0	0	0	0	0	0	0	2
79075	DSCC1	1	1	79075	Gene_ID	H. sapiens	79075	H. sapiens	DSCC1	DNA replication and sister chromatid cohesion 1	GO:0034421 post-translational protein acetylation;GO:1900262 regulation of DNA-directed DNA polymerase activity;GO:1900264 positive regulation of DNA-directed DNA polymerase activity		Predicted intracellular proteins	Nucleoplasm (Approved)			(M5925)HALLMARK E2F TARGETS	0	1	0	1	0	0	0	0	1	0	0	0	1	0	0	0	0	0	0	0	2
83903	HASPIN	1	1	83903	Gene_ID	H. sapiens	83903	H. sapiens	HASPIN	histone H3 associated protein kinase	GO:2000751 histone H3-T3 phosphorylation involved in chromosome passenger complex localization to kinetochore;GO:0072355 histone H3-T3 phosphorylation;GO:0072356 chromosome passenger complex localization to kinetochore	Other	Predicted intracellular proteins; Enzymes; Kinases; ENZYME proteins:Transferases	Nucleoplasm (Supported)	5-iodotubercidin; 3-(3-aminophenyl)-N-(3-chlorophenyl)pyrazolo[1,5-a]pyrimidin-5-amine; H-89; (2S)-2-{[3-(3-aminophenyl)imidazo[1,2-b]pyridazin-6-yl]amino}-3-methylbutan-1-ol			0	1	0	0	0	0	0	0	0	0	0	0	0	1	0	0	0	0	1	0	2
64943	NT5DC2	1	1	64943	Gene_ID	H. sapiens	64943	H. sapiens	NT5DC2	5'-nucleotidase domain containing 2	GO:0016311 dephosphorylation;GO:0006796 phosphate-containing compound metabolic process;GO:0006793 phosphorus metabolic process		Predicted intracellular proteins					0	0	0	0	0	0	0	0	0	0	0	0	0	0	0	0	0	0	0	0	2
28815	IGLV2-14	1	1	28815	Gene_ID	H. sapiens	28815	H. sapiens	IGLV2-14	immunoglobulin lambda variable 2-14	GO:0002377 immunoglobulin production;GO:0002440 production of molecular mediator of immune response;GO:0002250 adaptive immune response							1	0	0	0	0	0	0	0	0	0	0	0	0	0	0	0	0	0	0	0	2
4706	NDUFAB1	1	1	4706	Gene_ID	H. sapiens	4706	H. sapiens	NDUFAB1	NADH:ubiquinone oxidoreductase subunit AB1	GO:0009249 protein lipoylation;GO:0006120 mitochondrial electron transport, NADH to ubiquinone;GO:0010257 NADH dehydrogenase complex assembly		Predicted intracellular proteins	Mitochondria (Supported); Additional: Nucleoplasm	NADH		(M5905)HALLMARK ADIPOGENESIS; (M5926)HALLMARK MYC TARGETS V1; (M5936)HALLMARK OXIDATIVE PHOSPHORYLATION	0	0	0	0	0	0	0	0	0	0	0	0	0	0	0	0	0	0	0	0	2
63967	CLSPN	1	1	63967	Gene_ID	H. sapiens	63967	H. sapiens	CLSPN	claspin	GO:0033314 mitotic DNA replication checkpoint signaling;GO:0000076 DNA replication checkpoint signaling;GO:0007095 mitotic G2 DNA damage checkpoint signaling		Predicted intracellular proteins	Golgi apparatus;Nucleoplasm (Enhanced)		(M46)PID ATR PATHWAY; (M129)PID PLK1 PATHWAY		0	1	0	0	1	0	0	0	1	0	1	1	0	1	0	0	0	0	0	0	2
83879	CDCA7	1	1	83879	Gene_ID	H. sapiens	83879	H. sapiens	CDCA7	cell division cycle associated 7	GO:0042127 regulation of cell population proliferation;GO:0006915 apoptotic process;GO:0012501 programmed cell death		Predicted intracellular proteins; Disease related genes	Cytosol;Nucleoplasm (Supported)		(M66)PID MYC ACTIV PATHWAY		0	0	0	0	0	0	0	0	0	0	0	0	0	0	0	0	0	0	0	0	2
9768	PCLAF	1	1	9768	Gene_ID	H. sapiens	9768	H. sapiens	PCLAF	PCNA clamp associated factor	GO:0019985 translesion synthesis;GO:0006301 postreplication repair;GO:0000731 DNA synthesis involved in DNA repair		Predicted intracellular proteins	Centrosome (Supported)				0	0	0	1	0	1	0	0	1	0	0	1	0	0	0	0	0	0	0	0	2
28414	IGHV3-64	1	1	28414	Gene_ID	H. sapiens	28414	H. sapiens	IGHV3-64	immunoglobulin heavy variable 3-64	GO:0006910 phagocytosis, recognition;GO:0006958 complement activation, classical pathway;GO:0002455 humoral immune response mediated by circulating immunoglobulin							1	0	1	0	0	0	0	0	0	0	0	0	0	0	0	0	0	0	0	0	2
28826	IGLV1-36	1	1	28826	Gene_ID	H. sapiens	28826	H. sapiens	IGLV1-36	immunoglobulin lambda variable 1-36	GO:0002377 immunoglobulin production;GO:0002440 production of molecular mediator of immune response;GO:0002250 adaptive immune response							1	0	0	0	0	0	0	0	0	0	0	0	0	0	0	0	0	0	0	0	2
1870	E2F2	1	1	1870	Gene_ID	H. sapiens	1870	H. sapiens	E2F2	E2F transcription factor 2	GO:1990086 lens fiber cell apoptotic process;GO:1903671 negative regulation of sprouting angiogenesis;GO:1903670 regulation of sprouting angiogenesis		Predicted intracellular proteins; Transcription factors:Helix-turn-helix domains			(M3686)SA REG CASCADE OF CYCLIN EXPR; (M1529)SA G1 AND S PHASES; (M279)PID RB 1PATHWAY	(M5901)HALLMARK G2M CHECKPOINT; (M5945)HALLMARK HEME METABOLISM	0	1	0	0	1	0	0	0	0	0	0	0	0	0	0	0	0	0	0	0	2
91319	DERL3	1	1	91319	Gene_ID	H. sapiens	91319	H. sapiens	DERL3	derlin 3	GO:1904153 negative regulation of retrograde protein transport, ER to cytosol;GO:0070862 negative regulation of protein exit from endoplasmic reticulum;GO:1904152 regulation of retrograde protein transport, ER to cytosol		Predicted intracellular proteins	Vesicles (Uncertain)				0	0	0	0	0	0	0	0	0	0	0	0	0	0	0	0	0	1	0	0	2
23495	TNFRSF13B	1	1	23495	Gene_ID	H. sapiens	23495	H. sapiens	TNFRSF13B	TNF receptor superfamily member 13B	GO:0030889 negative regulation of B cell proliferation;GO:0001782 B cell homeostasis;GO:0050869 negative regulation of B cell activation		CD markers; Disease related genes; Predicted intracellular proteins			(M165)PID SYNDECAN 4 PATHWAY; (M240)PID SYNDECAN 2 PATHWAY		1	0	1	0	0	0	0	0	0	0	0	0	0	0	0	0	0	0	0	0	2
28773	IGLV9-49	1	1	28773	Gene_ID	H. sapiens	28773	H. sapiens	IGLV9-49	immunoglobulin lambda variable 9-49	GO:0002377 immunoglobulin production;GO:0002440 production of molecular mediator of immune response;GO:0002250 adaptive immune response							1	0	0	0	0	0	0	0	0	0	0	0	0	0	0	0	0	0	0	0	2
3782	KCNN3	1	1	3782	Gene_ID	H. sapiens	3782	H. sapiens	KCNN3	potassium calcium-activated channel subfamily N member 3	GO:0071805 potassium ion transmembrane transport;GO:0006813 potassium ion transport;GO:0098662 inorganic cation transmembrane transport		Voltage-gated ion channels:Calcium-Activated Potassium Channels; FDA approved drug targets:Small molecule drugs	Nucleoplasm (Approved)				0	0	0	0	0	0	0	0	0	0	0	0	0	0	0	0	0	0	0	0	2
144455	E2F7	1	1	144455	Gene_ID	H. sapiens	144455	H. sapiens	E2F7	E2F transcription factor 7	GO:0032877 positive regulation of DNA endoreduplication;GO:0071930 negative regulation of transcription involved in G1/S transition of mitotic cell cycle;GO:0032875 regulation of DNA endoreduplication		Predicted intracellular proteins; Transcription factors:Helix-turn-helix domains	Nuclear speckles (Supported)		(M40)PID E2F PATHWAY		0	1	0	1	1	0	0	0	1	1	0	1	0	1	0	1	0	0	0	1	2
28940	IGKV1-12	1	1	28940	Gene_ID	H. sapiens	28940	H. sapiens	IGKV1-12	immunoglobulin kappa variable 1-12	GO:0002377 immunoglobulin production;GO:0002440 production of molecular mediator of immune response;GO:0002250 adaptive immune response							1	0	0	0	0	0	0	0	0	0	0	0	0	0	0	0	0	0	0	0	2
3497	IGHE	1	1	3497	Gene_ID	H. sapiens	3497	H. sapiens	IGHE	immunoglobulin heavy constant epsilon	GO:0006910 phagocytosis, recognition;GO:0006958 complement activation, classical pathway;GO:0002455 humoral immune response mediated by circulating immunoglobulin					(M7)PID FCER1 PATHWAY; (M28)PID IL4 2PATHWAY		1	0	1	0	0	0	0	0	0	0	0	0	0	0	0	0	0	0	0	0	2
8704	B4GALT2	1	1	8704	Gene_ID	H. sapiens	8704	H. sapiens	B4GALT2	beta-1,4-galactosyltransferase 2	GO:0021680 cerebellar Purkinje cell layer development;GO:0008542 visual learning;GO:0021695 cerebellar cortex development		Predicted intracellular proteins; Enzymes; ENZYME proteins:Transferases	Golgi apparatus;Vesicles (Supported)			(M5937)HALLMARK GLYCOLYSIS	0	0	0	0	0	0	0	0	0	0	0	0	0	0	0	0	0	0	0	0	2
5888	RAD51	1	1	5888	Gene_ID	H. sapiens	5888	H. sapiens	RAD51	RAD51 recombinase	GO:1904631 response to glucoside;GO:1902298 cell cycle DNA replication maintenance of fidelity;GO:1990426 mitotic recombination-dependent replication fork processing		Predicted intracellular proteins; Disease related genes; Cancer-related genes:Candidate cancer biomarkers	Nucleoli rim (Supported); Additional: Cytosol	Phosphoaminophosphonic Acid-Adenylate Ester; Amuvatinib	(M258)PID BARD1 PATHWAY; (M46)PID ATR PATHWAY; (M19)PID P73PATHWAY	(M5898)HALLMARK DNA REPAIR	0	1	0	1	0	0	1	0	1	0	0	1	1	1	0	0	1	0	0	0	2
84969	TOX2	1	1	84969	Gene_ID	H. sapiens	84969	H. sapiens	TOX2	TOX high mobility group box family member 2	GO:0045944 positive regulation of transcription by RNA polymerase II;GO:0045893 positive regulation of transcription, DNA-templated;GO:1903508 positive regulation of nucleic acid-templated transcription		Predicted intracellular proteins; Transcription factors:Other all-alpha-helical DNA-binding domains	Nucleoplasm (Supported)				0	0	0	0	0	0	0	0	0	0	0	0	0	0	0	0	0	0	0	0	2
28809	IGLV3-1	1	1	28809	Gene_ID	H. sapiens	28809	H. sapiens	IGLV3-1	immunoglobulin lambda variable 3-1	GO:0002377 immunoglobulin production;GO:0002440 production of molecular mediator of immune response;GO:0002250 adaptive immune response							1	0	0	0	0	0	0	0	0	0	0	0	0	0	0	0	0	0	0	0	2
28393	IGHV4-55	1	1	28393	Gene_ID	H. sapiens	28393	H. sapiens	IGHV4-55	immunoglobulin heavy variable 4-55 (pseudogene)								0	0	0	0	0	0	0	0	0	0	0	0	0	0	0	0	0	0	0	0	2
81930	KIF18A	1	1	81930	Gene_ID	H. sapiens	81930	H. sapiens	KIF18A	kinesin family member 18A	GO:0072520 seminiferous tubule development;GO:0071392 cellular response to estradiol stimulus;GO:0007019 microtubule depolymerization		Predicted intracellular proteins	Cytokinetic bridge;Microtubules (Supported)				0	1	0	0	0	1	1	0	0	0	0	0	0	0	0	0	0	0	0	0	2
2171	FABP5	1	1	2171	Gene_ID	H. sapiens	2171	H. sapiens	FABP5	fatty acid binding protein 5	GO:0099178 regulation of retrograde trans-synaptic signaling by endocanabinoid;GO:0098920 retrograde trans-synaptic signaling by lipid;GO:0098921 retrograde trans-synaptic signaling by endocannabinoid		Transporters:Accessory Factors Involved in Transport; Predicted intracellular proteins; Cancer-related genes:Candidate cancer biomarkers	Cytosol (Supported); Additional: Plasma membrane			(M5892)HALLMARK CHOLESTEROL HOMEOSTASIS; (M5907)HALLMARK ESTROGEN RESPONSE LATE	0	0	0	0	0	0	0	0	0	0	0	0	0	0	0	0	0	0	0	0	2
55388	MCM10	1	1	55388	Gene_ID	H. sapiens	55388	H. sapiens	MCM10	minichromosome maintenance 10 replication initiation factor	GO:0006270 DNA replication initiation;GO:0006261 DNA-dependent DNA replication;GO:0006260 DNA replication		Predicted intracellular proteins	Nucleoli;Nucleoplasm (Supported)				0	1	0	1	1	0	0	0	1	0	0	0	0	0	0	0	0	0	0	0	2
6509	SLC1A4	1	1	6509	Gene_ID	H. sapiens	6509	H. sapiens	SLC1A4	solute carrier family 1 member 4	GO:0015826 threonine transport;GO:0034589 hydroxyproline transport;GO:0098718 serine import across plasma membrane		Potential drug targets; Disease related genes; Transporters:Electrochemical Potential-driven transporters	Centrosome (Enhanced)	Alanine		(M5922)HALLMARK UNFOLDED PROTEIN RESPONSE; (M5906)HALLMARK ESTROGEN RESPONSE EARLY; (M5907)HALLMARK ESTROGEN RESPONSE LATE	0	0	0	0	0	0	0	0	0	0	0	0	0	0	0	0	0	0	0	0	2
28820	IGLV1-51	1	1	28820	Gene_ID	H. sapiens	28820	H. sapiens	IGLV1-51	immunoglobulin lambda variable 1-51	GO:0002377 immunoglobulin production;GO:0002440 production of molecular mediator of immune response;GO:0002250 adaptive immune response							1	0	0	0	0	0	0	0	0	0	0	0	0	0	0	0	0	0	0	0	2
9133	CCNB2	1	1	9133	Gene_ID	H. sapiens	9133	H. sapiens	CCNB2	cyclin B2	GO:0007057 spindle assembly involved in female meiosis I;GO:0008315 G2/MI transition of meiotic cell cycle;GO:0007056 spindle assembly involved in female meiosis		Predicted intracellular proteins; Transporters:Transporter channels and pores; Cancer-related genes:Candidate cancer biomarkers	Cytosol (Enhanced); Additional: Golgi apparatus		(M176)PID FOXM1 PATHWAY; (M236)PID DELTA NP63 PATHWAY	(M5951)HALLMARK SPERMATOGENESIS; (M5893)HALLMARK MITOTIC SPINDLE; (M5901)HALLMARK G2M CHECKPOINT	0	1	0	0	1	1	1	0	0	0	1	0	0	1	1	0	0	0	0	0	2
6241	RRM2	1	1	6241	Gene_ID	H. sapiens	6241	H. sapiens	RRM2	ribonucleotide reductase regulatory subunit M2	GO:0009263 deoxyribonucleotide biosynthetic process;GO:0051290 protein heterotetramerization;GO:0051291 protein heterooligomerization		ENZYME proteins:Oxidoreductases; FDA approved drug targets:Small molecule drugs; Predicted intracellular proteins; Enzymes	Cytosol (Supported)	Cladribine; Imexon; Gallium nitrate; Motexafin gadolinium; GTI 2040	(M40)PID E2F PATHWAY	(M5924)HALLMARK MTORC1 SIGNALING; (M5925)HALLMARK E2F TARGETS	0	1	0	1	1	0	0	0	0	0	0	1	0	0	0	0	0	0	0	0	2
9319	TRIP13	1	1	9319	Gene_ID	H. sapiens	9319	H. sapiens	TRIP13	thyroid hormone receptor interactor 13	GO:0051598 meiotic recombination checkpoint signaling;GO:0033313 meiotic cell cycle checkpoint signaling;GO:0045835 negative regulation of meiotic nuclear division		Predicted intracellular proteins; Disease related genes	Nucleoplasm (Approved)			(M5925)HALLMARK E2F TARGETS	0	1	0	0	0	0	1	0	1	0	0	0	0	0	0	0	0	0	0	0	2
28923	IGKV2-24	1	1	28923	Gene_ID	H. sapiens	28923	H. sapiens	IGKV2-24	immunoglobulin kappa variable 2-24	GO:0002377 immunoglobulin production;GO:0002440 production of molecular mediator of immune response;GO:0002250 adaptive immune response							1	0	0	0	0	0	0	0	0	0	0	0	0	0	0	0	0	0	0	0	2
2305	FOXM1	1	1	2305	Gene_ID	H. sapiens	2305	H. sapiens	FOXM1	forkhead box M1	GO:0006978 DNA damage response, signal transduction by p53 class mediator resulting in transcription of p21 class mediator;GO:0042772 DNA damage response, signal transduction resulting in transcription;GO:0090344 negative regulation of cell aging		Predicted intracellular proteins; Transcription factors:Helix-turn-helix domains; Cancer-related genes:Candidate cancer biomarkers	Nucleoli;Nucleoli rim;Nucleoplasm (Supported); Additional: Cytosol		(M176)PID FOXM1 PATHWAY		0	1	0	0	0	0	0	0	1	0	1	1	0	1	1	0	0	0	0	0	2
89958	SAPCD2	1	1	89958	Gene_ID	H. sapiens	89958	H. sapiens	SAPCD2	suppressor APC domain containing 2	GO:0098725 symmetric cell division;GO:1904777 negative regulation of protein localization to cell cortex;GO:1904776 regulation of protein localization to cell cortex		Predicted intracellular proteins	Cytosol (Supported); Additional: Nucleoli;Nucleoplasm				0	1	0	0	0	1	0	0	0	0	0	0	0	0	0	0	0	0	0	0	2
56992	KIF15	1	1	56992	Gene_ID	H. sapiens	56992	H. sapiens	KIF15	kinesin family member 15	GO:1901673 regulation of mitotic spindle assembly;GO:0090169 regulation of spindle assembly;GO:0060236 regulation of mitotic spindle organization		Predicted intracellular proteins				(M5893)HALLMARK MITOTIC SPINDLE; (M5901)HALLMARK G2M CHECKPOINT	0	1	0	0	0	1	0	0	0	0	0	0	0	0	0	0	0	0	0	0	2
28778	IGLV6-57	1	1	28778	Gene_ID	H. sapiens	28778	H. sapiens	IGLV6-57	immunoglobulin lambda variable 6-57	GO:0002377 immunoglobulin production;GO:0002440 production of molecular mediator of immune response;GO:0002250 adaptive immune response							1	0	0	0	0	0	0	0	0	0	0	0	0	0	0	0	0	0	0	0	2
3205	HOXA9	1	1	3205	Gene_ID	H. sapiens	3205	H. sapiens	HOXA9	homeobox A9	GO:0042118 endothelial cell activation;GO:0060216 definitive hemopoiesis;GO:0060065 uterus development		Predicted intracellular proteins; Disease related genes; Transcription factors:Helix-turn-helix domains; Cancer-related genes:Candidate cancer biomarkers	Nucleoplasm (Enhanced)				0	0	0	0	0	0	0	0	0	0	0	0	0	0	0	0	0	0	0	0	2
157313	CDCA2	1	1	157313	Gene_ID	H. sapiens	157313	H. sapiens	CDCA2	cell division cycle associated 2	GO:0035307 positive regulation of protein dephosphorylation;GO:0035306 positive regulation of dephosphorylation;GO:0035304 regulation of protein dephosphorylation		Predicted intracellular proteins	Nucleoplasm (Supported)				0	1	0	0	0	0	0	0	0	0	0	0	0	0	0	0	0	0	0	0	2
9088	PKMYT1	1	1	9088	Gene_ID	H. sapiens	9088	H. sapiens	PKMYT1	protein kinase, membrane associated tyrosine/threonine 1	GO:0000079 regulation of cyclin-dependent protein serine/threonine kinase activity;GO:1904029 regulation of cyclin-dependent protein kinase activity;GO:0007088 regulation of mitotic nuclear division	Other	Predicted intracellular proteins; Enzymes; Kinases; ENZYME proteins:Transferases	Golgi apparatus (Supported); Additional: Nucleoli;Nucleoplasm	Fostamatinib			0	1	0	0	1	0	1	0	0	0	1	0	0	1	1	0	0	0	0	0	2
28457	IGHV2-5	1	1	28457	Gene_ID	H. sapiens	28457	H. sapiens	IGHV2-5	immunoglobulin heavy variable 2-5	GO:0006910 phagocytosis, recognition;GO:0006958 complement activation, classical pathway;GO:0002455 humoral immune response mediated by circulating immunoglobulin							1	0	1	0	0	0	0	0	0	0	0	0	0	0	0	0	0	0	0	0	2
28921	IGKV2-28	1	1	28921	Gene_ID	H. sapiens	28921	H. sapiens	IGKV2-28	immunoglobulin kappa variable 2-28	GO:0002377 immunoglobulin production;GO:0002440 production of molecular mediator of immune response;GO:0002250 adaptive immune response							1	0	0	0	0	0	0	0	0	0	0	0	0	0	0	0	0	0	0	0	2
79019	CENPM	1	1	79019	Gene_ID	H. sapiens	79019	H. sapiens	CENPM	centromere protein M			Predicted intracellular proteins	Cytosol (Enhanced)			(M5925)HALLMARK E2F TARGETS	0	1	0	0	0	0	0	0	0	0	0	0	1	0	0	0	0	0	0	0	2
28799	IGLV3-16	1	0	28799	Gene_ID	H. sapiens	28799	H. sapiens	IGLV3-16	immunoglobulin lambda variable 3-16	GO:0002377 immunoglobulin production;GO:0002440 production of molecular mediator of immune response;GO:0002250 adaptive immune response							1	0	0	0	0	0	0	0	0	0	0	0	0	0	0	0	0	0	0	0	1
8082	SSPN	1	0	8082	Gene_ID	H. sapiens	8082	H. sapiens	SSPN	sarcospan	GO:0006936 muscle contraction;GO:0003012 muscle system process;GO:0007155 cell adhesion			Nuclear membrane (Approved); Additional: Nucleoplasm			(M5910)HALLMARK PROTEIN SECRETION; (M5905)HALLMARK ADIPOGENESIS; (M5909)HALLMARK MYOGENESIS	0	0	0	0	0	0	0	0	0	0	0	0	0	0	0	0	0	0	0	0	1
445815	PALM2-AKAP2	1	0	445815	Gene_ID	H. sapiens	445815	H. sapiens	PALM2AKAP2	PALM2 and AKAP2 fusion	GO:0008360 regulation of cell shape;GO:0022604 regulation of cell morphogenesis;GO:0022603 regulation of anatomical structure morphogenesis		Predicted intracellular proteins	Plasma membrane (Approved); Additional: Nuclear bodies;Nucleoplasm				0	0	0	0	0	0	0	0	0	0	0	0	0	0	0	0	0	0	0	0	1
9351	SLC9A3R2	0	1	9351	Gene_ID	H. sapiens	9351	H. sapiens	SLC9A3R2	SLC9A3 regulator 2	GO:0072659 protein localization to plasma membrane;GO:1990778 protein localization to cell periphery;GO:0072657 protein localization to membrane		Transporters:Accessory Factors Involved in Transport; Predicted intracellular proteins	Plasma membrane (Supported)		(M15)PID LYSOPHOSPHOLIPID PATHWAY; (M186)PID PDGFRB PATHWAY		0	0	0	0	0	0	0	0	0	0	0	0	0	0	0	0	0	0	0	0	1
3915	LAMC1	1	0	3915	Gene_ID	H. sapiens	3915	H. sapiens	LAMC1	laminin subunit gamma 1	GO:0031581 hemidesmosome assembly;GO:0035633 maintenance of blood-brain barrier;GO:0022617 extracellular matrix disassembly		Predicted intracellular proteins; Predicted secreted proteins; Cancer-related genes:Candidate cancer biomarkers	Endoplasmic reticulum;Plasma membrane (Approved)	Lanoteplase	(M158)PID INTEGRIN4 PATHWAY; (M5887)NABA BASEMENT MEMBRANES; (M53)PID INTEGRIN3 PATHWAY	(M5942)HALLMARK UV RESPONSE DN; (M5930)HALLMARK EPITHELIAL MESENCHYMAL TRANSITION	0	0	0	0	0	0	0	0	0	0	0	0	0	0	0	0	0	0	0	0	1
28941	IGKV1-9	1	0	28941	Gene_ID	H. sapiens	28941	H. sapiens	IGKV1-9	immunoglobulin kappa variable 1-9	GO:0002377 immunoglobulin production;GO:0002440 production of molecular mediator of immune response;GO:0002250 adaptive immune response							1	0	0	0	0	0	0	0	0	0	0	0	0	0	0	0	0	0	0	0	1
124641	OVCA2	0	1	124641	Gene_ID	H. sapiens	124641	H. sapiens	OVCA2	OVCA2 serine hydrolase domain containing	GO:0032526 response to retinoic acid;GO:0033993 response to lipid;GO:1901700 response to oxygen-containing compound		Predicted intracellular proteins	Nucleoplasm (Supported); Additional: Cytosol				0	0	0	0	0	0	0	0	0	0	0	0	0	0	0	0	0	0	0	0	1
53838	C11orf24	1	0	53838	Gene_ID	H. sapiens	53838	H. sapiens	C11orf24	chromosome 11 open reading frame 24			Predicted intracellular proteins	Golgi apparatus;Nucleoplasm (Approved); Additional: Vesicles				0	0	0	0	0	0	0	0	0	0	0	0	0	0	0	0	0	0	0	0	1
10130	PDIA6	1	0	10130	Gene_ID	H. sapiens	10130	H. sapiens	PDIA6	protein disulfide isomerase family A member 6	GO:0006457 protein folding;GO:0009987 cellular process;GO:0008150 biological_process		Predicted intracellular proteins; ENZYME proteins:Isomerase; Enzymes	Cytosol;Endoplasmic reticulum (Supported)			(M5922)HALLMARK UNFOLDED PROTEIN RESPONSE	0	0	0	0	0	0	0	0	0	0	0	0	0	0	0	0	0	0	0	0	1
91978	TPGS1	0	1	91978	Gene_ID	H. sapiens	91978	H. sapiens	TPGS1	tubulin polyglutamylase complex subunit 1	GO:0018095 protein polyglutamylation;GO:0007288 sperm axoneme assembly;GO:0120316 sperm flagellum assembly		Predicted intracellular proteins					0	0	0	0	0	0	0	0	0	0	0	0	0	0	0	0	0	0	0	0	1
9493	KIF23	1	0	9493	Gene_ID	H. sapiens	9493	H. sapiens	KIF23	kinesin family member 23	GO:0051256 mitotic spindle midzone assembly;GO:0000022 mitotic spindle elongation;GO:0051231 spindle elongation		Predicted intracellular proteins	Nucleoplasm (Enhanced); Additional: Midbody ring;Mitotic spindle		(M14)PID AURORA B PATHWAY	(M5893)HALLMARK MITOTIC SPINDLE; (M5901)HALLMARK G2M CHECKPOINT	0	1	0	0	0	1	0	1	0	1	0	0	1	0	0	1	0	0	0	0	1
100533952	RBAK-RBAKDN	1	0	100533952	Gene_ID	H. sapiens	100533952	H. sapiens	RBAK-RBAKDN	RBAK-RBAKDN readthrough			Predicted intracellular proteins					0	0	0	0	0	0	0	0	0	0	0	0	0	0	0	0	0	0	0	0	1
7111	TMOD1	0	1	7111	Gene_ID	H. sapiens	7111	H. sapiens	TMOD1	tropomodulin 1	GO:0051694 pointed-end actin filament capping;GO:0070307 lens fiber cell development;GO:0070306 lens fiber cell differentiation		Predicted intracellular proteins					0	1	0	0	0	0	0	0	0	0	0	0	0	0	0	0	0	0	0	0	1
3049	HBQ1	0	1	3049	Gene_ID	H. sapiens	3049	H. sapiens	HBQ1	hemoglobin subunit theta 1	GO:0015671 oxygen transport;GO:0015669 gas transport;GO:0042744 hydrogen peroxide catabolic process		Predicted intracellular proteins	Lipid droplets (Approved)			(M5945)HALLMARK HEME METABOLISM	0	0	0	0	0	0	0	0	0	0	0	0	0	0	0	0	0	0	0	0	1
101927412	LINC01781	1	0	101927412	Gene_ID	H. sapiens	101927412	H. sapiens	LINC01781	long intergenic non-protein coding RNA 1781								0	0	0	0	0	0	0	0	0	0	0	0	0	0	0	0	0	0	0	0	1
291	SLC25A4	0	1	291	Gene_ID	H. sapiens	291	H. sapiens	SLC25A4	solute carrier family 25 member 4	GO:0015853 adenine transport;GO:0140021 mitochondrial ADP transmembrane transport;GO:1901526 positive regulation of mitophagy		FDA approved drug targets:Small molecule drugs; Disease related genes; Transporters:Electrochemical Potential-driven transporters	Mitochondria (Supported)	ATP; Clodronic acid; Etidronic acid; [3-(Dodecanoylamino)Propyl](Hydroxy)Dimethylammonium; Carboxyatractyloside; Tetrastearoyl cardiolipin; Di-Stearoyl-3-Sn-Phosphatidylcholine		(M5949)HALLMARK PEROXISOME; (M5941)HALLMARK UV RESPONSE UP; (M5936)HALLMARK OXIDATIVE PHOSPHORYLATION	0	0	0	0	0	0	0	0	0	0	0	0	0	0	0	0	0	0	0	0	1
10635	RAD51AP1	1	0	10635	Gene_ID	H. sapiens	10635	H. sapiens	RAD51AP1	RAD51 associated protein 1	GO:0010520 regulation of reciprocal meiotic recombination;GO:0010845 positive regulation of reciprocal meiotic recombination;GO:1905168 positive regulation of double-strand break repair via homologous recombination		Predicted intracellular proteins	Nucleoplasm (Approved)			(M5925)HALLMARK E2F TARGETS	0	1	0	0	0	0	1	0	1	1	0	1	0	0	0	0	0	0	0	0	1
138428	PTRH1	0	1	138428	Gene_ID	H. sapiens	138428	H. sapiens	PTRH1	peptidyl-tRNA hydrolase 1 homolog			Predicted intracellular proteins; Enzymes; ENZYME proteins:Hydrolases					0	0	0	0	0	0	0	0	0	0	0	0	0	0	0	0	0	0	0	0	1
4831	NME2	0	1	4831	Gene_ID	H. sapiens	4831	H. sapiens	NME2	NME/NM23 nucleoside diphosphate kinase 2	GO:0018106 peptidyl-histidine phosphorylation;GO:0006228 UTP biosynthetic process;GO:0006183 GTP biosynthetic process		Predicted intracellular proteins; Enzymes; Cancer-related genes:Candidate cancer biomarkers; ENZYME proteins:Transferases	Cytosol (Supported); Additional: Midbody ring;Plasma membrane		(M66)PID MYC ACTIV PATHWAY		0	0	0	0	0	0	0	0	0	0	0	0	0	0	0	0	0	0	0	0	1
107075141	MTCO1P12	0	1	107075141	Gene_ID	H. sapiens	107075141	H. sapiens	MTCO1P12	MT-CO1 pseudogene 12								0	0	0	0	0	0	0	0	0	0	0	0	0	0	0	0	0	0	0	0	1
548593	SLX1A	0	1	548593	Gene_ID	H. sapiens	548593	H. sapiens	SLX1A	SLX1 homolog A, structure-specific endonuclease subunit	GO:1904431 positive regulation of t-circle formation;GO:0010792 DNA double-strand break processing involved in repair via single-strand annealing;GO:1904429 regulation of t-circle formation		Predicted intracellular proteins	Nucleoplasm (Approved)				0	1	0	0	0	0	0	0	0	0	0	1	0	0	0	0	0	0	0	0	1
712	C1QA	1	0	712	Gene_ID	H. sapiens	712	H. sapiens	C1QA	complement C1q A chain	GO:0150064 vertebrate eye-specific patterning;GO:0150062 complement-mediated synapse pruning;GO:0098883 synapse pruning		Disease related genes; Predicted secreted proteins		Cetuximab; Etanercept; Palivizumab; Daclizumab; Bevacizumab	(M5880)NABA ECM AFFILIATED; (M5885)NABA MATRISOME ASSOCIATED; (M5889)NABA MATRISOME	(M5946)HALLMARK COAGULATION; (M5921)HALLMARK COMPLEMENT	1	0	1	0	0	0	0	0	0	0	0	0	0	0	0	0	0	0	0	0	1
28473	IGHV1-3	1	0	28473	Gene_ID	H. sapiens	28473	H. sapiens	IGHV1-3	immunoglobulin heavy variable 1-3	GO:0006910 phagocytosis, recognition;GO:0006958 complement activation, classical pathway;GO:0002455 humoral immune response mediated by circulating immunoglobulin							1	0	1	0	0	0	0	0	0	0	0	0	0	0	0	0	0	0	0	0	1
127687	C1orf122	0	1	127687	Gene_ID	H. sapiens	127687	H. sapiens	C1orf122	chromosome 1 open reading frame 122			Predicted intracellular proteins					0	0	0	0	0	0	0	0	0	0	0	0	0	0	0	0	0	0	0	0	1
64976	MRPL40	1	0	64976	Gene_ID	H. sapiens	64976	H. sapiens	MRPL40	mitochondrial ribosomal protein L40	GO:0009653 anatomical structure morphogenesis;GO:0048856 anatomical structure development;GO:0032502 developmental process		Ribosomal proteins; Predicted intracellular proteins	Mitochondria (Supported); Additional: Nucleoli			(M5898)HALLMARK DNA REPAIR	0	0	0	0	0	0	0	0	0	0	0	0	0	0	0	0	0	0	0	0	1
3217	HOXB7	1	0	3217	Gene_ID	H. sapiens	3217	H. sapiens	HOXB7	homeobox B7	GO:0090190 positive regulation of branching involved in ureteric bud morphogenesis;GO:0090189 regulation of branching involved in ureteric bud morphogenesis;GO:0090183 regulation of kidney development		Predicted intracellular proteins; Transcription factors:Helix-turn-helix domains	Nuclear bodies;Nucleoplasm (Supported); Additional: Cytosol				0	0	0	0	0	0	0	0	0	0	0	0	0	0	0	0	0	0	0	0	1
79924	ADM2	0	1	79924	Gene_ID	H. sapiens	79924	H. sapiens	ADM2	adrenomedullin 2	GO:0045776 negative regulation of blood pressure;GO:0007631 feeding behavior;GO:0007586 digestion		Predicted secreted proteins					0	0	0	0	0	0	0	0	0	0	0	0	0	0	0	0	0	0	0	0	1
1841	DTYMK	0	1	1841	Gene_ID	H. sapiens	1841	H. sapiens	DTYMK	deoxythymidylate kinase	GO:0006227 dUDP biosynthetic process;GO:0009196 pyrimidine deoxyribonucleoside diphosphate metabolic process;GO:0009197 pyrimidine deoxyribonucleoside diphosphate biosynthetic process		Predicted intracellular proteins; Enzymes; ENZYME proteins:Transferases	Mitochondria (Approved)	Thymidine monophosphate; 2',3'-Dideoxythymidine-5'-Monophosphate; 3'-Fluoro-3'-deoxythymidine 5'-monophosphate; 3'-deoxy-3'-aminothymidine monophosphate; p1-(5'-adenosyl)p5-(5'-thymidyl)pentaphosphate; Zidovudine monophosphate; P1-(5'-Adenosyl)P5-(5'-(3'azido-3'-Deoxythymidyl))Pentaphosphate; Phosphoaminophosphonic Acid-Adenylate Ester		(M5901)HALLMARK G2M CHECKPOINT	0	0	0	0	0	0	0	0	0	0	0	0	0	0	0	0	0	0	0	0	1
7124	TNF	1	0	7124	Gene_ID	H. sapiens	7124	H. sapiens	TNF	tumor necrosis factor	GO:0045994 positive regulation of translational initiation by iron;GO:0061048 negative regulation of branching involved in lung morphogenesis;GO:0150129 positive regulation of interleukin-33 production		Disease related genes; FDA approved drug targets:Biotech drugs; Predicted intracellular proteins; Cancer-related genes:Candidate cancer biomarkers; Cancer-related genes:Mutated cancer genes; FDA approved drug targets:Small molecule drugs; Candidate cardiovascular disease genes; Predicted secreted proteins		Etanercept; Adalimumab; Infliximab; Chloroquine; Epinephrine; Pseudoephedrine; Thalidomide; Glucosamine; Clenbuterol; Pranlukast; Amrinone; Afelimomab; YSIL6; SD118; PN0621; OMS-103HP; Talmapimod; VX-702; Atiprimod; CRx-139; CYT007-TNFQb; Andrographolide; Ethyl pyruvate; AME-527; PR-104; Plinabulin; Dexanabinol; Onercept; Golimumab; Certolizumab pegol; Pomalidomide; Polaprezinc; Foreskin fibrobla…	(M11736)SA MMP CYTOKINE CONNECTION; (M267)PID ANTHRAX PATHWAY; (M37)PID NFKAPPAB CANONICAL PATHWAY	(M5897)HALLMARK IL6 JAK STAT3 SIGNALING; (M5902)HALLMARK APOPTOSIS; (M5890)HALLMARK TNFA SIGNALING VIA NFKB	1	1	1	0	0	1	0	0	1	0	1	0	0	0	0	0	0	0	0	0	1
81786	TRIM7	0	1	81786	Gene_ID	H. sapiens	81786	H. sapiens	TRIM7	tripartite motif containing 7	GO:0016567 protein ubiquitination;GO:0032446 protein modification by small protein conjugation;GO:0070647 protein modification by small protein conjugation or removal		Cancer-related genes:Mutational cancer driver genes; Predicted intracellular proteins; Enzymes; ENZYME proteins:Transferases	Vesicles (Approved); Additional: Cytosol;Nucleoplasm				0	0	0	0	0	0	0	0	0	0	0	0	0	0	0	0	0	0	0	0	1
1891	ECH1	0	1	1891	Gene_ID	H. sapiens	1891	H. sapiens	ECH1	enoyl-CoA hydratase 1	GO:0006635 fatty acid beta-oxidation;GO:0009062 fatty acid catabolic process;GO:0019395 fatty acid oxidation		Predicted intracellular proteins	Mitochondria (Supported)			(M5892)HALLMARK CHOLESTEROL HOMEOSTASIS; (M5949)HALLMARK PEROXISOME; (M5935)HALLMARK FATTY ACID METABOLISM	0	0	0	0	0	0	0	0	0	0	0	0	0	0	0	0	0	0	0	0	1
220001	VWCE	0	1	220001	Gene_ID	H. sapiens	220001	H. sapiens	VWCE	von Willebrand factor C and EGF domains	GO:0098586 cellular response to virus;GO:0009615 response to virus;GO:0051707 response to other organism		Predicted intracellular proteins; Predicted secreted proteins	Nucleoplasm (Supported); Additional: Cytosol;Vesicles		(M3008)NABA ECM GLYCOPROTEINS; (M5884)NABA CORE MATRISOME; (M5889)NABA MATRISOME		0	0	0	0	0	0	0	0	0	0	0	0	0	0	0	0	0	0	0	0	1
51218	GLRX5	0	1	51218	Gene_ID	H. sapiens	51218	H. sapiens	GLRX5	glutaredoxin 5	GO:0106034 protein maturation by [2Fe-2S] cluster transfer;GO:0044571 [2Fe-2S] cluster assembly;GO:0106035 protein maturation by [4Fe-4S] cluster transfer		Predicted intracellular proteins; Disease related genes	Mitochondria (Supported)			(M5945)HALLMARK HEME METABOLISM	0	0	0	0	0	0	0	0	0	0	0	0	0	0	0	0	0	0	0	0	1
26010	SPATS2L	1	0	26010	Gene_ID	H. sapiens	26010	H. sapiens	SPATS2L	spermatogenesis associated serine rich 2 like			Predicted intracellular proteins	Cytosol;Nucleoli (Enhanced)				0	0	0	0	0	0	0	0	0	0	0	0	0	0	0	0	0	0	0	0	1
51608	GET4	0	1	51608	Gene_ID	H. sapiens	51608	H. sapiens	GET4	guided entry of tail-anchored proteins factor 4	GO:0036506 maintenance of unfolded protein;GO:1904378 maintenance of unfolded protein involved in ERAD pathway;GO:0071816 tail-anchored membrane protein insertion into ER membrane		Predicted intracellular proteins	Cytosol;Nucleoplasm (Enhanced); Additional: Mitotic chromosome;Nucleoli				0	0	0	0	0	0	0	0	0	0	0	0	0	0	0	0	0	1	0	0	1
952	CD38	1	0	952	Gene_ID	H. sapiens	952	H. sapiens	CD38	CD38 molecule	GO:0014824 artery smooth muscle contraction;GO:0014820 tonic smooth muscle contraction;GO:0045779 negative regulation of bone resorption		CD markers; ENZYME proteins:Transferases; Predicted intracellular proteins; ENZYME proteins:Hydrolases; Cancer-related genes:Candidate cancer biomarkers; Enzymes	Plasma membrane (Supported)	Daratumumab; Isatuximab		(M5897)HALLMARK IL6 JAK STAT3 SIGNALING; (M5902)HALLMARK APOPTOSIS; (M5913)HALLMARK INTERFERON GAMMA RESPONSE	0	1	1	0	0	0	0	0	0	0	0	0	0	0	0	0	0	0	0	0	1
1031	CDKN2C	1	0	1031	Gene_ID	H. sapiens	1031	H. sapiens	CDKN2C	cyclin dependent kinase inhibitor 2C	GO:0045736 negative regulation of cyclin-dependent protein serine/threonine kinase activity;GO:1904030 negative regulation of cyclin-dependent protein kinase activity;GO:0000079 regulation of cyclin-dependent protein serine/threonine kinase activity		Cancer-related genes:Mutational cancer driver genes; Predicted intracellular proteins	Cytosol;Nucleoplasm (Approved)		(M40)PID E2F PATHWAY	(M5901)HALLMARK G2M CHECKPOINT; (M5905)HALLMARK ADIPOGENESIS; (M5925)HALLMARK E2F TARGETS	0	1	0	0	1	0	0	0	0	0	1	0	0	0	0	0	0	0	0	0	1
6614	SIGLEC1	1	0	6614	Gene_ID	H. sapiens	6614	H. sapiens	SIGLEC1	sialic acid binding Ig like lectin 1	GO:0075512 clathrin-dependent endocytosis of virus by host cell;GO:0019065 receptor-mediated endocytosis of virus by host cell;GO:0075509 endocytosis involved in viral entry into host cell		CD markers; Predicted intracellular proteins		Beta-D-Glucose; N-acetyl-alpha-neuraminic acid			0	0	1	0	0	1	0	0	0	0	0	0	0	0	0	0	0	0	0	0	1
389333	PROB1	1	0	389333	Gene_ID	H. sapiens	389333	H. sapiens	PROB1	proline rich basic protein 1			Predicted intracellular proteins	Nucleoplasm (Enhanced)				0	0	0	0	0	0	0	0	0	0	0	0	0	0	0	0	0	0	0	0	1
6038	RNASE4	1	0	6038	Gene_ID	H. sapiens	6038	H. sapiens	RNASE4	ribonuclease A family member 4	GO:0006379 mRNA cleavage;GO:0090502 RNA phosphodiester bond hydrolysis, endonucleolytic;GO:0090501 RNA phosphodiester bond hydrolysis		Predicted secreted proteins		2'-Deoxyuridine 3'-Monophosphate			0	0	0	0	0	0	0	0	0	0	0	0	0	0	0	0	0	0	0	0	1
27090	ST6GALNAC4	1	0	27090	Gene_ID	H. sapiens	27090	H. sapiens	ST6GALNAC4	ST6 N-acetylgalactosaminide alpha-2,6-sialyltransferase 4	GO:0001574 ganglioside biosynthetic process;GO:0097503 sialylation;GO:0001573 ganglioside metabolic process		Predicted intracellular proteins; Enzymes; ENZYME proteins:Transferases	Golgi apparatus (Approved); Additional: Nucleoplasm				0	0	0	0	0	0	0	0	0	0	0	0	0	0	0	0	0	0	0	0	1
4501	MT1X	0	1	4501	Gene_ID	H. sapiens	4501	H. sapiens	MT1X	metallothionein 1X	GO:0036018 cellular response to erythropoietin;GO:0036017 response to erythropoietin;GO:0010273 detoxification of copper ion		Predicted intracellular proteins					0	0	0	0	0	0	0	0	0	0	0	0	0	0	0	0	0	0	0	0	1
5450	POU2AF1	1	0	5450	Gene_ID	H. sapiens	5450	H. sapiens	POU2AF1	POU class 2 homeobox associating factor 1	GO:0002314 germinal center B cell differentiation;GO:0002313 mature B cell differentiation involved in immune response;GO:0002335 mature B cell differentiation		Cancer-related genes:Mutated cancer genes; Predicted intracellular proteins; Disease related genes					0	0	1	0	0	0	0	0	0	0	0	0	0	0	0	0	0	0	0	0	1
11169	WDHD1	1	0	11169	Gene_ID	H. sapiens	11169	H. sapiens	WDHD1	WD repeat and HMG-box DNA binding protein 1	GO:0006261 DNA-dependent DNA replication;GO:0006260 DNA replication;GO:0006281 DNA repair		Predicted intracellular proteins	Nucleoplasm (Enhanced)				0	0	0	1	0	0	0	0	1	0	0	0	0	0	0	0	0	0	0	0	1
64064	OXCT2	0	1	64064	Gene_ID	H. sapiens	64064	H. sapiens	OXCT2	3-oxoacid CoA-transferase 2	GO:0046952 ketone body catabolic process;GO:0046950 cellular ketone body metabolic process;GO:1902224 ketone body metabolic process		Predicted intracellular proteins; Enzymes; ENZYME proteins:Transferases					0	0	0	0	0	0	0	0	0	0	0	0	0	0	0	0	0	0	0	0	1
389643	NUGGC	1	0	389643	Gene_ID	H. sapiens	389643	H. sapiens	NUGGC	nuclear GTPase, germinal center associated	GO:0033262 regulation of nuclear cell cycle DNA replication;GO:0033260 nuclear DNA replication;GO:0044786 cell cycle DNA replication		Predicted intracellular proteins					0	1	1	1	0	0	0	0	0	0	0	0	0	0	0	0	0	0	0	0	1
7262	PHLDA2	1	0	7262	Gene_ID	H. sapiens	7262	H. sapiens	PHLDA2	pleckstrin homology like domain family A member 2	GO:0060720 spongiotrophoblast cell proliferation;GO:0060721 regulation of spongiotrophoblast cell proliferation;GO:0060722 cell proliferation involved in embryonic placenta development		Predicted intracellular proteins	Nucleoli (Uncertain)			(M5890)HALLMARK TNFA SIGNALING VIA NFKB	0	0	0	0	0	0	0	0	0	0	0	0	0	0	0	0	0	0	0	0	1
8991	SELENBP1	0	1	8991	Gene_ID	H. sapiens	8991	H. sapiens	SELENBP1	selenium binding protein 1	GO:0015031 protein transport;GO:0045184 establishment of protein localization;GO:0071705 nitrogen compound transport		Disease related genes; Predicted intracellular proteins; ENZYME proteins:Oxidoreductases; Potential drug targets; Enzymes	Nucleoli (Supported)			(M5891)HALLMARK HYPOXIA; (M5945)HALLMARK HEME METABOLISM	0	0	0	0	0	0	0	0	0	0	0	0	0	0	0	0	0	0	0	0	1
400759	GBP1P1	1	0	400759	Gene_ID	H. sapiens	400759	H. sapiens	GBP1P1	guanylate binding protein 1 pseudogene 1								0	0	0	0	0	0	0	0	0	0	0	0	0	0	0	0	0	0	0	0	1
55771	PRR11	1	0	55771	Gene_ID	H. sapiens	55771	H. sapiens	PRR11	proline rich 11	GO:0051726 regulation of cell cycle;GO:0007049 cell cycle;GO:0050794 regulation of cellular process		Predicted intracellular proteins	Endoplasmic reticulum (Approved)				0	0	0	0	0	0	0	0	0	0	0	0	0	0	0	0	0	0	0	0	1
608	TNFRSF17	1	0	608	Gene_ID	H. sapiens	608	H. sapiens	TNFRSF17	TNF receptor superfamily member 17	GO:0002260 lymphocyte homeostasis;GO:0001776 leukocyte homeostasis;GO:0033209 tumor necrosis factor-mediated signaling pathway		CD markers; Disease related genes; Predicted intracellular proteins; Cancer-related genes					1	0	0	0	0	0	0	0	0	0	0	0	0	0	0	0	0	0	0	0	1
94240	EPSTI1	1	0	94240	Gene_ID	H. sapiens	94240	H. sapiens	EPSTI1	epithelial stromal interaction 1			Predicted intracellular proteins				(M5911)HALLMARK INTERFERON ALPHA RESPONSE; (M5913)HALLMARK INTERFERON GAMMA RESPONSE	0	1	0	0	0	0	0	0	0	0	0	0	0	0	0	0	0	0	0	0	1
84221	SPATC1L	0	1	84221	Gene_ID	H. sapiens	84221	H. sapiens	SPATC1L	spermatogenesis and centriole associated 1 like	GO:2000481 positive regulation of cAMP-dependent protein kinase activity;GO:0010739 positive regulation of protein kinase A signaling;GO:0010738 regulation of protein kinase A signaling		Predicted intracellular proteins	Cytosol;Plasma membrane;Vesicles (Approved)				0	0	0	0	0	0	0	0	0	0	0	0	0	0	0	0	0	0	0	0	1
130612	TMEM198	0	1	130612	Gene_ID	H. sapiens	130612	H. sapiens	TMEM198	transmembrane protein 198	GO:0090263 positive regulation of canonical Wnt signaling pathway;GO:0030177 positive regulation of Wnt signaling pathway;GO:0060828 regulation of canonical Wnt signaling pathway			Vesicles (Approved)				0	0	0	0	0	0	0	0	0	0	0	0	0	0	0	0	0	0	0	0	1
54979	PLAAT2	1	0	54979	Gene_ID	H. sapiens	54979	H. sapiens	PLAAT2	phospholipase A and acyltransferase 2	GO:0070292 N-acylphosphatidylethanolamine metabolic process;GO:0036152 phosphatidylethanolamine acyl-chain remodeling;GO:0046337 phosphatidylethanolamine metabolic process			Mitochondria (Approved)				0	0	0	0	0	0	0	0	0	0	0	0	0	0	0	0	0	0	0	0	1
29089	UBE2T	1	0	29089	Gene_ID	H. sapiens	29089	H. sapiens	UBE2T	ubiquitin conjugating enzyme E2 T	GO:0035519 protein K29-linked ubiquitination;GO:0044314 protein K27-linked ubiquitination;GO:0085020 protein K6-linked ubiquitination		Disease related genes; ENZYME proteins:Transferases; Predicted intracellular proteins; Potential drug targets; Enzymes	Nucleoli (Approved); Additional: Nucleoplasm		(M1)PID FANCONI PATHWAY	(M5925)HALLMARK E2F TARGETS	0	0	0	0	0	0	0	0	1	0	0	1	0	0	0	0	0	0	0	0	1
4913	NTHL1	0	1	4913	Gene_ID	H. sapiens	4913	H. sapiens	NTHL1	nth like DNA glycosylase 1	GO:0006296 nucleotide-excision repair, DNA incision, 5'-to lesion;GO:0045008 depyrimidination;GO:0033683 nucleotide-excision repair, DNA incision		Disease related genes; ENZYME proteins:Lyases; Predicted intracellular proteins; Potential drug targets; Cancer-related genes:Candidate cancer biomarkers; Enzymes				(M5935)HALLMARK FATTY ACID METABOLISM	0	0	0	0	0	0	0	0	0	0	0	1	0	0	0	0	0	0	0	0	1
83985	SPNS1	0	1	83985	Gene_ID	H. sapiens	83985	H. sapiens	SPNS1	sphingolipid transporter 1 (putative)	GO:0006869 lipid transport;GO:0010876 lipid localization;GO:0055085 transmembrane transport		Transporters:Electrochemical Potential-driven transporters	Vesicles (Approved); Additional: Cytosol;Golgi apparatus;Nucleoli fibrillar center				0	0	0	0	0	0	0	0	0	0	0	0	0	0	0	0	0	0	0	0	1
28938	IGKV1-16	0	1	28938	Gene_ID	H. sapiens	28938	H. sapiens	IGKV1-16	immunoglobulin kappa variable 1-16	GO:0002377 immunoglobulin production;GO:0002440 production of molecular mediator of immune response;GO:0002250 adaptive immune response							0	0	0	0	0	0	0	0	0	0	0	0	0	0	0	0	0	0	0	0	1
28956	LAMTOR2	0	1	28956	Gene_ID	H. sapiens	28956	H. sapiens	LAMTOR2	late endosomal/lysosomal adaptor, MAPK and MTOR activator 2	GO:0010761 fibroblast migration;GO:0032008 positive regulation of TOR signaling;GO:0150116 regulation of cell-substrate junction organization		Predicted intracellular proteins; Disease related genes	Nucleoplasm;Vesicles (Approved)				0	0	0	0	0	0	0	0	0	0	0	0	0	0	0	0	0	0	0	0	1
1892	ECHS1	0	1	1892	Gene_ID	H. sapiens	1892	H. sapiens	ECHS1	enoyl-CoA hydratase, short chain 1	GO:0009083 branched-chain amino acid catabolic process;GO:0009081 branched-chain amino acid metabolic process;GO:0006635 fatty acid beta-oxidation		Disease related genes; ENZYME proteins:Lyases; Predicted intracellular proteins; Potential drug targets; Enzymes	Mitochondria (Enhanced)	Hexanoyl-CoA; Octanoyl-Coenzyme A; Acetoacetyl-CoA; 4-(N,N-Dimethylamino)cinnamoyl-CoA; Omega-3-carboxylic acids		(M5935)HALLMARK FATTY ACID METABOLISM; (M5905)HALLMARK ADIPOGENESIS; (M5936)HALLMARK OXIDATIVE PHOSPHORYLATION	0	0	0	0	0	0	0	0	0	0	0	0	0	0	0	0	0	0	0	0	1
51253	MRPL37	0	1	51253	Gene_ID	H. sapiens	51253	H. sapiens	MRPL37	mitochondrial ribosomal protein L37	GO:0006412 translation;GO:0043043 peptide biosynthetic process;GO:0043604 amide biosynthetic process		Ribosomal proteins; Predicted intracellular proteins	Mitochondria (Supported)				0	0	0	0	0	0	0	0	0	0	0	0	0	0	0	0	0	0	0	0	1
56899	ANKS1B	0	1	56899	Gene_ID	H. sapiens	56899	H. sapiens	ANKS1B	ankyrin repeat and sterile alpha motif domain containing 1B	GO:1900383 regulation of synaptic plasticity by receptor localization to synapse;GO:0048013 ephrin receptor signaling pathway;GO:0097120 receptor localization to synapse		Predicted intracellular proteins	Cytosol;Plasma membrane (Supported); Additional: Vesicles				0	0	0	0	0	0	0	0	0	0	0	0	0	0	0	0	0	0	0	0	1
6535	SLC6A8	0	1	6535	Gene_ID	H. sapiens	6535	H. sapiens	SLC6A8	solute carrier family 6 member 8	GO:0006600 creatine metabolic process;GO:0015881 creatine transmembrane transport;GO:0072337 modified amino acid transport		FDA approved drug targets:Small molecule drugs; Predicted intracellular proteins; Disease related genes; Transporters:Electrochemical Potential-driven transporters		Creatine; Phosphocreatine		(M5941)HALLMARK UV RESPONSE UP; (M5909)HALLMARK MYOGENESIS; (M5930)HALLMARK EPITHELIAL MESENCHYMAL TRANSITION	0	0	0	0	0	0	0	0	0	0	0	0	0	0	0	0	0	0	0	0	1
78999	LRFN4	0	1	78999	Gene_ID	H. sapiens	78999	H. sapiens	LRFN4	leucine rich repeat and fibronectin type III domain containing 4	GO:0099151 regulation of postsynaptic density assembly;GO:0099150 regulation of postsynaptic specialization assembly;GO:1904889 regulation of excitatory synapse assembly		Predicted intracellular proteins					0	0	0	0	0	0	0	0	0	0	0	0	0	0	0	0	0	0	0	0	1
5827	PXMP2	0	1	5827	Gene_ID	H. sapiens	5827	H. sapiens	PXMP2	peroxisomal membrane protein 2	GO:0008150 biological_process		Transporters; Predicted intracellular proteins				(M5948)HALLMARK BILE ACID METABOLISM	0	0	0	0	0	0	0	0	0	0	0	0	0	0	0	0	0	0	0	0	1
10447	FAM3C	1	0	10447	Gene_ID	H. sapiens	10447	H. sapiens	FAM3C	FAM3 metabolism regulating signaling molecule C	GO:0045721 negative regulation of gluconeogenesis;GO:0010677 negative regulation of cellular carbohydrate metabolic process;GO:0006111 regulation of gluconeogenesis		Predicted intracellular proteins; Predicted secreted proteins	Golgi apparatus (Enhanced)				0	0	0	0	0	1	0	0	0	0	0	0	0	0	0	0	0	0	0	0	1
3182	HNRNPAB	1	0	3182	Gene_ID	H. sapiens	3182	H. sapiens	HNRNPAB	heterogeneous nuclear ribonucleoprotein A/B	GO:0001837 epithelial to mesenchymal transition;GO:0048762 mesenchymal cell differentiation;GO:0060485 mesenchyme development		Predicted intracellular proteins	Nucleoplasm (Enhanced)				0	0	0	0	0	0	0	0	0	0	0	0	0	0	0	0	0	0	0	0	1
284184	NDUFAF8	0	1	284184	Gene_ID	H. sapiens	284184	H. sapiens	NDUFAF8	NADH:ubiquinone oxidoreductase complex assembly factor 8	GO:0010257 NADH dehydrogenase complex assembly;GO:0032981 mitochondrial respiratory chain complex I assembly;GO:0033108 mitochondrial respiratory chain complex assembly		Predicted intracellular proteins	Mitochondria (Approved)				0	0	0	0	0	0	0	0	0	0	0	0	0	0	0	0	0	0	0	0	1
1164	CKS2	1	0	1164	Gene_ID	H. sapiens	1164	H. sapiens	CKS2	CDC28 protein kinase regulatory subunit 2	GO:0045737 positive regulation of cyclin-dependent protein serine/threonine kinase activity;GO:1904031 positive regulation of cyclin-dependent protein kinase activity;GO:0000079 regulation of cyclin-dependent protein serine/threonine kinase activity		Predicted intracellular proteins; Cancer-related genes:Candidate cancer biomarkers	Cytosol;Mitochondria (Approved); Additional: Nucleoplasm;Vesicles			(M5901)HALLMARK G2M CHECKPOINT; (M5925)HALLMARK E2F TARGETS	0	1	0	0	0	0	1	0	0	1	1	0	0	0	0	0	0	0	0	0	1
102724515	LINC01291	1	0	102724515	Gene_ID	H. sapiens	102724515	H. sapiens	LINC01291	long intergenic non-protein coding RNA 1291								0	0	0	0	0	0	0	0	0	0	0	0	0	0	0	0	0	0	0	0	1
8659	ALDH4A1	0	1	8659	Gene_ID	H. sapiens	8659	H. sapiens	ALDH4A1	aldehyde dehydrogenase 4 family member A1	GO:0010133 proline catabolic process to glutamate;GO:0006562 proline catabolic process;GO:0019470 4-hydroxyproline catabolic process		Disease related genes; Predicted intracellular proteins; ENZYME proteins:Oxidoreductases; Potential drug targets; Enzymes	Mitochondria (Supported)	NADH			0	0	0	0	0	0	0	0	0	0	0	0	0	0	0	0	0	0	0	0	1
3206	HOXA10	1	0	3206	Gene_ID	H. sapiens	3206	H. sapiens	HOXA10	homeobox A10	GO:0060065 uterus development;GO:0009954 proximal/distal pattern formation;GO:0030326 embryonic limb morphogenesis		Predicted intracellular proteins; Transcription factors:Helix-turn-helix domains	Nucleoplasm (Supported); Additional: Nuclear bodies	Calcitriol	(M32)PID HDAC CLASSIII PATHWAY		0	0	0	0	0	0	0	0	0	0	0	0	0	0	0	0	0	0	0	0	1
79050	NOC4L	0	1	79050	Gene_ID	H. sapiens	79050	H. sapiens	NOC4L	nucleolar complex associated 4 homolog	GO:0006364 rRNA processing;GO:0016072 rRNA metabolic process;GO:0042254 ribosome biogenesis		Predicted intracellular proteins	Nucleoli (Supported); Additional: Nucleoplasm			(M5928)HALLMARK MYC TARGETS V2	0	0	0	0	0	0	0	0	0	0	0	0	0	0	0	0	0	0	0	0	1
29127	RACGAP1	1	0	29127	Gene_ID	H. sapiens	29127	H. sapiens	RACGAP1	Rac GTPase activating protein 1	GO:0000912 assembly of actomyosin apparatus involved in cytokinesis;GO:0000915 actomyosin contractile ring assembly;GO:0044837 actomyosin contractile ring organization		Predicted intracellular proteins	Nucleoplasm (Enhanced)		(M83)PID CDC42 REG PATHWAY; (M241)PID RAC1 REG PATHWAY; (M14)PID AURORA B PATHWAY	(M5893)HALLMARK MITOTIC SPINDLE; (M5901)HALLMARK G2M CHECKPOINT; (M5925)HALLMARK E2F TARGETS	0	1	0	0	0	1	0	1	0	1	0	0	1	0	0	1	0	0	0	0	1
10535	RNASEH2A	0	1	10535	Gene_ID	H. sapiens	10535	H. sapiens	RNASEH2A	ribonuclease H2 subunit A	GO:0043137 DNA replication, removal of RNA primer;GO:0006298 mismatch repair;GO:0090502 RNA phosphodiester bond hydrolysis, endonucleolytic		Disease related genes; Predicted intracellular proteins; Potential drug targets; ENZYME proteins:Hydrolases; Enzymes	Nucleoplasm (Enhanced); Additional: Cytosol			(M5907)HALLMARK ESTROGEN RESPONSE LATE; (M5925)HALLMARK E2F TARGETS	0	0	0	0	0	0	0	0	0	0	0	0	0	0	0	0	1	0	0	0	1
3479	IGF1	1	0	3479	Gene_ID	H. sapiens	3479	H. sapiens	IGF1	insulin like growth factor 1	GO:0060283 negative regulation of oocyte development;GO:1904073 regulation of trophectodermal cell proliferation;GO:1904075 positive regulation of trophectodermal cell proliferation		Disease related genes; Predicted secreted proteins; RAS pathway related proteins		N,N-Bis(3-(D-gluconamido)propyl)deoxycholamide; N-Dodecyl-N,N-Dimethyl-3-Ammonio-1-Propanesulfonate	(M295)SIG PIP3 SIGNALING IN CARDIAC MYOCTES; (M5883)NABA SECRETED FACTORS; (M5885)NABA MATRISOME ASSOCIATED	(M5909)HALLMARK MYOGENESIS; (M5934)HALLMARK XENOBIOTIC METABOLISM	0	1	1	0	0	1	0	0	0	1	1	0	0	0	0	0	0	0	0	0	1
79365	BHLHE41	1	0	79365	Gene_ID	H. sapiens	79365	H. sapiens	BHLHE41	basic helix-loop-helix family member e41	GO:0010944 negative regulation of transcription by competitive promoter binding;GO:0010832 negative regulation of myotube differentiation;GO:0051154 negative regulation of striated muscle cell differentiation		Transcription factors:Basic domains; Predicted intracellular proteins	Nucleoplasm (Supported); Additional: Vesicles		(M255)PID HIF1 TFPATHWAY		0	0	0	0	0	0	0	0	0	0	0	0	0	0	0	0	0	0	0	0	1
2766	GMPR	0	1	2766	Gene_ID	H. sapiens	2766	H. sapiens	GMPR	guanosine monophosphate reductase	GO:0006144 purine nucleobase metabolic process;GO:0009112 nucleobase metabolic process;GO:0009409 response to cold		ENZYME proteins:Oxidoreductases; Predicted intracellular proteins; Enzymes		Guanosine-5'-Monophosphate		(M5911)HALLMARK INTERFERON ALPHA RESPONSE	0	0	0	0	0	0	0	0	0	0	0	0	0	0	0	0	0	0	0	0	1
56155	TEX14	1	0	56155	Gene_ID	H. sapiens	56155	H. sapiens	TEX14	testis expressed 14, intercellular bridge forming factor	GO:0043063 intercellular bridge organization;GO:0032466 negative regulation of cytokinesis;GO:0051782 negative regulation of cell division	Other	Disease related genes; Predicted intracellular proteins; Transporters:Transporter channels and pores; Potential drug targets; Enzymes; Kinases	Cytosol;Plasma membrane (Approved); Additional: Vesicles				0	1	0	0	0	0	1	0	0	0	0	0	0	0	0	1	0	0	0	0	1
2491	CENPI	1	0	2491	Gene_ID	H. sapiens	2491	H. sapiens	CENPI	centromere protein I	GO:0034508 centromere complex assembly;GO:0065004 protein-DNA complex assembly;GO:0071824 protein-DNA complex subunit organization		Predicted intracellular proteins	Nuclear bodies (Supported); Additional: Cytosol				0	1	0	0	0	0	0	0	0	0	0	0	1	0	0	0	0	0	0	0	1
22837	COBLL1	1	0	22837	Gene_ID	H. sapiens	22837	H. sapiens	COBLL1	cordon-bleu WH2 repeat protein like 1			Predicted intracellular proteins	Cell Junctions (Approved)				0	0	0	0	0	0	0	0	0	0	0	0	1	0	0	0	0	0	0	0	1
55247	NEIL3	1	0	55247	Gene_ID	H. sapiens	55247	H. sapiens	NEIL3	nei like DNA glycosylase 3	GO:0045007 depurination;GO:0006285 base-excision repair, AP site formation;GO:0036297 interstrand cross-link repair		Predicted intracellular proteins; ENZYME proteins:Lyases; Enzymes	Nucleoplasm (Enhanced)				0	0	0	0	0	0	0	0	1	0	0	1	0	0	0	0	0	0	0	0	1
5683	PSMA2	0	1	5683	Gene_ID	H. sapiens	5683	H. sapiens	PSMA2	proteasome 20S subunit alpha 2	GO:0009615 response to virus;GO:0043161 proteasome-mediated ubiquitin-dependent protein catabolic process;GO:0010498 proteasomal protein catabolic process		Predicted intracellular proteins; Peptidases:Threonine-type peptidases; Enzymes; ENZYME proteins:Hydrolases		(3AR,6R,6AS)-6-((S)-((S)-CYCLOHEX-2-ENYL)(HYDROXY)METHYL)-6A-METHYL-4-OXO-HEXAHYDRO-2H-FURO[3,2-C]PYRROLE-6-CARBALDEHYDE		(M5913)HALLMARK INTERFERON GAMMA RESPONSE; (M5926)HALLMARK MYC TARGETS V1	0	0	0	0	1	1	0	0	0	0	0	0	0	0	1	0	0	1	0	0	1
28401	IGHV4-4	1	0	28401	Gene_ID	H. sapiens	28401	H. sapiens	IGHV4-4	immunoglobulin heavy variable 4-4	GO:0006910 phagocytosis, recognition;GO:0006958 complement activation, classical pathway;GO:0002455 humoral immune response mediated by circulating immunoglobulin							1	0	1	0	0	0	0	0	0	0	0	0	0	0	0	0	0	0	0	0	1
6035	RNASE1	0	1	6035	Gene_ID	H. sapiens	6035	H. sapiens	RNASE1	ribonuclease A family member 1, pancreatic	GO:0090502 RNA phosphodiester bond hydrolysis, endonucleolytic;GO:0090501 RNA phosphodiester bond hydrolysis;GO:0090305 nucleic acid phosphodiester bond hydrolysis		Predicted intracellular proteins; Predicted secreted proteins; Enzymes; ENZYME proteins:Hydrolases	Vesicles (Approved); Additional: Nucleoplasm	Aspartic acid; Guanidine; Adenosine 3',5'-diphosphate; 3'-Phosphate-Adenosine-5'-Diphosphate; Formic acid; Cytidine 3'-monophosphate; Adenosine-2'-5'-Diphosphate; 2'-Monophosphoadenosine-5'-Diphosphate; 2'-deoxycytidine-2'-deoxyadenosine-3',5'-monophosphate; 3'-Uridinemonophosphate; Arabinouridine 3'-phosphate; Cysteine-S-acetamide; 2'-fluoro-2'-deoxyuridine 3'-monophosphate; Adenylate-3'-phospha…			0	0	0	0	0	0	0	0	0	0	0	0	0	0	0	0	0	0	0	0	1
669	BPGM	0	1	669	Gene_ID	H. sapiens	669	H. sapiens	BPGM	bisphosphoglycerate mutase	GO:0048821 erythrocyte development;GO:0007585 respiratory gaseous exchange by respiratory system;GO:0061515 myeloid cell development		Disease related genes; Predicted intracellular proteins; Potential drug targets; ENZYME proteins:Isomerase; Enzymes	Nucleoli;Nucleoli rim (Approved); Additional: Nucleoplasm			(M5913)HALLMARK INTERFERON GAMMA RESPONSE; (M5945)HALLMARK HEME METABOLISM; (M5953)HALLMARK KRAS SIGNALING UP	0	0	0	0	0	0	0	0	0	0	0	0	0	0	0	0	0	0	0	0	1
29093	MRPL22	0	1	29093	Gene_ID	H. sapiens	29093	H. sapiens	MRPL22	mitochondrial ribosomal protein L22	GO:0042255 ribosome assembly;GO:0042254 ribosome biogenesis;GO:0140694 non-membrane-bounded organelle assembly		Ribosomal proteins; Predicted intracellular proteins	Mitochondria (Approved)				0	0	0	0	0	0	0	0	0	0	0	0	0	0	0	0	0	0	0	0	1
169611	OLFML2A	1	0	169611	Gene_ID	H. sapiens	169611	H. sapiens	OLFML2A	olfactomedin like 2A	GO:0030198 extracellular matrix organization;GO:0043062 extracellular structure organization;GO:0045229 external encapsulating structure organization		Predicted intracellular proteins; Predicted secreted proteins	Cytosol;Nucleoplasm (Approved)				0	0	0	0	0	0	0	0	0	0	0	0	0	0	0	0	0	0	0	0	1
9235	IL32	0	1	9235	Gene_ID	H. sapiens	9235	H. sapiens	IL32	interleukin 32	GO:0007155 cell adhesion;GO:0022610 biological adhesion;GO:0006952 defense response		Predicted intracellular proteins; Predicted secreted proteins				(M5930)HALLMARK EPITHELIAL MESENCHYMAL TRANSITION	0	0	0	0	0	0	0	0	0	0	0	0	0	0	0	0	0	0	0	0	1
5694	PSMB6	0	1	5694	Gene_ID	H. sapiens	5694	H. sapiens	PSMB6	proteasome 20S subunit beta 6	GO:0010498 proteasomal protein catabolic process;GO:0051603 proteolysis involved in cellular protein catabolic process;GO:0044257 cellular protein catabolic process		Predicted intracellular proteins; Peptidases:Threonine-type peptidases; Enzymes; ENZYME proteins:Hydrolases	Nucleoplasm (Supported); Additional: Cytosol	(3AR,6R,6AS)-6-((S)-((S)-CYCLOHEX-2-ENYL)(HYDROXY)METHYL)-6A-METHYL-4-OXO-HEXAHYDRO-2H-FURO[3,2-C]PYRROLE-6-CARBALDEHYDE			0	0	0	0	1	1	0	0	0	0	0	0	0	0	1	0	0	1	0	0	1
2038	EPB42	0	1	2038	Gene_ID	H. sapiens	2038	H. sapiens	EPB42	erythrocyte membrane protein band 4.2	GO:0043249 erythrocyte maturation;GO:0020027 hemoglobin metabolic process;GO:0048536 spleen development		Predicted intracellular proteins; Disease related genes	Cytosol;Nucleoplasm (Uncertain)			(M5945)HALLMARK HEME METABOLISM	0	0	0	0	0	0	0	0	0	0	0	0	0	0	0	0	0	0	0	0	1
445	ASS1	1	0	445	Gene_ID	H. sapiens	445	H. sapiens	ASS1	argininosuccinate synthase 1	GO:0000053 argininosuccinate metabolic process;GO:0071418 cellular response to amine stimulus;GO:0071400 cellular response to oleic acid		Disease related genes; ENZYME proteins:Ligase; Predicted intracellular proteins; Potential drug targets; Enzymes	Cytosol (Approved); Additional: Nucleoplasm	Arginine; Aspartic acid; Citrulline; ATP		(M5907)HALLMARK ESTROGEN RESPONSE LATE	0	0	1	0	0	0	0	0	0	0	0	0	0	0	0	0	0	0	0	0	1
100526760	ABHD14A-ACY1	0	1	100526760	Gene_ID	H. sapiens	100526760	H. sapiens	ABHD14A-ACY1	ABHD14A-ACY1 readthrough			Predicted intracellular proteins	Vesicles (Uncertain)				0	0	0	0	0	0	0	0	0	0	0	0	0	0	0	0	0	0	0	0	1
79171	RBM42	0	1	79171	Gene_ID	H. sapiens	79171	H. sapiens	RBM42	RNA binding motif protein 42	GO:0048025 negative regulation of mRNA splicing, via spliceosome;GO:0033119 negative regulation of RNA splicing;GO:0050686 negative regulation of mRNA processing		Predicted intracellular proteins	Nucleoplasm (Approved); Additional: Cytosol				0	0	0	0	0	0	0	0	0	0	0	0	0	0	0	0	0	0	0	0	1
114132	SIGLEC11	0	1	114132	Gene_ID	H. sapiens	114132	H. sapiens	SIGLEC11	sialic acid binding Ig like lectin 11	GO:0007155 cell adhesion;GO:0022610 biological adhesion;GO:0009987 cellular process			Golgi apparatus (Uncertain); Additional: Nucleoplasm				0	0	0	0	0	1	0	0	0	0	0	0	0	0	0	0	0	0	0	0	1
56920	SEMA3G	1	0	56920	Gene_ID	H. sapiens	56920	H. sapiens	SEMA3G	semaphorin 3G	GO:0048843 negative regulation of axon extension involved in axon guidance;GO:0048841 regulation of axon extension involved in axon guidance;GO:0048846 axon extension involved in axon guidance		Predicted secreted proteins			(M5880)NABA ECM AFFILIATED; (M5885)NABA MATRISOME ASSOCIATED; (M5889)NABA MATRISOME		0	1	0	0	0	0	0	0	0	0	0	0	0	0	0	0	0	0	0	0	1
28763	IGLVI-70	1	0	28763	Gene_ID	H. sapiens	28763	H. sapiens	IGLVI-70	immunoglobulin lambda variable (I)-70 (pseudogene)								0	0	0	0	0	0	0	0	0	0	0	0	0	0	0	0	0	0	0	0	1
85479	DNAJC5B	0	1	85479	Gene_ID	H. sapiens	85479	H. sapiens	DNAJC5B	DnaJ heat shock protein family (Hsp40) member C5 beta			Predicted intracellular proteins					0	0	0	0	0	0	0	0	0	0	0	0	0	0	0	0	0	0	0	0	1
125061	AFMID	0	1	125061	Gene_ID	H. sapiens	125061	H. sapiens	AFMID	arylformamidase	GO:0019441 tryptophan catabolic process to kynurenine;GO:0034354 'de novo' NAD biosynthetic process from tryptophan;GO:0034627 'de novo' NAD biosynthetic process		Predicted intracellular proteins; Enzymes; ENZYME proteins:Hydrolases	Mitochondria (Approved)				0	0	0	0	0	0	0	0	0	0	0	0	0	0	0	0	0	0	0	0	1
7784	ZP3	1	0	7784	Gene_ID	H. sapiens	7784	H. sapiens	ZP3	zona pellucida glycoprotein 3	GO:0001809 positive regulation of type IV hypersensitivity;GO:2000387 regulation of antral ovarian follicle growth;GO:2000388 positive regulation of antral ovarian follicle growth		Disease related genes; Predicted secreted proteins			(M3008)NABA ECM GLYCOPROTEINS; (M5884)NABA CORE MATRISOME; (M5889)NABA MATRISOME		1	0	1	0	0	0	0	0	0	0	0	0	0	0	0	0	0	0	0	0	1
9124	PDLIM1	0	1	9124	Gene_ID	H. sapiens	9124	H. sapiens	PDLIM1	PDZ and LIM domain 1	GO:0030950 establishment or maintenance of actin cytoskeleton polarity;GO:0030952 establishment or maintenance of cytoskeleton polarity;GO:0030011 maintenance of cell polarity		Predicted intracellular proteins	Actin filaments (Supported); Additional: Cell Junctions;Plasma membrane			(M5938)HALLMARK REACTIVE OXYGEN SPECIES PATHWAY	0	0	0	0	0	0	0	0	0	0	0	0	0	0	0	0	0	0	0	0	1
140701	ABHD16B	0	1	140701	Gene_ID	H. sapiens	140701	H. sapiens	ABHD16B	abhydrolase domain containing 16B	GO:0006660 phosphatidylserine catabolic process;GO:0052651 monoacylglycerol catabolic process;GO:0046462 monoacylglycerol metabolic process		Predicted intracellular proteins	Nucleoplasm (Enhanced)				0	0	0	0	0	0	0	0	0	0	0	0	0	0	0	0	0	0	0	0	1
401115	C4orf48	0	1	401115	Gene_ID	H. sapiens	401115	H. sapiens	C4orf48	chromosome 4 open reading frame 48			Predicted secreted proteins	Cytosol (Approved)				0	0	0	0	0	0	0	0	0	0	0	0	0	0	0	0	0	0	0	0	1
83648	FAM167A	1	0	83648	Gene_ID	H. sapiens	83648	H. sapiens	FAM167A	family with sequence similarity 167 member A			Predicted intracellular proteins	Mitochondria (Approved)				0	0	0	0	0	0	0	0	0	0	0	0	0	0	0	0	0	0	0	0	1
6518	SLC2A5	1	0	6518	Gene_ID	H. sapiens	6518	H. sapiens	SLC2A5	solute carrier family 2 member 5	GO:0032445 fructose import;GO:1990539 fructose import across plasma membrane;GO:0071332 cellular response to fructose stimulus		Predicted intracellular proteins				(M5951)HALLMARK SPERMATOGENESIS; (M5891)HALLMARK HYPOXIA	0	0	0	0	0	0	0	0	0	0	0	0	0	0	0	0	0	0	0	0	1
10900	RUNDC3A	0	1	10900	Gene_ID	H. sapiens	10900	H. sapiens	RUNDC3A	RUN domain containing 3A	GO:0010753 positive regulation of cGMP-mediated signaling;GO:0010752 regulation of cGMP-mediated signaling;GO:0019934 cGMP-mediated signaling		Predicted intracellular proteins	Vesicles (Enhanced)				0	0	0	0	0	0	0	0	0	0	0	0	0	0	0	0	0	0	0	0	1
65003	MRPL11	0	1	65003	Gene_ID	H. sapiens	65003	H. sapiens	MRPL11	mitochondrial ribosomal protein L11	GO:0006412 translation;GO:0043043 peptide biosynthetic process;GO:0043604 amide biosynthetic process		Ribosomal proteins; Predicted intracellular proteins	Mitochondria (Supported)			(M5936)HALLMARK OXIDATIVE PHOSPHORYLATION	0	0	0	0	0	0	0	0	0	0	0	0	0	0	0	0	0	0	0	0	1
6319	SCD	1	0	6319	Gene_ID	H. sapiens	6319	H. sapiens	SCD	stearoyl-CoA desaturase	GO:1903966 monounsaturated fatty acid biosynthetic process;GO:1903964 monounsaturated fatty acid metabolic process;GO:0006636 unsaturated fatty acid biosynthetic process		ENZYME proteins:Oxidoreductases; Enzymes	Endoplasmic reticulum (Enhanced)			(M5892)HALLMARK CHOLESTEROL HOMEOSTASIS; (M5908)HALLMARK ANDROGEN RESPONSE; (M5909)HALLMARK MYOGENESIS	0	0	0	0	0	0	0	0	0	0	0	0	0	0	0	0	0	0	0	0	1
2232	FDXR	0	1	2232	Gene_ID	H. sapiens	2232	H. sapiens	FDXR	ferredoxin reductase	GO:0006744 ubiquinone biosynthetic process;GO:1901663 quinone biosynthetic process;GO:0006743 ubiquinone metabolic process		Disease related genes; Predicted intracellular proteins; ENZYME proteins:Oxidoreductases; Potential drug targets; Enzymes	Mitochondria (Enhanced)	Flavin adenine dinucleotide; Nicotinamide adenine dinucleotide phosphate	(M256)PID TAP63 PATHWAY; (M145)PID P53 DOWNSTREAM PATHWAY	(M5948)HALLMARK BILE ACID METABOLISM; (M5902)HALLMARK APOPTOSIS; (M5924)HALLMARK MTORC1 SIGNALING	0	0	0	0	0	0	0	0	0	0	0	0	0	0	0	0	0	0	0	0	1
4599	MX1	1	0	4599	Gene_ID	H. sapiens	4599	H. sapiens	MX1	MX dynamin like GTPase 1	GO:0070106 interleukin-27-mediated signaling pathway;GO:0140374 antiviral innate immune response;GO:0045071 negative regulation of viral genome replication		Predicted intracellular proteins	Cytosol;Nuclear membrane (Supported)			(M5911)HALLMARK INTERFERON ALPHA RESPONSE; (M5913)HALLMARK INTERFERON GAMMA RESPONSE; (M5956)HALLMARK KRAS SIGNALING DN	0	0	0	0	0	0	0	0	0	0	0	0	0	0	0	0	0	0	0	0	1
4642	MYO1D	1	0	4642	Gene_ID	H. sapiens	4642	H. sapiens	MYO1D	myosin ID	GO:0061502 early endosome to recycling endosome transport;GO:0030050 vesicle transport along actin filament;GO:0099515 actin filament-based transport		Predicted intracellular proteins	Cytosol (Approved)				0	1	0	0	0	0	0	0	0	0	0	0	0	0	0	0	0	0	0	0	1
105371455	LINC02772	0	1	105371455	Gene_ID	H. sapiens	105371455	H. sapiens	LINC02772	long intergenic non-protein coding RNA 2772								0	0	0	0	0	0	0	0	0	0	0	0	0	0	0	0	0	0	0	0	1
28781	IGLV5-45	0	1	28781	Gene_ID	H. sapiens	28781	H. sapiens	IGLV5-45	immunoglobulin lambda variable 5-45	GO:0002377 immunoglobulin production;GO:0002440 production of molecular mediator of immune response;GO:0002250 adaptive immune response							0	0	0	0	0	0	0	0	0	0	0	0	0	0	0	0	0	0	0	0	1
2993	GYPA	0	1	2993	Gene_ID	H. sapiens	2993	H. sapiens	GYPA	glycophorin A (MNS blood group)	GO:0046718 viral entry into host cell;GO:0044409 entry into host;GO:0052126 movement in host environment		CD markers; Blood group antigen proteins	Cytosol;Nucleoplasm;Plasma membrane (Approved)			(M5945)HALLMARK HEME METABOLISM	0	0	0	0	0	1	0	0	0	0	0	0	0	0	0	0	0	0	0	0	1
91057	CCDC34	1	0	91057	Gene_ID	H. sapiens	91057	H. sapiens	CCDC34	coiled-coil domain containing 34			Predicted intracellular proteins; Disease related genes	Nuclear membrane;Nucleoli fibrillar center (Approved)				0	0	0	0	0	0	0	0	0	0	0	0	0	0	0	0	0	0	0	0	1
10945	KDELR1	0	1	10945	Gene_ID	H. sapiens	10945	H. sapiens	KDELR1	KDEL endoplasmic reticulum protein retention receptor 1	GO:0006621 protein retention in ER lumen;GO:0035437 maintenance of protein localization in endoplasmic reticulum;GO:0072595 maintenance of protein localization in organelle		Transporters	Golgi apparatus (Supported); Additional: Cytosol;Vesicles		(M243)PID ARF 3PATHWAY		0	0	0	0	0	1	0	0	0	0	0	0	0	0	0	0	0	0	0	0	1
199857	ALG14	0	1	199857	Gene_ID	H. sapiens	199857	H. sapiens	ALG14	ALG14 UDP-N-acetylglucosaminyltransferase subunit	GO:0006488 dolichol-linked oligosaccharide biosynthetic process;GO:0006490 oligosaccharide-lipid intermediate biosynthetic process;GO:0006487 protein N-linked glycosylation		Disease related genes	Nucleoli (Approved); Additional: Nucleoplasm				0	0	0	0	0	0	0	0	0	0	0	0	0	0	0	0	0	0	0	0	1
286676	ILDR1	1	0	286676	Gene_ID	H. sapiens	286676	H. sapiens	ILDR1	immunoglobulin like domain containing receptor 1	GO:1990830 cellular response to leukemia inhibitory factor;GO:1990823 response to leukemia inhibitory factor;GO:0090277 positive regulation of peptide hormone secretion		Predicted intracellular proteins; Disease related genes					0	0	1	0	0	0	0	0	0	0	0	0	0	0	0	0	0	0	0	0	1
51537	MTFP1	0	1	51537	Gene_ID	H. sapiens	51537	H. sapiens	MTFP1	mitochondrial fission process 1	GO:0014850 response to muscle activity;GO:0000266 mitochondrial fission;GO:0014823 response to activity		Predicted intracellular proteins	Mitochondria (Approved)				0	0	0	0	0	0	0	0	0	0	0	0	0	0	0	0	0	0	0	0	1
3040	HBA2	0	1	3040	Gene_ID	H. sapiens	3040	H. sapiens	HBA2	hemoglobin subunit alpha 2	GO:0015671 oxygen transport;GO:0015669 gas transport;GO:0042744 hydrogen peroxide catabolic process		FDA approved drug targets:Small molecule drugs; Predicted intracellular proteins; Disease related genes; Transporters:Transporter channels and pores		Iron Dextran; Iron; Zinc; 4-Carboxycinnamic Acid; Pentaerythritol tetranitrate; 2-[(2-methoxy-5-methylphenoxy)methyl]pyridine; 4-[(5-methoxy-2-methylphenoxy)methyl]pyridine; Sebacic acid; 2-[4-({[(3,5-DICHLOROPHENYL)AMINO]CARBONYL}AMINO)PHENOXY]-2-METHYLPROPANOIC ACID; 2,6-dicarboxynaphthalene; Efaproxiral; Trimesic acid; Nitrous acid; Copper; Ferric pyrophosphate; Sodium ferric gluconate complex…			0	0	0	0	0	1	0	0	0	0	0	0	0	0	0	0	0	0	0	0	1
30833	NT5C	0	1	30833	Gene_ID	H. sapiens	30833	H. sapiens	NT5C	5', 3'-nucleotidase, cytosolic	GO:0046074 dTMP catabolic process;GO:0046073 dTMP metabolic process;GO:0009175 pyrimidine ribonucleoside monophosphate catabolic process		Predicted intracellular proteins	Cytosol (Supported)			(M5898)HALLMARK DNA REPAIR	0	0	0	0	0	0	0	0	0	0	0	0	0	0	0	0	0	0	0	0	1
51514	DTL	1	0	51514	Gene_ID	H. sapiens	51514	H. sapiens	DTL	denticleless E3 ubiquitin protein ligase homolog	GO:0019985 translesion synthesis;GO:0010971 positive regulation of G2/M transition of mitotic cell cycle;GO:1902751 positive regulation of cell cycle G2/M phase transition		Predicted intracellular proteins	Nucleoplasm (Supported); Additional: Cytosol;Nucleoli				0	1	0	1	0	0	0	0	1	1	0	1	0	1	0	0	0	1	0	0	1
7184	HSP90B1	1	0	7184	Gene_ID	H. sapiens	7184	H. sapiens	HSP90B1	heat shock protein 90 beta family member 1	GO:0031247 actin rod assembly;GO:0034975 protein folding in endoplasmic reticulum;GO:0071318 cellular response to ATP		Predicted intracellular proteins; Cancer-related genes:Candidate cancer biomarkers	Endoplasmic reticulum (Enhanced)	Rifabutin; 2-Chlorodideoxyadenosine; Geldanamycin; Diglyme; N-Ethyl-5'-Carboxamido Adenosine; Radicicol; METHYL 3-CHLORO-2-{3-[(2,5-DIHYDROXY-4-METHOXYPHENYL)AMINO]-3-OXOPROPYL}-4,6-DIHYDROXYBENZOATE; 2-(3-AMINO-2,5,6-TRIMETHOXYPHENYL)ETHYL 5-CHLORO-2,4-DIHYDROXYBENZOATE; Copper	(M183)PID IL6 7 PATHWAY	(M5923)HALLMARK PI3K AKT MTOR SIGNALING; (M5922)HALLMARK UNFOLDED PROTEIN RESPONSE; (M5924)HALLMARK MTORC1 SIGNALING	0	0	0	0	0	1	0	0	0	0	0	0	0	0	0	0	0	1	0	0	1
55194	EVA1B	0	1	55194	Gene_ID	H. sapiens	55194	H. sapiens	EVA1B	eva-1 homolog B			Predicted intracellular proteins	Cytosol (Approved)				0	0	0	0	0	0	0	0	0	0	0	0	0	0	0	0	0	0	0	0	1
5348	FXYD1	1	0	5348	Gene_ID	H. sapiens	5348	H. sapiens	FXYD1	FXYD domain containing ion transport regulator 1	GO:0010731 protein glutathionylation;GO:0010732 regulation of protein glutathionylation;GO:0010734 negative regulation of protein glutathionylation			Cytosol;Nucleoplasm (Approved); Additional: Nucleoli			(M5909)HALLMARK MYOGENESIS	0	0	0	0	0	0	0	0	0	0	0	0	0	0	0	0	0	0	0	0	1
221120	ALKBH3	0	1	221120	Gene_ID	H. sapiens	221120	H. sapiens	ALKBH3	alkB homolog 3, alpha-ketoglutarate dependent dioxygenase	GO:0035552 oxidative single-stranded DNA demethylation;GO:0035553 oxidative single-stranded RNA demethylation;GO:0035513 oxidative RNA demethylation		ENZYME proteins:Oxidoreductases; Predicted intracellular proteins; Enzymes	Nucleoplasm (Supported); Additional: Mitochondria	Ascorbic acid			0	0	0	0	0	0	0	0	0	0	0	1	0	0	0	0	0	0	0	0	1
29085	PHPT1	0	1	29085	Gene_ID	H. sapiens	29085	H. sapiens	PHPT1	phosphohistidine phosphatase 1	GO:0035971 peptidyl-histidine dephosphorylation;GO:2000984 negative regulation of ATP citrate synthase activity;GO:2000983 regulation of ATP citrate synthase activity		Predicted intracellular proteins; Enzymes; ENZYME proteins:Hydrolases	Cytosol (Approved); Additional: Nuclear bodies;Nucleoplasm;Plasma membrane				0	0	0	0	0	0	0	0	0	0	0	0	0	0	0	0	0	0	0	0	1
23231	SEL1L3	1	0	23231	Gene_ID	H. sapiens	23231	H. sapiens	SEL1L3	SEL1L family member 3			Predicted intracellular proteins	Nucleoplasm (Enhanced)				0	0	0	0	0	0	0	0	0	0	0	0	0	0	0	0	0	0	0	0	1
7504	XK	0	1	7504	Gene_ID	H. sapiens	7504	H. sapiens	XK	X-linked Kx blood group	GO:0006865 amino acid transport;GO:0015849 organic acid transport;GO:0071705 nitrogen compound transport		Potential drug targets; Disease related genes; Blood group antigen proteins; Transporters:Electrochemical Potential-driven transporters	Mitochondria (Approved); Additional: Nucleoplasm;Vesicles			(M5945)HALLMARK HEME METABOLISM	0	0	0	0	0	0	0	0	0	0	0	0	0	0	0	0	0	0	0	0	1
7145	TNS1	0	1	7145	Gene_ID	H. sapiens	7145	H. sapiens	TNS1	tensin 1			Predicted intracellular proteins	Focal adhesion sites (Enhanced)		(M71)PID ILK PATHWAY	(M5945)HALLMARK HEME METABOLISM	0	0	0	0	0	0	0	0	0	0	0	0	0	0	0	0	0	0	0	0	1
6281	S100A10	0	1	6281	Gene_ID	H. sapiens	6281	H. sapiens	S100A10	S100 calcium binding protein A10	GO:0001765 membrane raft assembly;GO:0031579 membrane raft organization;GO:0051894 positive regulation of focal adhesion assembly		Transporters:Accessory Factors Involved in Transport	Mitochondria (Approved)	Phenethyl Isothiocyanate	(M5060)SA FAS SIGNALING; (M5883)NABA SECRETED FACTORS; (M5885)NABA MATRISOME ASSOCIATED	(M5935)HALLMARK FATTY ACID METABOLISM; (M5939)HALLMARK P53 PATHWAY	0	0	0	0	0	1	0	0	0	0	0	0	0	0	0	0	0	0	0	0	1
84310	C7orf50	0	1	84310	Gene_ID	H. sapiens	84310	H. sapiens	C7orf50	chromosome 7 open reading frame 50			Predicted intracellular proteins	Nucleoli;Nucleoplasm (Approved)				0	0	0	0	0	0	0	0	0	0	0	0	0	0	0	0	0	0	0	0	1
57379	AICDA	1	0	57379	Gene_ID	H. sapiens	57379	H. sapiens	AICDA	activation induced cytidine deaminase	GO:0090310 negative regulation of DNA methylation-dependent heterochromatin assembly;GO:0031452 negative regulation of heterochromatin assembly;GO:0120262 negative regulation of heterochromatin organization		Disease related genes; Predicted intracellular proteins; Potential drug targets; ENZYME proteins:Hydrolases; Enzymes			(M28)PID IL4 2PATHWAY		1	1	1	1	0	0	0	0	0	0	0	0	0	0	0	0	0	0	0	0	1
653820	FAM72B	1	0	653820	Gene_ID	H. sapiens	653820	H. sapiens	FAM72B	family with sequence similarity 72 member B			Predicted intracellular proteins	Vesicles (Approved); Additional: Cytosol;Plasma membrane				0	0	0	0	0	0	0	0	0	0	0	0	0	0	0	0	0	0	0	0	1
154467	CCDC167	0	1	154467	Gene_ID	H. sapiens	154467	H. sapiens	CCDC167	coiled-coil domain containing 167				Cytosol (Approved)				0	0	0	0	0	0	0	0	0	0	0	0	0	0	0	0	0	0	0	0	1
203068	TUBB	1	0	203068	Gene_ID	H. sapiens	203068	H. sapiens	TUBB	tubulin beta class I	GO:0042267 natural killer cell mediated cytotoxicity;GO:0002228 natural killer cell mediated immunity;GO:0001909 leukocyte mediated cytotoxicity		FDA approved drug targets:Small molecule drugs; Predicted intracellular proteins; Disease related genes	Microtubules (Supported); Additional: Cytokinetic bridge;Mitotic spindle	Vinorelbine; Vincristine; Vinblastine; Podofilox; Colchicine; Epothilone D; Patupilone; CYT997; CA4P; ZEN-012; Copper; Artenimol; Vinflunine; Depatuxizumab mafodotin; Milataxel; Colchiceine		(M5925)HALLMARK E2F TARGETS	0	1	1	0	0	1	0	0	0	0	0	0	0	0	1	0	0	0	0	0	1
100170841	EPOP	0	1	100170841	Gene_ID	H. sapiens	100170841	H. sapiens	EPOP	elongin BC and polycomb repressive complex 2 associated protein	GO:0035616 histone H2B conserved C-terminal lysine deubiquitination;GO:0016578 histone deubiquitination;GO:0048663 neuron fate commitment		Predicted intracellular proteins	Nucleoplasm (Supported); Additional: Cytoplasmic bodies;Cytosol				0	0	0	0	0	0	0	0	0	0	0	0	0	0	0	0	0	0	0	0	1
25788	RAD54B	1	0	25788	Gene_ID	H. sapiens	25788	H. sapiens	RAD54B	RAD54 homolog B	GO:0008340 determination of adult lifespan;GO:0006312 mitotic recombination;GO:0010259 multicellular organism aging		Predicted intracellular proteins; Cancer-related genes:Candidate cancer biomarkers					0	1	0	0	0	0	1	0	1	0	0	1	0	0	0	0	0	0	0	0	1
29880	ALG5	0	1	29880	Gene_ID	H. sapiens	29880	H. sapiens	ALG5	ALG5 dolichyl-phosphate beta-glucosyltransferase	GO:0018279 protein N-linked glycosylation via asparagine;GO:0018196 peptidyl-asparagine modification;GO:0006487 protein N-linked glycosylation		Predicted intracellular proteins; Enzymes; ENZYME proteins:Transferases	Cytosol (Approved)				0	0	0	0	0	0	0	0	0	0	0	0	0	0	0	0	0	0	0	0	1
995	CDC25C	1	0	995	Gene_ID	H. sapiens	995	H. sapiens	CDC25C	cell division cycle 25C	GO:0110032 positive regulation of G2/MI transition of meiotic cell cycle;GO:0110030 regulation of G2/MI transition of meiotic cell cycle;GO:0008315 G2/MI transition of meiotic cell cycle		Enzymes; Predicted intracellular proteins; ENZYME proteins:Hydrolases; Cancer-related genes:Candidate cancer biomarkers	Nuclear speckles (Enhanced)		(M84)PID ATM PATHWAY; (M46)PID ATR PATHWAY; (M129)PID PLK1 PATHWAY		0	1	0	0	1	0	1	0	0	1	1	1	0	1	1	0	0	0	0	0	1
4714	NDUFB8	0	1	4714	Gene_ID	H. sapiens	4714	H. sapiens	NDUFB8	NADH:ubiquinone oxidoreductase subunit B8	GO:0006120 mitochondrial electron transport, NADH to ubiquinone;GO:0010257 NADH dehydrogenase complex assembly;GO:0032981 mitochondrial respiratory chain complex I assembly			Mitochondria (Enhanced)	NADH		(M5936)HALLMARK OXIDATIVE PHOSPHORYLATION	0	0	0	0	0	0	0	0	0	0	0	0	0	0	0	0	0	0	0	0	1
54997	TESC	0	1	54997	Gene_ID	H. sapiens	54997	H. sapiens	TESC	tescalcin	GO:0032417 positive regulation of sodium:proton antiporter activity;GO:0032415 regulation of sodium:proton antiporter activity;GO:0030854 positive regulation of granulocyte differentiation		Predicted intracellular proteins	Nucleoplasm (Supported); Additional: Cytosol				0	0	0	0	0	0	0	0	0	0	0	0	0	0	0	0	0	0	0	0	1
256126	SYCE2	0	1	256126	Gene_ID	H. sapiens	256126	H. sapiens	SYCE2	synaptonemal complex central element protein 2	GO:0007130 synaptonemal complex assembly;GO:0070193 synaptonemal complex organization;GO:0007129 homologous chromosome pairing at meiosis		Predicted intracellular proteins	Nucleoplasm (Supported)				0	0	0	0	0	0	0	0	0	0	0	0	0	0	0	0	0	0	0	0	1
91768	CABLES1	1	0	91768	Gene_ID	H. sapiens	91768	H. sapiens	CABLES1	Cdk5 and Abl enzyme substrate 1	GO:0051301 cell division;GO:0051726 regulation of cell cycle;GO:0007049 cell cycle		Predicted intracellular proteins	Nuclear bodies;Nucleoplasm (Supported)		(M142)PID AJDISS 2PATHWAY; (M256)PID TAP63 PATHWAY		0	1	0	0	1	1	0	0	0	0	0	0	0	0	0	0	0	0	0	0	1
28409	IGHV3-73	1	0	28409	Gene_ID	H. sapiens	28409	H. sapiens	IGHV3-73	immunoglobulin heavy variable 3-73	GO:0006910 phagocytosis, recognition;GO:0006958 complement activation, classical pathway;GO:0002455 humoral immune response mediated by circulating immunoglobulin							1	0	1	0	0	0	0	0	0	0	0	0	0	0	0	0	0	0	0	0	1
85477	SCIN	1	0	85477	Gene_ID	H. sapiens	85477	H. sapiens	SCIN	scinderin	GO:0045654 positive regulation of megakaryocyte differentiation;GO:0042989 sequestering of actin monomers;GO:0051127 positive regulation of actin nucleation		Predicted intracellular proteins	Plasma membrane (Enhanced)				0	1	0	0	0	0	0	0	0	0	0	0	0	0	0	0	0	0	0	0	1
166012	CHST13	0	1	166012	Gene_ID	H. sapiens	166012	H. sapiens	CHST13	carbohydrate sulfotransferase 13	GO:0030206 chondroitin sulfate biosynthetic process;GO:0050650 chondroitin sulfate proteoglycan biosynthetic process;GO:0030204 chondroitin sulfate metabolic process		Predicted intracellular proteins; Enzymes; ENZYME proteins:Transferases	Golgi apparatus (Approved)				0	0	0	0	0	0	0	0	0	0	0	0	0	0	0	0	0	0	0	0	1
1175	AP2S1	0	1	1175	Gene_ID	H. sapiens	1175	H. sapiens	AP2S1	adaptor related protein complex 2 subunit sigma 1	GO:0048268 clathrin coat assembly;GO:0072583 clathrin-dependent endocytosis;GO:0030100 regulation of endocytosis		Predicted intracellular proteins; Disease related genes				(M5910)HALLMARK PROTEIN SECRETION; (M5941)HALLMARK UV RESPONSE UP	0	0	0	0	0	1	0	0	0	0	0	0	0	0	0	0	0	0	0	0	1
10497	UNC13B	1	0	10497	Gene_ID	H. sapiens	10497	H. sapiens	UNC13B	unc-13 homolog B	GO:0010808 positive regulation of synaptic vesicle priming;GO:0061789 dense core granule priming;GO:0099011 neuronal dense core vesicle exocytosis		Predicted intracellular proteins	Vesicles (Approved); Additional: Golgi apparatus;Intermediate filaments;Nucleoplasm			(M5907)HALLMARK ESTROGEN RESPONSE LATE	0	1	0	0	0	0	0	0	0	0	0	0	0	0	0	0	0	0	0	0	1
1573	CYP2J2	1	0	1573	Gene_ID	H. sapiens	1573	H. sapiens	CYP2J2	cytochrome P450 family 2 subfamily J member 2	GO:0019373 epoxygenase P450 pathway;GO:0043651 linoleic acid metabolic process;GO:0042178 xenobiotic catabolic process		ENZYME proteins:Oxidoreductases; Predicted intracellular proteins; Enzymes				(M5934)HALLMARK XENOBIOTIC METABOLISM	0	0	0	0	0	0	0	0	0	0	0	0	0	0	0	0	0	0	0	0	1
593	BCKDHA	0	1	593	Gene_ID	H. sapiens	593	H. sapiens	BCKDHA	branched chain keto acid dehydrogenase E1 subunit alpha	GO:0009083 branched-chain amino acid catabolic process;GO:0009081 branched-chain amino acid metabolic process;GO:0009063 cellular amino acid catabolic process		Disease related genes; Predicted intracellular proteins; ENZYME proteins:Oxidoreductases; Potential drug targets; Enzymes				(M5905)HALLMARK ADIPOGENESIS; (M5936)HALLMARK OXIDATIVE PHOSPHORYLATION	0	0	0	0	0	0	0	0	0	0	0	0	0	0	0	0	0	0	0	0	1
4357	MPST	0	1	4357	Gene_ID	H. sapiens	4357	H. sapiens	MPST	mercaptopyruvate sulfurtransferase	GO:0009439 cyanate metabolic process;GO:0009440 cyanate catabolic process;GO:0009092 homoserine metabolic process		Disease related genes; ENZYME proteins:Transferases; Predicted intracellular proteins; Potential drug targets; Enzymes	Mitochondria (Approved); Additional: Cytosol				0	0	0	0	0	0	0	0	0	0	0	0	0	0	0	0	0	0	0	0	1
79852	EPHX3	0	1	79852	Gene_ID	H. sapiens	79852	H. sapiens	EPHX3	epoxide hydrolase 3	GO:0097176 epoxide metabolic process;GO:0018904 ether metabolic process;GO:0006629 lipid metabolic process		Predicted intracellular proteins; Enzymes; ENZYME proteins:Hydrolases	Nucleoplasm (Approved)				0	0	0	0	0	0	0	0	0	0	0	0	0	0	0	0	0	0	0	0	1
1728	NQO1	1	0	1728	Gene_ID	H. sapiens	1728	H. sapiens	NQO1	NAD(P)H quinone dehydrogenase 1	GO:1904880 response to hydrogen sulfide;GO:1904772 response to tetrachloromethane;GO:1904844 response to L-glutamine		ENZYME proteins:Oxidoreductases; Predicted intracellular proteins; Enzymes; Cancer-related genes:Candidate cancer biomarkers	Cytosol (Supported)	Menadione; Dicoumarol; Duroquinone; 3-Hydroxymethyl-5-Aziridinyl-1methyl-2-[1h-Indole-4,7-Dione]-Propanol; ES-936; Cibacron Blue; Flavin adenine dinucleotide; 5-Methoxy-1,2-Dimethyl-3-(Phenoxymethyl)Indole-4,7-Dione; RH-1; Bishydroxy[2h-1-Benzopyran-2-One,1,2-Benzopyrone]; 3-(HYDROXYMETHYL)-1-METHYL-5-(2-METHYLAZIRIDIN-1-YL)-2-PHENYL-1H-INDOLE-4,7-DIONE; Cannabidiol	(M256)PID TAP63 PATHWAY	(M5938)HALLMARK REACTIVE OXYGEN SPECIES PATHWAY; (M5909)HALLMARK MYOGENESIS; (M5934)HALLMARK XENOBIOTIC METABOLISM	0	0	0	0	0	0	0	0	0	0	0	0	0	0	0	0	0	0	0	0	1
57650	CIP2A	1	0	57650	Gene_ID	H. sapiens	57650	H. sapiens	CIP2A	cellular inhibitor of PP2A			Predicted intracellular proteins	Cytosol (Supported); Additional: Plasma membrane				0	0	0	0	0	0	0	0	0	0	0	0	0	0	0	0	0	0	0	0	1
4522	MTHFD1	1	0	4522	Gene_ID	H. sapiens	4522	H. sapiens	MTHFD1	methylenetetrahydrofolate dehydrogenase, cyclohydrolase and formyltetrahydrofolate synthetase 1	GO:0000105 histidine biosynthetic process;GO:0009257 10-formyltetrahydrofolate biosynthetic process;GO:0009256 10-formyltetrahydrofolate metabolic process		Disease related genes; ENZYME proteins:Ligase; Predicted intracellular proteins; ENZYME proteins:Oxidoreductases; Potential drug targets; ENZYME proteins:Hydrolases; Enzymes	Cytosol (Enhanced)	Tetrahydrofolic acid; NADH; LY374571; Nicotinamide adenine dinucleotide phosphate; LY249543		(M5934)HALLMARK XENOBIOTIC METABOLISM	0	0	0	0	0	0	0	0	0	0	0	0	0	0	0	0	0	0	0	0	1
5427	POLE2	1	0	5427	Gene_ID	H. sapiens	5427	H. sapiens	POLE2	DNA polymerase epsilon 2, accessory subunit	GO:0042276 error-prone translesion synthesis;GO:0019985 translesion synthesis;GO:0006301 postreplication repair		FDA approved drug targets:Small molecule drugs; Predicted intracellular proteins; Enzymes; ENZYME proteins:Transferases	Nuclear bodies;Nucleoplasm (Supported); Additional: Vesicles	Cladribine			0	1	0	1	1	0	0	0	1	0	0	1	0	0	0	0	1	0	0	0	1
10263	CDK2AP2	0	1	10263	Gene_ID	H. sapiens	10263	H. sapiens	CDK2AP2	cyclin dependent kinase 2 associated protein 2	GO:2000035 regulation of stem cell division;GO:0017145 stem cell division;GO:2000134 negative regulation of G1/S transition of mitotic cell cycle		Predicted intracellular proteins	Nucleoplasm (Approved)				0	0	0	0	0	0	0	0	0	0	0	0	0	0	0	0	0	0	0	1	1
148741	ANKRD35	0	1	148741	Gene_ID	H. sapiens	148741	H. sapiens	ANKRD35	ankyrin repeat domain 35			Predicted intracellular proteins	Plasma membrane (Approved); Additional: Nucleoplasm				0	0	0	0	0	0	0	0	0	0	0	0	0	0	0	0	0	0	0	0	1
79174	CRELD2	0	1	79174	Gene_ID	H. sapiens	79174	H. sapiens	CRELD2	cysteine rich with EGF like domains 2			Predicted secreted proteins			(M3008)NABA ECM GLYCOPROTEINS; (M5884)NABA CORE MATRISOME; (M5889)NABA MATRISOME		0	0	0	0	0	0	0	0	0	0	0	0	0	0	0	0	0	0	0	0	1
5111	PCNA	1	0	5111	Gene_ID	H. sapiens	5111	H. sapiens	PCNA	proliferating cell nuclear antigen	GO:1902990 mitotic telomere maintenance via semi-conservative replication;GO:0006272 leading strand elongation;GO:0032077 positive regulation of deoxyribonuclease activity		Predicted intracellular proteins; Disease related genes; Cancer-related genes:Candidate cancer biomarkers	Nucleoplasm (Enhanced)	Liothyronine; Acetylsalicylic acid	(M258)PID BARD1 PATHWAY; (M200)PID ERA GENOMIC PATHWAY; (M145)PID P53 DOWNSTREAM PATHWAY	(M5898)HALLMARK DNA REPAIR; (M5925)HALLMARK E2F TARGETS; (M5926)HALLMARK MYC TARGETS V1	0	1	0	1	1	0	0	1	1	0	0	1	1	0	0	0	1	0	0	1	1
51282	SCAND1	0	1	51282	Gene_ID	H. sapiens	51282	H. sapiens	SCAND1	SCAN domain containing 1	GO:0045893 positive regulation of transcription, DNA-templated;GO:1903508 positive regulation of nucleic acid-templated transcription;GO:1902680 positive regulation of RNA biosynthetic process		Predicted intracellular proteins	Nuclear speckles (Approved)				0	0	0	0	0	0	0	0	0	0	0	0	0	0	0	0	0	0	0	0	1
118881	COMTD1	0	1	118881	Gene_ID	H. sapiens	118881	H. sapiens	COMTD1	catechol-O-methyltransferase domain containing 1	GO:0032259 methylation;GO:0008152 metabolic process;GO:0008150 biological_process		Predicted intracellular proteins	Golgi apparatus (Approved); Additional: Cytosol;Plasma membrane	S-adenosyl-L-homocysteine; Sinapoyl coenzyme A; Feruloyl Coenzyme A			0	0	0	0	0	0	0	0	0	0	0	0	0	0	0	0	0	0	0	0	1
4282	MIF	0	1	4282	Gene_ID	H. sapiens	4282	H. sapiens	MIF	macrophage migration inhibitory factor	GO:0010760 negative regulation of macrophage chemotaxis;GO:0010739 positive regulation of protein kinase A signaling;GO:1905522 negative regulation of macrophage migration		ENZYME proteins:Isomerase; Predicted intracellular proteins; Cancer-related genes:Candidate cancer biomarkers; Predicted secreted proteins; Enzymes	Cytosol (Supported); Additional: Nucleoplasm	3,4-Dihydroxycinnamic Acid; 7-Hydroxy-2-Oxo-Chromene-3-Carboxylic Acid Ethyl Ester; 4-Hydroxyphenylpyruvic acid; 3-(4-HYDROXYPHENYL)-4,5-DIHYDRO-5-ISOXAZOLE-ACETIC ACID METHYL ESTER; 4-HYDROXYBENZALDEHYDE O-(CYCLOHEXYLCARBONYL)OXIME; 3-FLUORO-4-HYDROXYBENZALDEHYDE O-(CYCLOHEXYLCARBONYL)OXIME; 4-HYDROXYBENZALDEHYDE O-(3,3-DIMETHYLBUTANOYL)OXIME; 6-HYDROXY-1,3-BENZOTHIAZOLE-2-SULFONAMIDE		(M5935)HALLMARK FATTY ACID METABOLISM; (M5891)HALLMARK HYPOXIA; (M5937)HALLMARK GLYCOLYSIS	0	0	0	0	0	1	0	0	0	0	0	0	0	0	0	0	0	0	0	0	1
714	C1QC	1	0	714	Gene_ID	H. sapiens	714	H. sapiens	C1QC	complement C1q C chain	GO:0045650 negative regulation of macrophage differentiation;GO:0030853 negative regulation of granulocyte differentiation;GO:0098883 synapse pruning		Disease related genes; Predicted secreted proteins		Cetuximab; Palivizumab; Daclizumab; Bevacizumab; Zinc; Copper; Zinc acetate; Zinc chloride; Zinc sulfate, unspecified form	(M5880)NABA ECM AFFILIATED; (M5885)NABA MATRISOME ASSOCIATED; (M5889)NABA MATRISOME	(M5921)HALLMARK COMPLEMENT	1	0	1	0	0	0	0	0	0	0	0	0	0	0	0	0	0	0	0	0	1
4940	OAS3	1	0	4940	Gene_ID	H. sapiens	4940	H. sapiens	OAS3	2'-5'-oligoadenylate synthetase 3	GO:0035393 chemokine (C-X-C motif) ligand 9 production;GO:0035394 regulation of chemokine (C-X-C motif) ligand 9 production;GO:0035395 negative regulation of chemokine (C-X-C motif) ligand 9 production		Predicted intracellular proteins; Enzymes; ENZYME proteins:Transferases	Cytosol;Nucleoplasm (Supported); Additional: Plasma membrane			(M5913)HALLMARK INTERFERON GAMMA RESPONSE	0	0	1	0	0	0	0	0	0	0	0	0	0	0	0	0	0	0	0	0	1
57565	KLHL14	1	0	57565	Gene_ID	H. sapiens	57565	H. sapiens	KLHL14	kelch like family member 14			Predicted intracellular proteins	Cytosol (Supported); Additional: Actin filaments				0	0	0	0	0	0	0	0	0	0	0	0	0	0	0	0	0	0	0	0	1
10799	RPP40	1	0	10799	Gene_ID	H. sapiens	10799	H. sapiens	RPP40	ribonuclease P/MRP subunit p40	GO:1905267 endonucleolytic cleavage involved in tRNA processing;GO:0000447 endonucleolytic cleavage in ITS1 to separate SSU-rRNA from 5.8S rRNA and LSU-rRNA from tricistronic rRNA transcript (SSU-rRNA, 5.8S rRNA, LSU-rRNA);GO:0001682 tRNA 5'-leader removal		Predicted intracellular proteins; Enzymes; ENZYME proteins:Hydrolases	Nucleoplasm (Approved)				0	0	0	0	0	0	0	0	0	0	0	0	0	0	0	0	0	0	0	0	1
414919	C8orf82	0	1	414919	Gene_ID	H. sapiens	414919	H. sapiens	C8orf82	chromosome 8 open reading frame 82			Predicted intracellular proteins	Nucleoplasm (Approved)				0	0	0	0	0	0	0	0	0	0	0	0	0	0	0	0	0	0	0	0	1
7314	UBB	0	1	7314	Gene_ID	H. sapiens	7314	H. sapiens	UBB	ubiquitin B	GO:1902527 positive regulation of protein monoubiquitination;GO:0060613 fat pad development;GO:1902525 regulation of protein monoubiquitination		Predicted intracellular proteins		(4s)-5-Fluoro-L-Leucine			0	0	0	0	1	1	0	0	0	0	0	1	0	0	1	0	0	1	0	0	1
7076	TIMP1	0	1	7076	Gene_ID	H. sapiens	7076	H. sapiens	TIMP1	TIMP metallopeptidase inhibitor 1	GO:0002248 connective tissue replacement involved in inflammatory response wound healing;GO:1901164 negative regulation of trophoblast cell migration;GO:0002246 wound healing involved in inflammatory response		Predicted intracellular proteins; Candidate cardiovascular disease genes; Predicted secreted proteins; Cancer-related genes:Candidate cancer biomarkers	Golgi apparatus (Approved)		(M183)PID IL6 7 PATHWAY; (M167)PID AP1 PATHWAY; (M3468)NABA ECM REGULATORS	(M5944)HALLMARK ANGIOGENESIS; (M5946)HALLMARK COAGULATION; (M5902)HALLMARK APOPTOSIS	0	0	0	0	0	1	0	0	0	0	0	0	0	0	0	0	0	0	0	0	1
4061	LY6E	1	0	4061	Gene_ID	H. sapiens	4061	H. sapiens	LY6E	lymphocyte antigen 6 family member E	GO:0048242 epinephrine secretion;GO:0048241 epinephrine transport;GO:0042415 norepinephrine metabolic process		Predicted intracellular proteins				(M5911)HALLMARK INTERFERON ALPHA RESPONSE; (M5913)HALLMARK INTERFERON GAMMA RESPONSE; (M5932)HALLMARK INFLAMMATORY RESPONSE	0	0	0	0	0	0	0	0	0	0	0	0	0	0	0	0	0	0	0	0	1
2063	NR2F6	0	1	2063	Gene_ID	H. sapiens	2063	H. sapiens	NR2F6	nuclear receptor subfamily 2 group F member 6	GO:0050965 detection of temperature stimulus involved in sensory perception of pain;GO:0050961 detection of temperature stimulus involved in sensory perception;GO:0016048 detection of temperature stimulus		Transcription factors:Zinc-coordinating DNA-binding domains; Predicted intracellular proteins; Nuclear receptors	Nuclear speckles (Supported); Additional: Cytosol				0	0	0	0	0	0	0	0	0	0	0	0	0	0	0	0	0	0	0	0	1
80097	MZT2B	0	1	80097	Gene_ID	H. sapiens	80097	H. sapiens	MZT2B	mitotic spindle organizing protein 2B			Predicted intracellular proteins	Centrosome (Supported); Additional: Cytosol				0	0	0	0	0	0	0	0	0	0	0	0	0	0	1	0	0	0	0	0	1
126003	TRAPPC5	0	1	126003	Gene_ID	H. sapiens	126003	H. sapiens	TRAPPC5	trafficking protein particle complex subunit 5	GO:0006888 endoplasmic reticulum to Golgi vesicle-mediated transport;GO:0048193 Golgi vesicle transport;GO:0046907 intracellular transport		Predicted intracellular proteins	Vesicles (Approved)	S-palmitoyl-L-cysteine			0	0	0	0	0	1	0	0	0	0	0	0	0	0	0	0	0	0	0	0	1
378708	CENPS	1	0	378708	Gene_ID	H. sapiens	378708	H. sapiens	CENPS	centromere protein S	GO:0051382 kinetochore assembly;GO:0000712 resolution of meiotic recombination intermediates;GO:0051383 kinetochore organization		Predicted intracellular proteins			(M1)PID FANCONI PATHWAY		0	1	0	1	0	1	1	0	1	0	0	1	1	0	0	0	0	1	0	0	1
1063	CENPF	1	0	1063	Gene_ID	H. sapiens	1063	H. sapiens	CENPF	centromere protein F	GO:0051382 kinetochore assembly;GO:0051383 kinetochore organization;GO:0021591 ventricular system development		Predicted intracellular proteins; Disease related genes; Cancer-related genes:Candidate cancer biomarkers	Nucleoplasm (Supported)		(M176)PID FOXM1 PATHWAY	(M5893)HALLMARK MITOTIC SPINDLE; (M5901)HALLMARK G2M CHECKPOINT	0	1	0	0	0	1	0	0	0	0	1	0	1	1	1	0	0	0	0	0	1
28400	IGHV4-28	1	0	28400	Gene_ID	H. sapiens	28400	H. sapiens	IGHV4-28	immunoglobulin heavy variable 4-28	GO:0006910 phagocytosis, recognition;GO:0006958 complement activation, classical pathway;GO:0002455 humoral immune response mediated by circulating immunoglobulin							1	0	1	0	0	0	0	0	0	0	0	0	0	0	0	0	0	0	0	0	1
54958	TMEM160	0	1	54958	Gene_ID	H. sapiens	54958	H. sapiens	TMEM160	transmembrane protein 160								0	0	0	0	0	0	0	0	0	0	0	0	0	0	0	0	0	0	0	0	1
598	BCL2L1	0	1	598	Gene_ID	H. sapiens	598	H. sapiens	BCL2L1	BCL2 like 1	GO:0019050 suppression by virus of host apoptotic process;GO:0039526 modulation by virus of host apoptotic process;GO:0033668 negative regulation by symbiont of host apoptotic process		Predicted intracellular proteins; Transporters:Transporter channels and pores; Cancer-related genes:Candidate cancer biomarkers; RAS pathway related proteins	Mitochondria (Approved)	4'-FLUORO-1,1'-BIPHENYL-4-CARBOXYLIC ACID; Isosorbide; Gossypol	(M13096)SA PROGRAMMED CELL DEATH; (M182)PID IL3 PATHWAY; (M234)PID IL2 STAT5 PATHWAY	(M5902)HALLMARK APOPTOSIS; (M5947)HALLMARK IL2 STAT5 SIGNALING	0	1	0	0	0	0	0	0	0	0	0	0	0	0	0	0	0	0	0	0	1
100526842	RPL17-C18orf32	0	1	100526842	Gene_ID	H. sapiens	100526842	H. sapiens	RPL17-C18orf32	RPL17-C18orf32 readthrough			Predicted intracellular proteins	Cytosol;Endoplasmic reticulum (Supported)				0	0	0	0	0	0	0	0	0	0	0	0	0	0	0	0	0	0	0	0	1
728833	FAM72D	1	0	728833	Gene_ID	H. sapiens	728833	H. sapiens	FAM72D	family with sequence similarity 72 member D			Predicted intracellular proteins	Vesicles (Approved); Additional: Cytosol;Plasma membrane				0	0	0	0	0	0	0	0	0	0	0	0	0	0	0	0	0	0	0	0	1
51513	ETV7	1	0	51513	Gene_ID	H. sapiens	51513	H. sapiens	ETV7	ETS variant transcription factor 7	GO:0000122 negative regulation of transcription by RNA polymerase II;GO:0009887 animal organ morphogenesis;GO:0045892 negative regulation of transcription, DNA-templated		Predicted intracellular proteins; Transcription factors:Helix-turn-helix domains	Nucleoplasm (Supported)				0	0	0	0	0	0	0	0	0	0	0	0	0	0	0	0	0	0	0	0	1
11130	ZWINT	1	0	11130	Gene_ID	H. sapiens	11130	H. sapiens	ZWINT	ZW10 interacting kinetochore protein	GO:0007094 mitotic spindle assembly checkpoint signaling;GO:0071173 spindle assembly checkpoint signaling;GO:0071174 mitotic spindle checkpoint signaling		Predicted intracellular proteins	Nuclear bodies;Nucleoplasm (Enhanced); Additional: Cytosol			(M5898)HALLMARK DNA REPAIR	0	1	0	0	0	0	0	0	0	0	0	0	0	0	0	0	0	0	0	0	1
11346	SYNPO	1	0	11346	Gene_ID	H. sapiens	11346	H. sapiens	SYNPO	synaptopodin	GO:1905355 spine apparatus assembly;GO:0098886 modification of dendritic spine;GO:0099010 modification of postsynaptic structure		Predicted intracellular proteins	Cytosol;Nucleoplasm (Approved); Additional: Actin filaments			(M5893)HALLMARK MITOTIC SPINDLE; (M5956)HALLMARK KRAS SIGNALING DN	0	0	0	0	0	0	0	0	0	0	0	0	0	0	0	0	0	0	0	0	1
8208	CHAF1B	1	0	8208	Gene_ID	H. sapiens	8208	H. sapiens	CHAF1B	chromatin assembly factor 1 subunit B	GO:0006335 DNA replication-dependent nucleosome assembly;GO:0034723 DNA replication-dependent nucleosome organization;GO:0006334 nucleosome assembly		Predicted intracellular proteins	Nucleoplasm (Supported)				0	0	0	1	0	0	0	0	1	0	0	0	1	0	0	0	0	0	0	0	1
79152	FA2H	1	0	79152	Gene_ID	H. sapiens	79152	H. sapiens	FA2H	fatty acid 2-hydroxylase	GO:0001949 sebaceous gland cell differentiation;GO:0006679 glucosylceramide biosynthetic process;GO:0032286 central nervous system myelin maintenance		Predicted intracellular proteins; Disease related genes	Nuclear membrane (Uncertain)				0	0	0	0	0	0	0	0	0	0	0	0	0	0	0	0	0	0	0	0	1
6373	CXCL11	1	0	6373	Gene_ID	H. sapiens	6373	H. sapiens	CXCL11	C-X-C motif chemokine ligand 11	GO:0010818 T cell chemotaxis;GO:0051281 positive regulation of release of sequestered calcium ion into cytosol;GO:0010524 positive regulation of calcium ion transport into cytosol		Predicted secreted proteins			(M222)PID CXCR3 PATHWAY; (M5883)NABA SECRETED FACTORS; (M5885)NABA MATRISOME ASSOCIATED	(M5897)HALLMARK IL6 JAK STAT3 SIGNALING; (M5911)HALLMARK INTERFERON ALPHA RESPONSE; (M5890)HALLMARK TNFA SIGNALING VIA NFKB	0	0	1	0	0	0	0	0	0	0	0	0	0	0	0	0	0	0	0	0	1
6622	SNCA	0	1	6622	Gene_ID	H. sapiens	6622	H. sapiens	SNCA	synuclein alpha	GO:0035543 positive regulation of SNARE complex assembly;GO:0051585 negative regulation of dopamine uptake involved in synaptic transmission;GO:0051945 negative regulation of catecholamine uptake involved in synaptic transmission		Potential drug targets; Disease related genes; Transporters:Transporter channels and pores; Predicted intracellular proteins		Resveratrol; Copper	(M275)PID ALPHA SYNUCLEIN PATHWAY	(M5945)HALLMARK HEME METABOLISM	0	1	0	0	0	0	0	0	0	0	0	0	0	0	0	0	0	0	0	0	1
28896	IGKV1D-33	1	0	28896	Gene_ID	H. sapiens	28896	H. sapiens	IGKV1D-33	immunoglobulin kappa variable 1D-33	GO:0002377 immunoglobulin production;GO:0002440 production of molecular mediator of immune response;GO:0002250 adaptive immune response							1	0	0	0	0	0	0	0	0	0	0	0	0	0	0	0	0	0	0	0	1
3792	KEL	0	1	3792	Gene_ID	H. sapiens	3792	H. sapiens	KEL	Kell metallo-endopeptidase (Kell blood group)	GO:0010961 cellular magnesium ion homeostasis;GO:0031133 regulation of axon diameter;GO:0032536 regulation of cell projection size		CD markers; Predicted intracellular proteins; Peptidases:Metallopeptidases; Cancer-related genes:Mutated cancer genes; Blood group antigen proteins; Enzymes	Plasma membrane (Supported); Additional: Nucleoplasm	Phosphoramidon		(M5945)HALLMARK HEME METABOLISM	0	0	0	0	0	0	0	0	0	0	0	0	0	0	0	0	0	0	0	0	1
10592	SMC2	1	0	10592	Gene_ID	H. sapiens	10592	H. sapiens	SMC2	structural maintenance of chromosomes 2	GO:0010032 meiotic chromosome condensation;GO:0007076 mitotic chromosome condensation;GO:0051383 kinetochore organization		Predicted intracellular proteins	Nucleoplasm (Supported); Additional: Nucleoli		(M14)PID AURORA B PATHWAY	(M5901)HALLMARK G2M CHECKPOINT	0	1	0	0	1	0	1	1	1	0	0	0	1	0	0	0	0	0	0	0	1
127254	ERICH3	1	0	127254	Gene_ID	H. sapiens	127254	H. sapiens	ERICH3	glutamate rich 3			Predicted intracellular proteins					0	0	0	0	0	0	0	0	0	0	0	0	0	0	0	0	0	0	0	0	1
3998	LMAN1	1	0	3998	Gene_ID	H. sapiens	3998	H. sapiens	LMAN1	lectin, mannose binding 1	GO:1903215 negative regulation of protein targeting to mitochondrion;GO:1903748 negative regulation of establishment of protein localization to mitochondrion;GO:0034498 early endosome to Golgi transport		Disease related genes	Cytosol (Uncertain)	Antihemophilic factor, human recombinant; Lonoctocog alfa; Moroctocog alfa	(M91)PID TCPTP PATHWAY; (M5880)NABA ECM AFFILIATED; (M5885)NABA MATRISOME ASSOCIATED	(M5910)HALLMARK PROTEIN SECRETION; (M5908)HALLMARK ANDROGEN RESPONSE	0	1	0	0	0	1	0	0	0	0	0	0	0	0	0	0	0	0	0	0	1
23762	OSBP2	0	1	23762	Gene_ID	H. sapiens	23762	H. sapiens	OSBP2	oxysterol binding protein 2	GO:0015918 sterol transport;GO:0007286 spermatid development;GO:0048515 spermatid differentiation		Predicted intracellular proteins	Cytosol (Approved)			(M5945)HALLMARK HEME METABOLISM	0	0	0	0	0	0	0	0	0	0	0	0	0	0	0	0	0	0	0	0	1
2039	DMTN	0	1	2039	Gene_ID	H. sapiens	2039	H. sapiens	DMTN	dematin actin binding protein	GO:0070560 protein secretion by platelet;GO:0035585 calcium-mediated signaling using extracellular calcium source;GO:0090315 negative regulation of protein targeting to membrane		Predicted intracellular proteins				(M5945)HALLMARK HEME METABOLISM	0	1	0	0	0	0	0	0	0	0	0	0	0	1	0	0	0	0	0	0	1
9158	FIBP	0	1	9158	Gene_ID	H. sapiens	9158	H. sapiens	FIBP	FGF1 intracellular binding protein	GO:0070527 platelet aggregation;GO:0008543 fibroblast growth factor receptor signaling pathway;GO:0034109 homotypic cell-cell adhesion		Predicted intracellular proteins; Disease related genes	Nuclear speckles (Supported)				0	0	0	0	0	0	0	0	0	0	0	0	0	0	0	0	0	0	0	0	1
221687	RNF182	0	1	221687	Gene_ID	H. sapiens	221687	H. sapiens	RNF182	ring finger protein 182	GO:0016567 protein ubiquitination;GO:0032446 protein modification by small protein conjugation;GO:0070647 protein modification by small protein conjugation or removal		Predicted intracellular proteins; Enzymes; ENZYME proteins:Transferases	Golgi apparatus;Nucleoplasm (Approved); Additional: Vesicles				0	0	0	0	0	1	0	0	0	0	0	0	0	0	0	0	0	0	0	0	1
57513	CASKIN2	0	1	57513	Gene_ID	H. sapiens	57513	H. sapiens	CASKIN2	CASK interacting protein 2	GO:0008150 biological_process		Predicted intracellular proteins	Plasma membrane (Supported)				0	0	0	0	0	0	0	0	0	0	0	0	0	0	0	0	0	0	0	0	1
112464	CAVIN3	0	1	112464	Gene_ID	H. sapiens	112464	H. sapiens	CAVIN3	caveolae associated protein 3	GO:1901003 negative regulation of fermentation;GO:0006113 fermentation;GO:0043465 regulation of fermentation		Predicted intracellular proteins	Plasma membrane (Approved)			(M5891)HALLMARK HYPOXIA	0	0	0	0	0	0	0	0	0	0	0	0	0	0	0	0	0	0	0	0	1
3494	IGHA2	1	0	3494	Gene_ID	H. sapiens	3494	H. sapiens	IGHA2	immunoglobulin heavy constant alpha 2 (A2m marker)	GO:0060267 positive regulation of respiratory burst;GO:0060263 regulation of respiratory burst;GO:0003094 glomerular filtration							1	0	1	0	0	0	0	0	0	0	0	0	0	0	0	0	0	0	0	0	1
28410	IGHV3-72	1	0	28410	Gene_ID	H. sapiens	28410	H. sapiens	IGHV3-72	immunoglobulin heavy variable 3-72	GO:0006910 phagocytosis, recognition;GO:0006958 complement activation, classical pathway;GO:0002455 humoral immune response mediated by circulating immunoglobulin							1	0	1	0	0	0	0	0	0	0	0	0	0	0	0	0	0	0	0	0	1
79070	POGLUT2	1	0	79070	Gene_ID	H. sapiens	79070	H. sapiens	POGLUT2	protein O-glucosyltransferase 2	GO:0018242 protein O-linked glycosylation via serine;GO:0006493 protein O-linked glycosylation;GO:0006486 protein glycosylation		Predicted intracellular proteins	Nucleoplasm (Supported)				0	0	0	0	0	0	0	0	0	0	0	0	0	0	0	0	0	0	0	0	1
3507	IGHM	1	0	3507	Gene_ID	H. sapiens	3507	H. sapiens	IGHM	immunoglobulin heavy constant mu	GO:0019731 antibacterial humoral response;GO:0050829 defense response to Gram-negative bacterium;GO:0006910 phagocytosis, recognition							1	0	1	0	0	0	0	0	0	0	0	0	0	0	0	0	0	0	0	0	1
9833	MELK	1	0	9833	Gene_ID	H. sapiens	9833	H. sapiens	MELK	maternal embryonic leucine zipper kinase	GO:0008631 intrinsic apoptotic signaling pathway in response to oxidative stress;GO:0036473 cell death in response to oxidative stress;GO:0000086 G2/M transition of mitotic cell cycle	CAMK Ser/Thr protein kinase family	Disease related genes; ENZYME proteins:Transferases; Predicted intracellular proteins; Potential drug targets; Kinases:CAMK Ser/Thr protein kinases; Enzymes		Fostamatinib		(M5925)HALLMARK E2F TARGETS	0	1	0	0	0	0	0	0	0	0	0	0	0	1	0	0	0	0	0	0	1
256355	RPS2P32	1	0	256355	Gene_ID	H. sapiens	256355	H. sapiens	RPS2P32	ribosomal protein S2 pseudogene 32								0	0	0	0	0	0	0	0	0	0	0	0	0	0	0	0	0	0	0	0	1
10381	TUBB3	1	0	10381	Gene_ID	H. sapiens	10381	H. sapiens	TUBB3	tubulin beta 3 class III	GO:1990791 dorsal root ganglion development;GO:0038007 netrin-activated signaling pathway;GO:0061548 ganglion development		FDA approved drug targets:Small molecule drugs; Predicted intracellular proteins; Disease related genes	Microtubules (Supported); Additional: Cytokinetic bridge;Mitotic spindle	Epothilone D; Patupilone; Ixabepilone; CYT997; ZEN-012; Phenethyl Isothiocyanate			0	1	0	0	0	1	0	0	0	0	0	0	0	0	1	0	0	0	0	0	1
23516	SLC39A14	1	0	23516	Gene_ID	H. sapiens	23516	H. sapiens	SLC39A14	solute carrier family 39 member 14	GO:0055071 manganese ion homeostasis;GO:0015691 cadmium ion transport;GO:0070574 cadmium ion transmembrane transport		Predicted intracellular proteins; Disease related genes	Endoplasmic reticulum;Golgi apparatus;Plasma membrane (Approved)				0	0	0	0	0	0	0	0	0	0	0	0	0	0	0	0	0	0	0	0	1
494143	CHAC2	1	0	494143	Gene_ID	H. sapiens	494143	H. sapiens	CHAC2	ChaC glutathione specific gamma-glutamylcyclotransferase 2	GO:0006751 glutathione catabolic process;GO:0006750 glutathione biosynthetic process;GO:0019184 nonribosomal peptide biosynthetic process		Predicted intracellular proteins; ENZYME proteins:Lyases; Enzymes	Cytosol (Approved)				0	0	0	0	0	0	0	0	0	0	0	0	0	0	0	0	0	0	0	0	1
9636	ISG15	1	0	9636	Gene_ID	H. sapiens	9636	H. sapiens	ISG15	ISG15 ubiquitin like modifier	GO:0032459 regulation of protein oligomerization;GO:0032461 positive regulation of protein oligomerization;GO:0032020 ISG15-protein conjugation		Predicted intracellular proteins; Disease related genes; Predicted secreted proteins				(M5911)HALLMARK INTERFERON ALPHA RESPONSE; (M5913)HALLMARK INTERFERON GAMMA RESPONSE	0	0	1	0	0	0	0	0	0	0	0	1	0	0	0	0	0	1	0	0	1
140465	MYL6B	0	1	140465	Gene_ID	H. sapiens	140465	H. sapiens	MYL6B	myosin light chain 6B	GO:0030049 muscle filament sliding;GO:0033275 actin-myosin filament sliding;GO:0070252 actin-mediated cell contraction		Predicted intracellular proteins	Vesicles (Approved)	4-[4-(2,5-DIOXO-PYRROLIDIN-1-YL)-PHENYLAMINO]-4-HYDROXY-BUTYRIC ACID		(M5909)HALLMARK MYOGENESIS	0	0	0	0	0	0	0	0	0	0	0	0	0	0	0	0	0	0	0	0	1
6713	SQLE	1	0	6713	Gene_ID	H. sapiens	6713	H. sapiens	SQLE	squalene epoxidase	GO:0140042 lipid droplet formation;GO:0034389 lipid droplet organization;GO:0016126 sterol biosynthetic process		ENZYME proteins:Oxidoreductases; FDA approved drug targets:Small molecule drugs; Predicted intracellular proteins; Enzymes	Cytosol;Vesicles (Uncertain)	Naftifine; Terbinafine; Butenafine; Ellagic acid		(M5892)HALLMARK CHOLESTEROL HOMEOSTASIS; (M5901)HALLMARK G2M CHECKPOINT; (M5924)HALLMARK MTORC1 SIGNALING	0	0	0	0	0	1	0	0	0	0	0	0	0	0	0	0	0	0	0	0	1
114884	OSBPL10	1	0	114884	Gene_ID	H. sapiens	114884	H. sapiens	OSBPL10	oxysterol binding protein like 10	GO:0036150 phosphatidylserine acyl-chain remodeling;GO:0006658 phosphatidylserine metabolic process;GO:0015914 phospholipid transport		Predicted intracellular proteins	Cytosol;Golgi apparatus;Plasma membrane (Approved)				0	0	0	0	0	0	0	0	0	0	0	0	0	0	0	0	0	0	0	0	1
439996	IFIT1B	0	1	439996	Gene_ID	H. sapiens	439996	H. sapiens	IFIT1B	interferon induced protein with tetratricopeptide repeats 1B	GO:0071360 cellular response to exogenous dsRNA;GO:0071359 cellular response to dsRNA;GO:0043330 response to exogenous dsRNA		Predicted intracellular proteins					0	0	0	0	0	0	0	0	0	0	0	0	0	0	0	0	0	0	0	0	1
101928399	LINC01679	1	0	101928399	Gene_ID	H. sapiens	101928399	H. sapiens	LINC01679	long intergenic non-protein coding RNA 1679								0	0	0	0	0	0	0	0	0	0	0	0	0	0	0	0	0	0	0	0	1
728689	EIF3CL	1	0	728689	Gene_ID	H. sapiens	728689	H. sapiens	EIF3CL	eukaryotic translation initiation factor 3 subunit C like	GO:0001732 formation of cytoplasmic translation initiation complex;GO:0002183 cytoplasmic translational initiation;GO:0006413 translational initiation		Predicted intracellular proteins	Cytosol (Approved)				0	0	0	0	0	0	0	0	0	0	0	0	0	0	0	0	0	0	0	0	1
84296	GINS4	1	0	84296	Gene_ID	H. sapiens	84296	H. sapiens	GINS4	GINS complex subunit 4	GO:0000727 double-strand break repair via break-induced replication;GO:0001833 inner cell mass cell proliferation;GO:0001832 blastocyst growth		Predicted intracellular proteins	Nucleoplasm (Supported); Additional: Centrosome			(M5925)HALLMARK E2F TARGETS	0	1	0	1	1	0	0	0	1	0	0	0	0	0	0	0	1	0	0	0	1
1312	COMT	0	1	1312	Gene_ID	H. sapiens	1312	H. sapiens	COMT	catechol-O-methyltransferase	GO:0031337 positive regulation of sulfur amino acid metabolic process;GO:0050668 positive regulation of homocysteine metabolic process;GO:0050666 regulation of homocysteine metabolic process		Disease related genes; ENZYME proteins:Transferases; Predicted intracellular proteins; FDA approved drug targets:Small molecule drugs; Enzymes	Vesicles (Enhanced); Additional: Endoplasmic reticulum	Ademetionine; Tolcapone; Entacapone; 3,5-Dinitrocatechol; 2-Methoxyestradiol; BIA; N-[(E)-3-[(2R,3S,4R,5R)-5-(6-Aminopurin-9-yl)-3,4-dihydroxyoxolan-2-yl]prop-2-enyl]-2,3-dihydroxy-5-nitrobenzamide; Nialamide; (3,4-DIHYDROXY-2-NITROPHENYL)(PHENYL)METHANONE; 7,8-dihydroxy-4-phenyl-2H-chromen-2-one; Opicapone		(M5934)HALLMARK XENOBIOTIC METABOLISM	0	0	0	0	0	0	0	0	0	0	0	0	0	0	0	0	0	0	0	0	1
2597	GAPDH	0	1	2597	Gene_ID	H. sapiens	2597	H. sapiens	GAPDH	glyceraldehyde-3-phosphate dehydrogenase	GO:0035606 peptidyl-cysteine S-trans-nitrosylation;GO:0017014 protein nitrosylation;GO:0018119 peptidyl-cysteine S-nitrosylation		ENZYME proteins:Oxidoreductases; FDA approved drug targets:Small molecule drugs; Predicted intracellular proteins; Enzymes	Cytosol;Plasma membrane (Supported); Additional: Nuclear membrane;Vesicles	NADH; Adenosine-5-Diphosphoribose; Thionicotinamide-Adenine-Dinucleotide; 4-(2-Aminoethyl)Benzenesulfonyl Fluoride; Xanthinol; Copper; Artenimol	(M66)PID MYC ACTIV PATHWAY; (M5493)WNT SIGNALING	(M5891)HALLMARK HYPOXIA; (M5924)HALLMARK MTORC1 SIGNALING	0	0	0	0	0	0	0	0	0	0	0	0	0	0	0	0	0	0	0	0	1
8270	LAGE3	0	1	8270	Gene_ID	H. sapiens	8270	H. sapiens	LAGE3	L antigen family member 3	GO:0070525 tRNA threonylcarbamoyladenosine metabolic process;GO:0008033 tRNA processing;GO:0006399 tRNA metabolic process		Predicted intracellular proteins; Disease related genes	Nucleoplasm (Supported); Additional: Nuclear bodies				0	0	0	0	0	0	0	0	0	0	0	0	0	0	0	0	0	0	0	0	1
5923	RASGRF1	1	0	5923	Gene_ID	H. sapiens	5923	H. sapiens	RASGRF1	Ras protein specific guanine nucleotide releasing factor 1	GO:0035020 regulation of Rac protein signal transduction;GO:2000310 regulation of NMDA receptor activity;GO:0007616 long-term memory		Predicted intracellular proteins; RAS pathway related proteins	Golgi apparatus (Supported)		(M269)PID RAS PATHWAY; (M241)PID RAC1 REG PATHWAY; (M187)PID TRKR PATHWAY		0	0	0	0	0	0	0	0	0	0	0	1	0	0	0	0	0	0	0	0	1
162979	ZNF296	1	0	162979	Gene_ID	H. sapiens	162979	H. sapiens	ZNF296	zinc finger protein 296	GO:0007283 spermatogenesis;GO:0048232 male gamete generation;GO:0007276 gamete generation		Transcription factors:Zinc-coordinating DNA-binding domains; Predicted intracellular proteins	Nucleoplasm (Approved); Additional: Centrosome				0	0	0	0	0	0	0	0	0	0	0	0	0	0	0	0	0	0	0	0	1
389860	PAGE2B	0	1	389860	Gene_ID	H. sapiens	389860	H. sapiens	PAGE2B	PAGE family member 2B			Predicted intracellular proteins					0	0	0	0	0	0	0	0	0	0	0	0	0	0	0	0	0	0	0	0	1
6790	AURKA	1	0	6790	Gene_ID	H. sapiens	6790	H. sapiens	AURKA	aurora kinase A	GO:1900195 positive regulation of oocyte maturation;GO:0007057 spindle assembly involved in female meiosis I;GO:0007056 spindle assembly involved in female meiosis	Other	ENZYME proteins:Transferases; Predicted intracellular proteins; Cancer-related genes:Candidate cancer biomarkers; Enzymes; Kinases	Centrosome;Cytosol;Nucleoplasm (Approved)	Phosphonothreonine; AT9283; CYC116; Alisertib; SNS-314; Cenisertib; Enzastaurin; 4-(4-METHYLPIPERAZIN-1-YL)-N-[5-(2-THIENYLACETYL)-1,5-DIHYDROPYRROLO[3,4-C]PYRAZOL-3-YL]BENZAMIDE; AKI-001; 1-{5-[2-(thieno[3,2-d]pyrimidin-4-ylamino)ethyl]-1,3-thiazol-2-yl}-3-[3-(trifluoromethyl)phenyl]urea; 1-(5-{2-[(1-methyl-1H-pyrazolo[4,3-d]pyrimidin-7-yl)amino]ethyl}-1,3-thiazol-2-yl)-3-[3-(trifluoromethyl)phe…	(M242)PID AURORA A PATHWAY; (M14)PID AURORA B PATHWAY; (M71)PID ILK PATHWAY	(M5951)HALLMARK SPERMATOGENESIS; (M5893)HALLMARK MITOTIC SPINDLE; (M5901)HALLMARK G2M CHECKPOINT	0	1	0	0	0	1	1	1	0	1	1	1	0	1	1	1	0	1	0	0	1
100506380	LINC01006	1	0	100506380	Gene_ID	H. sapiens	100506380	H. sapiens	RNF32-DT	RNF32 divergent transcript								0	0	0	0	0	0	0	0	0	0	0	0	0	0	0	0	0	0	0	0	1
9381	OTOF	1	0	9381	Gene_ID	H. sapiens	9381	H. sapiens	OTOF	otoferlin	GO:0016082 synaptic vesicle priming;GO:0140029 exocytic process;GO:0016079 synaptic vesicle exocytosis		Predicted intracellular proteins; Disease related genes					0	0	0	0	0	0	0	0	0	0	0	0	0	0	0	0	0	0	0	0	1
83460	EMC6	0	1	83460	Gene_ID	H. sapiens	83460	H. sapiens	EMC6	ER membrane protein complex subunit 6	GO:0045050 protein insertion into ER membrane by stop-transfer membrane-anchor sequence;GO:0071816 tail-anchored membrane protein insertion into ER membrane;GO:0045048 protein insertion into ER membrane		Transporters:Primary Active Transporters	Centrosome (Approved); Additional: Nucleoplasm				0	0	0	0	0	0	0	0	0	0	0	0	0	0	0	0	0	0	0	0	1
11326	VSIG4	0	1	11326	Gene_ID	H. sapiens	11326	H. sapiens	VSIG4	V-set and immunoglobulin domain containing 4	GO:0045957 negative regulation of complement activation, alternative pathway;GO:0030451 regulation of complement activation, alternative pathway;GO:0045916 negative regulation of complement activation			Cytosol;Plasma membrane (Uncertain); Additional: Nucleoli				0	0	0	0	0	0	0	0	0	0	0	0	0	0	0	0	0	0	0	0	1
151246	SGO2	1	0	151246	Gene_ID	H. sapiens	151246	H. sapiens	SGO2	shugoshin 2	GO:0051754 meiotic sister chromatid cohesion, centromeric;GO:0007135 meiosis II;GO:0045144 meiotic sister chromatid segregation		Predicted intracellular proteins	Nucleoplasm (Enhanced); Additional: Nuclear bodies				0	1	0	0	0	0	1	0	0	0	0	0	0	0	0	0	0	0	0	0	1
56265	CPXM1	1	0	56265	Gene_ID	H. sapiens	56265	H. sapiens	CPXM1	carboxypeptidase X, M14 family member 1	GO:0016485 protein processing;GO:0051604 protein maturation;GO:0006518 peptide metabolic process		Predicted secreted proteins; Peptidases:Metallopeptidases; Enzymes					0	0	0	0	0	0	0	0	0	0	0	0	0	0	0	0	0	0	0	0	1
6521	SLC4A1	0	1	6521	Gene_ID	H. sapiens	6521	H. sapiens	SLC4A1	solute carrier family 4 member 1 (Diego blood group)	GO:1904538 regulation of glycolytic process through fructose-6-phosphate;GO:1904539 negative regulation of glycolytic process through fructose-6-phosphate;GO:0035811 negative regulation of urine volume		CD markers; Disease related genes; Transporters:Electrochemical Potential-driven transporters; Predicted intracellular proteins; Potential drug targets; Blood group antigen proteins				(M5945)HALLMARK HEME METABOLISM	0	0	0	0	0	0	0	0	0	0	0	0	0	0	0	0	0	0	0	0	1
83475	DOHH	0	1	83475	Gene_ID	H. sapiens	83475	H. sapiens	DOHH	deoxyhypusine hydroxylase	GO:0008612 peptidyl-lysine modification to peptidyl-hypusine;GO:0051604 protein maturation;GO:0018205 peptidyl-lysine modification		ENZYME proteins:Oxidoreductases; Predicted intracellular proteins; Enzymes	Cytosol (Approved); Additional: Nucleoli;Nucleoplasm				0	0	0	0	0	0	0	0	0	0	0	0	0	0	0	0	0	0	0	0	1
29128	UHRF1	1	0	29128	Gene_ID	H. sapiens	29128	H. sapiens	UHRF1	ubiquitin like with PHD and ring finger domains 1	GO:2000371 regulation of DNA topoisomerase (ATP-hydrolyzing) activity;GO:2000373 positive regulation of DNA topoisomerase (ATP-hydrolyzing) activity;GO:0010216 maintenance of DNA methylation		Disease related genes; ENZYME proteins:Transferases; Predicted intracellular proteins; Potential drug targets; Enzymes	Nucleoplasm (Supported)				0	0	0	0	0	0	0	0	1	0	0	0	0	0	0	0	0	1	0	0	1
85413	SLC22A16	0	1	85413	Gene_ID	H. sapiens	85413	H. sapiens	SLC22A16	solute carrier family 22 member 16	GO:1902603 carnitine transmembrane transport;GO:0015879 carnitine transport;GO:0015838 amino-acid betaine transport			Cytosol;Plasma membrane (Approved)				0	0	0	0	0	0	0	0	0	0	0	0	0	0	0	0	0	0	0	0	1
11224	RPL35	0	1	11224	Gene_ID	H. sapiens	11224	H. sapiens	RPL35	ribosomal protein L35	GO:0000463 maturation of LSU-rRNA from tricistronic rRNA transcript (SSU-rRNA, 5.8S rRNA, LSU-rRNA);GO:0000470 maturation of LSU-rRNA;GO:0042273 ribosomal large subunit biogenesis		Ribosomal proteins; Predicted intracellular proteins	Cytosol;Endoplasmic reticulum (Approved)	Artenimol			0	0	0	0	0	0	0	0	0	0	0	0	0	0	0	0	0	0	0	0	1
3902	LAG3	0	1	3902	Gene_ID	H. sapiens	3902	H. sapiens	LAG3	lymphocyte activating 3	GO:0002270 plasmacytoid dendritic cell activation;GO:0045590 negative regulation of regulatory T cell differentiation;GO:0045954 positive regulation of natural killer cell mediated cytotoxicity		CD markers; Predicted secreted proteins					0	0	0	0	0	1	0	0	0	0	0	0	0	0	0	0	0	0	0	0	1
513	ATP5F1D	0	1	513	Gene_ID	H. sapiens	513	H. sapiens	ATP5F1D	ATP synthase F1 subunit delta	GO:0033615 mitochondrial proton-transporting ATP synthase complex assembly;GO:0043461 proton-transporting ATP synthase complex assembly;GO:0070071 proton-transporting two-sector ATPase complex assembly		Predicted intracellular proteins		Isoflurane; Desflurane		(M5936)HALLMARK OXIDATIVE PHOSPHORYLATION	0	0	0	0	0	0	0	0	0	0	0	0	0	0	0	0	0	0	0	0	1
6911	TBX6	0	1	6911	Gene_ID	H. sapiens	6911	H. sapiens	TBX6	T-box transcription factor 6	GO:0014043 negative regulation of neuron maturation;GO:1903430 negative regulation of cell maturation;GO:0014041 regulation of neuron maturation		Predicted intracellular proteins; Disease related genes; Transcription factors:Immunoglobulin fold	Nucleoplasm (Approved)				0	1	0	0	0	0	0	0	0	0	0	0	0	0	0	0	0	0	0	0	1
11274	USP18	1	0	11274	Gene_ID	H. sapiens	11274	H. sapiens	USP18	ubiquitin specific peptidase 18	GO:0060339 negative regulation of type I interferon-mediated signaling pathway;GO:0060338 regulation of type I interferon-mediated signaling pathway;GO:0060337 type I interferon signaling pathway		Disease related genes; Predicted intracellular proteins; Peptidases:Cysteine-type peptidases; Potential drug targets; Enzymes	Cytosol (Supported); Additional: Vesicles			(M5911)HALLMARK INTERFERON ALPHA RESPONSE; (M5913)HALLMARK INTERFERON GAMMA RESPONSE	0	0	0	0	0	0	0	0	0	0	0	0	0	0	0	0	0	1	0	0	1
51061	TXNDC11	1	0	51061	Gene_ID	H. sapiens	51061	H. sapiens	TXNDC11	thioredoxin domain containing 11			Predicted intracellular proteins	Cytosol;Plasma membrane (Supported)				0	0	0	0	0	0	0	0	0	0	0	0	0	0	0	0	0	0	0	0	1
6618	SNAPC2	0	1	6618	Gene_ID	H. sapiens	6618	H. sapiens	SNAPC2	small nuclear RNA activating complex polypeptide 2	GO:0009301 snRNA transcription;GO:0006383 transcription by RNA polymerase III;GO:0098781 ncRNA transcription		Predicted intracellular proteins	Nuclear bodies;Nucleoplasm (Supported); Additional: Cytosol				0	0	0	0	0	0	0	0	0	0	0	0	0	0	0	0	0	0	0	0	1
4718	NDUFC2	0	1	4718	Gene_ID	H. sapiens	4718	H. sapiens	NDUFC2	NADH:ubiquinone oxidoreductase subunit C2	GO:0006120 mitochondrial electron transport, NADH to ubiquinone;GO:0010257 NADH dehydrogenase complex assembly;GO:0032981 mitochondrial respiratory chain complex I assembly		Predicted intracellular proteins	Mitochondria (Supported)	NADH; Carvedilol		(M5936)HALLMARK OXIDATIVE PHOSPHORYLATION	0	0	0	0	0	0	0	0	0	0	0	0	0	0	0	0	0	0	0	0	1
4494	MT1F	0	1	4494	Gene_ID	H. sapiens	4494	H. sapiens	MT1F	metallothionein 1F	GO:0010273 detoxification of copper ion;GO:1990169 stress response to copper ion;GO:0061687 detoxification of inorganic compound		Predicted intracellular proteins					0	0	0	0	0	0	0	0	0	0	0	0	0	0	0	0	0	0	0	0	1
100887749	MTND1P23	0	1	100887749	Gene_ID	H. sapiens	100887749	H. sapiens	MTND1P23	MT-ND1 pseudogene 23								0	0	0	0	0	0	0	0	0	0	0	0	0	0	0	0	0	0	0	0	1
5133	PDCD1	0	1	5133	Gene_ID	H. sapiens	5133	H. sapiens	PDCD1	programmed cell death 1	GO:0070234 positive regulation of T cell apoptotic process;GO:0070230 positive regulation of lymphocyte apoptotic process;GO:2000108 positive regulation of leukocyte apoptotic process		CD markers; Disease related genes; Predicted intracellular proteins; FDA approved drug targets:Biotech drugs		CT-011; Nivolumab; Pembrolizumab; Cemiplimab		(M5956)HALLMARK KRAS SIGNALING DN	0	0	0	0	0	1	0	0	0	0	0	0	0	0	0	0	0	0	0	0	1
7374	UNG	1	0	7374	Gene_ID	H. sapiens	7374	H. sapiens	UNG	uracil DNA glycosylase	GO:0097510 base-excision repair, AP site formation via deaminated base removal;GO:0045008 depyrimidination;GO:0006285 base-excision repair, AP site formation		Disease related genes; Predicted intracellular proteins; Potential drug targets; ENZYME proteins:Hydrolases; Enzymes	Cytosol (Approved)	4-[(1E,7E)-8-(2,6-DIOXO-1,2,3,6-TETRAHYDROPYRIMIDIN-4-YL)-3,6-DIOXA-2,7-DIAZAOCTA-1,7-DIEN-1-YL]BENZOIC ACID; 1-(2-DEOXY-5-O-PHOSPHONO-BETA-D-ERYTHRO-PENTOFURANOSYL)-4-METHYL-1H-INDOLE; 3-[(1E,7E)-8-(2,6-dioxo-1,2,3,6-tetrahydropyrimidin-4-yl)-3,6-dioxa-2,7-diazaocta-1,7-dien-1-yl]benzoic acid		(M5928)HALLMARK MYC TARGETS V2; (M5924)HALLMARK MTORC1 SIGNALING; (M5925)HALLMARK E2F TARGETS	1	0	1	0	0	0	0	0	1	0	0	1	0	0	0	0	0	0	0	0	1
55897	MESP1	1	0	55897	Gene_ID	H. sapiens	55897	H. sapiens	MESP1	mesoderm posterior bHLH transcription factor 1	GO:0003235 sinus venosus development;GO:0003236 sinus venosus morphogenesis;GO:0003259 cardioblast anterior-lateral migration		Transcription factors:Basic domains; Predicted intracellular proteins	Nucleoplasm (Supported); Additional: Nucleoli				0	0	0	0	0	0	0	0	0	0	0	0	0	0	0	0	0	0	0	0	1
138307	LCN8	0	1	138307	Gene_ID	H. sapiens	138307	H. sapiens	LCN8	lipocalin 8	GO:0009725 response to hormone;GO:0009719 response to endogenous stimulus;GO:0010033 response to organic substance		Predicted intracellular proteins; Predicted secreted proteins					0	0	0	0	0	0	0	0	0	0	0	0	0	0	0	0	0	0	0	0	1
5368	PNOC	1	0	5368	Gene_ID	H. sapiens	5368	H. sapiens	PNOC	prepronociceptin	GO:0007218 neuropeptide signaling pathway;GO:0007565 female pregnancy;GO:0044706 multi-multicellular organism process		Predicted intracellular proteins; Predicted secreted proteins					0	0	0	0	0	0	0	0	0	0	0	0	0	0	0	0	0	0	0	0	1
1296	COL8A2	1	0	1296	Gene_ID	H. sapiens	1296	H. sapiens	COL8A2	collagen type VIII alpha 2 chain	GO:0048593 camera-type eye morphogenesis;GO:0048592 eye morphogenesis;GO:0090596 sensory organ morphogenesis		Predicted intracellular proteins; Disease related genes; Predicted secreted proteins	Golgi apparatus (Uncertain)		(M3005)NABA COLLAGENS; (M198)PID SYNDECAN 1 PATHWAY; (M160)PID AVB3 INTEGRIN PATHWAY	(M5930)HALLMARK EPITHELIAL MESENCHYMAL TRANSITION	0	0	0	0	0	0	0	0	0	0	0	0	0	0	0	0	0	0	0	0	1
4502	MT2A	1	0	4502	Gene_ID	H. sapiens	4502	H. sapiens	MT2A	metallothionein 2A	GO:0036015 response to interleukin-3;GO:0036016 cellular response to interleukin-3;GO:0036018 cellular response to erythropoietin		Predicted intracellular proteins		Zinc; Zinc acetate; Zinc chloride; Zinc sulfate, unspecified form	(M167)PID AP1 PATHWAY	(M5891)HALLMARK HYPOXIA; (M5901)HALLMARK G2M CHECKPOINT; (M5913)HALLMARK INTERFERON GAMMA RESPONSE	0	0	0	0	0	0	0	0	0	0	0	0	0	0	0	0	0	0	0	0	1
79590	MRPL24	0	1	79590	Gene_ID	H. sapiens	79590	H. sapiens	MRPL24	mitochondrial ribosomal protein L24	GO:0006412 translation;GO:0043043 peptide biosynthetic process;GO:0043604 amide biosynthetic process		Ribosomal proteins; Predicted intracellular proteins					0	0	0	0	0	0	0	0	0	0	0	0	0	0	0	0	0	0	0	0	1
28786	IGLV4-3	1	0	28786	Gene_ID	H. sapiens	28786	H. sapiens	IGLV4-3	immunoglobulin lambda variable 4-3	GO:0002377 immunoglobulin production;GO:0002440 production of molecular mediator of immune response;GO:0002250 adaptive immune response							1	0	0	0	0	0	0	0	0	0	0	0	0	0	0	0	0	0	0	0	1
4784	NFIX	0	1	4784	Gene_ID	H. sapiens	4784	H. sapiens	NFIX	nuclear factor I X	GO:0006260 DNA replication;GO:0000122 negative regulation of transcription by RNA polymerase II;GO:0045944 positive regulation of transcription by RNA polymerase II		Transcription factors:beta-Hairpin exposed by an alpha/beta-scaffold; Predicted intracellular proteins; Disease related genes	Nucleoplasm (Supported)				0	0	0	0	0	0	0	0	0	0	0	0	0	0	0	0	0	0	0	0	1
54757	FAM20A	0	1	54757	Gene_ID	H. sapiens	54757	H. sapiens	FAM20A	FAM20A golgi associated secretory pathway pseudokinase	GO:0044691 tooth eruption;GO:0070166 enamel mineralization;GO:0097186 amelogenesis		Predicted intracellular proteins; Disease related genes; Predicted secreted proteins			(M3468)NABA ECM REGULATORS; (M5885)NABA MATRISOME ASSOCIATED; (M5889)NABA MATRISOME		0	0	0	0	0	0	0	0	0	0	0	0	0	0	0	0	0	0	0	0	1
55363	HEMGN	0	1	55363	Gene_ID	H. sapiens	55363	H. sapiens	HEMGN	hemogen	GO:0045667 regulation of osteoblast differentiation;GO:0001649 osteoblast differentiation;GO:0001503 ossification		Predicted intracellular proteins	Nucleoplasm (Enhanced)				0	0	0	0	0	0	0	0	0	0	0	0	0	0	0	0	0	0	0	0	1
2203	FBP1	0	1	2203	Gene_ID	H. sapiens	2203	H. sapiens	FBP1	fructose-bisphosphatase 1	GO:0005986 sucrose biosynthetic process;GO:0005985 sucrose metabolic process;GO:0046351 disaccharide biosynthetic process		Disease related genes; Predicted intracellular proteins; Potential drug targets; ENZYME proteins:Hydrolases; Enzymes	Mitochondria (Approved)	Adenosine phosphate; 2,5-Anhydroglucitol-1,6-Biphosphate; {4-[3-(6,7-Diethoxy-Quinazolin-4-Ylamino)-Phenyl]-Thiazol-2-Yl}-Methanol; Mdl-29951; Fructose-6-phosphate; MB-07803; Managlinat dialanetil; N-[7-(3-AMINOPHENYL)-5-METHOXY-1,3-BENZOXAZOL-2-YL]-2,5-DICHLOROBENZENESULFONAMIDE; 2,5-DICHLORO-N-(5-CHLORO-1,3-BENZOXAZOL-2-YL)BENZENESULFONAMIDE; 2,5-DICHLORO-N-[5-METHOXY-7-(6-METHOXYPYRIDIN-3-YL)-…		(M5891)HALLMARK HYPOXIA; (M5934)HALLMARK XENOBIOTIC METABOLISM	0	0	0	0	0	0	0	0	0	0	0	0	0	0	0	0	0	0	0	0	1
9168	TMSB10	0	1	9168	Gene_ID	H. sapiens	9168	H. sapiens	TMSB10	thymosin beta 10	GO:0042989 sequestering of actin monomers;GO:0030837 negative regulation of actin filament polymerization;GO:0032507 maintenance of protein location in cell		Predicted intracellular proteins					0	1	0	0	0	0	0	0	0	0	0	0	0	0	0	0	0	0	0	0	1
11007	CCDC85B	0	1	11007	Gene_ID	H. sapiens	11007	H. sapiens	CCDC85B	coiled-coil domain containing 85B	GO:0045599 negative regulation of fat cell differentiation;GO:0045598 regulation of fat cell differentiation;GO:0030308 negative regulation of cell growth		Predicted intracellular proteins					0	0	0	0	0	0	0	0	0	0	0	0	0	0	0	0	0	0	0	0	1
79694	MANEA	1	0	79694	Gene_ID	H. sapiens	79694	H. sapiens	MANEA	mannosidase endo-alpha			Predicted intracellular proteins; Enzymes; ENZYME proteins:Hydrolases	Golgi apparatus (Supported)				0	0	0	0	0	0	0	0	0	0	0	0	0	0	0	0	0	0	0	0	1
129607	CMPK2	1	0	129607	Gene_ID	H. sapiens	129607	H. sapiens	CMPK2	cytidine/uridine monophosphate kinase 2	GO:0006227 dUDP biosynthetic process;GO:0009196 pyrimidine deoxyribonucleoside diphosphate metabolic process;GO:0009197 pyrimidine deoxyribonucleoside diphosphate biosynthetic process		Predicted intracellular proteins; Enzymes; ENZYME proteins:Transferases	Mitochondria (Supported); Additional: Nucleoplasm			(M5911)HALLMARK INTERFERON ALPHA RESPONSE; (M5898)HALLMARK DNA REPAIR; (M5913)HALLMARK INTERFERON GAMMA RESPONSE	0	0	1	0	0	0	0	0	0	0	0	0	0	0	0	0	0	0	0	0	1
79990	PLEKHH3	1	0	79990	Gene_ID	H. sapiens	79990	H. sapiens	PLEKHH3	pleckstrin homology, MyTH4 and FERM domain containing H3	GO:0007165 signal transduction;GO:0023052 signaling;GO:0007154 cell communication		Predicted intracellular proteins	Golgi apparatus (Approved)				0	0	0	0	0	0	0	0	0	0	0	0	0	0	0	0	0	0	0	0	1
92755	TUBBP1	1	0	92755	Gene_ID	H. sapiens	92755	H. sapiens	TUBBP1	tubulin beta pseudogene 1								0	0	0	0	0	0	0	0	0	0	0	0	0	0	0	0	0	0	0	0	1
9377	COX5A	0	1	9377	Gene_ID	H. sapiens	9377	H. sapiens	COX5A	cytochrome c oxidase subunit 5A	GO:0006123 mitochondrial electron transport, cytochrome c to oxygen;GO:0019646 aerobic electron transport chain;GO:0042773 ATP synthesis coupled electron transport		Transporters:Primary Active Transporters; Potential drug targets; Disease related genes; Predicted intracellular proteins		Cholic Acid; N-Formylmethionine		(M5926)HALLMARK MYC TARGETS V1; (M5936)HALLMARK OXIDATIVE PHOSPHORYLATION	0	0	0	0	0	0	0	0	0	0	0	0	0	0	0	0	0	0	0	0	1
79733	E2F8	1	0	79733	Gene_ID	H. sapiens	79733	H. sapiens	E2F8	E2F transcription factor 8	GO:0033301 cell cycle comprising mitosis without cytokinesis;GO:0032877 positive regulation of DNA endoreduplication;GO:0032875 regulation of DNA endoreduplication		Predicted intracellular proteins; Transcription factors:Helix-turn-helix domains	Nucleoli (Supported); Additional: Cytosol;Nucleoplasm			(M5925)HALLMARK E2F TARGETS	0	1	0	1	0	0	0	0	0	1	0	1	0	0	0	1	0	0	0	0	1
54935	DUSP23	0	1	54935	Gene_ID	H. sapiens	54935	H. sapiens	DUSP23	dual specificity phosphatase 23	GO:0035335 peptidyl-tyrosine dephosphorylation;GO:0006470 protein dephosphorylation;GO:0016311 dephosphorylation		Predicted intracellular proteins; Enzymes; ENZYME proteins:Hydrolases	Nucleoplasm (Supported)	4-Nitrophenyl Phosphate			0	0	0	0	0	0	0	0	0	0	0	0	0	0	0	0	0	0	0	0	1
1690	COCH	0	1	1690	Gene_ID	H. sapiens	1690	H. sapiens	COCH	cochlin	GO:0045089 positive regulation of innate immune response;GO:0007605 sensory perception of sound;GO:0008360 regulation of cell shape		Disease related genes; Predicted intracellular proteins; Transporters:Accessory Factors Involved in Transport; Potential drug targets; Predicted secreted proteins	Vesicles (Supported)		(M3008)NABA ECM GLYCOPROTEINS; (M5884)NABA CORE MATRISOME; (M5889)NABA MATRISOME	(M5947)HALLMARK IL2 STAT5 SIGNALING	0	0	0	0	0	0	0	0	0	0	0	0	0	0	0	0	0	0	0	0	1
57082	KNL1	1	0	57082	Gene_ID	H. sapiens	57082	H. sapiens	KNL1	kinetochore scaffold 1	GO:0001675 acrosome assembly;GO:0034501 protein localization to kinetochore;GO:1903083 protein localization to condensed chromosome		Predicted intracellular proteins; Disease related genes; Cancer-related genes	Nucleoplasm (Enhanced); Additional: Nuclear bodies			(M5901)HALLMARK G2M CHECKPOINT	0	1	0	0	0	0	0	0	0	0	0	0	1	0	0	0	0	0	1	0	1
64946	CENPH	1	0	64946	Gene_ID	H. sapiens	64946	H. sapiens	CENPH	centromere protein H	GO:0051382 kinetochore assembly;GO:0051383 kinetochore organization;GO:0034508 centromere complex assembly		Predicted intracellular proteins	Nucleoli rim;Nucleoplasm (Supported); Additional: Mitotic chromosome				0	1	0	0	0	1	0	0	0	0	0	0	1	0	0	0	0	0	0	0	1
705	BYSL	1	0	705	Gene_ID	H. sapiens	705	H. sapiens	BYSL	bystin like	GO:1904749 regulation of protein localization to nucleolus;GO:1902570 protein localization to nucleolus;GO:0001829 trophectodermal cell differentiation		Predicted intracellular proteins	Mitotic chromosome;Nucleoli;Nucleoli rim (Enhanced); Additional: Nucleoplasm			(M5928)HALLMARK MYC TARGETS V2	0	0	0	0	0	0	0	0	0	0	0	0	0	0	0	0	0	0	0	0	1
51056	LAP3	1	0	51056	Gene_ID	H. sapiens	51056	H. sapiens	LAP3	leucine aminopeptidase 3	GO:0006508 proteolysis;GO:0019538 protein metabolic process;GO:1901564 organonitrogen compound metabolic process		Predicted intracellular proteins; Peptidases:Metallopeptidases; Enzymes; ENZYME proteins:Hydrolases	Cytosol (Supported); Additional: Midbody;Nucleoplasm	Leucine Phosphonic Acid; (2S)-3-[(R)-[(1S)-1-amino-3-phenylpropyl](hydroxy)phosphoryl]-2-benzylpropanoic acid; Zofenoprilat		(M5911)HALLMARK INTERFERON ALPHA RESPONSE; (M5913)HALLMARK INTERFERON GAMMA RESPONSE; (M5921)HALLMARK COMPLEMENT	0	0	0	0	0	0	0	0	0	0	0	0	0	0	0	0	0	0	0	0	1
55829	SELENOS	0	1	55829	Gene_ID	H. sapiens	55829	H. sapiens	SELENOS	selenoprotein S	GO:2000110 negative regulation of macrophage apoptotic process;GO:0002865 negative regulation of acute inflammatory response to antigenic stimulus;GO:0051771 negative regulation of nitric-oxide synthase biosynthetic process			Endoplasmic reticulum (Enhanced)			(M5938)HALLMARK REACTIVE OXYGEN SPECIES PATHWAY; (M5932)HALLMARK INFLAMMATORY RESPONSE	0	0	0	0	0	0	0	0	0	0	0	0	0	0	0	0	0	1	0	0	1
5443	POMC	1	0	5443	Gene_ID	H. sapiens	5443	H. sapiens	POMC	proopiomelanocortin	GO:1990680 response to melanocyte-stimulating hormone;GO:2000852 regulation of corticosterone secretion;GO:0035934 corticosterone secretion		Disease related genes; Predicted secreted proteins; Cancer-related genes:Candidate cancer biomarkers		Loperamide; Etorphine; Dihydromorphine	(M251)PID SYNDECAN 3 PATHWAY; (M115)PID REG GR PATHWAY	(M5951)HALLMARK SPERMATOGENESIS	0	0	0	0	0	0	0	0	0	0	0	0	0	0	0	0	0	0	0	0	1
4233	MET	1	0	4233	Gene_ID	H. sapiens	4233	H. sapiens	MET	MET proto-oncogene, receptor tyrosine kinase	GO:0070494 regulation of thrombin-activated receptor signaling pathway;GO:0070495 negative regulation of thrombin-activated receptor signaling pathway;GO:1905098 negative regulation of guanyl-nucleotide exchange factor activity	Tyr protein kinase family	Disease related genes; ENZYME proteins:Transferases; Kinases:Tyr protein kinases; Predicted intracellular proteins; RAS pathway related proteins; Cancer-related genes:Candidate cancer biomarkers; Cancer-related genes:Mutated cancer genes; FDA approved drug targets:Small molecule drugs; Predicted secreted proteins; Enzymes	Cytosol;Plasma membrane (Approved)	K-252a; SGX-523; 1-(4-fluorophenyl)-N-[3-fluoro-4-(1H-pyrrolo[2,3-b]pyridin-4-yloxy)phenyl]-2-oxo-1,2-dihydropyridine-3-carboxamide; N-({4-[(2-aminopyridin-4-yl)oxy]-3-fluorophenyl}carbamoyl)-2-(4-fluorophenyl)acetamide; 2-(4-fluorophenyl)-N-{[3-fluoro-4-(1H-pyrrolo[2,3-b]pyridin-4-yloxy)phenyl]carbamoyl}acetamide; N-(3-chlorophenyl)-N-methyl-2-oxo-3-[(3,4,5-trimethyl-1H-pyrrol-2-yl)methyl]-2H-in…	(M86)PID ARF6 PATHWAY; (M232)PID ECADHERIN STABILIZATION PATHWAY; (M91)PID TCPTP PATHWAY	(M5942)HALLMARK UV RESPONSE DN; (M5932)HALLMARK INFLAMMATORY RESPONSE; (M5937)HALLMARK GLYCOLYSIS	0	1	1	0	0	1	0	0	0	0	1	0	0	0	0	0	0	0	0	0	1
8140	SLC7A5	1	0	8140	Gene_ID	H. sapiens	8140	H. sapiens	SLC7A5	solute carrier family 7 member 5	GO:0015823 phenylalanine transport;GO:1904556 L-tryptophan transmembrane transport;GO:0015827 tryptophan transport		Transporters:Electrochemical Potential-driven transporters	Cytosol;Plasma membrane (Supported); Additional: Vesicles			(M5922)HALLMARK UNFOLDED PROTEIN RESPONSE; (M5901)HALLMARK G2M CHECKPOINT; (M5906)HALLMARK ESTROGEN RESPONSE EARLY	1	0	1	0	0	1	0	0	0	0	0	0	0	0	0	0	0	0	0	0	1
57289	IGHV7-4-1	1	0	57289	Gene_ID	H. sapiens	57289	H. sapiens	IGHV7-4-1	immunoglobulin heavy variable 7-4-1	GO:0006910 phagocytosis, recognition;GO:0006958 complement activation, classical pathway;GO:0002455 humoral immune response mediated by circulating immunoglobulin							1	0	1	0	0	0	0	0	0	0	0	0	0	0	0	0	0	0	0	0	1
8626	TP63	1	0	8626	Gene_ID	H. sapiens	8626	H. sapiens	TP63	tumor protein p63	GO:0007499 ectoderm and mesoderm interaction;GO:0060529 squamous basal epithelial stem cell differentiation involved in prostate gland acinus development;GO:1904674 positive regulation of somatic stem cell population maintenance		Predicted intracellular proteins; Disease related genes; Cancer-related genes; Transcription factors:Immunoglobulin fold	Nucleoplasm (Enhanced)		(M236)PID DELTA NP63 PATHWAY; (M256)PID TAP63 PATHWAY; (M19)PID P73PATHWAY	(M5939)HALLMARK P53 PATHWAY	0	1	0	0	0	0	0	0	1	0	0	1	0	1	0	1	0	0	0	0	1
283229	CRACR2B	0	1	283229	Gene_ID	H. sapiens	283229	H. sapiens	CRACR2B	calcium release activated channel regulator 2B	GO:2001256 regulation of store-operated calcium entry;GO:0002115 store-operated calcium entry;GO:0051924 regulation of calcium ion transport		Predicted intracellular proteins					0	0	0	0	0	0	0	0	0	0	0	0	0	0	0	0	0	0	0	0	1
4350	MPG	0	1	4350	Gene_ID	H. sapiens	4350	H. sapiens	MPG	N-methylpurine DNA glycosylase	GO:0045007 depurination;GO:0006307 DNA dealkylation involved in DNA repair;GO:0006285 base-excision repair, AP site formation		Predicted intracellular proteins; Enzymes; ENZYME proteins:Hydrolases	Nucleoplasm (Supported); Additional: Cytosol	Cisplatin; Zinc; Zinc acetate; Zinc chloride; Zinc sulfate, unspecified form	(M200)PID ERA GENOMIC PATHWAY	(M5898)HALLMARK DNA REPAIR	0	0	0	0	0	0	0	0	0	0	0	1	0	0	0	0	0	0	0	0	1
54938	SARS2	0	1	54938	Gene_ID	H. sapiens	54938	H. sapiens	SARS2	seryl-tRNA synthetase 2, mitochondrial	GO:0070158 mitochondrial seryl-tRNA aminoacylation;GO:0006434 seryl-tRNA aminoacylation;GO:0097056 selenocysteinyl-tRNA(Sec) biosynthetic process		Disease related genes; ENZYME proteins:Ligase; Predicted intracellular proteins; Potential drug targets; Enzymes	Mitochondria;Nucleoplasm (Uncertain); Additional: Vesicles				0	0	0	0	0	0	0	0	0	0	0	0	0	0	0	0	0	0	0	0	1
2994	GYPB	0	1	2994	Gene_ID	H. sapiens	2994	H. sapiens	GYPB	glycophorin B (MNS blood group)			CD markers; Blood group antigen proteins; Predicted intracellular proteins				(M5945)HALLMARK HEME METABOLISM	0	0	0	0	0	1	0	0	0	0	0	0	0	0	0	0	0	0	0	0	1
170559	XPOTP1	1	0	170559	Gene_ID	H. sapiens	170559	H. sapiens	XPOTP1	exportin for tRNA pseudogene 1								0	0	0	0	0	0	0	0	0	0	0	0	0	0	0	0	0	0	0	0	1
64598	MOSPD3	0	1	64598	Gene_ID	H. sapiens	64598	H. sapiens	MOSPD3	motile sperm domain containing 3	GO:0061817 endoplasmic reticulum-plasma membrane tethering;GO:0051643 endoplasmic reticulum localization;GO:0090158 endoplasmic reticulum membrane organization			Cytosol;Nucleoplasm (Approved)				0	0	0	0	0	0	0	0	0	0	0	0	0	0	0	0	0	0	0	0	1
54512	EXOSC4	1	0	54512	Gene_ID	H. sapiens	54512	H. sapiens	EXOSC4	exosome component 4	GO:0071051 polyadenylation-dependent snoRNA 3'-end processing;GO:0034475 U4 snRNA 3'-end processing;GO:0034427 nuclear-transcribed mRNA catabolic process, exonucleolytic, 3'-5'		Predicted intracellular proteins	Cytosol;Nucleoplasm;Vesicles (Approved)			(M5922)HALLMARK UNFOLDED PROTEIN RESPONSE	0	0	0	0	0	0	0	0	0	0	0	0	0	0	0	0	0	0	0	0	1
28775	IGLV7-46	1	0	28775	Gene_ID	H. sapiens	28775	H. sapiens	IGLV7-46	immunoglobulin lambda variable 7-46	GO:0002377 immunoglobulin production;GO:0002440 production of molecular mediator of immune response;GO:0002250 adaptive immune response							1	0	0	0	0	0	0	0	0	0	0	0	0	0	0	0	0	0	0	0	1
100861402	CERS6-AS1	0	1	100861402	Gene_ID	H. sapiens	100861402	H. sapiens	CERS6-AS1	CERS6 antisense RNA 1								0	0	0	0	0	0	0	0	0	0	0	0	0	0	0	0	0	0	0	0	1
2286	FKBP2	0	1	2286	Gene_ID	H. sapiens	2286	H. sapiens	FKBP2	FKBP prolyl isomerase 2	GO:0000413 protein peptidyl-prolyl isomerization;GO:0018208 peptidyl-proline modification;GO:0061077 chaperone-mediated protein folding		Predicted intracellular proteins; ENZYME proteins:Isomerase; Enzymes	Plasma membrane (Approved)			(M5924)HALLMARK MTORC1 SIGNALING	0	0	0	0	0	0	0	0	0	0	0	0	0	0	0	0	0	0	0	0	1
2833	CXCR3	1	0	2833	Gene_ID	H. sapiens	2833	H. sapiens	CXCR3	C-X-C motif chemokine receptor 3	GO:0010818 T cell chemotaxis;GO:0048247 lymphocyte chemotaxis;GO:0072678 T cell migration		CD markers; G-protein coupled receptors:GPCRs excl olfactory receptors; G-protein coupled receptors:Chemokines and chemotactic factors receptors			(M222)PID CXCR3 PATHWAY	(M5950)HALLMARK ALLOGRAFT REJECTION	0	0	0	0	0	0	0	0	0	0	0	0	0	0	0	0	0	0	0	0	1
899	CCNF	1	0	899	Gene_ID	H. sapiens	899	H. sapiens	CCNF	cyclin F	GO:0000320 re-entry into mitotic cell cycle;GO:0010826 negative regulation of centrosome duplication;GO:0046606 negative regulation of centrosome cycle		Predicted intracellular proteins	Centrosome (Supported)			(M5901)HALLMARK G2M CHECKPOINT; (M5924)HALLMARK MTORC1 SIGNALING	0	1	0	0	0	1	0	0	0	0	1	0	0	0	0	0	0	1	0	0	1
6240	RRM1	1	0	6240	Gene_ID	H. sapiens	6240	H. sapiens	RRM1	ribonucleotide reductase catalytic subunit M1	GO:0009263 deoxyribonucleotide biosynthetic process;GO:0051290 protein heterotetramerization;GO:0006206 pyrimidine nucleobase metabolic process		ENZYME proteins:Oxidoreductases; FDA approved drug targets:Small molecule drugs; Predicted intracellular proteins; Enzymes	Cytosol (Supported)	Cladribine; Gemcitabine; Clofarabine; Hydroxyurea; Fludarabine; Imexon; Gallium maltolate; Tezacitabine	(M40)PID E2F PATHWAY	(M5926)HALLMARK MYC TARGETS V1	0	0	0	1	1	0	0	0	0	0	0	0	0	0	0	0	0	0	0	0	1
55289	ACOXL	1	0	55289	Gene_ID	H. sapiens	55289	H. sapiens	ACOXL	acyl-CoA oxidase like	GO:0033540 fatty acid beta-oxidation using acyl-CoA oxidase;GO:0006635 fatty acid beta-oxidation;GO:0009062 fatty acid catabolic process		Predicted intracellular proteins	Cytosol (Supported); Additional: Nucleoli				0	0	0	0	0	0	0	0	0	0	0	0	0	0	0	0	0	0	0	0	1
55437	STRADB	0	1	55437	Gene_ID	H. sapiens	55437	H. sapiens	STRADB	STE20 related adaptor beta	GO:1901099 negative regulation of signal transduction in absence of ligand;GO:2001240 negative regulation of extrinsic apoptotic signaling pathway in absence of ligand;GO:2001239 regulation of extrinsic apoptotic signaling pathway in absence of ligand	STE Ser/Thr protein kinase family	Kinases:STE Ser/Thr protein kinases; Predicted intracellular proteins; Enzymes	Cytosol (Uncertain); Additional: Aggresome		(M87)PID LKB1 PATHWAY		0	0	0	0	0	0	0	0	0	0	0	0	0	0	0	0	0	0	0	0	1
54539	NDUFB11	0	1	54539	Gene_ID	H. sapiens	54539	H. sapiens	NDUFB11	NADH:ubiquinone oxidoreductase subunit B11	GO:0010257 NADH dehydrogenase complex assembly;GO:0032981 mitochondrial respiratory chain complex I assembly;GO:0033108 mitochondrial respiratory chain complex assembly		Disease related genes	Mitochondria (Approved)				0	0	0	0	0	0	0	0	0	0	0	0	0	0	0	0	0	0	0	0	1
83756	TAS1R3	0	1	83756	Gene_ID	H. sapiens	83756	H. sapiens	TAS1R3	taste 1 receptor member 3	GO:0001582 detection of chemical stimulus involved in sensory perception of sweet taste;GO:0050917 sensory perception of umami taste;GO:0050916 sensory perception of sweet taste		G-protein coupled receptors:Family 3 (C) receptors; G-protein coupled receptors:GPCRs excl olfactory receptors		Aspartame			0	0	0	0	0	0	0	0	0	0	0	0	0	0	0	0	0	0	0	0	1
1718	DHCR24	1	0	1718	Gene_ID	H. sapiens	1718	H. sapiens	DHCR24	24-dehydrocholesterol reductase	GO:0033489 cholesterol biosynthetic process via desmosterol;GO:0033490 cholesterol biosynthetic process via lathosterol;GO:0030539 male genitalia development		Disease related genes; Predicted intracellular proteins; ENZYME proteins:Oxidoreductases; Potential drug targets; Enzymes				(M5908)HALLMARK ANDROGEN RESPONSE; (M5949)HALLMARK PEROXISOME; (M5948)HALLMARK BILE ACID METABOLISM	0	0	0	0	0	0	0	0	0	0	0	0	0	0	0	0	0	0	0	0	1
10064	VDAC1P2	1	0	10064	Gene_ID	H. sapiens	10064	H. sapiens	VDAC1P2	voltage dependent anion channel 1 pseudogene 2								0	0	0	0	0	0	0	0	0	0	0	0	0	0	0	0	0	0	0	0	1
65990	ANTKMT	0	1	65990	Gene_ID	H. sapiens	65990	H. sapiens	ANTKMT	adenine nucleotide translocase lysine methyltransferase	GO:1905271 regulation of proton-transporting ATP synthase activity, rotational mechanism;GO:1905273 positive regulation of proton-transporting ATP synthase activity, rotational mechanism;GO:1905706 regulation of mitochondrial ATP synthesis coupled proton transport		Predicted intracellular proteins	Cytosol (Approved)				0	0	0	0	0	0	0	0	0	0	0	0	0	0	0	0	0	0	0	0	1
284018	C17orf58	0	1	284018	Gene_ID	H. sapiens	284018	H. sapiens	C17orf58	chromosome 17 open reading frame 58			Predicted intracellular proteins	Cytosol;Plasma membrane (Approved)		(M3468)NABA ECM REGULATORS; (M5885)NABA MATRISOME ASSOCIATED; (M5889)NABA MATRISOME		0	0	0	0	0	0	0	0	0	0	0	0	0	0	0	0	0	0	0	0	1
55215	FANCI	1	0	55215	Gene_ID	H. sapiens	55215	H. sapiens	FANCI	FA complementation group I	GO:0031398 positive regulation of protein ubiquitination;GO:1903322 positive regulation of protein modification by small protein conjugation or removal;GO:0031396 regulation of protein ubiquitination		Predicted intracellular proteins; Disease related genes	Nucleoplasm (Enhanced)		(M1)PID FANCONI PATHWAY		0	0	0	0	0	0	0	0	1	0	0	1	0	0	0	0	0	1	0	0	1
1062	CENPE	1	0	1062	Gene_ID	H. sapiens	1062	H. sapiens	CENPE	centromere protein E	GO:0099606 microtubule plus-end directed mitotic chromosome migration;GO:0099607 lateral attachment of mitotic spindle microtubules to kinetochore;GO:0007079 mitotic chromosome movement towards spindle pole		Predicted intracellular proteins; Disease related genes	Cytosol;Microtubules (Approved); Additional: Nucleoplasm	GSK-923295	(M129)PID PLK1 PATHWAY	(M5893)HALLMARK MITOTIC SPINDLE; (M5901)HALLMARK G2M CHECKPOINT; (M5925)HALLMARK E2F TARGETS	0	1	0	0	0	1	0	0	0	0	1	0	1	0	0	0	0	0	0	0	1
35	ACADS	0	1	35	Gene_ID	H. sapiens	35	H. sapiens	ACADS	acyl-CoA dehydrogenase short chain	GO:0046359 butyrate catabolic process;GO:0019605 butyrate metabolic process;GO:0019626 short-chain fatty acid catabolic process		Disease related genes; Predicted intracellular proteins; ENZYME proteins:Oxidoreductases; Potential drug targets; Enzymes	Mitochondria (Enhanced); Additional: Centrosome;Nucleoplasm	NADH; Acetoacetyl-CoA; Flavin adenine dinucleotide		(M5935)HALLMARK FATTY ACID METABOLISM; (M5905)HALLMARK ADIPOGENESIS	0	0	0	0	0	0	0	0	0	0	0	0	0	0	0	0	0	0	0	0	1
9824	ARHGAP11A	1	0	9824	Gene_ID	H. sapiens	9824	H. sapiens	ARHGAP11A	Rho GTPase activating protein 11A	GO:0043547 positive regulation of GTPase activity;GO:0051056 regulation of small GTPase mediated signal transduction;GO:0043087 regulation of GTPase activity		Predicted intracellular proteins	Cytosol (Approved); Additional: Nucleoli				0	1	0	0	0	0	0	0	0	0	0	0	0	0	0	0	0	0	0	0	1
29968	PSAT1	1	0	29968	Gene_ID	H. sapiens	29968	H. sapiens	PSAT1	phosphoserine aminotransferase 1	GO:0008614 pyridoxine metabolic process;GO:0008615 pyridoxine biosynthetic process;GO:0042819 vitamin B6 biosynthetic process		Disease related genes; ENZYME proteins:Transferases; Predicted intracellular proteins; Potential drug targets; Enzymes	Cytosol (Enhanced)	Pyridoxal phosphate; Glutamic acid		(M5922)HALLMARK UNFOLDED PROTEIN RESPONSE; (M5924)HALLMARK MTORC1 SIGNALING	0	0	0	0	0	0	0	0	0	0	0	0	0	0	0	0	0	0	0	0	1
84842	HPDL	1	0	84842	Gene_ID	H. sapiens	84842	H. sapiens	HPDL	4-hydroxyphenylpyruvate dioxygenase like	GO:0009072 aromatic amino acid family metabolic process;GO:0006520 cellular amino acid metabolic process;GO:0019752 carboxylic acid metabolic process		Predicted intracellular proteins	Mitochondria (Supported); Additional: Nucleoplasm				0	0	0	0	0	0	0	0	0	0	0	0	0	0	0	0	0	0	0	0	1
2048	EPHB2	1	0	2048	Gene_ID	H. sapiens	2048	H. sapiens	EPHB2	EPH receptor B2	GO:0106028 neuron projection retraction;GO:1904782 negative regulation of NMDA glutamate receptor activity;GO:0099557 trans-synaptic signaling by trans-synaptic complex, modulating synaptic transmission	Tyr protein kinase family	Disease related genes; Kinases:Tyr protein kinases; ENZYME proteins:Transferases; Predicted intracellular proteins; Potential drug targets; Cancer-related genes:Candidate cancer biomarkers; Enzymes	Plasma membrane (Supported); Additional: Nucleoplasm	Phosphoaminophosphonic Acid-Adenylate Ester; Fostamatinib	(M257)PID EPHRINB REV PATHWAY; (M240)PID SYNDECAN 2 PATHWAY; (M62)PID EPHB FWD PATHWAY	(M5953)HALLMARK KRAS SIGNALING UP	1	1	1	0	0	0	0	0	0	0	1	0	0	0	0	0	0	0	0	0	1
8516	ITGA8	1	0	8516	Gene_ID	H. sapiens	8516	H. sapiens	ITGA8	integrin subunit alpha 8	GO:0048333 mesodermal cell differentiation;GO:0001707 mesoderm formation;GO:0048332 mesoderm morphogenesis		Disease related genes	Plasma membrane (Approved)		(M47)PID INTEGRIN CS PATHWAY; (M67)PID ARF6 TRAFFICKING PATHWAY; (M18)PID INTEGRIN1 PATHWAY		0	0	0	0	0	0	0	0	0	0	0	0	0	0	0	0	0	0	0	0	1
1509	CTSD	0	1	1509	Gene_ID	H. sapiens	1509	H. sapiens	CTSD	cathepsin D	GO:0042159 lipoprotein catabolic process;GO:0019886 antigen processing and presentation of exogenous peptide antigen via MHC class II;GO:0002495 antigen processing and presentation of peptide antigen via MHC class II		Disease related genes; Predicted intracellular proteins; Potential drug targets; Peptidases:Aspartic-type peptidases; ENZYME proteins:Hydrolases; Cancer-related genes:Candidate cancer biomarkers; Predicted secreted proteins; Enzymes		Insulin pork; S-Methylcysteine; 1h-Benoximidazole-2-Carboxylic Acid; 2-Morpholinoethylamine; 5-AMINO-6-CYCLOHEXYL-4-HYDROXY-2-ISOBUTYL-HEXANOIC ACID; CYCLOHEXYLMETHYL-2,3-DIHYDROXY-5-METHYL-HEXYLAMIDE	(M144)PID CERAMIDE PATHWAY; (M87)PID LKB1 PATHWAY; (M200)PID ERA GENOMIC PATHWAY	(M5921)HALLMARK COMPLEMENT; (M5939)HALLMARK P53 PATHWAY	0	0	0	0	0	1	0	0	0	0	0	0	0	0	0	0	0	0	0	0	1
7293	TNFRSF4	0	1	7293	Gene_ID	H. sapiens	7293	H. sapiens	TNFRSF4	TNF receptor superfamily member 4	GO:0030890 positive regulation of B cell proliferation;GO:0002639 positive regulation of immunoglobulin production;GO:0030888 regulation of B cell proliferation		CD markers; Disease related genes; Cancer-related genes:Candidate cancer biomarkers			(M272)PID CD8 TCR DOWNSTREAM PATHWAY	(M5947)HALLMARK IL2 STAT5 SIGNALING	0	0	0	0	0	0	0	0	0	0	0	0	0	0	0	0	0	0	0	0	1
374393	FAM111B	1	0	374393	Gene_ID	H. sapiens	374393	H. sapiens	FAM111B	FAM111 trypsin like peptidase B	GO:0006260 DNA replication;GO:0006508 proteolysis;GO:0034645 cellular macromolecule biosynthetic process		Predicted intracellular proteins; Disease related genes	Nucleoplasm (Approved); Additional: Cytosol				0	0	0	1	0	0	0	0	0	0	0	0	0	0	0	0	0	0	0	0	1
100526836	BLOC1S5-TXNDC5	1	0	100526836	Gene_ID	H. sapiens	100526836	H. sapiens	BLOC1S5-TXNDC5	BLOC1S5-TXNDC5 readthrough (NMD candidate)								0	0	0	0	0	0	0	0	0	0	0	0	0	0	0	0	0	0	0	0	1
1512	CTSH	0	1	1512	Gene_ID	H. sapiens	1512	H. sapiens	CTSH	cathepsin H	GO:0010813 neuropeptide catabolic process;GO:0060448 dichotomous subdivision of terminal units involved in lung branching;GO:0010815 bradykinin catabolic process		Predicted intracellular proteins; Peptidases:Cysteine-type peptidases; ENZYME proteins:Hydrolases; Cancer-related genes:Candidate cancer biomarkers; Enzymes	Cytoplasmic bodies;Cytosol;Vesicles (Supported)	N1-(1-Dimethylcarbamoyl-2-Phenyl-Ethyl)-2-Oxo-N4-(2-Pyridin-2-Yl-Ethyl)-Succinamide; p-Toluenesulfonic acid; N-[1-Hydroxycarboxyethyl-Carbonyl]Leucylamino-2-Methyl-Butane; CARBOBENZYLOXY-(L)-LEUCINYL-(L)LEUCINYL METHOXYMETHYLKETONE	(M3468)NABA ECM REGULATORS; (M5885)NABA MATRISOME ASSOCIATED; (M5889)NABA MATRISOME	(M5946)HALLMARK COAGULATION; (M5921)HALLMARK COMPLEMENT	0	0	0	0	0	1	0	0	0	0	0	0	0	0	0	0	0	0	0	0	1
4267	CD99	0	1	4267	Gene_ID	H. sapiens	4267	H. sapiens	CD99	CD99 molecule (Xg blood group)	GO:2000391 positive regulation of neutrophil extravasation;GO:2000389 regulation of neutrophil extravasation;GO:0072683 T cell extravasation		CD markers; Predicted intracellular proteins	Golgi apparatus (Approved)			(M5915)HALLMARK APICAL JUNCTION	0	0	0	0	0	1	0	0	0	0	0	0	0	0	0	0	0	0	0	0	1
4085	MAD2L1	1	0	4085	Gene_ID	H. sapiens	4085	H. sapiens	MAD2L1	mitotic arrest deficient 2 like 1	GO:0090232 positive regulation of spindle checkpoint;GO:0090267 positive regulation of mitotic cell cycle spindle assembly checkpoint;GO:0051660 establishment of centrosome localization		Predicted intracellular proteins; Cancer-related genes:Candidate cancer biomarkers	Nucleoplasm (Approved)			(M5901)HALLMARK G2M CHECKPOINT; (M5925)HALLMARK E2F TARGETS; (M5926)HALLMARK MYC TARGETS V1	0	1	0	0	1	1	0	0	0	1	1	0	0	0	0	0	0	1	1	0	1
11309	SLCO2B1	1	0	11309	Gene_ID	H. sapiens	11309	H. sapiens	SLCO2B1	solute carrier organic anion transporter family member 2B1	GO:0042167 heme catabolic process;GO:0046149 pigment catabolic process;GO:0006787 porphyrin-containing compound catabolic process		FDA approved drug targets:Small molecule drugs; Predicted intracellular proteins; Transporters:Electrochemical Potential-driven transporters		Gemfibrozil; Telaprevir			0	0	0	0	0	0	0	0	0	0	0	0	0	0	0	0	0	0	0	0	1
78995	C17orf53	1	0	78995	Gene_ID	H. sapiens	78995	H. sapiens	HROB	homologous recombination factor with OB-fold	GO:0000731 DNA synthesis involved in DNA repair;GO:0036297 interstrand cross-link repair;GO:0000725 recombinational repair		Predicted intracellular proteins	Cytosol;Nucleoplasm (Approved)				0	0	0	0	0	0	0	0	1	0	0	0	0	0	0	0	0	0	0	0	1
6624	FSCN1	0	1	6624	Gene_ID	H. sapiens	6624	H. sapiens	FSCN1	fascin actin-bundling protein 1	GO:0030035 microspike assembly;GO:0032534 regulation of microvillus assembly;GO:0030046 parallel actin filament bundle assembly		Predicted intracellular proteins; Cancer-related genes:Candidate cancer biomarkers	Cytosol (Supported); Additional: Plasma membrane		(M16801)SIG REGULATION OF THE ACTIN CYTOSKELETON BY RHO GTPASES	(M5893)HALLMARK MITOTIC SPINDLE; (M5915)HALLMARK APICAL JUNCTION	0	0	0	0	0	0	0	0	0	0	0	0	0	0	0	0	0	0	0	0	1
5932	RBBP8	1	0	5932	Gene_ID	H. sapiens	5932	H. sapiens	RBBP8	RB binding protein 8, endonuclease	GO:0010792 DNA double-strand break processing involved in repair via single-strand annealing;GO:0045002 double-strand break repair via single-strand annealing;GO:0000729 DNA double-strand break processing		Predicted intracellular proteins; Disease related genes	Nucleoplasm (Supported)		(M258)PID BARD1 PATHWAY; (M84)PID ATM PATHWAY; (M288)PID HES HEY PATHWAY	(M5906)HALLMARK ESTROGEN RESPONSE EARLY; (M5907)HALLMARK ESTROGEN RESPONSE LATE	0	1	0	0	1	0	1	0	1	0	0	1	0	0	0	0	0	0	0	0	1
124222	PAQR4	0	1	124222	Gene_ID	H. sapiens	124222	H. sapiens	PAQR4	progestin and adipoQ receptor family member 4				Vesicles (Approved)				0	0	0	0	0	0	0	0	0	0	0	0	0	0	0	0	0	0	0	0	1
23457	ABCB9	0	1	23457	Gene_ID	H. sapiens	23457	H. sapiens	ABCB9	ATP binding cassette subfamily B member 9	GO:0035672 oligopeptide transmembrane transport;GO:0006857 oligopeptide transport;GO:0019885 antigen processing and presentation of endogenous peptide antigen via MHC class I		Transporters:Primary Active Transporters; Predicted intracellular proteins	Vesicles (Supported)			(M5949)HALLMARK PEROXISOME	0	0	0	0	0	0	0	0	0	0	0	0	0	0	0	0	0	0	0	0	1
160518	DENND5B	1	0	160518	Gene_ID	H. sapiens	160518	H. sapiens	DENND5B	DENN domain containing 5B	GO:1901508 positive regulation of acylglycerol transport;GO:1905885 positive regulation of triglyceride transport;GO:1901506 regulation of acylglycerol transport		Predicted intracellular proteins	Microtubules (Approved); Additional: Nucleoli				0	0	0	0	0	1	0	0	0	0	0	0	0	0	0	0	0	0	0	0	1
101928710	SCAT1	0	1	101928710	Gene_ID	H. sapiens	101928710	H. sapiens	SCAT1	S-phase cancer associated transcript 1								0	0	0	0	0	0	0	0	0	0	0	0	0	0	0	0	0	0	0	0	1
10606	PAICS	1	0	10606	Gene_ID	H. sapiens	10606	H. sapiens	PAICS	phosphoribosylaminoimidazole carboxylase and phosphoribosylaminoimidazolesuccinocarboxamide synthase	GO:0006189 'de novo' IMP biosynthetic process;GO:0009113 purine nucleobase biosynthetic process;GO:0006188 IMP biosynthetic process		Predicted intracellular proteins; ENZYME proteins:Lyases; ENZYME proteins:Ligase; Enzymes	Cytosol (Approved)	Aspartic acid		(M5925)HALLMARK E2F TARGETS	0	0	0	0	0	0	0	0	0	0	0	0	0	0	0	0	0	0	0	0	1
3627	CXCL10	1	0	3627	Gene_ID	H. sapiens	3627	H. sapiens	CXCL10	C-X-C motif chemokine ligand 10	GO:1901740 negative regulation of myoblast fusion;GO:0034242 negative regulation of syncytium formation by plasma membrane fusion;GO:1901509 regulation of endothelial tube morphogenesis		Predicted secreted proteins; Cancer-related genes:Candidate cancer biomarkers		N-Methylleucine; Eldelumab; Clove oil	(M222)PID CXCR3 PATHWAY; (M5883)NABA SECRETED FACTORS; (M5885)NABA MATRISOME ASSOCIATED	(M5897)HALLMARK IL6 JAK STAT3 SIGNALING; (M5911)HALLMARK INTERFERON ALPHA RESPONSE; (M5947)HALLMARK IL2 STAT5 SIGNALING	0	1	1	0	0	0	0	0	0	0	0	0	0	0	0	0	0	0	0	0	1
51629	SLC25A39	0	1	51629	Gene_ID	H. sapiens	51629	H. sapiens	SLC25A39	solute carrier family 25 member 39	GO:0006783 heme biosynthetic process;GO:0006779 porphyrin-containing compound biosynthetic process;GO:0033014 tetrapyrrole biosynthetic process		Predicted intracellular proteins; Transporters:Electrochemical Potential-driven transporters					0	0	0	0	0	0	0	0	0	0	0	0	0	0	0	0	0	0	0	0	1
6948	TCN2	0	1	6948	Gene_ID	H. sapiens	6948	H. sapiens	TCN2	transcobalamin 2	GO:0006824 cobalt ion transport;GO:0015889 cobalamin transport;GO:0051180 vitamin transport		Predicted intracellular proteins; Disease related genes; Predicted secreted proteins	Cytosol (Approved)			(M5939)HALLMARK P53 PATHWAY	0	0	0	0	0	0	0	0	0	0	0	0	0	0	0	0	0	0	0	0	1
64065	PERP	1	0	64065	Gene_ID	H. sapiens	64065	H. sapiens	PERP	p53 apoptosis effector related to PMP22	GO:0002934 desmosome organization;GO:0097202 activation of cysteine-type endopeptidase activity;GO:0097186 amelogenesis					(M236)PID DELTA NP63 PATHWAY; (M256)PID TAP63 PATHWAY; (M145)PID P53 DOWNSTREAM PATHWAY	(M5907)HALLMARK ESTROGEN RESPONSE LATE; (M5939)HALLMARK P53 PATHWAY	0	0	0	0	0	0	0	0	0	0	0	1	0	0	0	0	0	0	0	0	1
102723168	IGHV2-70D	1	0	102723168	Gene_ID	H. sapiens	102723168	H. sapiens	IGHV2-70D	immunoglobulin heavy variable 2-70D	GO:0006910 phagocytosis, recognition;GO:0006958 complement activation, classical pathway;GO:0002455 humoral immune response mediated by circulating immunoglobulin							1	0	1	0	0	0	0	0	0	0	0	0	0	0	0	0	0	0	0	0	1
25849	PARM1	1	0	25849	Gene_ID	H. sapiens	25849	H. sapiens	PARM1	prostate androgen-regulated mucin-like protein 1	GO:0051973 positive regulation of telomerase activity;GO:0051972 regulation of telomerase activity;GO:2000573 positive regulation of DNA biosynthetic process			Cytosol;Nucleoplasm;Vesicles (Approved)		(M5880)NABA ECM AFFILIATED; (M5885)NABA MATRISOME ASSOCIATED; (M5889)NABA MATRISOME		0	0	0	0	0	0	0	0	0	0	0	0	0	0	0	0	0	0	0	0	1
445329	SULT1A4	0	1	445329	Gene_ID	H. sapiens	445329	H. sapiens	SULT1A4	sulfotransferase family 1A member 4	GO:0098989 NMDA selective glutamate receptor signaling pathway;GO:0042420 dopamine catabolic process;GO:0019614 catechol-containing compound catabolic process		Predicted intracellular proteins; Enzymes; ENZYME proteins:Transferases					0	0	0	0	0	0	0	0	0	0	0	0	0	0	0	0	0	0	0	0	1
25902	MTHFD1L	1	0	25902	Gene_ID	H. sapiens	25902	H. sapiens	MTHFD1L	methylenetetrahydrofolate dehydrogenase (NADP+ dependent) 1 like	GO:0009257 10-formyltetrahydrofolate biosynthetic process;GO:0009256 10-formyltetrahydrofolate metabolic process;GO:0015942 formate metabolic process		Predicted intracellular proteins; ENZYME proteins:Ligase; Enzymes	Mitochondria (Enhanced)				0	0	0	0	0	0	0	0	0	0	0	0	0	0	0	0	0	0	0	0	1
729533	FAM72A	1	0	729533	Gene_ID	H. sapiens	729533	H. sapiens	FAM72A	family with sequence similarity 72 member A			Predicted intracellular proteins	Vesicles (Approved); Additional: Cytosol;Plasma membrane				0	0	0	0	0	0	0	0	0	0	0	0	0	0	0	0	0	0	0	0	1
6237	RRAS	0	1	6237	Gene_ID	H. sapiens	6237	H. sapiens	RRAS	RAS related	GO:1904906 positive regulation of endothelial cell-matrix adhesion via fibronectin;GO:0090674 endothelial cell-matrix adhesion via fibronectin;GO:1904904 regulation of endothelial cell-matrix adhesion via fibronectin		Predicted intracellular proteins; RAS pathway related proteins	Vesicles (Approved)		(M269)PID RAS PATHWAY; (M62)PID EPHB FWD PATHWAY; (M281)PID FAK PATHWAY	(M5915)HALLMARK APICAL JUNCTION	0	0	0	0	0	0	0	0	0	0	0	0	0	0	0	0	0	0	0	0	1
374291	NDUFS7	0	1	374291	Gene_ID	H. sapiens	374291	H. sapiens	NDUFS7	NADH:ubiquinone oxidoreductase core subunit S7	GO:0015988 energy coupled proton transmembrane transport, against electrochemical gradient;GO:0015990 electron transport coupled proton transport;GO:0006120 mitochondrial electron transport, NADH to ubiquinone		Disease related genes; Predicted intracellular proteins; ENZYME proteins:Oxidoreductases; Potential drug targets; Enzymes		NADH		(M5936)HALLMARK OXIDATIVE PHOSPHORYLATION	0	0	0	0	0	0	0	0	0	0	0	0	0	0	0	0	0	0	0	0	1
57636	ARHGAP23	1	0	57636	Gene_ID	H. sapiens	57636	H. sapiens	ARHGAP23	Rho GTPase activating protein 23	GO:0051056 regulation of small GTPase mediated signal transduction;GO:0007264 small GTPase mediated signal transduction;GO:1902531 regulation of intracellular signal transduction		Predicted intracellular proteins	Nucleoplasm;Plasma membrane (Approved); Additional: Cytosol				0	1	0	0	0	0	0	0	0	0	0	0	0	0	0	0	0	0	0	0	1
284403	WDR62	0	1	284403	Gene_ID	H. sapiens	284403	H. sapiens	WDR62	WD repeat domain 62	GO:0007099 centriole replication;GO:0098534 centriole assembly;GO:0051298 centrosome duplication		Predicted intracellular proteins; Disease related genes	Cytosol (Enhanced); Additional: Centriolar satellite				0	0	0	0	0	0	0	0	0	0	0	0	0	0	0	0	0	0	0	0	1
4713	NDUFB7	0	1	4713	Gene_ID	H. sapiens	4713	H. sapiens	NDUFB7	NADH:ubiquinone oxidoreductase subunit B7	GO:0006120 mitochondrial electron transport, NADH to ubiquinone;GO:0010257 NADH dehydrogenase complex assembly;GO:0032981 mitochondrial respiratory chain complex I assembly		Predicted intracellular proteins		NADH		(M5905)HALLMARK ADIPOGENESIS; (M5936)HALLMARK OXIDATIVE PHOSPHORYLATION	0	0	0	0	0	0	0	0	0	0	0	0	0	0	0	0	0	0	0	0	1
91703	ACY3	1	0	91703	Gene_ID	H. sapiens	91703	H. sapiens	ACY3	aminoacylase 3	GO:0008150 biological_process		Predicted intracellular proteins; Enzymes; ENZYME proteins:Hydrolases					0	0	0	0	0	0	0	0	0	0	0	0	0	0	0	0	0	0	0	0	1
10573	MRPL28	0	1	10573	Gene_ID	H. sapiens	10573	H. sapiens	MRPL28	mitochondrial ribosomal protein L28	GO:0006412 translation;GO:0043043 peptide biosynthetic process;GO:0043604 amide biosynthetic process		Ribosomal proteins; Predicted intracellular proteins	Mitochondria (Supported)				0	0	0	0	0	0	0	0	0	0	0	0	0	0	0	0	0	0	0	0	1
6748	SSR4	0	1	6748	Gene_ID	H. sapiens	6748	H. sapiens	SSR4	signal sequence receptor subunit 4			Disease related genes	Endoplasmic reticulum (Supported)				0	0	0	0	0	0	0	0	0	0	0	0	0	0	0	0	0	0	0	0	1
27077	B9D1	0	1	27077	Gene_ID	H. sapiens	27077	H. sapiens	B9D1	B9 domain containing 1	GO:0060563 neuroepithelial cell differentiation;GO:0042733 embryonic digit morphogenesis;GO:0002065 columnar/cuboidal epithelial cell differentiation		Predicted intracellular proteins; Disease related genes					0	0	0	0	0	0	0	0	0	0	0	0	0	0	0	0	0	0	0	0	1
1978	EIF4EBP1	0	1	1978	Gene_ID	H. sapiens	1978	H. sapiens	EIF4EBP1	eukaryotic translation initiation factor 4E binding protein 1	GO:0045947 negative regulation of translational initiation;GO:1990928 response to amino acid starvation;GO:0002931 response to ischemia		Predicted intracellular proteins; Cancer-related genes:Candidate cancer biomarkers	Cytosol;Nucleoplasm (Supported)		(M229)PID P38 ALPHA BETA DOWNSTREAM PATHWAY; (M16)PID INSULIN PATHWAY; (M121)PID MTOR 4PATHWAY	(M5922)HALLMARK UNFOLDED PROTEIN RESPONSE	0	1	0	0	0	0	0	0	0	0	0	0	0	0	0	0	0	0	0	1	1
11113	CIT	1	0	11113	Gene_ID	H. sapiens	11113	H. sapiens	CIT	citron rho-interacting serine/threonine kinase	GO:0035331 negative regulation of hippo signaling;GO:0035330 regulation of hippo signaling;GO:0035329 hippo signaling	AGC Ser/Thr protein kinase family	Disease related genes; Kinases:AGC Ser/Thr protein kinases; ENZYME proteins:Transferases; Predicted intracellular proteins; Potential drug targets; Enzymes	Cytosol (Approved)	Fostamatinib	(M12)PID RHOA PATHWAY	(M5925)HALLMARK E2F TARGETS	0	1	0	0	0	0	0	0	0	1	0	0	0	0	0	1	0	0	0	0	1
283987	HID1	1	0	283987	Gene_ID	H. sapiens	283987	H. sapiens	HID1	HID1 domain containing			Predicted intracellular proteins	Cytosol;Golgi apparatus (Supported)				0	0	0	0	0	0	0	0	0	0	0	0	0	0	0	0	0	0	0	0	1
1163	CKS1B	1	0	1163	Gene_ID	H. sapiens	1163	H. sapiens	CKS1B	CDC28 protein kinase regulatory subunit 1B	GO:0045737 positive regulation of cyclin-dependent protein serine/threonine kinase activity;GO:1904031 positive regulation of cyclin-dependent protein kinase activity;GO:0000079 regulation of cyclin-dependent protein serine/threonine kinase activity		Predicted intracellular proteins; Cancer-related genes:Candidate cancer biomarkers	Cytosol;Mitochondria (Approved); Additional: Nucleoplasm;Vesicles	Fluoxetine; 2,8-bis[oxido(oxo)vanadio]-1,1,1,3,5,5,7,7,9,9,9-undecaoxopentavanadoxane-2,8-diium	(M176)PID FOXM1 PATHWAY	(M5922)HALLMARK UNFOLDED PROTEIN RESPONSE; (M5901)HALLMARK G2M CHECKPOINT; (M5925)HALLMARK E2F TARGETS	0	1	0	0	1	0	0	0	0	1	1	0	0	0	0	0	0	0	0	0	1
28783	IGLV5-37	1	0	28783	Gene_ID	H. sapiens	28783	H. sapiens	IGLV5-37	immunoglobulin lambda variable 5-37	GO:0002377 immunoglobulin production;GO:0002440 production of molecular mediator of immune response;GO:0002250 adaptive immune response							1	0	0	0	0	0	0	0	0	0	0	0	0	0	0	0	0	0	0	0	1
9902	MRC2	0	1	9902	Gene_ID	H. sapiens	9902	H. sapiens	MRC2	mannose receptor C type 2	GO:0030574 collagen catabolic process;GO:0032963 collagen metabolic process;GO:0001649 osteoblast differentiation		CD markers; Predicted intracellular proteins					0	0	0	0	0	1	0	0	0	0	0	0	0	0	0	0	0	0	0	0	1
4701	NDUFA7	0	1	4701	Gene_ID	H. sapiens	4701	H. sapiens	NDUFA7	NADH:ubiquinone oxidoreductase subunit A7	GO:0006120 mitochondrial electron transport, NADH to ubiquinone;GO:0032543 mitochondrial translation;GO:0019646 aerobic electron transport chain		Predicted intracellular proteins	Mitochondria (Supported)	NADH		(M5936)HALLMARK OXIDATIVE PHOSPHORYLATION	0	0	0	0	0	0	0	0	0	0	0	0	0	0	0	0	0	0	0	0	1
28464	IGHV1-58	1	0	28464	Gene_ID	H. sapiens	28464	H. sapiens	IGHV1-58	immunoglobulin heavy variable 1-58	GO:0006910 phagocytosis, recognition;GO:0006958 complement activation, classical pathway;GO:0002455 humoral immune response mediated by circulating immunoglobulin							1	0	1	0	0	0	0	0	0	0	0	0	0	0	0	0	0	0	0	0	1
55009	FAM174C	0	1	55009	Gene_ID	H. sapiens	55009	H. sapiens	FAM174C	family with sequence similarity 174 member C			Predicted intracellular proteins	Nuclear speckles (Approved); Additional: Golgi apparatus				0	0	0	0	0	0	0	0	0	0	0	0	0	0	0	0	0	0	0	0	1
54976	C20orf27	0	1	54976	Gene_ID	H. sapiens	54976	H. sapiens	C20orf27	chromosome 20 open reading frame 27	GO:0030511 positive regulation of transforming growth factor beta receptor signaling pathway;GO:1903846 positive regulation of cellular response to transforming growth factor beta stimulus;GO:1901224 positive regulation of NIK/NF-kappaB signaling		Predicted intracellular proteins	Cytosol;Nucleoplasm (Approved)				0	0	0	0	0	0	0	0	0	0	0	0	0	0	0	0	0	0	0	0	1
2823	GPM6A	1	0	2823	Gene_ID	H. sapiens	2823	H. sapiens	GPM6A	glycoprotein M6A	GO:0051491 positive regulation of filopodium assembly;GO:0051489 regulation of filopodium assembly;GO:0046847 filopodium assembly		Predicted intracellular proteins					0	0	1	0	0	0	0	0	0	0	0	0	0	0	0	0	0	0	0	0	1
254863	TMEM256	0	1	254863	Gene_ID	H. sapiens	254863	H. sapiens	TMEM256	transmembrane protein 256	GO:0008150 biological_process		Predicted intracellular proteins	Vesicles (Approved)				0	0	0	0	0	0	0	0	0	0	0	0	0	0	0	0	0	0	0	0	1
10960	LMAN2	0	1	10960	Gene_ID	H. sapiens	10960	H. sapiens	LMAN2	lectin, mannose binding 2	GO:0006890 retrograde vesicle-mediated transport, Golgi to endoplasmic reticulum;GO:0050766 positive regulation of phagocytosis;GO:0007029 endoplasmic reticulum organization		Predicted intracellular proteins					0	0	0	0	0	1	0	0	0	0	0	0	0	0	0	0	0	0	0	0	1
65993	MRPS34	0	1	65993	Gene_ID	H. sapiens	65993	H. sapiens	MRPS34	mitochondrial ribosomal protein S34	GO:0032543 mitochondrial translation;GO:0140053 mitochondrial gene expression;GO:0006412 translation		Ribosomal proteins; Predicted intracellular proteins; Disease related genes	Mitochondria (Supported)				0	0	0	0	0	0	0	0	0	0	0	0	0	0	0	0	0	0	0	0	1
388962	BOLA3	0	1	388962	Gene_ID	H. sapiens	388962	H. sapiens	BOLA3	bolA family member 3	GO:0008150 biological_process		Predicted intracellular proteins; Disease related genes	Mitochondria;Nuclear bodies (Supported); Additional: Cytosol				0	0	0	0	0	0	0	0	0	0	0	0	0	0	0	0	0	0	0	0	1
56938	ARNTL2	1	0	56938	Gene_ID	H. sapiens	56938	H. sapiens	ARNTL2	aryl hydrocarbon receptor nuclear translocator like 2	GO:0042753 positive regulation of circadian rhythm;GO:0009649 entrainment of circadian clock;GO:0042752 regulation of circadian rhythm		Transcription factors:Basic domains; Predicted intracellular proteins	Nucleoli;Nucleoplasm (Supported)				0	0	0	0	0	0	0	0	0	0	0	0	0	0	0	0	0	0	0	0	1
10107	TRIM10	0	1	10107	Gene_ID	H. sapiens	10107	H. sapiens	TRIM10	tripartite motif containing 10	GO:0046597 negative regulation of viral entry into host cell;GO:1903901 negative regulation of viral life cycle;GO:0046596 regulation of viral entry into host cell		Predicted intracellular proteins				(M5945)HALLMARK HEME METABOLISM	0	0	0	0	0	0	0	0	0	0	0	0	0	0	0	0	0	0	0	0	1
6183	MRPS12	0	1	6183	Gene_ID	H. sapiens	6183	H. sapiens	MRPS12	mitochondrial ribosomal protein S12	GO:0032543 mitochondrial translation;GO:0140053 mitochondrial gene expression;GO:0006412 translation		Ribosomal proteins; Predicted intracellular proteins				(M5936)HALLMARK OXIDATIVE PHOSPHORYLATION	0	0	0	0	0	0	0	0	0	0	0	0	0	0	0	0	0	0	0	0	1
80772	CPTP	0	1	80772	Gene_ID	H. sapiens	80772	H. sapiens	CPTP	ceramide-1-phosphate transfer protein	GO:0046836 glycolipid transport;GO:1900226 negative regulation of NLRP3 inflammasome complex assembly;GO:1902389 ceramide 1-phosphate transport		Predicted intracellular proteins	Cytosol (Approved)				0	1	0	0	0	0	0	0	0	0	0	0	0	0	0	0	0	0	0	0	1
391356	PTRHD1	0	1	391356	Gene_ID	H. sapiens	391356	H. sapiens	PTRHD1	peptidyl-tRNA hydrolase domain containing 1			Predicted intracellular proteins; Enzymes; ENZYME proteins:Hydrolases	Nucleoplasm (Approved)				0	0	0	0	0	0	0	0	0	0	0	0	0	0	0	0	0	0	0	0	1
10256	CNKSR1	0	1	10256	Gene_ID	H. sapiens	10256	H. sapiens	CNKSR1	connector enhancer of kinase suppressor of Ras 1	GO:0007266 Rho protein signal transduction;GO:0007265 Ras protein signal transduction;GO:0007264 small GTPase mediated signal transduction		Cancer-related genes:Mutated cancer genes; Predicted intracellular proteins	Cytosol (Approved)		(M182)PID IL3 PATHWAY		0	0	0	0	0	0	0	0	0	0	0	0	0	0	0	0	0	0	0	0	1
54	ACP5	0	1	54	Gene_ID	H. sapiens	54	H. sapiens	ACP5	acid phosphatase 5, tartrate resistant	GO:0032929 negative regulation of superoxide anion generation;GO:0032695 negative regulation of interleukin-12 production;GO:0045019 negative regulation of nitric oxide biosynthetic process		Disease related genes; Predicted intracellular proteins; Potential drug targets; ENZYME proteins:Hydrolases; Enzymes	Cytosol (Uncertain)			(M5945)HALLMARK HEME METABOLISM	0	0	0	0	0	0	0	0	0	0	0	0	0	0	0	0	0	0	0	0	1
4716	NDUFB10	0	1	4716	Gene_ID	H. sapiens	4716	H. sapiens	NDUFB10	NADH:ubiquinone oxidoreductase subunit B10	GO:0006120 mitochondrial electron transport, NADH to ubiquinone;GO:0010257 NADH dehydrogenase complex assembly;GO:0032981 mitochondrial respiratory chain complex I assembly		Predicted intracellular proteins		NADH			0	0	0	0	0	0	0	0	0	0	0	0	0	0	0	0	0	0	0	0	1
441481	GPX1P1	0	1	441481	Gene_ID	H. sapiens	441481	H. sapiens	GPX1P1	glutathione peroxidase pseudogene 1								0	0	0	0	0	0	0	0	0	0	0	0	0	0	0	0	0	0	0	0	1
8419	BFSP2	1	0	8419	Gene_ID	H. sapiens	8419	H. sapiens	BFSP2	beaded filament structural protein 2	GO:0070307 lens fiber cell development;GO:0045109 intermediate filament organization;GO:0070306 lens fiber cell differentiation		Predicted intracellular proteins; Disease related genes	Cytosol;Plasma membrane (Uncertain)				0	0	0	0	0	0	0	0	0	0	0	0	0	0	0	0	0	0	0	0	1
83990	BRIP1	1	0	83990	Gene_ID	H. sapiens	83990	H. sapiens	BRIP1	BRCA1 interacting helicase 1	GO:0010705 meiotic DNA double-strand break processing involved in reciprocal meiotic recombination;GO:0007284 spermatogonial cell division;GO:0000706 meiotic DNA double-strand break processing		Disease related genes; Predicted intracellular proteins; Potential drug targets; ENZYME proteins:Hydrolases; Enzymes; Cancer-related genes	Nuclear membrane;Nucleoplasm (Supported)		(M1)PID FANCONI PATHWAY		0	1	0	0	0	0	1	0	1	0	0	1	0	1	0	0	0	0	0	0	1
3039	HBA1	0	1	3039	Gene_ID	H. sapiens	3039	H. sapiens	HBA1	hemoglobin subunit alpha 1	GO:0015671 oxygen transport;GO:0015669 gas transport;GO:0042744 hydrogen peroxide catabolic process		FDA approved drug targets:Small molecule drugs; Predicted intracellular proteins; Disease related genes; Transporters:Transporter channels and pores					0	0	0	0	0	1	0	0	0	0	0	0	0	0	0	0	0	0	0	0	1
282969	FUOM	0	1	282969	Gene_ID	H. sapiens	282969	H. sapiens	FUOM	fucose mutarotase	GO:0006004 fucose metabolic process;GO:0036065 fucosylation;GO:0019318 hexose metabolic process		Predicted intracellular proteins; ENZYME proteins:Isomerase; Enzymes					0	0	0	0	0	0	0	0	0	0	0	0	0	0	0	0	0	0	0	0	1
1769	DNAH8	1	0	1769	Gene_ID	H. sapiens	1769	H. sapiens	DNAH8	dynein axonemal heavy chain 8	GO:0036158 outer dynein arm assembly;GO:0070286 axonemal dynein complex assembly;GO:0035082 axoneme assembly		Predicted intracellular proteins					0	0	0	0	0	1	0	0	0	0	0	0	0	0	0	0	0	0	0	0	1
23640	HSPBP1	0	1	23640	Gene_ID	H. sapiens	23640	H. sapiens	HSPBP1	HSPA (Hsp70) binding protein 1	GO:0032436 positive regulation of proteasomal ubiquitin-dependent protein catabolic process;GO:2000060 positive regulation of ubiquitin-dependent protein catabolic process;GO:1901800 positive regulation of proteasomal protein catabolic process		Predicted intracellular proteins	Cytosol (Approved); Additional: Centrosome;Vesicles				0	0	0	0	0	0	0	0	0	0	0	0	0	0	0	0	0	1	0	0	1
10382	TUBB4A	1	0	10382	Gene_ID	H. sapiens	10382	H. sapiens	TUBB4A	tubulin beta 4A class IVa	GO:0031115 negative regulation of microtubule polymerization;GO:0031111 negative regulation of microtubule polymerization or depolymerization;GO:0031113 regulation of microtubule polymerization		Predicted intracellular proteins; Disease related genes	Microtubules (Supported); Additional: Cytokinetic bridge;Mitotic spindle	Epothilone D; Patupilone; CYT997; ZEN-012; Artenimol			0	1	0	0	0	1	0	0	0	0	0	0	0	0	1	0	0	0	0	0	1
347240	KIF24	1	0	347240	Gene_ID	H. sapiens	347240	H. sapiens	KIF24	kinesin family member 24	GO:0007019 microtubule depolymerization;GO:0051261 protein depolymerization;GO:0031109 microtubule polymerization or depolymerization		Predicted intracellular proteins					0	0	0	0	0	1	0	0	0	0	0	0	0	0	1	0	0	0	0	0	1
10791	VAMP5	0	1	10791	Gene_ID	H. sapiens	10791	H. sapiens	VAMP5	vesicle associated membrane protein 5	GO:0043001 Golgi to plasma membrane protein transport;GO:0006893 Golgi to plasma membrane transport;GO:0061951 establishment of protein localization to plasma membrane			Nucleoplasm;Plasma membrane (Approved)			(M5913)HALLMARK INTERFERON GAMMA RESPONSE	0	0	0	0	0	0	0	0	0	0	0	0	0	0	0	0	0	0	0	0	1
3149	HMGB3	1	0	3149	Gene_ID	H. sapiens	3149	H. sapiens	HMGB3	high mobility group box 3	GO:0032392 DNA geometric change;GO:0071103 DNA conformation change;GO:0006310 DNA recombination		Predicted intracellular proteins; Disease related genes	Nucleoli;Nucleoplasm (Approved)			(M5901)HALLMARK G2M CHECKPOINT; (M5925)HALLMARK E2F TARGETS	0	0	0	0	0	0	0	0	1	0	0	0	0	0	0	0	0	0	0	0	1
84057	MND1	1	0	84057	Gene_ID	H. sapiens	84057	H. sapiens	MND1	meiotic nuclear divisions 1	GO:0007131 reciprocal meiotic recombination;GO:0140527 reciprocal homologous recombination;GO:0035825 homologous recombination		Predicted intracellular proteins					0	1	0	0	0	0	1	0	1	0	0	0	0	0	0	0	0	0	0	0	1
25927	CNRIP1	1	0	25927	Gene_ID	H. sapiens	25927	H. sapiens	CNRIP1	cannabinoid receptor interacting protein 1	GO:2000272 negative regulation of signaling receptor activity;GO:0010469 regulation of signaling receptor activity;GO:0044092 negative regulation of molecular function		Predicted intracellular proteins	Cytosol (Approved)				0	0	0	0	0	0	0	0	0	0	0	0	0	0	0	0	0	0	0	0	1
5909	RAP1GAP	0	1	5909	Gene_ID	H. sapiens	5909	H. sapiens	RAP1GAP	RAP1 GTPase activating protein	GO:1903697 negative regulation of microvillus assembly;GO:1904441 regulation of thyroid gland epithelial cell proliferation;GO:1904442 negative regulation of thyroid gland epithelial cell proliferation		Predicted intracellular proteins	Cytosol (Approved)			(M5934)HALLMARK XENOBIOTIC METABOLISM; (M5945)HALLMARK HEME METABOLISM	0	1	0	0	0	1	0	0	0	0	0	0	0	0	0	0	0	0	0	0	1
1286	COL4A4	1	0	1286	Gene_ID	H. sapiens	1286	H. sapiens	COL4A4	collagen type IV alpha 4 chain	GO:0032836 glomerular basement membrane development;GO:0032835 glomerulus development;GO:0072006 nephron development		Disease related genes; Predicted secreted proteins; Cancer-related genes:Candidate cancer biomarkers		TRC093	(M5887)NABA BASEMENT MEMBRANES; (M53)PID INTEGRIN3 PATHWAY; (M3005)NABA COLLAGENS		0	0	0	0	0	0	0	0	0	0	0	0	0	0	0	0	0	0	0	0	1
23420	NOMO1	1	0	23420	Gene_ID	H. sapiens	23420	H. sapiens	NOMO1	NODAL modulator 1	GO:1900108 negative regulation of nodal signaling pathway;GO:1900107 regulation of nodal signaling pathway;GO:0032926 negative regulation of activin receptor signaling pathway		Predicted intracellular proteins	Endoplasmic reticulum (Approved)	Theophylline			0	0	0	0	0	0	0	0	0	0	0	0	0	0	0	0	0	0	0	0	1
5358	PLS3	1	0	5358	Gene_ID	H. sapiens	5358	H. sapiens	PLS3	plastin 3	GO:0051639 actin filament network formation;GO:0051017 actin filament bundle assembly;GO:0061572 actin filament bundle organization		Predicted intracellular proteins; Disease related genes	Cytosol;Plasma membrane (Approved)				0	0	0	0	0	0	0	0	0	0	0	0	0	0	0	0	0	0	0	0	1
28804	IGLV3-9	1	0	28804	Gene_ID	H. sapiens	28804	H. sapiens	IGLV3-9	immunoglobulin lambda variable 3-9	GO:0002377 immunoglobulin production;GO:0002440 production of molecular mediator of immune response;GO:0002250 adaptive immune response							1	0	0	0	0	0	0	0	0	0	0	0	0	0	0	0	0	0	0	0	1
2537	IFI6	1	0	2537	Gene_ID	H. sapiens	2537	H. sapiens	IFI6	interferon alpha inducible protein 6	GO:0051902 negative regulation of mitochondrial depolarization;GO:1904180 negative regulation of membrane depolarization;GO:0051900 regulation of mitochondrial depolarization			Mitochondria (Approved)				0	0	0	0	0	0	0	0	0	0	0	0	0	0	0	0	0	0	0	0	1

## Sheet: Enrichment
GroupID	Category	Term	Description	LogP	Log(q-value)	InTerm_InList	Genes	Symbols
1_Summary	GO Biological Processes	GO:0002250	adaptive immune response	-67.8707	-63.5098	104/730	608,712,714,970,3493,3494,3497,3500,3501,3502,3503,3507,3512,3514,3537,3539,7124,7374,7784,9156,23495,28299,28385,28388,28391,28392,28394,28395,28396,28400,28401,28409,28410,28412,28414,28423,28424,28426,28434,28442,28444,28445,28449,28450,28455,28457,28461,28464,28467,28468,28473,28559,28772,28773,28775,28776,28778,28783,28784,28785,28786,28791,28793,28796,28797,28799,28803,28804,28809,28813,288…	TNFRSF17,C1QA,C1QC,CD70,IGHA1,IGHA2,IGHE,IGHG1,IGHG2,IGHG3,IGHG4,IGHM,JCHAIN,IGKC,IGLC1,IGLC3,TNF,UNG,ZP3,EXO1,TNFRSF13B,IGKV1-5,IGHV6-1,IGHV5-51,IGHV4-61,IGHV4-59,IGHV4-39,IGHV4-34,IGHV4-31,IGHV4-28,IGHV4-4,IGHV3-73,IGHV3-72,IGHV3-66,IGHV3-64,IGHV3-49,IGHV3-48,IGHV3-43,IGHV3-33,IGHV3-23,IGHV3-21,IGHV3-20,IGHV3-13,IGHV3-11,IGHV2-26,IGHV2-5,IGHV1-69,IGHV1-58,IGHV1-24,IGHV1-18,IGHV1-3,TRBV28,IGLV10…
1_Member	GO Biological Processes	GO:0002250	adaptive immune response	-67.8707	-63.5098	104/730	608,712,714,970,3493,3494,3497,3500,3501,3502,3503,3507,3512,3514,3537,3539,7124,7374,7784,9156,23495,28299,28385,28388,28391,28392,28394,28395,28396,28400,28401,28409,28410,28412,28414,28423,28424,28426,28434,28442,28444,28445,28449,28450,28455,28457,28461,28464,28467,28468,28473,28559,28772,28773,28775,28776,28778,28783,28784,28785,28786,28791,28793,28796,28797,28799,28803,28804,28809,28813,288…	TNFRSF17,C1QA,C1QC,CD70,IGHA1,IGHA2,IGHE,IGHG1,IGHG2,IGHG3,IGHG4,IGHM,JCHAIN,IGKC,IGLC1,IGLC3,TNF,UNG,ZP3,EXO1,TNFRSF13B,IGKV1-5,IGHV6-1,IGHV5-51,IGHV4-61,IGHV4-59,IGHV4-39,IGHV4-34,IGHV4-31,IGHV4-28,IGHV4-4,IGHV3-73,IGHV3-72,IGHV3-66,IGHV3-64,IGHV3-49,IGHV3-48,IGHV3-43,IGHV3-33,IGHV3-23,IGHV3-21,IGHV3-20,IGHV3-13,IGHV3-11,IGHV2-26,IGHV2-5,IGHV1-69,IGHV1-58,IGHV1-24,IGHV1-18,IGHV1-3,TRBV28,IGLV10…
1_Member	GO Biological Processes	GO:0002377	immunoglobulin production	-55.1058	-51.2763	59/217	2048,3514,7124,7374,7494,9156,10721,28299,28772,28773,28775,28776,28778,28783,28784,28785,28786,28791,28793,28796,28797,28799,28803,28804,28809,28813,28815,28816,28817,28820,28822,28823,28825,28826,28870,28874,28875,28876,28881,28882,28893,28896,28900,28902,28906,28907,28908,28912,28913,28920,28921,28923,28935,28940,28941,28942,28943,51237,57379	EPHB2,IGKC,TNF,UNG,XBP1,EXO1,POLQ,IGKV1-5,IGLV10-54,IGLV9-49,IGLV7-46,IGLV7-43,IGLV6-57,IGLV5-37,IGLV4-69,IGLV4-60,IGLV4-3,IGLV3-27,IGLV3-25,IGLV3-21,IGLV3-19,IGLV3-16,IGLV3-10,IGLV3-9,IGLV3-1,IGLV2-23,IGLV2-14,IGLV2-11,IGLV2-8,IGLV1-51,IGLV1-47,IGLV1-44,IGLV1-40,IGLV1-36,IGKV6D-21,IGKV3D-20,IGKV3D-15,IGKV3D-11,IGKV2D-30,IGKV2D-29,IGKV1D-39,IGKV1D-33,IGKV1D-17,IGKV1D-13,IGKV6-21,IGKV5-2,IGKV4-1,I…
1_Member	GO Biological Processes	GO:0002440	production of molecular mediator of immune response	-46.5329	-43.2512	60/310	2048,3514,7124,7374,7494,8140,9156,10721,28299,28772,28773,28775,28776,28778,28783,28784,28785,28786,28791,28793,28796,28797,28799,28803,28804,28809,28813,28815,28816,28817,28820,28822,28823,28825,28826,28870,28874,28875,28876,28881,28882,28893,28896,28900,28902,28906,28907,28908,28912,28913,28920,28921,28923,28935,28940,28941,28942,28943,51237,57379	EPHB2,IGKC,TNF,UNG,XBP1,SLC7A5,EXO1,POLQ,IGKV1-5,IGLV10-54,IGLV9-49,IGLV7-46,IGLV7-43,IGLV6-57,IGLV5-37,IGLV4-69,IGLV4-60,IGLV4-3,IGLV3-27,IGLV3-25,IGLV3-21,IGLV3-19,IGLV3-16,IGLV3-10,IGLV3-9,IGLV3-1,IGLV2-23,IGLV2-14,IGLV2-11,IGLV2-8,IGLV1-51,IGLV1-47,IGLV1-44,IGLV1-40,IGLV1-36,IGKV6D-21,IGKV3D-20,IGKV3D-15,IGKV3D-11,IGKV2D-30,IGKV2D-29,IGKV1D-39,IGKV1D-33,IGKV1D-17,IGKV1D-13,IGKV6-21,IGKV5-2,IG…
2_Summary	Reactome Gene Sets	R-HSA-1640170	Cell Cycle	-58.0986	-54.0387	93/691	332,699,701,890,891,898,983,990,991,993,995,1029,1031,1058,1062,1063,1111,1163,1869,1870,2237,2305,2491,3014,3161,4085,4171,4173,4175,4605,4751,4998,5111,5347,5427,5888,5932,6241,6790,7083,7153,7283,7298,8318,9088,9133,9156,9212,9232,9493,9700,9837,10112,10381,10382,10403,10592,10733,11004,11065,11130,11339,22974,23397,27338,51053,51512,51659,55143,55355,55388,55839,57082,63967,64151,64946,79019,…	BIRC5,BUB1,BUB1B,CCNA2,CCNB1,CCNE1,CDK1,CDC6,CDC20,CDC25A,CDC25C,CDKN2A,CDKN2C,CENPA,CENPE,CENPF,CHEK1,CKS1B,E2F1,E2F2,FEN1,FOXM1,CENPI,H2AX,HMMR,MAD2L1,MCM2,MCM4,MCM6,MYBL2,NEK2,ORC1,PCNA,PLK1,POLE2,RAD51,RBBP8,RRM2,AURKA,TK1,TOP2A,TUBG1,TYMS,CDC45,PKMYT1,CCNB2,EXO1,AURKB,PTTG1,KIF23,ESPL1,GINS1,KIF20A,TUBB3,TUBB4A,NDC80,SMC2,PLK4,KIF2C,UBE2C,ZWINT,OIP5,TPX2,NCAPH,UBE2S,GMNN,GTSE1,GINS2,CDCA8,HJ…
2_Member	Reactome Gene Sets	R-HSA-1640170	Cell Cycle	-58.0986	-54.0387	93/691	332,699,701,890,891,898,983,990,991,993,995,1029,1031,1058,1062,1063,1111,1163,1869,1870,2237,2305,2491,3014,3161,4085,4171,4173,4175,4605,4751,4998,5111,5347,5427,5888,5932,6241,6790,7083,7153,7283,7298,8318,9088,9133,9156,9212,9232,9493,9700,9837,10112,10381,10382,10403,10592,10733,11004,11065,11130,11339,22974,23397,27338,51053,51512,51659,55143,55355,55388,55839,57082,63967,64151,64946,79019,…	BIRC5,BUB1,BUB1B,CCNA2,CCNB1,CCNE1,CDK1,CDC6,CDC20,CDC25A,CDC25C,CDKN2A,CDKN2C,CENPA,CENPE,CENPF,CHEK1,CKS1B,E2F1,E2F2,FEN1,FOXM1,CENPI,H2AX,HMMR,MAD2L1,MCM2,MCM4,MCM6,MYBL2,NEK2,ORC1,PCNA,PLK1,POLE2,RAD51,RBBP8,RRM2,AURKA,TK1,TOP2A,TUBG1,TYMS,CDC45,PKMYT1,CCNB2,EXO1,AURKB,PTTG1,KIF23,ESPL1,GINS1,KIF20A,TUBB3,TUBB4A,NDC80,SMC2,PLK4,KIF2C,UBE2C,ZWINT,OIP5,TPX2,NCAPH,UBE2S,GMNN,GTSE1,GINS2,CDCA8,HJ…
2_Member	Reactome Gene Sets	R-HSA-69278	Cell Cycle, Mitotic	-55.0351	-51.2763	83/560	332,699,701,890,891,898,983,990,991,993,995,1029,1031,1058,1062,1063,1163,1869,1870,2237,2305,2491,3014,3161,4085,4171,4173,4175,4605,4751,4998,5111,5347,5427,6241,6790,7083,7153,7283,7298,8318,9088,9133,9212,9232,9493,9700,9837,10112,10381,10382,10403,10592,10733,11004,11065,11130,22974,23397,27338,51053,51512,51659,55143,55388,55839,57082,64151,64946,79019,79682,81620,81930,83540,84296,91768,11…	BIRC5,BUB1,BUB1B,CCNA2,CCNB1,CCNE1,CDK1,CDC6,CDC20,CDC25A,CDC25C,CDKN2A,CDKN2C,CENPA,CENPE,CENPF,CKS1B,E2F1,E2F2,FEN1,FOXM1,CENPI,H2AX,HMMR,MAD2L1,MCM2,MCM4,MCM6,MYBL2,NEK2,ORC1,PCNA,PLK1,POLE2,RRM2,AURKA,TK1,TOP2A,TUBG1,TYMS,CDC45,PKMYT1,CCNB2,AURKB,PTTG1,KIF23,ESPL1,GINS1,KIF20A,TUBB3,TUBB4A,NDC80,SMC2,PLK4,KIF2C,UBE2C,ZWINT,TPX2,NCAPH,UBE2S,GMNN,GTSE1,GINS2,CDCA8,MCM10,CENPN,KNL1,NCAPG,CENPH,C…
2_Member	GO Biological Processes	GO:1903047	mitotic cell cycle process	-54.0636	-50.4017	91/726	699,701,890,891,898,899,983,990,991,993,995,1029,1031,1033,1058,1062,1063,1111,1164,1869,2305,3479,3832,3833,3925,4085,4171,4173,4175,4288,4605,4751,4998,5111,5347,5888,5902,5932,6491,6790,7272,7283,8318,9055,9088,9133,9212,9232,9319,9493,9700,9787,9833,9837,9928,10112,10403,10592,10615,11004,11065,11113,11130,22974,23397,24137,27338,29127,51203,51512,51514,54443,55143,55165,56155,56992,63967,641…	BUB1,BUB1B,CCNA2,CCNB1,CCNE1,CCNF,CDK1,CDC6,CDC20,CDC25A,CDC25C,CDKN2A,CDKN2C,CDKN3,CENPA,CENPE,CENPF,CHEK1,CKS2,E2F1,FOXM1,IGF1,KIF11,KIFC1,STMN1,MAD2L1,MCM2,MCM4,MCM6,MKI67,MYBL2,NEK2,ORC1,PCNA,PLK1,RAD51,RANBP1,RBBP8,STIL,AURKA,TTK,TUBG1,CDC45,PRC1,PKMYT1,CCNB2,AURKB,PTTG1,TRIP13,KIF23,ESPL1,DLGAP5,MELK,GINS1,KIF14,KIF20A,NDC80,SMC2,SPAG5,KIF2C,UBE2C,CIT,ZWINT,TPX2,NCAPH,KIF4A,UBE2S,RACGAP1,NU…
2_Member	GO Biological Processes	GO:0000280	nuclear division	-46.9965	-43.677	69/443	699,701,891,898,990,991,995,1062,1063,1111,1164,3479,3832,3833,4085,4288,4605,4751,5347,5888,5902,6790,7153,7272,7283,8438,9055,9088,9133,9212,9232,9319,9493,9700,9787,9928,10403,10592,10615,10635,11004,11065,11130,22974,23397,24137,25788,27338,29127,51203,54443,55143,55165,56155,56992,64151,79075,81620,81930,83540,83903,83990,84057,113130,146909,151246,157313,259266,378708	BUB1,BUB1B,CCNB1,CCNE1,CDC6,CDC20,CDC25C,CENPE,CENPF,CHEK1,CKS2,IGF1,KIF11,KIFC1,MAD2L1,MKI67,MYBL2,NEK2,PLK1,RAD51,RANBP1,AURKA,TOP2A,TTK,TUBG1,RAD54L,PRC1,PKMYT1,CCNB2,AURKB,PTTG1,TRIP13,KIF23,ESPL1,DLGAP5,KIF14,NDC80,SMC2,SPAG5,RAD51AP1,KIF2C,UBE2C,ZWINT,TPX2,NCAPH,KIF4A,RAD54B,UBE2S,RACGAP1,NUSAP1,ANLN,CDCA8,CEP55,TEX14,KIF15,NCAPG,DSCC1,CDT1,KIF18A,NUF2,HASPIN,BRIP1,MND1,CDCA5,KIF18B,SGO2,CD…
2_Member	GO Biological Processes	GO:0048285	organelle fission	-46.0528	-42.8058	71/492	699,701,891,898,990,991,995,1062,1063,1111,1164,3479,3832,3833,4085,4288,4605,4751,5347,5468,5888,5902,6790,7153,7272,7283,8438,9055,9088,9133,9212,9232,9319,9493,9700,9787,9928,10403,10592,10615,10635,11004,11065,11130,22974,23397,24137,25788,27338,29127,51203,54443,55143,55165,56155,56992,64151,79075,81620,81930,83540,83903,83990,84057,113115,113130,146909,151246,157313,259266,378708	BUB1,BUB1B,CCNB1,CCNE1,CDC6,CDC20,CDC25C,CENPE,CENPF,CHEK1,CKS2,IGF1,KIF11,KIFC1,MAD2L1,MKI67,MYBL2,NEK2,PLK1,PPARG,RAD51,RANBP1,AURKA,TOP2A,TTK,TUBG1,RAD54L,PRC1,PKMYT1,CCNB2,AURKB,PTTG1,TRIP13,KIF23,ESPL1,DLGAP5,KIF14,NDC80,SMC2,SPAG5,RAD51AP1,KIF2C,UBE2C,ZWINT,TPX2,NCAPH,KIF4A,RAD54B,UBE2S,RACGAP1,NUSAP1,ANLN,CDCA8,CEP55,TEX14,KIF15,NCAPG,DSCC1,CDT1,KIF18A,NUF2,HASPIN,BRIP1,MND1,MTFR2,CDCA5,KI…
2_Member	GO Biological Processes	GO:0140014	mitotic nuclear division	-44.4893	-41.3837	57/291	699,701,891,990,991,995,1062,1063,1111,3479,3832,3833,4085,4288,4605,4751,5347,5902,6790,7272,7283,9055,9088,9212,9232,9319,9493,9700,9787,9928,10403,10592,10615,11004,11065,11130,22974,23397,24137,27338,29127,51203,54443,55143,55165,56155,56992,64151,79075,81620,81930,83540,83903,113130,146909,151246,157313	BUB1,BUB1B,CCNB1,CDC6,CDC20,CDC25C,CENPE,CENPF,CHEK1,IGF1,KIF11,KIFC1,MAD2L1,MKI67,MYBL2,NEK2,PLK1,RANBP1,AURKA,TTK,TUBG1,PRC1,PKMYT1,AURKB,PTTG1,TRIP13,KIF23,ESPL1,DLGAP5,KIF14,NDC80,SMC2,SPAG5,KIF2C,UBE2C,ZWINT,TPX2,NCAPH,KIF4A,UBE2S,RACGAP1,NUSAP1,ANLN,CDCA8,CEP55,TEX14,KIF15,NCAPG,DSCC1,CDT1,KIF18A,NUF2,HASPIN,CDCA5,KIF18B,SGO2,CDCA2
2_Member	GO Biological Processes	GO:0051301	cell division	-43.4909	-40.4666	75/613	332,699,701,890,891,898,899,983,990,991,993,995,1058,1062,1063,1163,1164,3832,3833,3925,4085,4751,5347,5932,6790,7153,8626,9055,9133,9212,9232,9493,9700,9928,10112,10403,10592,10615,10733,11004,11065,11113,11130,11339,22974,23397,24137,27338,29127,51203,54443,54478,55143,55165,56155,57082,64151,79733,81620,83461,83540,83990,89958,91768,113130,144455,146909,147841,151246,157313,203068,220134,22115…	BIRC5,BUB1,BUB1B,CCNA2,CCNB1,CCNE1,CCNF,CDK1,CDC6,CDC20,CDC25A,CDC25C,CENPA,CENPE,CENPF,CKS1B,CKS2,KIF11,KIFC1,STMN1,MAD2L1,NEK2,PLK1,RBBP8,AURKA,TOP2A,TP63,PRC1,CCNB2,AURKB,PTTG1,KIF23,ESPL1,KIF14,KIF20A,NDC80,SMC2,SPAG5,PLK4,KIF2C,UBE2C,CIT,ZWINT,OIP5,TPX2,NCAPH,KIF4A,UBE2S,RACGAP1,NUSAP1,ANLN,PIMREG,CDCA8,CEP55,TEX14,KNL1,NCAPG,E2F8,CDT1,CDCA3,NUF2,BRIP1,SAPCD2,CABLES1,CDCA5,E2F7,KIF18B,SPC24,…
2_Member	GO Biological Processes	GO:0007059	chromosome segregation	-43.3611	-40.3619	60/349	332,699,701,891,898,990,991,1062,1063,2237,3833,4085,4288,4751,5347,7153,7272,7283,9055,9212,9232,9319,9493,9700,9787,9928,10403,10592,10615,11004,11065,11130,11339,23397,24137,29127,51203,55143,55165,55355,55839,56155,57082,64151,64946,79075,81620,81930,83540,83903,83990,113130,146909,147841,151246,157313,157570,220134,221150,378708	BIRC5,BUB1,BUB1B,CCNB1,CCNE1,CDC6,CDC20,CENPE,CENPF,FEN1,KIFC1,MAD2L1,MKI67,NEK2,PLK1,TOP2A,TTK,TUBG1,PRC1,AURKB,PTTG1,TRIP13,KIF23,ESPL1,DLGAP5,KIF14,NDC80,SMC2,SPAG5,KIF2C,UBE2C,ZWINT,OIP5,NCAPH,KIF4A,RACGAP1,NUSAP1,CDCA8,CEP55,HJURP,CENPN,TEX14,KNL1,NCAPG,CENPH,DSCC1,CDT1,KIF18A,NUF2,HASPIN,BRIP1,CDCA5,KIF18B,SPC24,SGO2,CDCA2,ESCO2,SKA1,SKA3,CENPS
2_Member	GO Biological Processes	GO:0000819	sister chromatid segregation	-38.7298	-35.7839	46/205	699,701,891,990,991,1062,1063,2237,3833,4085,4751,5347,7153,7272,7283,9055,9212,9232,9319,9493,9700,9787,9928,10403,10592,10615,11004,11065,11130,23397,24137,29127,51203,55143,55165,56155,64151,79075,81620,81930,83540,83903,113130,146909,151246,157570	BUB1,BUB1B,CCNB1,CDC6,CDC20,CENPE,CENPF,FEN1,KIFC1,MAD2L1,NEK2,PLK1,TOP2A,TTK,TUBG1,PRC1,AURKB,PTTG1,TRIP13,KIF23,ESPL1,DLGAP5,KIF14,NDC80,SMC2,SPAG5,KIF2C,UBE2C,ZWINT,NCAPH,KIF4A,RACGAP1,NUSAP1,CDCA8,CEP55,TEX14,NCAPG,DSCC1,CDT1,KIF18A,NUF2,HASPIN,CDCA5,KIF18B,SGO2,ESCO2
2_Member	GO Biological Processes	GO:0000070	mitotic sister chromatid segregation	-38.5036	-35.5741	43/171	699,701,891,990,991,1062,1063,3833,4085,4751,5347,7272,7283,9055,9212,9232,9319,9493,9700,9787,9928,10403,10592,10615,11004,11065,11130,23397,24137,29127,51203,55143,55165,56155,64151,79075,81620,81930,83540,83903,113130,146909,151246	BUB1,BUB1B,CCNB1,CDC6,CDC20,CENPE,CENPF,KIFC1,MAD2L1,NEK2,PLK1,TTK,TUBG1,PRC1,AURKB,PTTG1,TRIP13,KIF23,ESPL1,DLGAP5,KIF14,NDC80,SMC2,SPAG5,KIF2C,UBE2C,ZWINT,NCAPH,KIF4A,RACGAP1,NUSAP1,CDCA8,CEP55,TEX14,NCAPG,DSCC1,CDT1,KIF18A,NUF2,HASPIN,CDCA5,KIF18B,SGO2
2_Member	Reactome Gene Sets	R-HSA-69620	Cell Cycle Checkpoints	-37.0885	-34.2047	51/293	332,699,701,890,891,898,983,990,991,993,995,1029,1058,1062,1063,1111,2491,3014,4085,4171,4173,4175,4998,5347,5932,8318,9088,9133,9156,9212,10403,11004,11065,11130,27338,51512,55143,55388,55839,57082,63967,64946,79019,79682,81930,83540,83990,147841,151246,220134,378708	BIRC5,BUB1,BUB1B,CCNA2,CCNB1,CCNE1,CDK1,CDC6,CDC20,CDC25A,CDC25C,CDKN2A,CENPA,CENPE,CENPF,CHEK1,CENPI,H2AX,MAD2L1,MCM2,MCM4,MCM6,ORC1,PLK1,RBBP8,CDC45,PKMYT1,CCNB2,EXO1,AURKB,NDC80,KIF2C,UBE2C,ZWINT,UBE2S,GTSE1,CDCA8,MCM10,CENPN,KNL1,CLSPN,CENPH,CENPM,CENPU,KIF18A,NUF2,BRIP1,SPC24,SGO2,SKA1,CENPS
2_Member	GO Biological Processes	GO:0098813	nuclear chromosome segregation	-36.6109	-33.7551	50/284	699,701,891,898,990,991,1062,1063,2237,3833,4085,4751,5347,7153,7272,7283,9055,9212,9232,9319,9493,9700,9787,9928,10403,10592,10615,11004,11065,11130,23397,24137,29127,51203,55143,55165,56155,57082,64151,79075,81620,81930,83540,83903,83990,113130,146909,151246,157570,378708	BUB1,BUB1B,CCNB1,CCNE1,CDC6,CDC20,CENPE,CENPF,FEN1,KIFC1,MAD2L1,NEK2,PLK1,TOP2A,TTK,TUBG1,PRC1,AURKB,PTTG1,TRIP13,KIF23,ESPL1,DLGAP5,KIF14,NDC80,SMC2,SPAG5,KIF2C,UBE2C,ZWINT,NCAPH,KIF4A,RACGAP1,NUSAP1,CDCA8,CEP55,TEX14,KNL1,NCAPG,DSCC1,CDT1,KIF18A,NUF2,HASPIN,BRIP1,CDCA5,KIF18B,SGO2,ESCO2,CENPS
2_Member	GO Biological Processes	GO:0010564	regulation of cell cycle process	-30.3766	-27.7059	63/652	699,701,891,899,983,990,991,993,995,1062,1063,1111,1869,2237,2852,3014,3479,3832,4085,4288,4751,4998,5347,5902,6491,6790,7272,8318,9055,9088,9212,9232,9319,9493,9700,9787,9928,10112,10403,10615,10635,10733,11065,11113,11130,22974,29127,51203,51512,51514,54443,56155,56992,57379,63967,79733,81620,83990,90381,113130,144455,157313,389643	BUB1,BUB1B,CCNB1,CCNF,CDK1,CDC6,CDC20,CDC25A,CDC25C,CENPE,CENPF,CHEK1,E2F1,FEN1,GPER1,H2AX,IGF1,KIF11,MAD2L1,MKI67,NEK2,ORC1,PLK1,RANBP1,STIL,AURKA,TTK,CDC45,PRC1,PKMYT1,AURKB,PTTG1,TRIP13,KIF23,ESPL1,DLGAP5,KIF14,KIF20A,NDC80,SPAG5,RAD51AP1,PLK4,UBE2C,CIT,ZWINT,TPX2,RACGAP1,NUSAP1,GTSE1,DTL,ANLN,TEX14,KIF15,AICDA,CLSPN,E2F8,CDT1,BRIP1,TICRR,CDCA5,E2F7,CDCA2,NUGGC
2_Member	Reactome Gene Sets	R-HSA-68877	Mitotic Prometaphase	-30.0126	-27.3841	39/204	332,699,701,891,983,991,1058,1062,1063,2491,4085,4751,5347,7283,9133,9212,10381,10382,10403,10592,10733,11004,11130,23397,55143,55839,57082,64151,64946,79019,79682,81930,83540,113130,147841,151246,203068,220134,378708	BIRC5,BUB1,BUB1B,CCNB1,CDK1,CDC20,CENPA,CENPE,CENPF,CENPI,MAD2L1,NEK2,PLK1,TUBG1,CCNB2,AURKB,TUBB3,TUBB4A,NDC80,SMC2,PLK4,KIF2C,ZWINT,NCAPH,CDCA8,CENPN,KNL1,NCAPG,CENPH,CENPM,CENPU,KIF18A,NUF2,CDCA5,SPC24,SGO2,TUBB,SKA1,CENPS
2_Member	Reactome Gene Sets	R-HSA-2500257	Resolution of Sister Chromatid Cohesion	-28.8776	-26.3161	32/126	332,699,701,891,983,991,1058,1062,1063,2491,4085,5347,9133,9212,10381,10382,10403,11004,11130,55143,55839,57082,64946,79019,79682,81930,83540,113130,147841,151246,220134,378708	BIRC5,BUB1,BUB1B,CCNB1,CDK1,CDC20,CENPA,CENPE,CENPF,CENPI,MAD2L1,PLK1,CCNB2,AURKB,TUBB3,TUBB4A,NDC80,KIF2C,ZWINT,CDCA8,CENPN,KNL1,CENPH,CENPM,CENPU,KIF18A,NUF2,CDCA5,SPC24,SGO2,SKA1,CENPS
2_Member	Reactome Gene Sets	R-HSA-69618	Mitotic Spindle Checkpoint	-24.9987	-22.5012	28/113	332,699,701,991,1058,1062,1063,2491,4085,5347,9212,10403,11004,11065,11130,27338,55143,55839,57082,64946,79019,79682,81930,83540,147841,151246,220134,378708	BIRC5,BUB1,BUB1B,CDC20,CENPA,CENPE,CENPF,CENPI,MAD2L1,PLK1,AURKB,NDC80,KIF2C,UBE2C,ZWINT,UBE2S,CDCA8,CENPN,KNL1,CENPH,CENPM,CENPU,KIF18A,NUF2,SPC24,SGO2,SKA1,CENPS
2_Member	Reactome Gene Sets	R-HSA-9648025	EML4 and NUDC in mitotic spindle formation	-24.5414	-22.064	28/117	332,699,701,991,1058,1062,1063,2491,4085,5347,9212,10381,10382,10403,11004,11130,55143,55839,57082,64946,79019,79682,81930,83540,147841,151246,220134,378708	BIRC5,BUB1,BUB1B,CDC20,CENPA,CENPE,CENPF,CENPI,MAD2L1,PLK1,AURKB,TUBB3,TUBB4A,NDC80,KIF2C,ZWINT,CDCA8,CENPN,KNL1,CENPH,CENPM,CENPU,KIF18A,NUF2,SPC24,SGO2,SKA1,CENPS
2_Member	Reactome Gene Sets	R-HSA-68886	M Phase	-24.5384	-22.064	46/418	332,699,701,891,983,991,1058,1062,1063,2491,3014,4085,4751,5347,7283,9133,9212,9232,9493,9700,10112,10381,10382,10403,10592,10733,11004,11065,11130,23397,27338,55143,55839,57082,64151,64946,79019,79682,81930,83540,113130,147841,151246,203068,220134,378708	BIRC5,BUB1,BUB1B,CCNB1,CDK1,CDC20,CENPA,CENPE,CENPF,CENPI,H2AX,MAD2L1,NEK2,PLK1,TUBG1,CCNB2,AURKB,PTTG1,KIF23,ESPL1,KIF20A,TUBB3,TUBB4A,NDC80,SMC2,PLK4,KIF2C,UBE2C,ZWINT,NCAPH,UBE2S,CDCA8,CENPN,KNL1,NCAPG,CENPH,CENPM,CENPU,KIF18A,NUF2,CDCA5,SPC24,SGO2,TUBB,SKA1,CENPS
2_Member	Reactome Gene Sets	R-HSA-141424	Amplification of signal from the kinetochores	-24.3492	-21.8914	26/96	332,699,701,991,1058,1062,1063,2491,4085,5347,9212,10403,11004,11130,55143,55839,57082,64946,79019,79682,81930,83540,147841,151246,220134,378708	BIRC5,BUB1,BUB1B,CDC20,CENPA,CENPE,CENPF,CENPI,MAD2L1,PLK1,AURKB,NDC80,KIF2C,ZWINT,CDCA8,CENPN,KNL1,CENPH,CENPM,CENPU,KIF18A,NUF2,SPC24,SGO2,SKA1,CENPS
2_Member	Reactome Gene Sets	R-HSA-141444	Amplification of signal from unattached kinetochores via a MAD2 inhibitory signal	-24.3492	-21.8914	26/96	332,699,701,991,1058,1062,1063,2491,4085,5347,9212,10403,11004,11130,55143,55839,57082,64946,79019,79682,81930,83540,147841,151246,220134,378708	BIRC5,BUB1,BUB1B,CDC20,CENPA,CENPE,CENPF,CENPI,MAD2L1,PLK1,AURKB,NDC80,KIF2C,ZWINT,CDCA8,CENPN,KNL1,CENPH,CENPM,CENPU,KIF18A,NUF2,SPC24,SGO2,SKA1,CENPS
2_Member	GO Biological Processes	GO:0044772	mitotic cell cycle phase transition	-24.274	-21.8269	46/424	699,701,890,891,898,899,983,990,993,995,1029,1031,1033,1062,1063,1111,1164,1869,2305,4085,4998,5347,5932,6790,7272,9088,9133,9212,9319,9700,9787,9833,9928,10403,11065,11130,27338,51512,51514,54443,56155,63967,81620,90381,113130,144455	BUB1,BUB1B,CCNA2,CCNB1,CCNE1,CCNF,CDK1,CDC6,CDC25A,CDC25C,CDKN2A,CDKN2C,CDKN3,CENPE,CENPF,CHEK1,CKS2,E2F1,FOXM1,MAD2L1,ORC1,PLK1,RBBP8,AURKA,TTK,PKMYT1,CCNB2,AURKB,TRIP13,ESPL1,DLGAP5,MELK,KIF14,NDC80,UBE2C,ZWINT,UBE2S,GTSE1,DTL,ANLN,TEX14,CLSPN,CDT1,TICRR,CDCA5,E2F7
2_Member	Reactome Gene Sets	R-HSA-68882	Mitotic Anaphase	-24.1619	-21.7253	36/236	332,699,701,891,983,991,1058,1062,1063,2491,4085,5347,9133,9212,9232,9700,10381,10382,10403,11004,11065,11130,27338,55143,55839,57082,64946,79019,79682,81930,83540,113130,147841,151246,220134,378708	BIRC5,BUB1,BUB1B,CCNB1,CDK1,CDC20,CENPA,CENPE,CENPF,CENPI,MAD2L1,PLK1,CCNB2,AURKB,PTTG1,ESPL1,TUBB3,TUBB4A,NDC80,KIF2C,UBE2C,ZWINT,UBE2S,CDCA8,CENPN,KNL1,CENPH,CENPM,CENPU,KIF18A,NUF2,CDCA5,SPC24,SGO2,SKA1,CENPS
2_Member	Reactome Gene Sets	R-HSA-2555396	Mitotic Metaphase and Anaphase	-24.0965	-21.6651	36/237	332,699,701,891,983,991,1058,1062,1063,2491,4085,5347,9133,9212,9232,9700,10381,10382,10403,11004,11065,11130,27338,55143,55839,57082,64946,79019,79682,81930,83540,113130,147841,151246,220134,378708	BIRC5,BUB1,BUB1B,CCNB1,CDK1,CDC20,CENPA,CENPE,CENPF,CENPI,MAD2L1,PLK1,CCNB2,AURKB,PTTG1,ESPL1,TUBB3,TUBB4A,NDC80,KIF2C,UBE2C,ZWINT,UBE2S,CDCA8,CENPN,KNL1,CENPH,CENPM,CENPU,KIF18A,NUF2,CDCA5,SPC24,SGO2,SKA1,CENPS
2_Member	Reactome Gene Sets	R-HSA-2467813	Separation of Sister Chromatids	-23.9675	-21.5461	33/191	332,699,701,991,1058,1062,1063,2491,4085,5347,9212,9232,9700,10381,10382,10403,11004,11065,11130,27338,55143,55839,57082,64946,79019,79682,81930,83540,113130,147841,151246,220134,378708	BIRC5,BUB1,BUB1B,CDC20,CENPA,CENPE,CENPF,CENPI,MAD2L1,PLK1,AURKB,PTTG1,ESPL1,TUBB3,TUBB4A,NDC80,KIF2C,UBE2C,ZWINT,UBE2S,CDCA8,CENPN,KNL1,CENPH,CENPM,CENPU,KIF18A,NUF2,CDCA5,SPC24,SGO2,SKA1,CENPS
2_Member	Reactome Gene Sets	R-HSA-5663220	RHO GTPases Activate Formins	-23.4695	-21.058	29/140	332,699,701,991,1058,1062,1063,2491,4085,5347,9212,10381,10382,10403,11004,11130,55143,55839,57082,64946,79019,79682,81624,81930,83540,147841,151246,220134,378708	BIRC5,BUB1,BUB1B,CDC20,CENPA,CENPE,CENPF,CENPI,MAD2L1,PLK1,AURKB,TUBB3,TUBB4A,NDC80,KIF2C,ZWINT,CDCA8,CENPN,KNL1,CENPH,CENPM,CENPU,DIAPH3,KIF18A,NUF2,SPC24,SGO2,SKA1,CENPS
2_Member	GO Biological Processes	GO:0044770	cell cycle phase transition	-23.1833	-20.7766	49/518	699,701,890,891,898,899,983,990,993,995,1029,1031,1033,1062,1063,1111,1164,1869,2305,3014,4085,4998,5347,5932,6790,7272,8318,9088,9133,9212,9319,9700,9787,9833,9928,10403,11065,11130,27338,51512,51514,54443,56155,63967,81620,83990,90381,113130,144455	BUB1,BUB1B,CCNA2,CCNB1,CCNE1,CCNF,CDK1,CDC6,CDC25A,CDC25C,CDKN2A,CDKN2C,CDKN3,CENPE,CENPF,CHEK1,CKS2,E2F1,FOXM1,H2AX,MAD2L1,ORC1,PLK1,RBBP8,AURKA,TTK,CDC45,PKMYT1,CCNB2,AURKB,TRIP13,ESPL1,DLGAP5,MELK,KIF14,NDC80,UBE2C,ZWINT,UBE2S,GTSE1,DTL,ANLN,TEX14,CLSPN,CDT1,BRIP1,TICRR,CDCA5,E2F7
2_Member	GO Biological Processes	GO:0007346	regulation of mitotic cell cycle	-20.1674	-17.8359	43/460	699,701,891,983,990,993,995,1062,1063,1111,1163,1164,1869,3479,4085,4288,4751,4998,5347,6790,7124,7161,7272,9088,9212,9319,9700,9787,9928,10403,11065,11130,51203,51512,51514,54443,56155,63967,81620,90381,113130,144455,157313	BUB1,BUB1B,CCNB1,CDK1,CDC6,CDC25A,CDC25C,CENPE,CENPF,CHEK1,CKS1B,CKS2,E2F1,IGF1,MAD2L1,MKI67,NEK2,ORC1,PLK1,AURKA,TNF,TP73,TTK,PKMYT1,AURKB,TRIP13,ESPL1,DLGAP5,KIF14,NDC80,UBE2C,ZWINT,NUSAP1,GTSE1,DTL,ANLN,TEX14,CLSPN,CDT1,TICRR,CDCA5,E2F7,CDCA2
2_Member	GO Biological Processes	GO:0007088	regulation of mitotic nuclear division	-20.0832	-17.7558	24/110	699,701,891,995,1063,1111,3479,4085,4288,4751,5347,6790,7272,9088,9212,9319,9700,9787,10403,11130,51203,56155,81620,157313	BUB1,BUB1B,CCNB1,CDC25C,CENPF,CHEK1,IGF1,MAD2L1,MKI67,NEK2,PLK1,AURKA,TTK,PKMYT1,AURKB,TRIP13,ESPL1,DLGAP5,NDC80,ZWINT,NUSAP1,TEX14,CDT1,CDCA2
2_Member	GO Biological Processes	GO:0051783	regulation of nuclear division	-19.9016	-17.5821	26/139	699,701,891,991,995,1063,1111,3479,4085,4288,4751,5347,6790,7272,9088,9212,9319,9700,9787,10403,10635,11130,51203,56155,81620,157313	BUB1,BUB1B,CCNB1,CDC20,CDC25C,CENPF,CHEK1,IGF1,MAD2L1,MKI67,NEK2,PLK1,AURKA,TTK,PKMYT1,AURKB,TRIP13,ESPL1,DLGAP5,NDC80,RAD51AP1,ZWINT,NUSAP1,TEX14,CDT1,CDCA2
2_Member	GO Biological Processes	GO:0051983	regulation of chromosome segregation	-19.5029	-17.1912	22/91	699,701,891,990,1062,1063,4085,4288,5347,7272,9212,9232,9319,9700,9787,10403,11004,11065,11130,56155,81620,157313	BUB1,BUB1B,CCNB1,CDC6,CENPE,CENPF,MAD2L1,MKI67,PLK1,TTK,AURKB,PTTG1,TRIP13,ESPL1,DLGAP5,NDC80,KIF2C,UBE2C,ZWINT,TEX14,CDT1,CDCA2
2_Member	Canonical Pathways	M129	PID PLK1 PATHWAY	-18.7444	-16.4699	17/46	699,701,891,983,991,995,1062,5347,6790,7283,9055,10112,10403,22974,63967,79682,147841	BUB1,BUB1B,CCNB1,CDK1,CDC20,CDC25C,CENPE,PLK1,AURKA,TUBG1,PRC1,KIF20A,NDC80,TPX2,CLSPN,CENPU,SPC24
2_Member	GO Biological Processes	GO:0010965	regulation of mitotic sister chromatid separation	-18.6452	-16.3777	19/65	699,701,891,990,1062,1063,4085,5347,7272,9212,9232,9319,9700,9787,10403,11065,11130,56155,81620	BUB1,BUB1B,CCNB1,CDC6,CENPE,CENPF,MAD2L1,PLK1,TTK,AURKB,PTTG1,TRIP13,ESPL1,DLGAP5,NDC80,UBE2C,ZWINT,TEX14,CDT1
2_Member	GO Biological Processes	GO:0051306	mitotic sister chromatid separation	-18.3654	-16.1083	19/67	699,701,891,990,1062,1063,4085,5347,7272,9212,9232,9319,9700,9787,10403,11065,11130,56155,81620	BUB1,BUB1B,CCNB1,CDC6,CENPE,CENPF,MAD2L1,PLK1,TTK,AURKB,PTTG1,TRIP13,ESPL1,DLGAP5,NDC80,UBE2C,ZWINT,TEX14,CDT1
2_Member	GO Biological Processes	GO:0030071	regulation of mitotic metaphase/anaphase transition	-17.9231	-15.6861	18/60	699,701,891,990,1062,1063,4085,5347,7272,9212,9319,9700,9787,10403,11065,11130,56155,81620	BUB1,BUB1B,CCNB1,CDC6,CENPE,CENPF,MAD2L1,PLK1,TTK,AURKB,TRIP13,ESPL1,DLGAP5,NDC80,UBE2C,ZWINT,TEX14,CDT1
2_Member	GO Biological Processes	GO:1901990	regulation of mitotic cell cycle phase transition	-17.7376	-15.5103	33/299	699,701,891,983,990,993,995,1062,1063,1111,1869,4085,4998,5347,6790,7272,9212,9319,9700,9787,9928,10403,11065,11130,51512,51514,54443,56155,63967,81620,90381,113130,144455	BUB1,BUB1B,CCNB1,CDK1,CDC6,CDC25A,CDC25C,CENPE,CENPF,CHEK1,E2F1,MAD2L1,ORC1,PLK1,AURKA,TTK,AURKB,TRIP13,ESPL1,DLGAP5,KIF14,NDC80,UBE2C,ZWINT,GTSE1,DTL,ANLN,TEX14,CLSPN,CDT1,TICRR,CDCA5,E2F7
2_Member	GO Biological Processes	GO:0033045	regulation of sister chromatid segregation	-17.7087	-15.4876	19/72	699,701,891,990,1062,1063,4085,5347,7272,9212,9232,9319,9700,9787,10403,11065,11130,56155,81620	BUB1,BUB1B,CCNB1,CDC6,CENPE,CENPF,MAD2L1,PLK1,TTK,AURKB,PTTG1,TRIP13,ESPL1,DLGAP5,NDC80,UBE2C,ZWINT,TEX14,CDT1
2_Member	GO Biological Processes	GO:1905818	regulation of chromosome separation	-17.7087	-15.4876	19/72	699,701,891,990,1062,1063,4085,5347,7272,9212,9232,9319,9700,9787,10403,11065,11130,56155,81620	BUB1,BUB1B,CCNB1,CDC6,CENPE,CENPF,MAD2L1,PLK1,TTK,AURKB,PTTG1,TRIP13,ESPL1,DLGAP5,NDC80,UBE2C,ZWINT,TEX14,CDT1
2_Member	GO Biological Processes	GO:0051304	chromosome separation	-17.6697	-15.4518	21/96	699,701,891,990,1062,1063,4085,5347,7153,7272,9212,9232,9319,9700,9787,10403,11065,11130,56155,81620,378708	BUB1,BUB1B,CCNB1,CDC6,CENPE,CENPF,MAD2L1,PLK1,TOP2A,TTK,AURKB,PTTG1,TRIP13,ESPL1,DLGAP5,NDC80,UBE2C,ZWINT,TEX14,CDT1,CENPS
2_Member	GO Biological Processes	GO:0007091	metaphase/anaphase transition of mitotic cell cycle	-17.6348	-15.42	18/62	699,701,891,990,1062,1063,4085,5347,7272,9212,9319,9700,9787,10403,11065,11130,56155,81620	BUB1,BUB1B,CCNB1,CDC6,CENPE,CENPF,MAD2L1,PLK1,TTK,AURKB,TRIP13,ESPL1,DLGAP5,NDC80,UBE2C,ZWINT,TEX14,CDT1
2_Member	GO Biological Processes	GO:1902099	regulation of metaphase/anaphase transition of cell cycle	-17.4949	-15.2833	18/63	699,701,891,990,1062,1063,4085,5347,7272,9212,9319,9700,9787,10403,11065,11130,56155,81620	BUB1,BUB1B,CCNB1,CDC6,CENPE,CENPF,MAD2L1,PLK1,TTK,AURKB,TRIP13,ESPL1,DLGAP5,NDC80,UBE2C,ZWINT,TEX14,CDT1
2_Member	Reactome Gene Sets	R-HSA-195258	RHO GTPase Effectors	-17.4488	-15.2432	34/327	332,699,701,991,995,1058,1062,1063,2491,3014,4085,5347,9055,9212,9928,10381,10382,10403,11004,11113,11130,55143,55839,57082,64946,79019,79682,81624,81930,83540,147841,151246,220134,378708	BIRC5,BUB1,BUB1B,CDC20,CDC25C,CENPA,CENPE,CENPF,CENPI,H2AX,MAD2L1,PLK1,PRC1,AURKB,KIF14,TUBB3,TUBB4A,NDC80,KIF2C,CIT,ZWINT,CDCA8,CENPN,KNL1,CENPH,CENPM,CENPU,DIAPH3,KIF18A,NUF2,SPC24,SGO2,SKA1,CENPS
2_Member	GO Biological Processes	GO:0044784	metaphase/anaphase transition of cell cycle	-17.2232	-15.0237	18/65	699,701,891,990,1062,1063,4085,5347,7272,9212,9319,9700,9787,10403,11065,11130,56155,81620	BUB1,BUB1B,CCNB1,CDC6,CENPE,CENPF,MAD2L1,PLK1,TTK,AURKB,TRIP13,ESPL1,DLGAP5,NDC80,UBE2C,ZWINT,TEX14,CDT1
2_Member	GO Biological Processes	GO:0010948	negative regulation of cell cycle process	-17.0355	-14.8389	32/294	699,701,891,899,983,990,1063,1111,1869,2852,3014,4085,4751,4998,5347,7272,8318,9212,9232,9319,9700,10403,11130,51512,51514,56155,63967,79733,81620,83990,90381,144455	BUB1,BUB1B,CCNB1,CCNF,CDK1,CDC6,CENPF,CHEK1,E2F1,GPER1,H2AX,MAD2L1,NEK2,ORC1,PLK1,TTK,CDC45,AURKB,PTTG1,TRIP13,ESPL1,NDC80,ZWINT,GTSE1,DTL,TEX14,CLSPN,E2F8,CDT1,BRIP1,TICRR,E2F7
2_Member	GO Biological Processes	GO:0045786	negative regulation of cell cycle	-16.9461	-14.7525	36/385	699,701,891,899,983,990,1029,1031,1063,1111,1869,2852,3014,4085,4751,4998,5347,7124,7272,8318,9212,9232,9319,9700,10403,11130,51053,51512,51514,56155,63967,79733,81620,83990,90381,144455	BUB1,BUB1B,CCNB1,CCNF,CDK1,CDC6,CDKN2A,CDKN2C,CENPF,CHEK1,E2F1,GPER1,H2AX,MAD2L1,NEK2,ORC1,PLK1,TNF,TTK,CDC45,AURKB,PTTG1,TRIP13,ESPL1,NDC80,ZWINT,GMNN,GTSE1,DTL,TEX14,CLSPN,E2F8,CDT1,BRIP1,TICRR,E2F7
2_Member	GO Biological Processes	GO:1901987	regulation of cell cycle phase transition	-16.7657	-14.5838	36/390	699,701,891,983,990,993,995,1062,1063,1111,1869,3014,4085,4998,5347,6790,7272,8318,9212,9319,9700,9787,9928,10403,11065,11130,51512,51514,54443,56155,63967,81620,83990,90381,113130,144455	BUB1,BUB1B,CCNB1,CDK1,CDC6,CDC25A,CDC25C,CENPE,CENPF,CHEK1,E2F1,H2AX,MAD2L1,ORC1,PLK1,AURKA,TTK,CDC45,AURKB,TRIP13,ESPL1,DLGAP5,KIF14,NDC80,UBE2C,ZWINT,GTSE1,DTL,ANLN,TEX14,CLSPN,CDT1,BRIP1,TICRR,CDCA5,E2F7
2_Member	GO Biological Processes	GO:0000075	cell cycle checkpoint signaling	-16.6014	-14.4281	25/169	699,701,891,983,990,1063,1111,1869,3014,4085,4998,5347,7272,8318,9212,9319,10403,11130,51512,51514,56155,63967,81620,83990,90381	BUB1,BUB1B,CCNB1,CDK1,CDC6,CENPF,CHEK1,E2F1,H2AX,MAD2L1,ORC1,PLK1,TTK,CDC45,AURKB,TRIP13,NDC80,ZWINT,GTSE1,DTL,TEX14,CLSPN,CDT1,BRIP1,TICRR
2_Member	GO Biological Processes	GO:0007093	mitotic cell cycle checkpoint signaling	-14.9034	-12.778	21/129	699,701,891,983,990,1063,1111,4085,4998,5347,7272,9212,9319,10403,11130,51512,51514,56155,63967,81620,90381	BUB1,BUB1B,CCNB1,CDK1,CDC6,CENPF,CHEK1,MAD2L1,ORC1,PLK1,TTK,AURKB,TRIP13,NDC80,ZWINT,GTSE1,DTL,TEX14,CLSPN,CDT1,TICRR
2_Member	GO Biological Processes	GO:0033046	negative regulation of sister chromatid segregation	-14.6364	-12.5259	14/43	699,701,891,1063,4085,5347,7272,9212,9232,9319,10403,11130,56155,81620	BUB1,BUB1B,CCNB1,CENPF,MAD2L1,PLK1,TTK,AURKB,PTTG1,TRIP13,NDC80,ZWINT,TEX14,CDT1
2_Member	GO Biological Processes	GO:0033048	negative regulation of mitotic sister chromatid segregation	-14.6364	-12.5259	14/43	699,701,891,1063,4085,5347,7272,9212,9232,9319,10403,11130,56155,81620	BUB1,BUB1B,CCNB1,CENPF,MAD2L1,PLK1,TTK,AURKB,PTTG1,TRIP13,NDC80,ZWINT,TEX14,CDT1
2_Member	GO Biological Processes	GO:2000816	negative regulation of mitotic sister chromatid separation	-14.6364	-12.5259	14/43	699,701,891,1063,4085,5347,7272,9212,9232,9319,10403,11130,56155,81620	BUB1,BUB1B,CCNB1,CENPF,MAD2L1,PLK1,TTK,AURKB,PTTG1,TRIP13,NDC80,ZWINT,TEX14,CDT1
2_Member	GO Biological Processes	GO:0033044	regulation of chromosome organization	-14.5273	-12.4192	24/187	699,701,891,990,1062,1063,2237,4085,4171,4751,5347,7153,7272,9212,9232,9319,9700,9787,10403,11065,11130,56155,81620,113130	BUB1,BUB1B,CCNB1,CDC6,CENPE,CENPF,FEN1,MAD2L1,MCM2,NEK2,PLK1,TOP2A,TTK,AURKB,PTTG1,TRIP13,ESPL1,DLGAP5,NDC80,UBE2C,ZWINT,TEX14,CDT1,CDCA5
2_Member	GO Biological Processes	GO:0051985	negative regulation of chromosome segregation	-14.3206	-12.2174	14/45	699,701,891,1063,4085,5347,7272,9212,9232,9319,10403,11130,56155,81620	BUB1,BUB1B,CCNB1,CENPF,MAD2L1,PLK1,TTK,AURKB,PTTG1,TRIP13,NDC80,ZWINT,TEX14,CDT1
2_Member	GO Biological Processes	GO:1905819	negative regulation of chromosome separation	-14.3206	-12.2174	14/45	699,701,891,1063,4085,5347,7272,9212,9232,9319,10403,11130,56155,81620	BUB1,BUB1B,CCNB1,CENPF,MAD2L1,PLK1,TTK,AURKB,PTTG1,TRIP13,NDC80,ZWINT,TEX14,CDT1
2_Member	GO Biological Processes	GO:0033047	regulation of mitotic sister chromatid segregation	-14.1692	-12.0755	14/46	699,701,891,1063,4085,5347,7272,9212,9232,9319,10403,11130,56155,81620	BUB1,BUB1B,CCNB1,CENPF,MAD2L1,PLK1,TTK,AURKB,PTTG1,TRIP13,NDC80,ZWINT,TEX14,CDT1
2_Member	GO Biological Processes	GO:0007094	mitotic spindle assembly checkpoint signaling	-13.955	-11.8705	13/38	699,701,891,1063,4085,5347,7272,9212,9319,10403,11130,56155,81620	BUB1,BUB1B,CCNB1,CENPF,MAD2L1,PLK1,TTK,AURKB,TRIP13,NDC80,ZWINT,TEX14,CDT1
2_Member	GO Biological Processes	GO:0071173	spindle assembly checkpoint signaling	-13.955	-11.8705	13/38	699,701,891,1063,4085,5347,7272,9212,9319,10403,11130,56155,81620	BUB1,BUB1B,CCNB1,CENPF,MAD2L1,PLK1,TTK,AURKB,TRIP13,NDC80,ZWINT,TEX14,CDT1
2_Member	GO Biological Processes	GO:0071174	mitotic spindle checkpoint signaling	-13.955	-11.8705	13/38	699,701,891,1063,4085,5347,7272,9212,9319,10403,11130,56155,81620	BUB1,BUB1B,CCNB1,CENPF,MAD2L1,PLK1,TTK,AURKB,TRIP13,NDC80,ZWINT,TEX14,CDT1
2_Member	GO Biological Processes	GO:0045839	negative regulation of mitotic nuclear division	-13.8783	-11.7962	14/48	699,701,891,1063,1111,4085,5347,7272,9212,9319,10403,11130,56155,81620	BUB1,BUB1B,CCNB1,CENPF,CHEK1,MAD2L1,PLK1,TTK,AURKB,TRIP13,NDC80,ZWINT,TEX14,CDT1
2_Member	GO Biological Processes	GO:0031577	spindle checkpoint signaling	-13.7851	-11.7097	13/39	699,701,891,1063,4085,5347,7272,9212,9319,10403,11130,56155,81620	BUB1,BUB1B,CCNB1,CENPF,MAD2L1,PLK1,TTK,AURKB,TRIP13,NDC80,ZWINT,TEX14,CDT1
2_Member	Reactome Gene Sets	R-HSA-9716542	Signaling by Rho GTPases, Miro GTPases and RHOBTB3	-13.6651	-11.5942	44/723	332,699,701,857,898,991,995,1058,1062,1063,2491,3014,3998,4085,5347,6510,9055,9212,9824,9928,10381,10382,10403,11004,11113,11130,29127,54443,55143,55789,55839,57082,57636,64946,79019,79682,81624,81930,83540,94240,147841,151246,220134,378708	BIRC5,BUB1,BUB1B,CAV1,CCNE1,CDC20,CDC25C,CENPA,CENPE,CENPF,CENPI,H2AX,LMAN1,MAD2L1,PLK1,SLC1A5,PRC1,AURKB,ARHGAP11A,KIF14,TUBB3,TUBB4A,NDC80,KIF2C,CIT,ZWINT,RACGAP1,ANLN,CDCA8,DEPDC1B,CENPN,KNL1,ARHGAP23,CENPH,CENPM,CENPU,DIAPH3,KIF18A,NUF2,EPSTI1,SPC24,SGO2,SKA1,CENPS
2_Member	GO Biological Processes	GO:2001251	negative regulation of chromosome organization	-13.6371	-11.5707	17/86	699,701,891,1063,4085,4171,5347,7153,7272,9212,9232,9319,9700,10403,11130,56155,81620	BUB1,BUB1B,CCNB1,CENPF,MAD2L1,MCM2,PLK1,TOP2A,TTK,AURKB,PTTG1,TRIP13,ESPL1,NDC80,ZWINT,TEX14,CDT1
2_Member	GO Biological Processes	GO:0045841	negative regulation of mitotic metaphase/anaphase transition	-13.6206	-11.5563	13/40	699,701,891,1063,4085,5347,7272,9212,9319,10403,11130,56155,81620	BUB1,BUB1B,CCNB1,CENPF,MAD2L1,PLK1,TTK,AURKB,TRIP13,NDC80,ZWINT,TEX14,CDT1
2_Member	GO Biological Processes	GO:1901988	negative regulation of cell cycle phase transition	-13.5102	-11.4482	26/249	699,701,891,983,990,1063,1111,1869,3014,4085,4998,5347,7272,8318,9212,9319,10403,11130,51512,51514,56155,63967,81620,83990,90381,144455	BUB1,BUB1B,CCNB1,CDK1,CDC6,CENPF,CHEK1,E2F1,H2AX,MAD2L1,ORC1,PLK1,TTK,CDC45,AURKB,TRIP13,NDC80,ZWINT,GTSE1,DTL,TEX14,CLSPN,CDT1,BRIP1,TICRR,E2F7
2_Member	Reactome Gene Sets	R-HSA-194315	Signaling by Rho GTPases	-13.3532	-11.2933	43/707	332,699,701,857,991,995,1058,1062,1063,2491,3014,3998,4085,5347,6510,9055,9212,9824,9928,10381,10382,10403,11004,11113,11130,29127,54443,55143,55789,55839,57082,57636,64946,79019,79682,81624,81930,83540,94240,147841,151246,220134,378708	BIRC5,BUB1,BUB1B,CAV1,CDC20,CDC25C,CENPA,CENPE,CENPF,CENPI,H2AX,LMAN1,MAD2L1,PLK1,SLC1A5,PRC1,AURKB,ARHGAP11A,KIF14,TUBB3,TUBB4A,NDC80,KIF2C,CIT,ZWINT,RACGAP1,ANLN,CDCA8,DEPDC1B,CENPN,KNL1,ARHGAP23,CENPH,CENPM,CENPU,DIAPH3,KIF18A,NUF2,EPSTI1,SPC24,SGO2,SKA1,CENPS
2_Member	GO Biological Processes	GO:1902100	negative regulation of metaphase/anaphase transition of cell cycle	-13.3065	-11.2509	13/42	699,701,891,1063,4085,5347,7272,9212,9319,10403,11130,56155,81620	BUB1,BUB1B,CCNB1,CENPF,MAD2L1,PLK1,TTK,AURKB,TRIP13,NDC80,ZWINT,TEX14,CDT1
2_Member	GO Biological Processes	GO:1901991	negative regulation of mitotic cell cycle phase transition	-12.973	-10.926	22/179	699,701,891,983,990,1063,1111,4085,4998,5347,7272,9212,9319,10403,11130,51512,51514,56155,63967,81620,90381,144455	BUB1,BUB1B,CCNB1,CDK1,CDC6,CENPF,CHEK1,MAD2L1,ORC1,PLK1,TTK,AURKB,TRIP13,NDC80,ZWINT,GTSE1,DTL,TEX14,CLSPN,CDT1,TICRR,E2F7
2_Member	GO Biological Processes	GO:0008608	attachment of spindle microtubules to kinetochore	-12.9384	-10.8977	12/35	891,1062,4751,9212,10403,10615,11004,29127,56155,57082,81620,83540	CCNB1,CENPE,NEK2,AURKB,NDC80,SPAG5,KIF2C,RACGAP1,TEX14,KNL1,CDT1,NUF2
2_Member	GO Biological Processes	GO:0051310	metaphase plate congression	-12.8509	-10.8123	15/68	891,1062,1063,3833,9212,9928,10403,10615,11004,55143,55165,81620,81930,83540,113130	CCNB1,CENPE,CENPF,KIFC1,AURKB,KIF14,NDC80,SPAG5,KIF2C,CDCA8,CEP55,CDT1,KIF18A,NUF2,CDCA5
2_Member	GO Biological Processes	GO:0051784	negative regulation of nuclear division	-12.8475	-10.8109	14/56	699,701,891,1063,1111,4085,5347,7272,9212,9319,10403,11130,56155,81620	BUB1,BUB1B,CCNB1,CENPF,CHEK1,MAD2L1,PLK1,TTK,AURKB,TRIP13,NDC80,ZWINT,TEX14,CDT1
2_Member	GO Biological Processes	GO:0051303	establishment of chromosome localization	-12.6909	-10.6624	16/83	891,1062,1063,3833,9212,9787,9928,10403,10615,11004,55143,55165,81620,81930,83540,113130	CCNB1,CENPE,CENPF,KIFC1,AURKB,DLGAP5,KIF14,NDC80,SPAG5,KIF2C,CDCA8,CEP55,CDT1,KIF18A,NUF2,CDCA5
2_Member	GO Biological Processes	GO:0050000	chromosome localization	-12.521	-10.5006	16/85	891,1062,1063,3833,9212,9787,9928,10403,10615,11004,55143,55165,81620,81930,83540,113130	CCNB1,CENPE,CENPF,KIFC1,AURKB,DLGAP5,KIF14,NDC80,SPAG5,KIF2C,CDCA8,CEP55,CDT1,KIF18A,NUF2,CDCA5
2_Member	GO Biological Processes	GO:0007080	mitotic metaphase plate congression	-11.8563	-9.86094	13/53	891,1062,3833,9212,9928,10403,11004,55143,55165,81620,81930,83540,113130	CCNB1,CENPE,KIFC1,AURKB,KIF14,NDC80,KIF2C,CDCA8,CEP55,CDT1,KIF18A,NUF2,CDCA5
2_Member	GO Biological Processes	GO:0010639	negative regulation of organelle organization	-11.644	-9.41017	33/348	598,699,701,891,899,1063,1111,2039,3479,3925,4085,4171,4233,5347,5468,6622,6708,7111,7153,7272,9168,9212,9232,9319,9700,10382,10403,11130,22974,56155,81620,85477,548593	BCL2L1,BUB1,BUB1B,CCNB1,CCNF,CENPF,CHEK1,DMTN,IGF1,STMN1,MAD2L1,MCM2,MET,PLK1,PPARG,SNCA,SPTA1,TMOD1,TOP2A,TTK,TMSB10,AURKB,PTTG1,TRIP13,ESPL1,TUBB4A,NDC80,ZWINT,TPX2,TEX14,CDT1,SCIN,SLX1A
2_Member	GO Biological Processes	GO:0045930	negative regulation of mitotic cell cycle	-11.4312	-9.45231	23/235	699,701,891,983,990,1063,1111,4085,4998,5347,7124,7272,9212,9319,10403,11130,51512,51514,56155,63967,81620,90381,144455	BUB1,BUB1B,CCNB1,CDK1,CDC6,CENPF,CHEK1,MAD2L1,ORC1,PLK1,TNF,TTK,AURKB,TRIP13,NDC80,ZWINT,GTSE1,DTL,TEX14,CLSPN,CDT1,TICRR,E2F7
2_Member	GO Biological Processes	GO:0051129	negative regulation of cellular component organization	-10.4851	-8.29149	46/691	598,699,701,857,891,899,952,1063,1111,1978,2039,2048,3479,3627,3925,4085,4171,4233,5347,5468,5909,6622,6708,6911,7111,7124,7153,7272,9168,9212,9232,9319,9700,9928,10382,10403,11130,22974,56155,56920,57379,80772,81618,81620,85477,548593	BCL2L1,BUB1,BUB1B,CAV1,CCNB1,CCNF,CD38,CENPF,CHEK1,EIF4EBP1,DMTN,EPHB2,IGF1,CXCL10,STMN1,MAD2L1,MCM2,MET,PLK1,PPARG,RAP1GAP,SNCA,SPTA1,TBX6,TMOD1,TNF,TOP2A,TTK,TMSB10,AURKB,PTTG1,TRIP13,ESPL1,KIF14,TUBB4A,NDC80,ZWINT,TPX2,TEX14,SEMA3G,AICDA,CPTP,ITM2C,CDT1,SCIN,SLX1A
2_Member	GO Biological Processes	GO:0051656	establishment of organelle localization	-7.65444	-5.86175	24/396	891,1058,1062,1063,3833,4085,4642,5347,7345,9212,9700,9787,9928,10403,10615,11004,51203,55143,55165,81620,81930,83540,89958,113130	CCNB1,CENPA,CENPE,CENPF,KIFC1,MAD2L1,MYO1D,PLK1,UCHL1,AURKB,ESPL1,DLGAP5,KIF14,NDC80,SPAG5,KIF2C,NUSAP1,CDCA8,CEP55,CDT1,KIF18A,NUF2,SAPCD2,CDCA5
2_Member	GO Biological Processes	GO:0051315	attachment of mitotic spindle microtubules to kinetochore	-7.19532	-5.42882	6/15	1062,9212,10403,11004,81620,83540	CENPE,AURKB,NDC80,KIF2C,CDT1,NUF2
2_Member	GO Biological Processes	GO:0051640	organelle localization	-7.03971	-5.27651	27/526	891,1058,1062,1063,3833,4085,4642,5347,7345,9212,9700,9787,9928,10403,10497,10615,11004,51203,55143,55165,81620,81930,83540,89958,113130,168620,259266	CCNB1,CENPA,CENPE,CENPF,KIFC1,MAD2L1,MYO1D,PLK1,UCHL1,AURKB,ESPL1,DLGAP5,KIF14,NDC80,UNC13B,SPAG5,KIF2C,NUSAP1,CDCA8,CEP55,CDT1,KIF18A,NUF2,SAPCD2,CDCA5,BHLHA15,ASPM
3_Summary	GO Biological Processes	GO:0002455	humoral immune response mediated by circulating immunoglobulin	-53.9633	-50.3806	48/121	712,714,3493,3494,3497,3500,3501,3502,3503,3507,3514,3537,3539,7124,7784,9156,28385,28388,28391,28392,28394,28395,28396,28400,28401,28409,28410,28412,28414,28423,28424,28426,28434,28442,28444,28445,28449,28450,28455,28457,28461,28464,28467,28468,28473,57289,100423062,102723168,952,2048,7494,9212,970,7374,23495,51237,3512,3627,5450,6373,28912,283471,57379,203068,857,3479,6708,4233,81567,4940,9636,…	C1QA,C1QC,IGHA1,IGHA2,IGHE,IGHG1,IGHG2,IGHG3,IGHG4,IGHM,IGKC,IGLC1,IGLC3,TNF,ZP3,EXO1,IGHV6-1,IGHV5-51,IGHV4-61,IGHV4-59,IGHV4-39,IGHV4-34,IGHV4-31,IGHV4-28,IGHV4-4,IGHV3-73,IGHV3-72,IGHV3-66,IGHV3-64,IGHV3-49,IGHV3-48,IGHV3-43,IGHV3-33,IGHV3-23,IGHV3-21,IGHV3-20,IGHV3-13,IGHV3-11,IGHV2-26,IGHV2-5,IGHV1-69,IGHV1-58,IGHV1-24,IGHV1-18,IGHV1-3,IGHV7-4-1,IGLL5,IGHV2-70D,CD38,EPHB2,XBP1,AURKB,CD70,UNG…
3_Member	GO Biological Processes	GO:0002455	humoral immune response mediated by circulating immunoglobulin	-53.9633	-50.3806	48/121	712,714,3493,3494,3497,3500,3501,3502,3503,3507,3514,3537,3539,7124,7784,9156,28385,28388,28391,28392,28394,28395,28396,28400,28401,28409,28410,28412,28414,28423,28424,28426,28434,28442,28444,28445,28449,28450,28455,28457,28461,28464,28467,28468,28473,57289,100423062,102723168	C1QA,C1QC,IGHA1,IGHA2,IGHE,IGHG1,IGHG2,IGHG3,IGHG4,IGHM,IGKC,IGLC1,IGLC3,TNF,ZP3,EXO1,IGHV6-1,IGHV5-51,IGHV4-61,IGHV4-59,IGHV4-39,IGHV4-34,IGHV4-31,IGHV4-28,IGHV4-4,IGHV3-73,IGHV3-72,IGHV3-66,IGHV3-64,IGHV3-49,IGHV3-48,IGHV3-43,IGHV3-33,IGHV3-23,IGHV3-21,IGHV3-20,IGHV3-13,IGHV3-11,IGHV2-26,IGHV2-5,IGHV1-69,IGHV1-58,IGHV1-24,IGHV1-18,IGHV1-3,IGHV7-4-1,IGLL5,IGHV2-70D
3_Member	GO Biological Processes	GO:0006958	complement activation, classical pathway	-51.7763	-48.2605	45/108	712,714,3493,3494,3497,3500,3501,3502,3503,3507,3514,3537,3539,28385,28388,28391,28392,28394,28395,28396,28400,28401,28409,28410,28412,28414,28423,28424,28426,28434,28442,28444,28445,28449,28450,28455,28457,28461,28464,28467,28468,28473,57289,100423062,102723168	C1QA,C1QC,IGHA1,IGHA2,IGHE,IGHG1,IGHG2,IGHG3,IGHG4,IGHM,IGKC,IGLC1,IGLC3,IGHV6-1,IGHV5-51,IGHV4-61,IGHV4-59,IGHV4-39,IGHV4-34,IGHV4-31,IGHV4-28,IGHV4-4,IGHV3-73,IGHV3-72,IGHV3-66,IGHV3-64,IGHV3-49,IGHV3-48,IGHV3-43,IGHV3-33,IGHV3-23,IGHV3-21,IGHV3-20,IGHV3-13,IGHV3-11,IGHV2-26,IGHV2-5,IGHV1-69,IGHV1-58,IGHV1-24,IGHV1-18,IGHV1-3,IGHV7-4-1,IGLL5,IGHV2-70D
3_Member	GO Biological Processes	GO:0006910	phagocytosis, recognition	-50.2149	-46.7571	43/100	3493,3494,3497,3500,3501,3502,3503,3507,3514,3537,3539,28385,28388,28391,28392,28394,28395,28396,28400,28401,28409,28410,28412,28414,28423,28424,28426,28434,28442,28444,28445,28449,28450,28455,28457,28461,28464,28467,28468,28473,57289,100423062,102723168	IGHA1,IGHA2,IGHE,IGHG1,IGHG2,IGHG3,IGHG4,IGHM,IGKC,IGLC1,IGLC3,IGHV6-1,IGHV5-51,IGHV4-61,IGHV4-59,IGHV4-39,IGHV4-34,IGHV4-31,IGHV4-28,IGHV4-4,IGHV3-73,IGHV3-72,IGHV3-66,IGHV3-64,IGHV3-49,IGHV3-48,IGHV3-43,IGHV3-33,IGHV3-23,IGHV3-21,IGHV3-20,IGHV3-13,IGHV3-11,IGHV2-26,IGHV2-5,IGHV1-69,IGHV1-58,IGHV1-24,IGHV1-18,IGHV1-3,IGHV7-4-1,IGLL5,IGHV2-70D
3_Member	GO Biological Processes	GO:0006956	complement activation	-47.1975	-43.8366	45/131	712,714,3493,3494,3497,3500,3501,3502,3503,3507,3514,3537,3539,28385,28388,28391,28392,28394,28395,28396,28400,28401,28409,28410,28412,28414,28423,28424,28426,28434,28442,28444,28445,28449,28450,28455,28457,28461,28464,28467,28468,28473,57289,100423062,102723168	C1QA,C1QC,IGHA1,IGHA2,IGHE,IGHG1,IGHG2,IGHG3,IGHG4,IGHM,IGKC,IGLC1,IGLC3,IGHV6-1,IGHV5-51,IGHV4-61,IGHV4-59,IGHV4-39,IGHV4-34,IGHV4-31,IGHV4-28,IGHV4-4,IGHV3-73,IGHV3-72,IGHV3-66,IGHV3-64,IGHV3-49,IGHV3-48,IGHV3-43,IGHV3-33,IGHV3-23,IGHV3-21,IGHV3-20,IGHV3-13,IGHV3-11,IGHV2-26,IGHV2-5,IGHV1-69,IGHV1-58,IGHV1-24,IGHV1-18,IGHV1-3,IGHV7-4-1,IGLL5,IGHV2-70D
3_Member	GO Biological Processes	GO:0050853	B cell receptor signaling pathway	-45.6444	-42.4296	44/131	952,3493,3494,3497,3500,3501,3502,3503,3507,3514,3537,3539,28385,28388,28391,28392,28394,28395,28396,28400,28401,28409,28410,28412,28414,28423,28424,28426,28434,28442,28444,28445,28449,28450,28455,28457,28461,28464,28467,28468,28473,57289,100423062,102723168	CD38,IGHA1,IGHA2,IGHE,IGHG1,IGHG2,IGHG3,IGHG4,IGHM,IGKC,IGLC1,IGLC3,IGHV6-1,IGHV5-51,IGHV4-61,IGHV4-59,IGHV4-39,IGHV4-34,IGHV4-31,IGHV4-28,IGHV4-4,IGHV3-73,IGHV3-72,IGHV3-66,IGHV3-64,IGHV3-49,IGHV3-48,IGHV3-43,IGHV3-33,IGHV3-23,IGHV3-21,IGHV3-20,IGHV3-13,IGHV3-11,IGHV2-26,IGHV2-5,IGHV1-69,IGHV1-58,IGHV1-24,IGHV1-18,IGHV1-3,IGHV7-4-1,IGLL5,IGHV2-70D
3_Member	GO Biological Processes	GO:0050871	positive regulation of B cell activation	-45.3137	-42.1289	46/152	952,2048,3493,3494,3497,3500,3501,3502,3503,3507,3514,3537,3539,7494,28385,28388,28391,28392,28394,28395,28396,28400,28401,28409,28410,28412,28414,28423,28424,28426,28434,28442,28444,28445,28449,28450,28455,28457,28461,28464,28467,28468,28473,57289,100423062,102723168	CD38,EPHB2,IGHA1,IGHA2,IGHE,IGHG1,IGHG2,IGHG3,IGHG4,IGHM,IGKC,IGLC1,IGLC3,XBP1,IGHV6-1,IGHV5-51,IGHV4-61,IGHV4-59,IGHV4-39,IGHV4-34,IGHV4-31,IGHV4-28,IGHV4-4,IGHV3-73,IGHV3-72,IGHV3-66,IGHV3-64,IGHV3-49,IGHV3-48,IGHV3-43,IGHV3-33,IGHV3-23,IGHV3-21,IGHV3-20,IGHV3-13,IGHV3-11,IGHV2-26,IGHV2-5,IGHV1-69,IGHV1-58,IGHV1-24,IGHV1-18,IGHV1-3,IGHV7-4-1,IGLL5,IGHV2-70D
3_Member	GO Biological Processes	GO:0099024	plasma membrane invagination	-44.8104	-41.6537	44/136	3493,3494,3497,3500,3501,3502,3503,3507,3514,3537,3539,9212,28385,28388,28391,28392,28394,28395,28396,28400,28401,28409,28410,28412,28414,28423,28424,28426,28434,28442,28444,28445,28449,28450,28455,28457,28461,28464,28467,28468,28473,57289,100423062,102723168	IGHA1,IGHA2,IGHE,IGHG1,IGHG2,IGHG3,IGHG4,IGHM,IGKC,IGLC1,IGLC3,AURKB,IGHV6-1,IGHV5-51,IGHV4-61,IGHV4-59,IGHV4-39,IGHV4-34,IGHV4-31,IGHV4-28,IGHV4-4,IGHV3-73,IGHV3-72,IGHV3-66,IGHV3-64,IGHV3-49,IGHV3-48,IGHV3-43,IGHV3-33,IGHV3-23,IGHV3-21,IGHV3-20,IGHV3-13,IGHV3-11,IGHV2-26,IGHV2-5,IGHV1-69,IGHV1-58,IGHV1-24,IGHV1-18,IGHV1-3,IGHV7-4-1,IGLL5,IGHV2-70D
3_Member	GO Biological Processes	GO:0006911	phagocytosis, engulfment	-44.7836	-41.6531	43/127	3493,3494,3497,3500,3501,3502,3503,3507,3514,3537,3539,28385,28388,28391,28392,28394,28395,28396,28400,28401,28409,28410,28412,28414,28423,28424,28426,28434,28442,28444,28445,28449,28450,28455,28457,28461,28464,28467,28468,28473,57289,100423062,102723168	IGHA1,IGHA2,IGHE,IGHG1,IGHG2,IGHG3,IGHG4,IGHM,IGKC,IGLC1,IGLC3,IGHV6-1,IGHV5-51,IGHV4-61,IGHV4-59,IGHV4-39,IGHV4-34,IGHV4-31,IGHV4-28,IGHV4-4,IGHV3-73,IGHV3-72,IGHV3-66,IGHV3-64,IGHV3-49,IGHV3-48,IGHV3-43,IGHV3-33,IGHV3-23,IGHV3-21,IGHV3-20,IGHV3-13,IGHV3-11,IGHV2-26,IGHV2-5,IGHV1-69,IGHV1-58,IGHV1-24,IGHV1-18,IGHV1-3,IGHV7-4-1,IGLL5,IGHV2-70D
3_Member	GO Biological Processes	GO:0010324	membrane invagination	-43.5536	-40.4937	44/144	3493,3494,3497,3500,3501,3502,3503,3507,3514,3537,3539,9212,28385,28388,28391,28392,28394,28395,28396,28400,28401,28409,28410,28412,28414,28423,28424,28426,28434,28442,28444,28445,28449,28450,28455,28457,28461,28464,28467,28468,28473,57289,100423062,102723168	IGHA1,IGHA2,IGHE,IGHG1,IGHG2,IGHG3,IGHG4,IGHM,IGKC,IGLC1,IGLC3,AURKB,IGHV6-1,IGHV5-51,IGHV4-61,IGHV4-59,IGHV4-39,IGHV4-34,IGHV4-31,IGHV4-28,IGHV4-4,IGHV3-73,IGHV3-72,IGHV3-66,IGHV3-64,IGHV3-49,IGHV3-48,IGHV3-43,IGHV3-33,IGHV3-23,IGHV3-21,IGHV3-20,IGHV3-13,IGHV3-11,IGHV2-26,IGHV2-5,IGHV1-69,IGHV1-58,IGHV1-24,IGHV1-18,IGHV1-3,IGHV7-4-1,IGLL5,IGHV2-70D
3_Member	GO Biological Processes	GO:0019724	B cell mediated immunity	-43.485	-40.4666	50/210	712,714,970,3493,3494,3497,3500,3501,3502,3503,3507,3514,3537,3539,7124,7374,7784,9156,28385,28388,28391,28392,28394,28395,28396,28400,28401,28409,28410,28412,28414,28423,28424,28426,28434,28442,28444,28445,28449,28450,28455,28457,28461,28464,28467,28468,28473,57289,100423062,102723168	C1QA,C1QC,CD70,IGHA1,IGHA2,IGHE,IGHG1,IGHG2,IGHG3,IGHG4,IGHM,IGKC,IGLC1,IGLC3,TNF,UNG,ZP3,EXO1,IGHV6-1,IGHV5-51,IGHV4-61,IGHV4-59,IGHV4-39,IGHV4-34,IGHV4-31,IGHV4-28,IGHV4-4,IGHV3-73,IGHV3-72,IGHV3-66,IGHV3-64,IGHV3-49,IGHV3-48,IGHV3-43,IGHV3-33,IGHV3-23,IGHV3-21,IGHV3-20,IGHV3-13,IGHV3-11,IGHV2-26,IGHV2-5,IGHV1-69,IGHV1-58,IGHV1-24,IGHV1-18,IGHV1-3,IGHV7-4-1,IGLL5,IGHV2-70D
3_Member	GO Biological Processes	GO:0016064	immunoglobulin mediated immune response	-42.4792	-39.4985	49/207	712,714,3493,3494,3497,3500,3501,3502,3503,3507,3514,3537,3539,7124,7374,7784,9156,28385,28388,28391,28392,28394,28395,28396,28400,28401,28409,28410,28412,28414,28423,28424,28426,28434,28442,28444,28445,28449,28450,28455,28457,28461,28464,28467,28468,28473,57289,100423062,102723168	C1QA,C1QC,IGHA1,IGHA2,IGHE,IGHG1,IGHG2,IGHG3,IGHG4,IGHM,IGKC,IGLC1,IGLC3,TNF,UNG,ZP3,EXO1,IGHV6-1,IGHV5-51,IGHV4-61,IGHV4-59,IGHV4-39,IGHV4-34,IGHV4-31,IGHV4-28,IGHV4-4,IGHV3-73,IGHV3-72,IGHV3-66,IGHV3-64,IGHV3-49,IGHV3-48,IGHV3-43,IGHV3-33,IGHV3-23,IGHV3-21,IGHV3-20,IGHV3-13,IGHV3-11,IGHV2-26,IGHV2-5,IGHV1-69,IGHV1-58,IGHV1-24,IGHV1-18,IGHV1-3,IGHV7-4-1,IGLL5,IGHV2-70D
3_Member	GO Biological Processes	GO:0050864	regulation of B cell activation	-42.1478	-39.1849	48/198	952,2048,3493,3494,3497,3500,3501,3502,3503,3507,3514,3537,3539,7494,23495,28385,28388,28391,28392,28394,28395,28396,28400,28401,28409,28410,28412,28414,28423,28424,28426,28434,28442,28444,28445,28449,28450,28455,28457,28461,28464,28467,28468,28473,51237,57289,100423062,102723168	CD38,EPHB2,IGHA1,IGHA2,IGHE,IGHG1,IGHG2,IGHG3,IGHG4,IGHM,IGKC,IGLC1,IGLC3,XBP1,TNFRSF13B,IGHV6-1,IGHV5-51,IGHV4-61,IGHV4-59,IGHV4-39,IGHV4-34,IGHV4-31,IGHV4-28,IGHV4-4,IGHV3-73,IGHV3-72,IGHV3-66,IGHV3-64,IGHV3-49,IGHV3-48,IGHV3-43,IGHV3-33,IGHV3-23,IGHV3-21,IGHV3-20,IGHV3-13,IGHV3-11,IGHV2-26,IGHV2-5,IGHV1-69,IGHV1-58,IGHV1-24,IGHV1-18,IGHV1-3,MZB1,IGHV7-4-1,IGLL5,IGHV2-70D
3_Member	GO Biological Processes	GO:0006959	humoral immune response	-37.4646	-34.5661	53/319	712,714,3493,3494,3497,3500,3501,3502,3503,3507,3512,3514,3537,3539,3627,5450,6373,7124,7784,9156,28385,28388,28391,28392,28394,28395,28396,28400,28401,28409,28410,28412,28414,28423,28424,28426,28434,28442,28444,28445,28449,28450,28455,28457,28461,28464,28467,28468,28473,28912,57289,100423062,102723168	C1QA,C1QC,IGHA1,IGHA2,IGHE,IGHG1,IGHG2,IGHG3,IGHG4,IGHM,JCHAIN,IGKC,IGLC1,IGLC3,CXCL10,POU2AF1,CXCL11,TNF,ZP3,EXO1,IGHV6-1,IGHV5-51,IGHV4-61,IGHV4-59,IGHV4-39,IGHV4-34,IGHV4-31,IGHV4-28,IGHV4-4,IGHV3-73,IGHV3-72,IGHV3-66,IGHV3-64,IGHV3-49,IGHV3-48,IGHV3-43,IGHV3-33,IGHV3-23,IGHV3-21,IGHV3-20,IGHV3-13,IGHV3-11,IGHV2-26,IGHV2-5,IGHV1-69,IGHV1-58,IGHV1-24,IGHV1-18,IGHV1-3,IGKV3-20,IGHV7-4-1,IGLL5,IG…
3_Member	GO Biological Processes	GO:0008037	cell recognition	-36.6715	-33.8019	46/226	2048,3493,3494,3497,3500,3501,3502,3503,3507,3514,3537,3539,7784,28385,28388,28391,28392,28394,28395,28396,28400,28401,28409,28410,28412,28414,28423,28424,28426,28434,28442,28444,28445,28449,28450,28455,28457,28461,28464,28467,28468,28473,57289,283471,100423062,102723168	EPHB2,IGHA1,IGHA2,IGHE,IGHG1,IGHG2,IGHG3,IGHG4,IGHM,IGKC,IGLC1,IGLC3,ZP3,IGHV6-1,IGHV5-51,IGHV4-61,IGHV4-59,IGHV4-39,IGHV4-34,IGHV4-31,IGHV4-28,IGHV4-4,IGHV3-73,IGHV3-72,IGHV3-66,IGHV3-64,IGHV3-49,IGHV3-48,IGHV3-43,IGHV3-33,IGHV3-23,IGHV3-21,IGHV3-20,IGHV3-13,IGHV3-11,IGHV2-26,IGHV2-5,IGHV1-69,IGHV1-58,IGHV1-24,IGHV1-18,IGHV1-3,IGHV7-4-1,TMPRSS12,IGLL5,IGHV2-70D
3_Member	GO Biological Processes	GO:0042113	B cell activation	-36.4029	-33.5735	53/334	952,970,2048,3493,3494,3497,3500,3501,3502,3503,3507,3514,3537,3539,5450,7374,7494,9156,23495,28385,28388,28391,28392,28394,28395,28396,28400,28401,28409,28410,28412,28414,28423,28424,28426,28434,28442,28444,28445,28449,28450,28455,28457,28461,28464,28467,28468,28473,51237,57289,57379,100423062,102723168	CD38,CD70,EPHB2,IGHA1,IGHA2,IGHE,IGHG1,IGHG2,IGHG3,IGHG4,IGHM,IGKC,IGLC1,IGLC3,POU2AF1,UNG,XBP1,EXO1,TNFRSF13B,IGHV6-1,IGHV5-51,IGHV4-61,IGHV4-59,IGHV4-39,IGHV4-34,IGHV4-31,IGHV4-28,IGHV4-4,IGHV3-73,IGHV3-72,IGHV3-66,IGHV3-64,IGHV3-49,IGHV3-48,IGHV3-43,IGHV3-33,IGHV3-23,IGHV3-21,IGHV3-20,IGHV3-13,IGHV3-11,IGHV2-26,IGHV2-5,IGHV1-69,IGHV1-58,IGHV1-24,IGHV1-18,IGHV1-3,MZB1,IGHV7-4-1,AICDA,IGLL5,IGHV…
3_Member	GO Biological Processes	GO:0002449	lymphocyte mediated immunity	-33.0895	-30.3083	51/351	712,714,970,3493,3494,3497,3500,3501,3502,3503,3507,3514,3537,3539,7124,7374,7784,9156,28385,28388,28391,28392,28394,28395,28396,28400,28401,28409,28410,28412,28414,28423,28424,28426,28434,28442,28444,28445,28449,28450,28455,28457,28461,28464,28467,28468,28473,57289,203068,100423062,102723168	C1QA,C1QC,CD70,IGHA1,IGHA2,IGHE,IGHG1,IGHG2,IGHG3,IGHG4,IGHM,IGKC,IGLC1,IGLC3,TNF,UNG,ZP3,EXO1,IGHV6-1,IGHV5-51,IGHV4-61,IGHV4-59,IGHV4-39,IGHV4-34,IGHV4-31,IGHV4-28,IGHV4-4,IGHV3-73,IGHV3-72,IGHV3-66,IGHV3-64,IGHV3-49,IGHV3-48,IGHV3-43,IGHV3-33,IGHV3-23,IGHV3-21,IGHV3-20,IGHV3-13,IGHV3-11,IGHV2-26,IGHV2-5,IGHV1-69,IGHV1-58,IGHV1-24,IGHV1-18,IGHV1-3,IGHV7-4-1,TUBB,IGLL5,IGHV2-70D
3_Member	GO Biological Processes	GO:0050851	antigen receptor-mediated signaling pathway	-33.0111	-30.2413	44/240	952,3493,3494,3497,3500,3501,3502,3503,3507,3514,3537,3539,28385,28388,28391,28392,28394,28395,28396,28400,28401,28409,28410,28412,28414,28423,28424,28426,28434,28442,28444,28445,28449,28450,28455,28457,28461,28464,28467,28468,28473,57289,100423062,102723168	CD38,IGHA1,IGHA2,IGHE,IGHG1,IGHG2,IGHG3,IGHG4,IGHM,IGKC,IGLC1,IGLC3,IGHV6-1,IGHV5-51,IGHV4-61,IGHV4-59,IGHV4-39,IGHV4-34,IGHV4-31,IGHV4-28,IGHV4-4,IGHV3-73,IGHV3-72,IGHV3-66,IGHV3-64,IGHV3-49,IGHV3-48,IGHV3-43,IGHV3-33,IGHV3-23,IGHV3-21,IGHV3-20,IGHV3-13,IGHV3-11,IGHV2-26,IGHV2-5,IGHV1-69,IGHV1-58,IGHV1-24,IGHV1-18,IGHV1-3,IGHV7-4-1,IGLL5,IGHV2-70D
3_Member	GO Biological Processes	GO:0051251	positive regulation of lymphocyte activation	-32.4196	-29.6715	51/362	857,952,970,2048,3479,3493,3494,3497,3500,3501,3502,3503,3507,3514,3537,3539,6708,7494,7784,28385,28388,28391,28392,28394,28395,28396,28400,28401,28409,28410,28412,28414,28423,28424,28426,28434,28442,28444,28445,28449,28450,28455,28457,28461,28464,28467,28468,28473,57289,100423062,102723168	CAV1,CD38,CD70,EPHB2,IGF1,IGHA1,IGHA2,IGHE,IGHG1,IGHG2,IGHG3,IGHG4,IGHM,IGKC,IGLC1,IGLC3,SPTA1,XBP1,ZP3,IGHV6-1,IGHV5-51,IGHV4-61,IGHV4-59,IGHV4-39,IGHV4-34,IGHV4-31,IGHV4-28,IGHV4-4,IGHV3-73,IGHV3-72,IGHV3-66,IGHV3-64,IGHV3-49,IGHV3-48,IGHV3-43,IGHV3-33,IGHV3-23,IGHV3-21,IGHV3-20,IGHV3-13,IGHV3-11,IGHV2-26,IGHV2-5,IGHV1-69,IGHV1-58,IGHV1-24,IGHV1-18,IGHV1-3,IGHV7-4-1,IGLL5,IGHV2-70D
3_Member	GO Biological Processes	GO:0002460	adaptive immune response based on somatic recombination of immune receptors built from immunoglobulin superfamily domains	-31.5985	-28.871	50/358	712,714,970,3493,3494,3497,3500,3501,3502,3503,3507,3514,3537,3539,7124,7374,7784,9156,28385,28388,28391,28392,28394,28395,28396,28400,28401,28409,28410,28412,28414,28423,28424,28426,28434,28442,28444,28445,28449,28450,28455,28457,28461,28464,28467,28468,28473,57289,100423062,102723168	C1QA,C1QC,CD70,IGHA1,IGHA2,IGHE,IGHG1,IGHG2,IGHG3,IGHG4,IGHM,IGKC,IGLC1,IGLC3,TNF,UNG,ZP3,EXO1,IGHV6-1,IGHV5-51,IGHV4-61,IGHV4-59,IGHV4-39,IGHV4-34,IGHV4-31,IGHV4-28,IGHV4-4,IGHV3-73,IGHV3-72,IGHV3-66,IGHV3-64,IGHV3-49,IGHV3-48,IGHV3-43,IGHV3-33,IGHV3-23,IGHV3-21,IGHV3-20,IGHV3-13,IGHV3-11,IGHV2-26,IGHV2-5,IGHV1-69,IGHV1-58,IGHV1-24,IGHV1-18,IGHV1-3,IGHV7-4-1,IGLL5,IGHV2-70D
3_Member	GO Biological Processes	GO:0006909	phagocytosis	-30.323	-27.661	46/309	3493,3494,3497,3500,3501,3502,3503,3507,3514,3537,3539,4233,7124,28385,28388,28391,28392,28394,28395,28396,28400,28401,28409,28410,28412,28414,28423,28424,28426,28434,28442,28444,28445,28449,28450,28455,28457,28461,28464,28467,28468,28473,57289,81567,100423062,102723168	IGHA1,IGHA2,IGHE,IGHG1,IGHG2,IGHG3,IGHG4,IGHM,IGKC,IGLC1,IGLC3,MET,TNF,IGHV6-1,IGHV5-51,IGHV4-61,IGHV4-59,IGHV4-39,IGHV4-34,IGHV4-31,IGHV4-28,IGHV4-4,IGHV3-73,IGHV3-72,IGHV3-66,IGHV3-64,IGHV3-49,IGHV3-48,IGHV3-43,IGHV3-33,IGHV3-23,IGHV3-21,IGHV3-20,IGHV3-13,IGHV3-11,IGHV2-26,IGHV2-5,IGHV1-69,IGHV1-58,IGHV1-24,IGHV1-18,IGHV1-3,IGHV7-4-1,TXNDC5,IGLL5,IGHV2-70D
3_Member	GO Biological Processes	GO:0002696	positive regulation of leukocyte activation	-29.808	-27.1875	51/409	857,952,970,2048,3479,3493,3494,3497,3500,3501,3502,3503,3507,3514,3537,3539,6708,7494,7784,28385,28388,28391,28392,28394,28395,28396,28400,28401,28409,28410,28412,28414,28423,28424,28426,28434,28442,28444,28445,28449,28450,28455,28457,28461,28464,28467,28468,28473,57289,100423062,102723168	CAV1,CD38,CD70,EPHB2,IGF1,IGHA1,IGHA2,IGHE,IGHG1,IGHG2,IGHG3,IGHG4,IGHM,IGKC,IGLC1,IGLC3,SPTA1,XBP1,ZP3,IGHV6-1,IGHV5-51,IGHV4-61,IGHV4-59,IGHV4-39,IGHV4-34,IGHV4-31,IGHV4-28,IGHV4-4,IGHV3-73,IGHV3-72,IGHV3-66,IGHV3-64,IGHV3-49,IGHV3-48,IGHV3-43,IGHV3-33,IGHV3-23,IGHV3-21,IGHV3-20,IGHV3-13,IGHV3-11,IGHV2-26,IGHV2-5,IGHV1-69,IGHV1-58,IGHV1-24,IGHV1-18,IGHV1-3,IGHV7-4-1,IGLL5,IGHV2-70D
3_Member	GO Biological Processes	GO:0042742	defense response to bacterium	-29.7346	-27.1219	48/354	3493,3494,3497,3500,3501,3502,3503,3507,3512,3514,3537,3539,4940,7124,9636,28385,28388,28391,28392,28394,28395,28396,28400,28401,28409,28410,28412,28414,28423,28424,28426,28434,28442,28444,28445,28449,28450,28455,28457,28461,28464,28467,28468,28473,28912,57289,100423062,102723168	IGHA1,IGHA2,IGHE,IGHG1,IGHG2,IGHG3,IGHG4,IGHM,JCHAIN,IGKC,IGLC1,IGLC3,OAS3,TNF,ISG15,IGHV6-1,IGHV5-51,IGHV4-61,IGHV4-59,IGHV4-39,IGHV4-34,IGHV4-31,IGHV4-28,IGHV4-4,IGHV3-73,IGHV3-72,IGHV3-66,IGHV3-64,IGHV3-49,IGHV3-48,IGHV3-43,IGHV3-33,IGHV3-23,IGHV3-21,IGHV3-20,IGHV3-13,IGHV3-11,IGHV2-26,IGHV2-5,IGHV1-69,IGHV1-58,IGHV1-24,IGHV1-18,IGHV1-3,IGKV3-20,IGHV7-4-1,IGLL5,IGHV2-70D
3_Member	GO Biological Processes	GO:0002429	immune response-activating cell surface receptor signaling pathway	-29.3035	-26.728	44/291	952,3493,3494,3497,3500,3501,3502,3503,3507,3514,3537,3539,28385,28388,28391,28392,28394,28395,28396,28400,28401,28409,28410,28412,28414,28423,28424,28426,28434,28442,28444,28445,28449,28450,28455,28457,28461,28464,28467,28468,28473,57289,100423062,102723168	CD38,IGHA1,IGHA2,IGHE,IGHG1,IGHG2,IGHG3,IGHG4,IGHM,IGKC,IGLC1,IGLC3,IGHV6-1,IGHV5-51,IGHV4-61,IGHV4-59,IGHV4-39,IGHV4-34,IGHV4-31,IGHV4-28,IGHV4-4,IGHV3-73,IGHV3-72,IGHV3-66,IGHV3-64,IGHV3-49,IGHV3-48,IGHV3-43,IGHV3-33,IGHV3-23,IGHV3-21,IGHV3-20,IGHV3-13,IGHV3-11,IGHV2-26,IGHV2-5,IGHV1-69,IGHV1-58,IGHV1-24,IGHV1-18,IGHV1-3,IGHV7-4-1,IGLL5,IGHV2-70D
3_Member	GO Biological Processes	GO:0002757	immune response-activating signal transduction	-29.3035	-26.728	44/291	952,3493,3494,3497,3500,3501,3502,3503,3507,3514,3537,3539,28385,28388,28391,28392,28394,28395,28396,28400,28401,28409,28410,28412,28414,28423,28424,28426,28434,28442,28444,28445,28449,28450,28455,28457,28461,28464,28467,28468,28473,57289,100423062,102723168	CD38,IGHA1,IGHA2,IGHE,IGHG1,IGHG2,IGHG3,IGHG4,IGHM,IGKC,IGLC1,IGLC3,IGHV6-1,IGHV5-51,IGHV4-61,IGHV4-59,IGHV4-39,IGHV4-34,IGHV4-31,IGHV4-28,IGHV4-4,IGHV3-73,IGHV3-72,IGHV3-66,IGHV3-64,IGHV3-49,IGHV3-48,IGHV3-43,IGHV3-33,IGHV3-23,IGHV3-21,IGHV3-20,IGHV3-13,IGHV3-11,IGHV2-26,IGHV2-5,IGHV1-69,IGHV1-58,IGHV1-24,IGHV1-18,IGHV1-3,IGHV7-4-1,IGLL5,IGHV2-70D
3_Member	GO Biological Processes	GO:0050867	positive regulation of cell activation	-29.2483	-26.6798	51/420	857,952,970,2048,3479,3493,3494,3497,3500,3501,3502,3503,3507,3514,3537,3539,6708,7494,7784,28385,28388,28391,28392,28394,28395,28396,28400,28401,28409,28410,28412,28414,28423,28424,28426,28434,28442,28444,28445,28449,28450,28455,28457,28461,28464,28467,28468,28473,57289,100423062,102723168	CAV1,CD38,CD70,EPHB2,IGF1,IGHA1,IGHA2,IGHE,IGHG1,IGHG2,IGHG3,IGHG4,IGHM,IGKC,IGLC1,IGLC3,SPTA1,XBP1,ZP3,IGHV6-1,IGHV5-51,IGHV4-61,IGHV4-59,IGHV4-39,IGHV4-34,IGHV4-31,IGHV4-28,IGHV4-4,IGHV3-73,IGHV3-72,IGHV3-66,IGHV3-64,IGHV3-49,IGHV3-48,IGHV3-43,IGHV3-33,IGHV3-23,IGHV3-21,IGHV3-20,IGHV3-13,IGHV3-11,IGHV2-26,IGHV2-5,IGHV1-69,IGHV1-58,IGHV1-24,IGHV1-18,IGHV1-3,IGHV7-4-1,IGLL5,IGHV2-70D
3_Member	GO Biological Processes	GO:0002443	leukocyte mediated immunity	-28.1327	-25.578	51/443	712,714,970,3493,3494,3497,3500,3501,3502,3503,3507,3514,3537,3539,7124,7374,7784,9156,28385,28388,28391,28392,28394,28395,28396,28400,28401,28409,28410,28412,28414,28423,28424,28426,28434,28442,28444,28445,28449,28450,28455,28457,28461,28464,28467,28468,28473,57289,203068,100423062,102723168	C1QA,C1QC,CD70,IGHA1,IGHA2,IGHE,IGHG1,IGHG2,IGHG3,IGHG4,IGHM,IGKC,IGLC1,IGLC3,TNF,UNG,ZP3,EXO1,IGHV6-1,IGHV5-51,IGHV4-61,IGHV4-59,IGHV4-39,IGHV4-34,IGHV4-31,IGHV4-28,IGHV4-4,IGHV3-73,IGHV3-72,IGHV3-66,IGHV3-64,IGHV3-49,IGHV3-48,IGHV3-43,IGHV3-33,IGHV3-23,IGHV3-21,IGHV3-20,IGHV3-13,IGHV3-11,IGHV2-26,IGHV2-5,IGHV1-69,IGHV1-58,IGHV1-24,IGHV1-18,IGHV1-3,IGHV7-4-1,TUBB,IGLL5,IGHV2-70D
3_Member	GO Biological Processes	GO:0002768	immune response-regulating cell surface receptor signaling pathway	-27.8171	-25.2691	44/315	952,3493,3494,3497,3500,3501,3502,3503,3507,3514,3537,3539,28385,28388,28391,28392,28394,28395,28396,28400,28401,28409,28410,28412,28414,28423,28424,28426,28434,28442,28444,28445,28449,28450,28455,28457,28461,28464,28467,28468,28473,57289,100423062,102723168	CD38,IGHA1,IGHA2,IGHE,IGHG1,IGHG2,IGHG3,IGHG4,IGHM,IGKC,IGLC1,IGLC3,IGHV6-1,IGHV5-51,IGHV4-61,IGHV4-59,IGHV4-39,IGHV4-34,IGHV4-31,IGHV4-28,IGHV4-4,IGHV3-73,IGHV3-72,IGHV3-66,IGHV3-64,IGHV3-49,IGHV3-48,IGHV3-43,IGHV3-33,IGHV3-23,IGHV3-21,IGHV3-20,IGHV3-13,IGHV3-11,IGHV2-26,IGHV2-5,IGHV1-69,IGHV1-58,IGHV1-24,IGHV1-18,IGHV1-3,IGHV7-4-1,IGLL5,IGHV2-70D
3_Member	GO Biological Processes	GO:0051249	regulation of lymphocyte activation	-26.84	-24.3179	53/515	857,952,970,2048,3479,3493,3494,3497,3500,3501,3502,3503,3507,3514,3537,3539,6708,7494,7784,23495,28385,28388,28391,28392,28394,28395,28396,28400,28401,28409,28410,28412,28414,28423,28424,28426,28434,28442,28444,28445,28449,28450,28455,28457,28461,28464,28467,28468,28473,51237,57289,100423062,102723168	CAV1,CD38,CD70,EPHB2,IGF1,IGHA1,IGHA2,IGHE,IGHG1,IGHG2,IGHG3,IGHG4,IGHM,IGKC,IGLC1,IGLC3,SPTA1,XBP1,ZP3,TNFRSF13B,IGHV6-1,IGHV5-51,IGHV4-61,IGHV4-59,IGHV4-39,IGHV4-34,IGHV4-31,IGHV4-28,IGHV4-4,IGHV3-73,IGHV3-72,IGHV3-66,IGHV3-64,IGHV3-49,IGHV3-48,IGHV3-43,IGHV3-33,IGHV3-23,IGHV3-21,IGHV3-20,IGHV3-13,IGHV3-11,IGHV2-26,IGHV2-5,IGHV1-69,IGHV1-58,IGHV1-24,IGHV1-18,IGHV1-3,MZB1,IGHV7-4-1,IGLL5,IGHV2-7…
3_Member	GO Biological Processes	GO:0002253	activation of immune response	-26.527	-24.0112	46/376	712,714,952,3493,3494,3497,3500,3501,3502,3503,3507,3514,3537,3539,28385,28388,28391,28392,28394,28395,28396,28400,28401,28409,28410,28412,28414,28423,28424,28426,28434,28442,28444,28445,28449,28450,28455,28457,28461,28464,28467,28468,28473,57289,100423062,102723168	C1QA,C1QC,CD38,IGHA1,IGHA2,IGHE,IGHG1,IGHG2,IGHG3,IGHG4,IGHM,IGKC,IGLC1,IGLC3,IGHV6-1,IGHV5-51,IGHV4-61,IGHV4-59,IGHV4-39,IGHV4-34,IGHV4-31,IGHV4-28,IGHV4-4,IGHV3-73,IGHV3-72,IGHV3-66,IGHV3-64,IGHV3-49,IGHV3-48,IGHV3-43,IGHV3-33,IGHV3-23,IGHV3-21,IGHV3-20,IGHV3-13,IGHV3-11,IGHV2-26,IGHV2-5,IGHV1-69,IGHV1-58,IGHV1-24,IGHV1-18,IGHV1-3,IGHV7-4-1,IGLL5,IGHV2-70D
3_Member	GO Biological Processes	GO:0002694	regulation of leukocyte activation	-24.2933	-21.8409	54/606	857,952,970,2048,2852,3479,3493,3494,3497,3500,3501,3502,3503,3507,3514,3537,3539,6708,7494,7784,23495,28385,28388,28391,28392,28394,28395,28396,28400,28401,28409,28410,28412,28414,28423,28424,28426,28434,28442,28444,28445,28449,28450,28455,28457,28461,28464,28467,28468,28473,51237,57289,100423062,102723168	CAV1,CD38,CD70,EPHB2,GPER1,IGF1,IGHA1,IGHA2,IGHE,IGHG1,IGHG2,IGHG3,IGHG4,IGHM,IGKC,IGLC1,IGLC3,SPTA1,XBP1,ZP3,TNFRSF13B,IGHV6-1,IGHV5-51,IGHV4-61,IGHV4-59,IGHV4-39,IGHV4-34,IGHV4-31,IGHV4-28,IGHV4-4,IGHV3-73,IGHV3-72,IGHV3-66,IGHV3-64,IGHV3-49,IGHV3-48,IGHV3-43,IGHV3-33,IGHV3-23,IGHV3-21,IGHV3-20,IGHV3-13,IGHV3-11,IGHV2-26,IGHV2-5,IGHV1-69,IGHV1-58,IGHV1-24,IGHV1-18,IGHV1-3,MZB1,IGHV7-4-1,IGLL5,I…
3_Member	GO Biological Processes	GO:0002252	immune effector process	-24.2072	-21.7654	56/658	712,714,970,2048,3493,3494,3497,3500,3501,3502,3503,3507,3514,3537,3539,5450,7124,7374,7494,7784,8140,9156,28385,28388,28391,28392,28394,28395,28396,28400,28401,28409,28410,28412,28414,28423,28424,28426,28434,28442,28444,28445,28449,28450,28455,28457,28461,28464,28467,28468,28473,51237,57289,203068,100423062,102723168	C1QA,C1QC,CD70,EPHB2,IGHA1,IGHA2,IGHE,IGHG1,IGHG2,IGHG3,IGHG4,IGHM,IGKC,IGLC1,IGLC3,POU2AF1,TNF,UNG,XBP1,ZP3,SLC7A5,EXO1,IGHV6-1,IGHV5-51,IGHV4-61,IGHV4-59,IGHV4-39,IGHV4-34,IGHV4-31,IGHV4-28,IGHV4-4,IGHV3-73,IGHV3-72,IGHV3-66,IGHV3-64,IGHV3-49,IGHV3-48,IGHV3-43,IGHV3-33,IGHV3-23,IGHV3-21,IGHV3-20,IGHV3-13,IGHV3-11,IGHV2-26,IGHV2-5,IGHV1-69,IGHV1-58,IGHV1-24,IGHV1-18,IGHV1-3,MZB1,IGHV7-4-1,TUBB,I…
3_Member	GO Biological Processes	GO:0050865	regulation of cell activation	-22.8429	-20.4458	54/650	857,952,970,2048,2852,3479,3493,3494,3497,3500,3501,3502,3503,3507,3514,3537,3539,6708,7494,7784,23495,28385,28388,28391,28392,28394,28395,28396,28400,28401,28409,28410,28412,28414,28423,28424,28426,28434,28442,28444,28445,28449,28450,28455,28457,28461,28464,28467,28468,28473,51237,57289,100423062,102723168	CAV1,CD38,CD70,EPHB2,GPER1,IGF1,IGHA1,IGHA2,IGHE,IGHG1,IGHG2,IGHG3,IGHG4,IGHM,IGKC,IGLC1,IGLC3,SPTA1,XBP1,ZP3,TNFRSF13B,IGHV6-1,IGHV5-51,IGHV4-61,IGHV4-59,IGHV4-39,IGHV4-34,IGHV4-31,IGHV4-28,IGHV4-4,IGHV3-73,IGHV3-72,IGHV3-66,IGHV3-64,IGHV3-49,IGHV3-48,IGHV3-43,IGHV3-33,IGHV3-23,IGHV3-21,IGHV3-20,IGHV3-13,IGHV3-11,IGHV2-26,IGHV2-5,IGHV1-69,IGHV1-58,IGHV1-24,IGHV1-18,IGHV1-3,MZB1,IGHV7-4-1,IGLL5,I…
3_Member	GO Biological Processes	GO:0002764	immune response-regulating signaling pathway	-22.31	-19.9359	46/472	857,952,3493,3494,3497,3500,3501,3502,3503,3507,3514,3537,3539,4940,28385,28388,28391,28392,28394,28395,28396,28400,28401,28409,28410,28412,28414,28423,28424,28426,28434,28442,28444,28445,28449,28450,28455,28457,28461,28464,28467,28468,28473,57289,100423062,102723168	CAV1,CD38,IGHA1,IGHA2,IGHE,IGHG1,IGHG2,IGHG3,IGHG4,IGHM,IGKC,IGLC1,IGLC3,OAS3,IGHV6-1,IGHV5-51,IGHV4-61,IGHV4-59,IGHV4-39,IGHV4-34,IGHV4-31,IGHV4-28,IGHV4-4,IGHV3-73,IGHV3-72,IGHV3-66,IGHV3-64,IGHV3-49,IGHV3-48,IGHV3-43,IGHV3-33,IGHV3-23,IGHV3-21,IGHV3-20,IGHV3-13,IGHV3-11,IGHV2-26,IGHV2-5,IGHV1-69,IGHV1-58,IGHV1-24,IGHV1-18,IGHV1-3,IGHV7-4-1,IGLL5,IGHV2-70D
3_Member	GO Biological Processes	GO:0046649	lymphocyte activation	-21.5171	-19.1518	57/775	857,952,970,2048,3479,3493,3494,3497,3500,3501,3502,3503,3507,3514,3537,3539,5450,6708,7374,7494,7784,9156,23495,28385,28388,28391,28392,28394,28395,28396,28400,28401,28409,28410,28412,28414,28423,28424,28426,28434,28442,28444,28445,28449,28450,28455,28457,28461,28464,28467,28468,28473,51237,57289,57379,100423062,102723168	CAV1,CD38,CD70,EPHB2,IGF1,IGHA1,IGHA2,IGHE,IGHG1,IGHG2,IGHG3,IGHG4,IGHM,IGKC,IGLC1,IGLC3,POU2AF1,SPTA1,UNG,XBP1,ZP3,EXO1,TNFRSF13B,IGHV6-1,IGHV5-51,IGHV4-61,IGHV4-59,IGHV4-39,IGHV4-34,IGHV4-31,IGHV4-28,IGHV4-4,IGHV3-73,IGHV3-72,IGHV3-66,IGHV3-64,IGHV3-49,IGHV3-48,IGHV3-43,IGHV3-33,IGHV3-23,IGHV3-21,IGHV3-20,IGHV3-13,IGHV3-11,IGHV2-26,IGHV2-5,IGHV1-69,IGHV1-58,IGHV1-24,IGHV1-18,IGHV1-3,MZB1,IGHV7-…
3_Member	GO Biological Processes	GO:0009617	response to bacterium	-21.4777	-19.1168	56/749	445,857,2823,3493,3494,3497,3500,3501,3502,3503,3507,3512,3514,3537,3539,3627,4940,6373,7124,7494,9636,28385,28388,28391,28392,28394,28395,28396,28400,28401,28409,28410,28412,28414,28423,28424,28426,28434,28442,28444,28445,28449,28450,28455,28457,28461,28464,28467,28468,28473,28912,57289,129607,389643,100423062,102723168	ASS1,CAV1,GPM6A,IGHA1,IGHA2,IGHE,IGHG1,IGHG2,IGHG3,IGHG4,IGHM,JCHAIN,IGKC,IGLC1,IGLC3,CXCL10,OAS3,CXCL11,TNF,XBP1,ISG15,IGHV6-1,IGHV5-51,IGHV4-61,IGHV4-59,IGHV4-39,IGHV4-34,IGHV4-31,IGHV4-28,IGHV4-4,IGHV3-73,IGHV3-72,IGHV3-66,IGHV3-64,IGHV3-49,IGHV3-48,IGHV3-43,IGHV3-33,IGHV3-23,IGHV3-21,IGHV3-20,IGHV3-13,IGHV3-11,IGHV2-26,IGHV2-5,IGHV1-69,IGHV1-58,IGHV1-24,IGHV1-18,IGHV1-3,IGKV3-20,IGHV7-4-1,CMP…
3_Member	GO Biological Processes	GO:0050778	positive regulation of immune response	-21.1412	-18.7889	49/577	712,714,952,3493,3494,3497,3500,3501,3502,3503,3507,3514,3537,3539,7124,7494,7784,28385,28388,28391,28392,28394,28395,28396,28400,28401,28409,28410,28412,28414,28423,28424,28426,28434,28442,28444,28445,28449,28450,28455,28457,28461,28464,28467,28468,28473,57289,100423062,102723168	C1QA,C1QC,CD38,IGHA1,IGHA2,IGHE,IGHG1,IGHG2,IGHG3,IGHG4,IGHM,IGKC,IGLC1,IGLC3,TNF,XBP1,ZP3,IGHV6-1,IGHV5-51,IGHV4-61,IGHV4-59,IGHV4-39,IGHV4-34,IGHV4-31,IGHV4-28,IGHV4-4,IGHV3-73,IGHV3-72,IGHV3-66,IGHV3-64,IGHV3-49,IGHV3-48,IGHV3-43,IGHV3-33,IGHV3-23,IGHV3-21,IGHV3-20,IGHV3-13,IGHV3-11,IGHV2-26,IGHV2-5,IGHV1-69,IGHV1-58,IGHV1-24,IGHV1-18,IGHV1-3,IGHV7-4-1,IGLL5,IGHV2-70D
3_Member	GO Biological Processes	GO:0006897	endocytosis	-17.8371	-15.6033	47/636	857,3493,3494,3497,3500,3501,3502,3503,3507,3514,3537,3539,4830,6614,28385,28388,28391,28392,28394,28395,28396,28400,28401,28409,28410,28412,28414,28423,28424,28426,28434,28442,28444,28445,28449,28450,28455,28457,28461,28464,28467,28468,28473,57289,286676,100423062,102723168	CAV1,IGHA1,IGHA2,IGHE,IGHG1,IGHG2,IGHG3,IGHG4,IGHM,IGKC,IGLC1,IGLC3,NME1,SIGLEC1,IGHV6-1,IGHV5-51,IGHV4-61,IGHV4-59,IGHV4-39,IGHV4-34,IGHV4-31,IGHV4-28,IGHV4-4,IGHV3-73,IGHV3-72,IGHV3-66,IGHV3-64,IGHV3-49,IGHV3-48,IGHV3-43,IGHV3-33,IGHV3-23,IGHV3-21,IGHV3-20,IGHV3-13,IGHV3-11,IGHV2-26,IGHV2-5,IGHV1-69,IGHV1-58,IGHV1-24,IGHV1-18,IGHV1-3,IGHV7-4-1,ILDR1,IGLL5,IGHV2-70D
4_Summary	GO Biological Processes	GO:0006260	DNA replication	-25.7382	-23.2285	39/262	890,898,983,990,1111,2237,4171,4173,4175,4998,5111,5427,5888,6240,6241,8208,8318,8412,9401,9768,9837,10721,11169,51053,51514,51659,55388,57379,57418,79075,79733,81620,84296,90381,144455,157570,374393,378708,389643	CCNA2,CCNE1,CDK1,CDC6,CHEK1,FEN1,MCM2,MCM4,MCM6,ORC1,PCNA,POLE2,RAD51,RRM1,RRM2,CHAF1B,CDC45,BCAR3,RECQL4,PCLAF,GINS1,POLQ,WDHD1,GMNN,DTL,GINS2,MCM10,AICDA,WDR18,DSCC1,E2F8,CDT1,GINS4,TICRR,E2F7,ESCO2,FAM111B,CENPS,NUGGC
4_Member	GO Biological Processes	GO:0006260	DNA replication	-25.7382	-23.2285	39/262	890,898,983,990,1111,2237,4171,4173,4175,4998,5111,5427,5888,6240,6241,8208,8318,8412,9401,9768,9837,10721,11169,51053,51514,51659,55388,57379,57418,79075,79733,81620,84296,90381,144455,157570,374393,378708,389643	CCNA2,CCNE1,CDK1,CDC6,CHEK1,FEN1,MCM2,MCM4,MCM6,ORC1,PCNA,POLE2,RAD51,RRM1,RRM2,CHAF1B,CDC45,BCAR3,RECQL4,PCLAF,GINS1,POLQ,WDHD1,GMNN,DTL,GINS2,MCM10,AICDA,WDR18,DSCC1,E2F8,CDT1,GINS4,TICRR,E2F7,ESCO2,FAM111B,CENPS,NUGGC
4_Member	GO Biological Processes	GO:0006261	DNA-dependent DNA replication	-20.0279	-17.7044	27/152	898,990,2237,4171,4173,4175,4998,5111,5427,5888,8318,9401,9837,10721,11169,51053,55388,57379,57418,79075,79733,81620,84296,90381,144455,378708,389643	CCNE1,CDC6,FEN1,MCM2,MCM4,MCM6,ORC1,PCNA,POLE2,RAD51,CDC45,RECQL4,GINS1,POLQ,WDHD1,GMNN,MCM10,AICDA,WDR18,DSCC1,E2F8,CDT1,GINS4,TICRR,E2F7,CENPS,NUGGC
4_Member	GO Biological Processes	GO:0044786	cell cycle DNA replication	-14.8013	-12.6834	14/42	2237,4171,4173,4175,5111,5888,8318,9837,51053,57379,79733,81620,144455,389643	FEN1,MCM2,MCM4,MCM6,PCNA,RAD51,CDC45,GINS1,GMNN,AICDA,E2F8,CDT1,E2F7,NUGGC
4_Member	GO Biological Processes	GO:0033260	nuclear DNA replication	-12.4458	-10.4293	12/38	2237,4171,4173,4175,5111,5888,8318,9837,51053,57379,81620,389643	FEN1,MCM2,MCM4,MCM6,PCNA,RAD51,CDC45,GINS1,GMNN,AICDA,CDT1,NUGGC
4_Member	GO Biological Processes	GO:0006275	regulation of DNA replication	-9.86291	-7.96888	15/107	890,983,990,5111,8412,51053,57379,57418,79075,79733,81620,90381,144455,157570,389643	CCNA2,CDK1,CDC6,PCNA,BCAR3,GMNN,AICDA,WDR18,DSCC1,E2F8,CDT1,TICRR,E2F7,ESCO2,NUGGC
4_Member	GO Biological Processes	GO:0090329	regulation of DNA-dependent DNA replication	-8.69824	-6.8452	10/46	5111,51053,57379,57418,79075,79733,81620,90381,144455,389643	PCNA,GMNN,AICDA,WDR18,DSCC1,E2F8,CDT1,TICRR,E2F7,NUGGC
4_Member	GO Biological Processes	GO:0045740	positive regulation of DNA replication	-4.45479	-2.89871	6/40	983,5111,8412,79733,81620,144455	CDK1,PCNA,BCAR3,E2F8,CDT1,E2F7
5_Summary	WikiPathways	WP2446	Retinoblastoma gene in cancer	-25.4468	-22.9432	26/88	890,891,898,983,993,1111,1869,1870,3925,4173,4175,4998,5111,5427,6240,6241,7153,7272,7298,8318,9133,10592,10733,24137,54443,81620,699,701,990,991,995,1029,1031,4085,4171,5347,9088,9232,9700,1163,4605,7083,51053,55388,91768,1066,5902,5932,7161,144455,5683,5694,7314,2237,9837,11065,27338,51659,84296,113130,157570,3014,9156,51512,63967,57418,90381	CCNA2,CCNB1,CCNE1,CDK1,CDC25A,CHEK1,E2F1,E2F2,STMN1,MCM4,MCM6,ORC1,PCNA,POLE2,RRM1,RRM2,TOP2A,TTK,TYMS,CDC45,CCNB2,SMC2,PLK4,KIF4A,ANLN,CDT1,BUB1,BUB1B,CDC6,CDC20,CDC25C,CDKN2A,CDKN2C,MAD2L1,MCM2,PLK1,PKMYT1,PTTG1,ESPL1,CKS1B,MYBL2,TK1,GMNN,MCM10,CABLES1,CES1,RANBP1,RBBP8,TP73,E2F7,PSMA2,PSMB6,UBB,FEN1,GINS1,UBE2C,UBE2S,GINS2,GINS4,CDCA5,ESCO2,H2AX,EXO1,GTSE1,CLSPN,WDR18,TICRR
5_Member	WikiPathways	WP2446	Retinoblastoma gene in cancer	-25.4468	-22.9432	26/88	890,891,898,983,993,1111,1869,1870,3925,4173,4175,4998,5111,5427,6240,6241,7153,7272,7298,8318,9133,10592,10733,24137,54443,81620	CCNA2,CCNB1,CCNE1,CDK1,CDC25A,CHEK1,E2F1,E2F2,STMN1,MCM4,MCM6,ORC1,PCNA,POLE2,RRM1,RRM2,TOP2A,TTK,TYMS,CDC45,CCNB2,SMC2,PLK4,KIF4A,ANLN,CDT1
5_Member	KEGG Pathway	ko04110	Cell cycle	-23.7846	-21.3682	28/124	699,701,890,891,898,983,990,991,993,995,1029,1031,1111,1869,1870,4085,4171,4173,4175,4998,5111,5347,7272,8318,9088,9133,9232,9700	BUB1,BUB1B,CCNA2,CCNB1,CCNE1,CDK1,CDC6,CDC20,CDC25A,CDC25C,CDKN2A,CDKN2C,CHEK1,E2F1,E2F2,MAD2L1,MCM2,MCM4,MCM6,ORC1,PCNA,PLK1,TTK,CDC45,PKMYT1,CCNB2,PTTG1,ESPL1
5_Member	KEGG Pathway	hsa04110	Cell cycle	-22.9803	-20.5785	28/132	699,701,890,891,898,983,990,991,993,995,1029,1031,1111,1869,1870,4085,4171,4173,4175,4998,5111,5347,7272,8318,9088,9133,9232,9700	BUB1,BUB1B,CCNA2,CCNB1,CCNE1,CDK1,CDC6,CDC20,CDC25A,CDC25C,CDKN2A,CDKN2C,CHEK1,E2F1,E2F2,MAD2L1,MCM2,MCM4,MCM6,ORC1,PCNA,PLK1,TTK,CDC45,PKMYT1,CCNB2,PTTG1,ESPL1
5_Member	WikiPathways	WP179	Cell cycle	-21.4316	-19.075	26/122	699,890,891,898,983,990,991,993,995,1029,1031,1111,1869,1870,4171,4173,4175,4998,5111,5347,7272,8318,9088,9133,9232,9700	BUB1,CCNA2,CCNB1,CCNE1,CDK1,CDC6,CDC20,CDC25A,CDC25C,CDKN2A,CDKN2C,CHEK1,E2F1,E2F2,MCM2,MCM4,MCM6,ORC1,PCNA,PLK1,TTK,CDC45,PKMYT1,CCNB2,PTTG1,ESPL1
5_Member	Reactome Gene Sets	R-HSA-453279	Mitotic G1 phase and G1/S transition	-20.3464	-18.0108	27/148	890,891,898,983,990,993,1029,1031,1163,1869,1870,4171,4173,4175,4605,4998,5111,5427,6241,7083,7153,7298,8318,51053,55388,81620,91768	CCNA2,CCNB1,CCNE1,CDK1,CDC6,CDC25A,CDKN2A,CDKN2C,CKS1B,E2F1,E2F2,MCM2,MCM4,MCM6,MYBL2,ORC1,PCNA,POLE2,RRM2,TK1,TOP2A,TYMS,CDC45,GMNN,MCM10,CDT1,CABLES1
5_Member	Canonical Pathways	M40	PID E2F PATHWAY	-18.9688	-16.6798	20/73	890,898,983,990,993,1029,1031,1066,1869,1870,4605,4998,5902,5932,6240,6241,7083,7161,7298,144455	CCNA2,CCNE1,CDK1,CDC6,CDC25A,CDKN2A,CDKN2C,CES1,E2F1,E2F2,MYBL2,ORC1,RANBP1,RBBP8,RRM1,RRM2,TK1,TP73,TYMS,E2F7
5_Member	Reactome Gene Sets	R-HSA-69206	G1/S Transition	-16.0213	-13.5847	25/130	890,891,898,983,990,993,1163,1869,4171,4173,4175,4998,5111,5427,5683,5694,6241,7083,7298,7314,8318,51053,55388,81620,91768	CCNA2,CCNB1,CCNE1,CDK1,CDC6,CDC25A,CKS1B,E2F1,MCM2,MCM4,MCM6,ORC1,PCNA,POLE2,PSMA2,PSMB6,RRM2,TK1,TYMS,UBB,CDC45,GMNN,MCM10,CDT1,CABLES1
5_Member	Reactome Gene Sets	R-HSA-69242	S Phase	-14.9789	-12.8485	23/161	890,898,990,993,1163,1869,2237,4171,4173,4175,4998,5111,5427,8318,9837,11065,27338,51659,81620,84296,91768,113130,157570	CCNA2,CCNE1,CDC6,CDC25A,CKS1B,E2F1,FEN1,MCM2,MCM4,MCM6,ORC1,PCNA,POLE2,CDC45,GINS1,UBE2C,UBE2S,GINS2,CDT1,GINS4,CABLES1,CDCA5,ESCO2
5_Member	WikiPathways	WP45	G1 to S cell cycle control	-13.2703	-11.2169	15/64	891,898,983,993,1029,1031,1869,1870,4171,4173,4175,4998,5111,5427,8318	CCNB1,CCNE1,CDK1,CDC25A,CDKN2A,CDKN2C,E2F1,E2F2,MCM2,MCM4,MCM6,ORC1,PCNA,POLE2,CDC45
5_Member	Reactome Gene Sets	R-HSA-69205	G1/S-Specific Transcription	-12.6755	-10.6491	11/28	898,983,990,1869,4998,5111,6241,7083,7298,8318,81620	CCNE1,CDK1,CDC6,E2F1,ORC1,PCNA,RRM2,TK1,TYMS,CDC45,CDT1
5_Member	Reactome Gene Sets	R-HSA-69306	DNA Replication	-12.4735	-10.455	22/190	890,898,990,1869,1870,2237,3014,4171,4173,4175,4998,5683,5694,7314,8318,9837,11065,27338,51053,51659,55388,81620	CCNA2,CCNE1,CDC6,E2F1,E2F2,FEN1,H2AX,MCM2,MCM4,MCM6,ORC1,PSMA2,PSMB6,UBB,CDC45,GINS1,UBE2C,UBE2S,GMNN,GINS2,MCM10,CDT1
5_Member	Reactome Gene Sets	R-HSA-69239	Synthesis of DNA	-11.7942	-9.54048	20/119	890,898,990,2237,4171,4173,4175,4998,5111,5427,5683,5694,7314,8318,9837,11065,27338,51659,81620,84296	CCNA2,CCNE1,CDC6,FEN1,MCM2,MCM4,MCM6,ORC1,PCNA,POLE2,PSMA2,PSMB6,UBB,CDC45,GINS1,UBE2C,UBE2S,GINS2,CDT1,GINS4
5_Member	Reactome Gene Sets	R-HSA-69481	G2/M Checkpoints	-11.6699	-9.68192	20/167	891,983,990,993,1111,3014,4171,4173,4175,4998,5683,5694,7314,8318,9088,9133,9156,51512,55388,63967	CCNB1,CDK1,CDC6,CDC25A,CHEK1,H2AX,MCM2,MCM4,MCM6,ORC1,PSMA2,PSMB6,UBB,CDC45,PKMYT1,CCNB2,EXO1,GTSE1,MCM10,CLSPN
5_Member	GO Biological Processes	GO:0006270	DNA replication initiation	-11.6075	-9.62322	11/34	898,990,4171,4173,4175,4998,8318,55388,57418,81620,90381	CCNE1,CDC6,MCM2,MCM4,MCM6,ORC1,CDC45,MCM10,WDR18,CDT1,TICRR
5_Member	Reactome Gene Sets	R-HSA-176187	Activation of ATR in response to replication stress	-11.2778	-9.30605	11/36	990,993,995,1111,4171,4173,4175,4998,8318,55388,63967	CDC6,CDC25A,CDC25C,CHEK1,MCM2,MCM4,MCM6,ORC1,CDC45,MCM10,CLSPN
5_Member	WikiPathways	WP466	DNA replication	-10.4618	-8.53863	11/42	990,4171,4173,4175,4998,5111,5427,8318,51053,55388,81620	CDC6,MCM2,MCM4,MCM6,ORC1,PCNA,POLE2,CDC45,GMNN,MCM10,CDT1
5_Member	Reactome Gene Sets	R-HSA-68962	Activation of the pre-replicative complex	-10.4137	-8.49368	10/32	990,4171,4173,4175,4998,5427,8318,51053,55388,81620	CDC6,MCM2,MCM4,MCM6,ORC1,POLE2,CDC45,GMNN,MCM10,CDT1
5_Member	Reactome Gene Sets	R-HSA-69052	Switching of origins to a post-replicative state	-8.81626	-6.95797	13/90	890,898,990,4171,4173,4175,4998,5683,5694,7314,11065,27338,81620	CCNA2,CCNE1,CDC6,MCM2,MCM4,MCM6,ORC1,PSMA2,PSMB6,UBB,UBE2C,UBE2S,CDT1
5_Member	Reactome Gene Sets	R-HSA-69002	DNA Replication Pre-Initiation	-7.94059	-6.13479	15/147	990,1869,1870,3014,4171,4173,4175,4998,5683,5694,7314,8318,51053,55388,81620	CDC6,E2F1,E2F2,H2AX,MCM2,MCM4,MCM6,ORC1,PSMA2,PSMB6,UBB,CDC45,GMNN,MCM10,CDT1
5_Member	Reactome Gene Sets	R-HSA-68949	Orc1 removal from chromatin	-6.87281	-5.1215	10/70	890,990,4171,4173,4175,4998,5683,5694,7314,81620	CCNA2,CDC6,MCM2,MCM4,MCM6,ORC1,PSMA2,PSMB6,UBB,CDT1
5_Member	Reactome Gene Sets	R-HSA-68867	Assembly of the pre-replicative complex	-6.85986	-5.10963	13/130	990,1869,1870,3014,4171,4173,4175,4998,5683,5694,7314,51053,81620	CDC6,E2F1,E2F2,H2AX,MCM2,MCM4,MCM6,ORC1,PSMA2,PSMB6,UBB,GMNN,CDT1
5_Member	Reactome Gene Sets	R-HSA-68827	CDT1 association with the CDC6:ORC:origin complex	-4.4863	-2.9268	7/58	990,4998,5683,5694,7314,51053,81620	CDC6,ORC1,PSMA2,PSMB6,UBB,GMNN,CDT1
6_Summary	GO Biological Processes	GO:1902850	microtubule cytoskeleton organization involved in mitosis	-22.5661	-20.1874	29/150	891,991,1058,1062,3832,3833,3925,4085,4605,4751,5347,6491,6790,7272,7283,9055,9212,9493,9700,9787,10403,22974,24137,29127,51203,56992,64946,83540,89958,899,983,1111,1769,4233,5902,9133,9768,9928,10112,10381,10382,10615,10733,11004,81930,146909,203068,220134,221150,259266,347240,1063,6713,7124,54443,55839,84769,378708,1175,1509,1512,3902,91768,7345,89891,857,2993,2994,3479,3512,4267,4282,6281,6382…	CCNB1,CDC20,CENPA,CENPE,KIF11,KIFC1,STMN1,MAD2L1,MYBL2,NEK2,PLK1,STIL,AURKA,TTK,TUBG1,PRC1,AURKB,KIF23,ESPL1,DLGAP5,NDC80,TPX2,KIF4A,RACGAP1,NUSAP1,KIF15,CENPH,NUF2,SAPCD2,CCNF,CDK1,CHEK1,DNAH8,MET,RANBP1,CCNB2,PCLAF,KIF14,KIF20A,TUBB3,TUBB4A,SPAG5,PLK4,KIF2C,KIF18A,KIF18B,TUBB,SKA1,SKA3,ASPM,KIF24,CENPF,SQLE,TNF,ANLN,CENPN,MPV17L2,CENPS,AP2S1,CTSD,CTSH,LAG3,CABLES1,UCHL1,DYNC2I2,CAV1,GYPA,GYPB,I…
6_Member	GO Biological Processes	GO:1902850	microtubule cytoskeleton organization involved in mitosis	-22.5661	-20.1874	29/150	891,991,1058,1062,3832,3833,3925,4085,4605,4751,5347,6491,6790,7272,7283,9055,9212,9493,9700,9787,10403,22974,24137,29127,51203,56992,64946,83540,89958	CCNB1,CDC20,CENPA,CENPE,KIF11,KIFC1,STMN1,MAD2L1,MYBL2,NEK2,PLK1,STIL,AURKA,TTK,TUBG1,PRC1,AURKB,KIF23,ESPL1,DLGAP5,NDC80,TPX2,KIF4A,RACGAP1,NUSAP1,KIF15,CENPH,NUF2,SAPCD2
6_Member	GO Biological Processes	GO:0000226	microtubule cytoskeleton organization	-21.0745	-18.7264	51/630	891,899,983,991,1058,1062,1111,1769,3832,3833,3925,4085,4233,4605,4751,5347,5902,6491,6790,7272,7283,9055,9133,9212,9493,9700,9768,9787,9928,10112,10381,10382,10403,10615,10733,11004,22974,24137,29127,51203,56992,64946,81930,83540,89958,146909,203068,220134,221150,259266,347240	CCNB1,CCNF,CDK1,CDC20,CENPA,CENPE,CHEK1,DNAH8,KIF11,KIFC1,STMN1,MAD2L1,MET,MYBL2,NEK2,PLK1,RANBP1,STIL,AURKA,TTK,TUBG1,PRC1,CCNB2,AURKB,KIF23,ESPL1,PCLAF,DLGAP5,KIF14,KIF20A,TUBB3,TUBB4A,NDC80,SPAG5,PLK4,KIF2C,TPX2,KIF4A,RACGAP1,NUSAP1,KIF15,CENPH,KIF18A,NUF2,SAPCD2,KIF18B,TUBB,SKA1,SKA3,ASPM,KIF24
6_Member	GO Biological Processes	GO:0007052	mitotic spindle organization	-18.8668	-16.5814	24/123	891,991,1062,3832,3833,3925,4605,4751,5347,6491,6790,7272,7283,9055,9212,9493,9787,10403,22974,24137,29127,56992,64946,83540	CCNB1,CDC20,CENPE,KIF11,KIFC1,STMN1,MYBL2,NEK2,PLK1,STIL,AURKA,TTK,TUBG1,PRC1,AURKB,KIF23,DLGAP5,NDC80,TPX2,KIF4A,RACGAP1,KIF15,CENPH,NUF2
6_Member	GO Biological Processes	GO:0007051	spindle organization	-18.6202	-16.3562	29/205	891,991,1062,3832,3833,3925,4605,4751,5347,6491,6790,7272,7283,9055,9133,9212,9493,9700,9787,10403,10615,22974,24137,29127,56992,64946,83540,203068,259266	CCNB1,CDC20,CENPE,KIF11,KIFC1,STMN1,MYBL2,NEK2,PLK1,STIL,AURKA,TTK,TUBG1,PRC1,CCNB2,AURKB,KIF23,ESPL1,DLGAP5,NDC80,SPAG5,TPX2,KIF4A,RACGAP1,KIF15,CENPH,NUF2,TUBB,ASPM
6_Member	GO Biological Processes	GO:0140694	non-membrane-bounded organelle assembly	-12.7694	-10.739	31/389	991,1058,1062,1063,3832,3833,4605,4751,5347,6491,6713,6790,7124,9055,9133,9212,9493,9787,10615,10733,22974,24137,29127,54443,55839,56992,64946,84769,203068,259266,378708	CDC20,CENPA,CENPE,CENPF,KIF11,KIFC1,MYBL2,NEK2,PLK1,STIL,SQLE,AURKA,TNF,PRC1,CCNB2,AURKB,KIF23,DLGAP5,SPAG5,PLK4,TPX2,KIF4A,RACGAP1,ANLN,CENPN,KIF15,CENPH,MPV17L2,TUBB,ASPM,CENPS
6_Member	Reactome Gene Sets	R-HSA-983189	Kinesins	-11.2113	-9.25004	13/59	1062,3832,3833,9493,10112,10381,10382,11004,24137,29127,56992,81930,146909	CENPE,KIF11,KIFC1,KIF23,KIF20A,TUBB3,TUBB4A,KIF2C,KIF4A,RACGAP1,KIF15,KIF18A,KIF18B
6_Member	GO Biological Processes	GO:0051225	spindle assembly	-11.1683	-9.20876	18/138	991,3832,3833,4605,4751,5347,6790,9055,9133,9212,9493,10615,22974,24137,29127,56992,203068,259266	CDC20,KIF11,KIFC1,MYBL2,NEK2,PLK1,AURKA,PRC1,CCNB2,AURKB,KIF23,SPAG5,TPX2,KIF4A,RACGAP1,KIF15,TUBB,ASPM
6_Member	GO Biological Processes	GO:0090307	mitotic spindle assembly	-10.3776	-8.46226	13/68	991,3832,3833,4605,4751,5347,9055,9212,9493,22974,24137,29127,56992	CDC20,KIF11,KIFC1,MYBL2,NEK2,PLK1,PRC1,AURKB,KIF23,TPX2,KIF4A,RACGAP1,KIF15
6_Member	Reactome Gene Sets	R-HSA-6811434	COPI-dependent Golgi-to-ER retrograde traffic	-8.274	-6.44202	13/99	1062,3832,3833,9493,10112,10381,10382,11004,24137,29127,56992,81930,146909	CENPE,KIF11,KIFC1,KIF23,KIF20A,TUBB3,TUBB4A,KIF2C,KIF4A,RACGAP1,KIF15,KIF18A,KIF18B
6_Member	Reactome Gene Sets	R-HSA-2132295	MHC class II antigen presentation	-7.05776	-4.99789	15/123	1062,1175,1509,1512,3832,3902,9493,10112,10381,10382,11004,24137,29127,56992,81930	CENPE,AP2S1,CTSD,CTSH,KIF11,LAG3,KIF23,KIF20A,TUBB3,TUBB4A,KIF2C,KIF4A,RACGAP1,KIF15,KIF18A
6_Member	Reactome Gene Sets	R-HSA-8856688	Golgi-to-ER retrograde transport	-6.72221	-4.97936	13/133	1062,3832,3833,9493,10112,10381,10382,11004,24137,29127,56992,81930,146909	CENPE,KIF11,KIFC1,KIF23,KIF20A,TUBB3,TUBB4A,KIF2C,KIF4A,RACGAP1,KIF15,KIF18A,KIF18B
6_Member	Reactome Gene Sets	R-HSA-983231	Factors involved in megakaryocyte development and platelet production	-6.33224	-4.62165	14/168	1062,3832,3833,9493,10112,10381,10382,11004,24137,29127,56992,81930,91768,146909	CENPE,KIF11,KIFC1,KIF23,KIF20A,TUBB3,TUBB4A,KIF2C,KIF4A,RACGAP1,KIF15,KIF18A,CABLES1,KIF18B
6_Member	Reactome Gene Sets	R-HSA-6811442	Intra-Golgi and retrograde Golgi-to-ER traffic	-4.69467	-3.11553	13/202	1062,3832,3833,9493,10112,10381,10382,11004,24137,29127,56992,81930,146909	CENPE,KIF11,KIFC1,KIF23,KIF20A,TUBB3,TUBB4A,KIF2C,KIF4A,RACGAP1,KIF15,KIF18A,KIF18B
6_Member	GO Biological Processes	GO:0007018	microtubule-based movement	-3.36597	-1.93835	16/385	1062,1769,3832,3833,7345,9493,9787,9928,10112,11004,24137,56992,81930,89891,146909,347240	CENPE,DNAH8,KIF11,KIFC1,UCHL1,KIF23,DLGAP5,KIF14,KIF20A,KIF2C,KIF4A,KIF15,KIF18A,DYNC2I2,KIF18B,KIF24
6_Member	Reactome Gene Sets	R-HSA-109582	Hemostasis	-3.17792	-1.53883	27/621	857,1062,2993,2994,3479,3512,3832,3833,4267,4282,6281,6382,7076,7873,8140,9493,10112,10381,10382,10447,11004,24137,29127,56992,81930,91768,146909	CAV1,CENPE,GYPA,GYPB,IGF1,JCHAIN,KIF11,KIFC1,CD99,MIF,S100A10,SDC1,TIMP1,MANF,SLC7A5,KIF23,KIF20A,TUBB3,TUBB4A,FAM3C,KIF2C,KIF4A,RACGAP1,KIF15,KIF18A,CABLES1,KIF18B
6_Member	Reactome Gene Sets	R-HSA-5653656	Vesicle-mediated transport	-2.9837	-1.38623	28/673	1062,1175,3039,3040,3512,3832,3833,3998,5866,6708,7184,7314,9493,10112,10381,10382,10945,10960,11004,24137,29127,56992,81567,81930,125111,126003,146909,160518	CENPE,AP2S1,HBA1,HBA2,JCHAIN,KIF11,KIFC1,LMAN1,RAB3IL1,SPTA1,HSP90B1,UBB,KIF23,KIF20A,TUBB3,TUBB4A,KDELR1,LMAN2,KIF2C,KIF4A,RACGAP1,KIF15,TXNDC5,KIF18A,GJD3,TRAPPC5,KIF18B,DENND5B
6_Member	Reactome Gene Sets	R-HSA-1280218	Adaptive Immune System	-2.49148	-0.951248	29/763	899,991,1062,1175,1509,1512,3832,3902,4267,5133,5683,5694,5909,6614,7314,9493,9902,10112,10381,10382,11004,11065,24137,27338,29127,56992,81930,114132,221687	CCNF,CDC20,CENPE,AP2S1,CTSD,CTSH,KIF11,LAG3,CD99,PDCD1,PSMA2,PSMB6,RAP1GAP,SIGLEC1,UBB,KIF23,MRC2,KIF20A,TUBB3,TUBB4A,KIF2C,UBE2C,KIF4A,UBE2S,RACGAP1,KIF15,KIF18A,SIGLEC11,RNF182
6_Member	Reactome Gene Sets	R-HSA-199991	Membrane Trafficking	-2.23676	-0.972076	19/634	1062,3832,3833,3998,5866,6708,9493,10112,10381,10382,11004,24137,29127,56992,81567,81930,125111,146909,160518	CENPE,KIF11,KIFC1,LMAN1,RAB3IL1,SPTA1,KIF23,KIF20A,TUBB3,TUBB4A,KIF2C,KIF4A,RACGAP1,KIF15,TXNDC5,KIF18A,GJD3,KIF18B,DENND5B
7_Summary	GO Biological Processes	GO:0051321	meiotic cell cycle	-20.5714	-18.2317	34/261	699,701,898,991,993,995,1164,3014,4751,5347,5888,5932,6790,7153,7272,7283,8438,9088,9133,9156,9232,9319,9700,10592,10635,25788,56155,81930,83540,83990,84057,151246,259266,378708	BUB1,BUB1B,CCNE1,CDC20,CDC25A,CDC25C,CKS2,H2AX,NEK2,PLK1,RAD51,RBBP8,AURKA,TOP2A,TTK,TUBG1,RAD54L,PKMYT1,CCNB2,EXO1,PTTG1,TRIP13,ESPL1,SMC2,RAD51AP1,RAD54B,TEX14,KIF18A,NUF2,BRIP1,MND1,SGO2,ASPM,CENPS
7_Member	GO Biological Processes	GO:0051321	meiotic cell cycle	-20.5714	-18.2317	34/261	699,701,898,991,993,995,1164,3014,4751,5347,5888,5932,6790,7153,7272,7283,8438,9088,9133,9156,9232,9319,9700,10592,10635,25788,56155,81930,83540,83990,84057,151246,259266,378708	BUB1,BUB1B,CCNE1,CDC20,CDC25A,CDC25C,CKS2,H2AX,NEK2,PLK1,RAD51,RBBP8,AURKA,TOP2A,TTK,TUBG1,RAD54L,PKMYT1,CCNB2,EXO1,PTTG1,TRIP13,ESPL1,SMC2,RAD51AP1,RAD54B,TEX14,KIF18A,NUF2,BRIP1,MND1,SGO2,ASPM,CENPS
7_Member	GO Biological Processes	GO:1903046	meiotic cell cycle process	-18.8013	-16.5231	29/202	699,701,898,991,993,995,1164,5347,5888,6790,7153,7272,7283,8438,9133,9232,9319,9700,10592,10635,25788,56155,81930,83540,83990,84057,151246,259266,378708	BUB1,BUB1B,CCNE1,CDC20,CDC25A,CDC25C,CKS2,PLK1,RAD51,AURKA,TOP2A,TTK,TUBG1,RAD54L,CCNB2,PTTG1,TRIP13,ESPL1,SMC2,RAD51AP1,RAD54B,TEX14,KIF18A,NUF2,BRIP1,MND1,SGO2,ASPM,CENPS
7_Member	GO Biological Processes	GO:0140013	meiotic nuclear division	-16.6779	-14.4988	26/185	699,701,898,991,1164,5347,5888,6790,7153,7272,8438,9133,9232,9319,9700,10592,10635,25788,56155,81930,83540,83990,84057,151246,259266,378708	BUB1,BUB1B,CCNE1,CDC20,CKS2,PLK1,RAD51,AURKA,TOP2A,TTK,RAD54L,CCNB2,PTTG1,TRIP13,ESPL1,SMC2,RAD51AP1,RAD54B,TEX14,KIF18A,NUF2,BRIP1,MND1,SGO2,ASPM,CENPS
7_Member	GO Biological Processes	GO:0061982	meiosis I cell cycle process	-12.3594	-10.3468	19/135	898,993,995,1164,5347,5888,6790,7153,8438,9133,9232,9319,9700,10635,25788,83990,84057,151246,378708	CCNE1,CDC25A,CDC25C,CKS2,PLK1,RAD51,AURKA,TOP2A,RAD54L,CCNB2,PTTG1,TRIP13,ESPL1,RAD51AP1,RAD54B,BRIP1,MND1,SGO2,CENPS
7_Member	GO Biological Processes	GO:0007127	meiosis I	-10.655	-8.72387	17/129	898,1164,5347,5888,6790,7153,8438,9133,9232,9319,9700,10635,25788,83990,84057,151246,378708	CCNE1,CKS2,PLK1,RAD51,AURKA,TOP2A,RAD54L,CCNB2,PTTG1,TRIP13,ESPL1,RAD51AP1,RAD54B,BRIP1,MND1,SGO2,CENPS
7_Member	GO Biological Processes	GO:0045132	meiotic chromosome segregation	-9.66942	-7.78419	14/93	699,701,898,5347,7153,7272,9232,9319,9700,10592,83540,83990,151246,378708	BUB1,BUB1B,CCNE1,PLK1,TOP2A,TTK,PTTG1,TRIP13,ESPL1,SMC2,NUF2,BRIP1,SGO2,CENPS
7_Member	GO Biological Processes	GO:0007131	reciprocal meiotic recombination	-6.54465	-4.81247	9/58	5888,7153,8438,9319,10635,25788,83990,84057,378708	RAD51,TOP2A,RAD54L,TRIP13,RAD51AP1,RAD54B,BRIP1,MND1,CENPS
7_Member	GO Biological Processes	GO:0140527	reciprocal homologous recombination	-6.54465	-4.81247	9/58	5888,7153,8438,9319,10635,25788,83990,84057,378708	RAD51,TOP2A,RAD54L,TRIP13,RAD51AP1,RAD54B,BRIP1,MND1,CENPS
7_Member	GO Biological Processes	GO:0035825	homologous recombination	-6.41422	-4.69874	9/60	5888,7153,8438,9319,10635,25788,83990,84057,378708	RAD51,TOP2A,RAD54L,TRIP13,RAD51AP1,RAD54B,BRIP1,MND1,CENPS
7_Member	GO Biological Processes	GO:0070192	chromosome organization involved in meiotic cell cycle	-4.90555	-3.29747	8/69	699,701,898,5888,9319,10592,83990,151246	BUB1,BUB1B,CCNE1,RAD51,TRIP13,SMC2,BRIP1,SGO2
7_Member	GO Biological Processes	GO:0045143	homologous chromosome segregation	-4.23903	-2.70684	7/63	898,5347,9232,9319,9700,83990,151246	CCNE1,PLK1,PTTG1,TRIP13,ESPL1,BRIP1,SGO2
8_Summary	Canonical Pathways	M14	PID AURORA B PATHWAY	-16.9172	-14.7266	15/39	332,699,1058,3925,6790,9212,9493,10112,10403,10592,11004,23397,29127,55143,64151,9787,22974,5111,7153,1029,5468	BIRC5,BUB1,CENPA,STMN1,AURKA,AURKB,KIF23,KIF20A,NDC80,SMC2,KIF2C,NCAPH,RACGAP1,CDCA8,NCAPG,DLGAP5,TPX2,PCNA,TOP2A,CDKN2A,PPARG
8_Member	Canonical Pathways	M14	PID AURORA B PATHWAY	-16.9172	-14.7266	15/39	332,699,1058,3925,6790,9212,9493,10112,10403,10592,11004,23397,29127,55143,64151	BIRC5,BUB1,CENPA,STMN1,AURKA,AURKB,KIF23,KIF20A,NDC80,SMC2,KIF2C,NCAPH,RACGAP1,CDCA8,NCAPG
8_Member	CORUM	CORUM:2582	Chromosomal passenger complex CPC (CDCA8, AURKB, BIRC5)	-5.42273	-3.77364	3/3	332,9212,55143	BIRC5,AURKB,CDCA8
8_Member	Canonical Pathways	M242	PID AURORA A PATHWAY	-5.12009	-3.49424	6/31	332,1058,6790,9212,9787,22974	BIRC5,CENPA,AURKA,AURKB,DLGAP5,TPX2
8_Member	CORUM	CORUM:1118	Chromosomal passenger complex CPC (INCENP, CDCA8, BIRC5, AURKB)	-4.82575	-3.22947	3/4	332,9212,55143	BIRC5,AURKB,CDCA8
8_Member	CORUM	CORUM:1119	Chromosomal passenger complex CPC (INCENP, CDCA8, BIRC5, AURKB)	-4.82575	-3.22947	3/4	332,9212,55143	BIRC5,AURKB,CDCA8
8_Member	Reactome Gene Sets	R-HSA-4615885	SUMOylation of DNA replication proteins	-4.15677	-2.62988	6/45	332,5111,6790,7153,9212,55143	BIRC5,PCNA,AURKA,TOP2A,AURKB,CDCA8
8_Member	Reactome Gene Sets	R-HSA-3108232	SUMO E3 ligases SUMOylate target proteins	-2.08377	-0.845414	8/182	332,1029,5111,5468,6790,7153,9212,55143	BIRC5,CDKN2A,PCNA,PPARG,AURKA,TOP2A,AURKB,CDCA8
8_Member	Reactome Gene Sets	R-HSA-2990846	SUMOylation	-2.00364	-0.780734	8/188	332,1029,5111,5468,6790,7153,9212,55143	BIRC5,CDKN2A,PCNA,PPARG,AURKA,TOP2A,AURKB,CDCA8
9_Summary	GO Biological Processes	GO:0006281	DNA repair	-16.5803	-14.4097	41/520	983,1111,2237,2305,3014,4171,4173,4175,5111,5427,5888,5932,7161,7374,8208,8318,8438,9156,9232,9319,9401,9768,10635,10721,11169,25788,29089,29128,51514,51659,55010,55215,55247,63967,78995,83990,84296,90381,113130,157570,378708,1869,5347,7124,7153,8626,23612,51512,55388,144455,3149,84057,891,2852,10592,11339,23397,51203,55355,64151,79075	CDK1,CHEK1,FEN1,FOXM1,H2AX,MCM2,MCM4,MCM6,PCNA,POLE2,RAD51,RBBP8,TP73,UNG,CHAF1B,CDC45,RAD54L,EXO1,PTTG1,TRIP13,RECQL4,PCLAF,RAD51AP1,POLQ,WDHD1,RAD54B,UBE2T,UHRF1,DTL,GINS2,PARPBP,FANCI,NEIL3,CLSPN,HROB,BRIP1,GINS4,TICRR,CDCA5,ESCO2,CENPS,E2F1,PLK1,TNF,TOP2A,TP63,PHLDA3,GTSE1,MCM10,E2F7,HMGB3,MND1,CCNB1,GPER1,SMC2,OIP5,NCAPH,NUSAP1,HJURP,NCAPG,DSCC1
9_Member	GO Biological Processes	GO:0006281	DNA repair	-16.5803	-14.4097	41/520	983,1111,2237,2305,3014,4171,4173,4175,5111,5427,5888,5932,7161,7374,8208,8318,8438,9156,9232,9319,9401,9768,10635,10721,11169,25788,29089,29128,51514,51659,55010,55215,55247,63967,78995,83990,84296,90381,113130,157570,378708	CDK1,CHEK1,FEN1,FOXM1,H2AX,MCM2,MCM4,MCM6,PCNA,POLE2,RAD51,RBBP8,TP73,UNG,CHAF1B,CDC45,RAD54L,EXO1,PTTG1,TRIP13,RECQL4,PCLAF,RAD51AP1,POLQ,WDHD1,RAD54B,UBE2T,UHRF1,DTL,GINS2,PARPBP,FANCI,NEIL3,CLSPN,HROB,BRIP1,GINS4,TICRR,CDCA5,ESCO2,CENPS
9_Member	GO Biological Processes	GO:0006974	cellular response to DNA damage stimulus	-15.9781	-13.8159	50/799	983,1111,1869,2237,2305,3014,4171,4173,4175,5111,5347,5427,5888,5932,7124,7153,7161,7374,8208,8318,8438,8626,9156,9232,9319,9401,9768,10635,10721,11169,23612,25788,29089,29128,51512,51514,51659,55010,55215,55247,55388,63967,78995,83990,84296,90381,113130,144455,157570,378708	CDK1,CHEK1,E2F1,FEN1,FOXM1,H2AX,MCM2,MCM4,MCM6,PCNA,PLK1,POLE2,RAD51,RBBP8,TNF,TOP2A,TP73,UNG,CHAF1B,CDC45,RAD54L,TP63,EXO1,PTTG1,TRIP13,RECQL4,PCLAF,RAD51AP1,POLQ,WDHD1,PHLDA3,RAD54B,UBE2T,UHRF1,GTSE1,DTL,GINS2,PARPBP,FANCI,NEIL3,MCM10,CLSPN,HROB,BRIP1,GINS4,TICRR,CDCA5,E2F7,ESCO2,CENPS
9_Member	GO Biological Processes	GO:0006310	DNA recombination	-11.4268	-9.44975	26/306	1111,2237,3014,3149,4171,4173,4175,5888,5932,7153,7374,8318,8438,9156,9319,9401,10635,10721,25788,51659,55010,78995,83990,84057,84296,378708	CHEK1,FEN1,H2AX,HMGB3,MCM2,MCM4,MCM6,RAD51,RBBP8,TOP2A,UNG,CDC45,RAD54L,EXO1,TRIP13,RECQL4,RAD51AP1,POLQ,RAD54B,GINS2,PARPBP,HROB,BRIP1,MND1,GINS4,CENPS
9_Member	GO Biological Processes	GO:0071103	DNA conformation change	-11.1474	-9.18962	25/290	891,983,2852,3014,3149,4171,4173,4175,5347,5888,7153,8208,8438,9401,10592,10721,11339,23397,25788,51203,55355,64151,79075,83990,113130	CCNB1,CDK1,GPER1,H2AX,HMGB3,MCM2,MCM4,MCM6,PLK1,RAD51,TOP2A,CHAF1B,RAD54L,RECQL4,SMC2,POLQ,OIP5,NCAPH,RAD54B,NUSAP1,HJURP,NCAPG,DSCC1,BRIP1,CDCA5
9_Member	GO Biological Processes	GO:0000725	recombinational repair	-11.0607	-9.11147	18/140	1111,2237,3014,4171,4173,4175,5888,5932,8318,8438,9401,10635,10721,25788,51659,55010,78995,84296	CHEK1,FEN1,H2AX,MCM2,MCM4,MCM6,RAD51,RBBP8,CDC45,RAD54L,RECQL4,RAD51AP1,POLQ,RAD54B,GINS2,PARPBP,HROB,GINS4
9_Member	GO Biological Processes	GO:0000724	double-strand break repair via homologous recombination	-10.1806	-8.26997	17/138	1111,2237,3014,4171,4173,4175,5888,5932,8318,8438,9401,10635,10721,25788,51659,55010,84296	CHEK1,FEN1,H2AX,MCM2,MCM4,MCM6,RAD51,RBBP8,CDC45,RAD54L,RECQL4,RAD51AP1,POLQ,RAD54B,GINS2,PARPBP,GINS4
9_Member	GO Biological Processes	GO:0006302	double-strand break repair	-10.0208	-8.12383	22/251	1111,2237,2305,3014,4171,4173,4175,5888,5932,8318,8438,9319,9401,10635,10721,25788,51659,55010,83990,84296,113130,157570	CHEK1,FEN1,FOXM1,H2AX,MCM2,MCM4,MCM6,RAD51,RBBP8,CDC45,RAD54L,TRIP13,RECQL4,RAD51AP1,POLQ,RAD54B,GINS2,PARPBP,BRIP1,GINS4,CDCA5,ESCO2
9_Member	GO Biological Processes	GO:0032392	DNA geometric change	-7.7606	-5.96319	12/90	3149,4171,4173,4175,5888,7153,8438,9401,10721,25788,79075,83990	HMGB3,MCM2,MCM4,MCM6,RAD51,TOP2A,RAD54L,RECQL4,POLQ,RAD54B,DSCC1,BRIP1
9_Member	GO Biological Processes	GO:0032508	DNA duplex unwinding	-7.08126	-5.31697	11/84	4171,4173,4175,5888,7153,8438,9401,10721,25788,79075,83990	MCM2,MCM4,MCM6,RAD51,TOP2A,RAD54L,RECQL4,POLQ,RAD54B,DSCC1,BRIP1
10_Summary	GO Biological Processes	GO:0090068	positive regulation of cell cycle process	-15.9486	-13.7932	28/236	891,983,990,993,995,2237,3479,4085,5902,6790,9212,9493,9700,9787,9928,10403,10615,10635,10733,11065,11113,29127,51203,51514,79733,81620,113130,144455,1111,1163,1164	CCNB1,CDK1,CDC6,CDC25A,CDC25C,FEN1,IGF1,MAD2L1,RANBP1,AURKA,AURKB,KIF23,ESPL1,DLGAP5,KIF14,NDC80,SPAG5,RAD51AP1,PLK4,UBE2C,CIT,RACGAP1,NUSAP1,DTL,E2F8,CDT1,CDCA5,E2F7,CHEK1,CKS1B,CKS2
10_Member	GO Biological Processes	GO:0090068	positive regulation of cell cycle process	-15.9486	-13.7932	28/236	891,983,990,993,995,2237,3479,4085,5902,6790,9212,9493,9700,9787,9928,10403,10615,10635,10733,11065,11113,29127,51203,51514,79733,81620,113130,144455	CCNB1,CDK1,CDC6,CDC25A,CDC25C,FEN1,IGF1,MAD2L1,RANBP1,AURKA,AURKB,KIF23,ESPL1,DLGAP5,KIF14,NDC80,SPAG5,RAD51AP1,PLK4,UBE2C,CIT,RACGAP1,NUSAP1,DTL,E2F8,CDT1,CDCA5,E2F7
10_Member	GO Biological Processes	GO:0045787	positive regulation of cell cycle	-15.3554	-13.2143	31/313	891,983,990,993,995,1111,1163,1164,2237,3479,4085,5902,6790,9212,9493,9700,9787,9928,10403,10615,10635,10733,11065,11113,29127,51203,51514,79733,81620,113130,144455	CCNB1,CDK1,CDC6,CDC25A,CDC25C,CHEK1,CKS1B,CKS2,FEN1,IGF1,MAD2L1,RANBP1,AURKA,AURKB,KIF23,ESPL1,DLGAP5,KIF14,NDC80,SPAG5,RAD51AP1,PLK4,UBE2C,CIT,RACGAP1,NUSAP1,DTL,E2F8,CDT1,CDCA5,E2F7
10_Member	GO Biological Processes	GO:1901992	positive regulation of mitotic cell cycle phase transition	-6.62004	-4.88343	11/93	891,983,990,993,995,9700,9787,11065,51514,81620,113130	CCNB1,CDK1,CDC6,CDC25A,CDC25C,ESPL1,DLGAP5,UBE2C,DTL,CDT1,CDCA5
10_Member	GO Biological Processes	GO:1901989	positive regulation of cell cycle phase transition	-5.68701	-4.01561	11/115	891,983,990,993,995,9700,9787,11065,51514,81620,113130	CCNB1,CDK1,CDC6,CDC25A,CDC25C,ESPL1,DLGAP5,UBE2C,DTL,CDT1,CDCA5
10_Member	GO Biological Processes	GO:0045931	positive regulation of mitotic cell cycle	-5.46962	-3.81714	11/121	891,983,990,993,995,9700,9787,11065,51514,81620,113130	CCNB1,CDK1,CDC6,CDC25A,CDC25C,ESPL1,DLGAP5,UBE2C,DTL,CDT1,CDCA5
10_Member	GO Biological Processes	GO:0051785	positive regulation of nuclear division	-4.52465	-2.95894	7/57	3479,6790,9700,9787,10635,51203,81620	IGF1,AURKA,ESPL1,DLGAP5,RAD51AP1,NUSAP1,CDT1
10_Member	GO Biological Processes	GO:0045840	positive regulation of mitotic nuclear division	-4.2711	-2.73433	6/43	3479,6790,9700,9787,51203,81620	IGF1,AURKA,ESPL1,DLGAP5,NUSAP1,CDT1
10_Member	GO Biological Processes	GO:0045842	positive regulation of mitotic metaphase/anaphase transition	-2.82544	-1.46972	3/15	9700,9787,81620	ESPL1,DLGAP5,CDT1
10_Member	GO Biological Processes	GO:1901970	positive regulation of mitotic sister chromatid separation	-2.82544	-1.46972	3/15	9700,9787,81620	ESPL1,DLGAP5,CDT1
10_Member	GO Biological Processes	GO:1902101	positive regulation of metaphase/anaphase transition of cell cycle	-2.74029	-1.40347	3/16	9700,9787,81620	ESPL1,DLGAP5,CDT1
10_Member	GO Biological Processes	GO:1905820	positive regulation of chromosome separation	-2.58685	-1.27439	3/18	9700,9787,81620	ESPL1,DLGAP5,CDT1
11_Summary	Canonical Pathways	M176	PID FOXM1 PATHWAY	-15.1464	-13.0134	14/40	332,890,891,898,983,1029,1058,1063,1163,2305,4751,5347,9133,9212,993,995,4605,9088,899,990,1031,1033,1164,699,991,3479,4085,6790,9232,9700,857,5468,7124,7345,1062,2048,9928,22974,55507,63967,4233	BIRC5,CCNA2,CCNB1,CCNE1,CDK1,CDKN2A,CENPA,CENPF,CKS1B,FOXM1,NEK2,PLK1,CCNB2,AURKB,CDC25A,CDC25C,MYBL2,PKMYT1,CCNF,CDC6,CDKN2C,CDKN3,CKS2,BUB1,CDC20,IGF1,MAD2L1,AURKA,PTTG1,ESPL1,CAV1,PPARG,TNF,UCHL1,CENPE,EPHB2,KIF14,TPX2,GPRC5D,CLSPN,MET
11_Member	Canonical Pathways	M176	PID FOXM1 PATHWAY	-15.1464	-13.0134	14/40	332,890,891,898,983,1029,1058,1063,1163,2305,4751,5347,9133,9212	BIRC5,CCNA2,CCNB1,CCNE1,CDK1,CDKN2A,CENPA,CENPF,CKS1B,FOXM1,NEK2,PLK1,CCNB2,AURKB
11_Member	Reactome Gene Sets	R-HSA-156711	Polo-like kinase mediated events	-12.2601	-10.2552	9/16	891,993,995,1063,2305,4605,5347,9088,9133	CCNB1,CDC25A,CDC25C,CENPF,FOXM1,MYBL2,PLK1,PKMYT1,CCNB2
11_Member	GO Biological Processes	GO:0000079	regulation of cyclin-dependent protein serine/threonine kinase activity	-10.6913	-8.75695	15/94	890,891,898,899,990,993,995,1029,1031,1033,1163,1164,5347,9088,9133	CCNA2,CCNB1,CCNE1,CCNF,CDC6,CDC25A,CDC25C,CDKN2A,CDKN2C,CDKN3,CKS1B,CKS2,PLK1,PKMYT1,CCNB2
11_Member	GO Biological Processes	GO:1904029	regulation of cyclin-dependent protein kinase activity	-10.4227	-8.50109	15/98	890,891,898,899,990,993,995,1029,1031,1033,1163,1164,5347,9088,9133	CCNA2,CCNB1,CCNE1,CCNF,CDC6,CDC25A,CDC25C,CDKN2A,CDKN2C,CDKN3,CKS1B,CKS2,PLK1,PKMYT1,CCNB2
11_Member	Reactome Gene Sets	R-HSA-69273	Cyclin A/B1/B2 associated events during G2/M transition	-10.0627	-8.16117	9/25	890,891,983,993,995,2305,5347,9088,9133	CCNA2,CCNB1,CDK1,CDC25A,CDC25C,FOXM1,PLK1,PKMYT1,CCNB2
11_Member	KEGG Pathway	ko04114	Oocyte meiosis	-7.99596	-6.18895	14/124	699,891,898,983,991,995,3479,4085,5347,6790,9088,9133,9232,9700	BUB1,CCNB1,CCNE1,CDK1,CDC20,CDC25C,IGF1,MAD2L1,PLK1,AURKA,PKMYT1,CCNB2,PTTG1,ESPL1
11_Member	KEGG Pathway	hsa04114	Oocyte meiosis	-7.72992	-5.93369	14/130	699,891,898,983,991,995,3479,4085,5347,6790,9088,9133,9232,9700	BUB1,CCNB1,CCNE1,CDK1,CDC20,CDC25C,IGF1,MAD2L1,PLK1,AURKA,PKMYT1,CCNB2,PTTG1,ESPL1
11_Member	KEGG Pathway	hsa04914	Progesterone-mediated oocyte maturation	-7.09354	-5.32814	12/103	699,890,891,983,993,995,3479,4085,5347,6790,9088,9133	BUB1,CCNA2,CCNB1,CDK1,CDC25A,CDC25C,IGF1,MAD2L1,PLK1,AURKA,PKMYT1,CCNB2
11_Member	KEGG Pathway	ko04914	Progesterone-mediated oocyte maturation	-6.478	-4.75758	11/96	699,890,891,983,993,995,3479,4085,5347,9088,9133	BUB1,CCNA2,CCNB1,CDK1,CDC25A,CDC25C,IGF1,MAD2L1,PLK1,PKMYT1,CCNB2
11_Member	GO Biological Processes	GO:0071900	regulation of protein serine/threonine kinase activity	-5.25092	-3.61348	19/363	857,890,891,898,899,990,993,995,1029,1031,1033,1163,1164,5347,5468,7124,7345,9088,9133	CAV1,CCNA2,CCNB1,CCNE1,CCNF,CDC6,CDC25A,CDC25C,CDKN2A,CDKN2C,CDKN3,CKS1B,CKS2,PLK1,PPARG,TNF,UCHL1,PKMYT1,CCNB2
11_Member	GO Biological Processes	GO:0045859	regulation of protein kinase activity	-4.97032	-3.35058	26/637	857,890,891,898,899,990,993,995,1029,1031,1033,1062,1163,1164,2048,3479,5347,5468,7124,7345,9088,9133,9928,22974,55507,63967	CAV1,CCNA2,CCNB1,CCNE1,CCNF,CDC6,CDC25A,CDC25C,CDKN2A,CDKN2C,CDKN3,CENPE,CKS1B,CKS2,EPHB2,IGF1,PLK1,PPARG,TNF,UCHL1,PKMYT1,CCNB2,KIF14,TPX2,GPRC5D,CLSPN
11_Member	GO Biological Processes	GO:0043549	regulation of kinase activity	-4.11626	-2.5986	27/758	857,890,891,898,899,990,993,995,1029,1031,1033,1062,1163,1164,2048,3479,4233,5347,5468,7124,7345,9088,9133,9928,22974,55507,63967	CAV1,CCNA2,CCNB1,CCNE1,CCNF,CDC6,CDC25A,CDC25C,CDKN2A,CDKN2C,CDKN3,CENPE,CKS1B,CKS2,EPHB2,IGF1,MET,PLK1,PPARG,TNF,UCHL1,PKMYT1,CCNB2,KIF14,TPX2,GPRC5D,CLSPN
12_Summary	WikiPathways	WP4016	DNA IR-damage and cellular response via ATR	-14.0971	-12.0057	17/81	983,995,1111,1869,2237,2305,3014,4171,5111,5347,5888,5932,8318,9156,55215,63967,83990,890,4350,4913,5427,7314,7374,9636,9768,10635,10721,29089,51514,55247,221120,378708,548593,25788,332,891,898,1029,6790,7161,8626,9212,22974,64065,79733,144455,699,5923,8438,55789,6241	CDK1,CDC25C,CHEK1,E2F1,FEN1,FOXM1,H2AX,MCM2,PCNA,PLK1,RAD51,RBBP8,CDC45,EXO1,FANCI,CLSPN,BRIP1,CCNA2,MPG,NTHL1,POLE2,UBB,UNG,ISG15,PCLAF,RAD51AP1,POLQ,UBE2T,DTL,NEIL3,ALKBH3,CENPS,SLX1A,RAD54B,BIRC5,CCNB1,CCNE1,CDKN2A,AURKA,TP73,TP63,AURKB,TPX2,PERP,E2F8,E2F7,BUB1,RASGRF1,RAD54L,DEPDC1B,RRM2
12_Member	WikiPathways	WP4016	DNA IR-damage and cellular response via ATR	-14.0971	-12.0057	17/81	983,995,1111,1869,2237,2305,3014,4171,5111,5347,5888,5932,8318,9156,55215,63967,83990	CDK1,CDC25C,CHEK1,E2F1,FEN1,FOXM1,H2AX,MCM2,PCNA,PLK1,RAD51,RBBP8,CDC45,EXO1,FANCI,CLSPN,BRIP1
12_Member	Reactome Gene Sets	R-HSA-73894	DNA Repair	-7.48602	-5.40158	26/335	890,1111,2237,3014,4350,4913,5111,5427,5888,5932,7314,7374,9156,9636,9768,10635,10721,29089,51514,55215,55247,63967,83990,221120,378708,548593	CCNA2,CHEK1,FEN1,H2AX,MPG,NTHL1,PCNA,POLE2,RAD51,RBBP8,UBB,UNG,EXO1,ISG15,PCLAF,RAD51AP1,POLQ,UBE2T,DTL,FANCI,NEIL3,CLSPN,BRIP1,ALKBH3,CENPS,SLX1A
12_Member	WikiPathways	WP4946	DNA repair pathways, full network	-7.20923	-5.44162	13/121	1111,2237,3014,5111,5427,5888,7374,9156,25788,55215,55247,83990,378708	CHEK1,FEN1,H2AX,PCNA,POLE2,RAD51,UNG,EXO1,RAD54B,FANCI,NEIL3,BRIP1,CENPS
12_Member	Reactome Gene Sets	R-HSA-3700989	Transcriptional Regulation by TP53	-7.02512	-5.26302	22/365	332,890,891,898,983,995,1029,1111,1869,5111,5932,6790,7161,8626,9156,9212,22974,55215,64065,79733,83990,144455	BIRC5,CCNA2,CCNB1,CCNE1,CDK1,CDC25C,CDKN2A,CHEK1,E2F1,PCNA,RBBP8,AURKA,TP73,TP63,EXO1,AURKB,TPX2,FANCI,PERP,E2F8,BRIP1,E2F7
12_Member	WikiPathways	WP3959	DNA IR-double strand breaks and cellular response via ATM	-6.75054	-5.0056	9/55	995,1029,1111,1869,3014,5111,5888,7161,9156	CDC25C,CDKN2A,CHEK1,E2F1,H2AX,PCNA,RAD51,TP73,EXO1
12_Member	Reactome Gene Sets	R-HSA-5693538	Homology Directed Repair	-6.53478	-4.80635	13/138	890,1111,2237,3014,5111,5427,5888,5932,9156,10635,10721,63967,83990	CCNA2,CHEK1,FEN1,H2AX,PCNA,POLE2,RAD51,RBBP8,EXO1,RAD51AP1,POLQ,CLSPN,BRIP1
12_Member	Reactome Gene Sets	R-HSA-5685942	HDR through Homologous Recombination (HRR)	-5.71439	-3.73371	10/67	1111,5111,5427,5888,5932,7314,9156,10635,83990,548593	CHEK1,PCNA,POLE2,RAD51,RBBP8,UBB,EXO1,RAD51AP1,BRIP1,SLX1A
12_Member	Reactome Gene Sets	R-HSA-5693532	DNA Double-Strand Break Repair	-5.59106	-3.93086	13/167	890,1111,2237,3014,5111,5427,5888,5932,9156,10635,10721,63967,83990	CCNA2,CHEK1,FEN1,H2AX,PCNA,POLE2,RAD51,RBBP8,EXO1,RAD51AP1,POLQ,CLSPN,BRIP1
12_Member	WikiPathways	WP3878	ATM signaling in development and disease	-5.15391	-3.52299	7/46	699,983,1111,3014,5923,5932,9212	BUB1,CDK1,CHEK1,H2AX,RASGRF1,RBBP8,AURKB
12_Member	Reactome Gene Sets	R-HSA-5693567	HDR through Homologous Recombination (HRR) or Single Strand Annealing (SSA)	-5.14758	-3.23384	13/132	890,1111,3014,5111,5427,5888,5932,7314,9156,10635,63967,83990,548593	CCNA2,CHEK1,H2AX,PCNA,POLE2,RAD51,RBBP8,UBB,EXO1,RAD51AP1,CLSPN,BRIP1,SLX1A
12_Member	Reactome Gene Sets	R-HSA-9675135	Diseases of DNA repair	-5.12033	-3.21161	7/34	4913,5888,5932,9156,10635,55247,83990	NTHL1,RAD51,RBBP8,EXO1,RAD51AP1,NEIL3,BRIP1
12_Member	Reactome Gene Sets	R-HSA-5633007	Regulation of TP53 Activity	-5.04144	-3.42012	12/160	890,983,1029,1111,5932,6790,7161,8626,9156,9212,22974,83990	CCNA2,CDK1,CDKN2A,CHEK1,RBBP8,AURKA,TP73,TP63,EXO1,AURKB,TPX2,BRIP1
12_Member	Reactome Gene Sets	R-HSA-9675136	Diseases of DNA Double-Strand Break Repair	-4.51179	-2.95023	5/24	5888,5932,9156,10635,83990	RAD51,RBBP8,EXO1,RAD51AP1,BRIP1
12_Member	Reactome Gene Sets	R-HSA-9701192	Defective HDR through Homologous Recombination (HRR) due to BRCA1 loss-of-function	-4.51179	-2.95023	5/24	5888,5932,9156,10635,83990	RAD51,RBBP8,EXO1,RAD51AP1,BRIP1
12_Member	Reactome Gene Sets	R-HSA-9701193	Defective HDR through Homologous Recombination (HRR) due to PALB2 loss of function	-4.51179	-2.95023	5/24	5888,5932,9156,10635,83990	RAD51,RBBP8,EXO1,RAD51AP1,BRIP1
12_Member	Reactome Gene Sets	R-HSA-9704331	Defective HDR through Homologous Recombination Repair (HRR) due to PALB2 loss of BRCA1 binding function	-4.51179	-2.95023	5/24	5888,5932,9156,10635,83990	RAD51,RBBP8,EXO1,RAD51AP1,BRIP1
12_Member	Reactome Gene Sets	R-HSA-9704646	Defective HDR through Homologous Recombination Repair (HRR) due to PALB2 loss of BRCA2/RAD51/RAD51C binding function	-4.51179	-2.95023	5/24	5888,5932,9156,10635,83990	RAD51,RBBP8,EXO1,RAD51AP1,BRIP1
12_Member	Reactome Gene Sets	R-HSA-5693554	Resolution of D-loop Structures through Synthesis-Dependent Strand Annealing (SDSA)	-4.33335	-2.78738	5/26	5888,5932,9156,10635,83990	RAD51,RBBP8,EXO1,RAD51AP1,BRIP1
12_Member	Reactome Gene Sets	R-HSA-5693579	Homologous DNA Pairing and Strand Exchange	-4.33062	-2.78729	6/42	1111,5888,5932,9156,10635,83990	CHEK1,RAD51,RBBP8,EXO1,RAD51AP1,BRIP1
12_Member	Reactome Gene Sets	R-HSA-5693568	Resolution of D-loop Structures through Holliday Junction Intermediates	-4.13921	-2.35118	6/33	5888,5932,9156,10635,83990,548593	RAD51,RBBP8,EXO1,RAD51AP1,BRIP1,SLX1A
12_Member	Reactome Gene Sets	R-HSA-5693537	Resolution of D-Loop Structures	-4.06297	-2.2864	6/34	5888,5932,9156,10635,83990,548593	RAD51,RBBP8,EXO1,RAD51AP1,BRIP1,SLX1A
12_Member	KEGG Pathway	hsa03440	Homologous recombination	-3.99598	-2.49362	6/48	5888,5932,8438,25788,55789,83990	RAD51,RBBP8,RAD54L,RAD54B,DEPDC1B,BRIP1
12_Member	Reactome Gene Sets	R-HSA-6804756	Regulation of TP53 Activity through Phosphorylation	-3.99517	-2.49341	8/92	890,1111,5932,6790,9156,9212,22974,83990	CCNA2,CHEK1,RBBP8,AURKA,EXO1,AURKB,TPX2,BRIP1
12_Member	Reactome Gene Sets	R-HSA-69473	G2/M DNA damage checkpoint	-3.897	-2.40709	8/95	891,983,995,1111,3014,5932,9156,83990	CCNB1,CDK1,CDC25C,CHEK1,H2AX,RBBP8,EXO1,BRIP1
12_Member	Reactome Gene Sets	R-HSA-8953750	Transcriptional Regulation by E2F6	-3.69044	-2.22275	5/35	1111,1869,5888,5932,6241	CHEK1,E2F1,RAD51,RBBP8,RRM2
12_Member	Reactome Gene Sets	R-HSA-5693616	Presynaptic phase of homologous DNA pairing and strand exchange	-3.46394	-2.0268	5/39	1111,5888,5932,9156,83990	CHEK1,RAD51,RBBP8,EXO1,BRIP1
12_Member	KEGG Pathway	ko03440	Homologous recombination	-3.36062	-1.93422	5/41	5888,5932,8438,25788,83990	RAD51,RBBP8,RAD54L,RAD54B,BRIP1
12_Member	Reactome Gene Sets	R-HSA-5693607	Processing of DNA double-strand break ends	-3.04466	-1.65318	7/98	890,1111,3014,5932,9156,63967,83990	CCNA2,CHEK1,H2AX,RBBP8,EXO1,CLSPN,BRIP1
12_Member	Canonical Pathways	M258	PID BARD1 PATHWAY	-2.98409	-1.60682	4/29	898,5111,5888,5932	CCNE1,PCNA,RAD51,RBBP8
12_Member	Reactome Gene Sets	R-HSA-5685938	HDR through Single Strand Annealing (SSA)	-2.58276	-1.27108	4/37	5888,5932,9156,83990	RAD51,RBBP8,EXO1,BRIP1
13_Summary	GO Biological Processes	GO:0051383	kinetochore organization	-13.8458	-11.7659	11/23	1058,1062,1063,9787,10403,10592,55839,64946,81620,83540,378708,2491,11339,55355,9493,22837,29127,79019,79682,79801,890,2237,3014,5111,57082,79075,4171,5888,8208,8318,51053	CENPA,CENPE,CENPF,DLGAP5,NDC80,SMC2,CENPN,CENPH,CDT1,NUF2,CENPS,CENPI,OIP5,HJURP,KIF23,COBLL1,RACGAP1,CENPM,CENPU,SHCBP1,CCNA2,FEN1,H2AX,PCNA,KNL1,DSCC1,MCM2,RAD51,CHAF1B,CDC45,GMNN
13_Member	GO Biological Processes	GO:0051383	kinetochore organization	-13.8458	-11.7659	11/23	1058,1062,1063,9787,10403,10592,55839,64946,81620,83540,378708	CENPA,CENPE,CENPF,DLGAP5,NDC80,SMC2,CENPN,CENPH,CDT1,NUF2,CENPS
13_Member	GO Biological Processes	GO:0034508	centromere complex assembly	-10.7334	-8.7957	10/30	1058,1062,1063,2491,9787,11339,55355,55839,64946,378708	CENPA,CENPE,CENPF,CENPI,DLGAP5,OIP5,HJURP,CENPN,CENPH,CENPS
13_Member	CORUM	CORUM:929	CEN complex	-8.35056	-6.51471	9/37	1058,2491,9493,22837,29127,64946,79019,79682,79801	CENPA,CENPI,KIF23,COBLL1,RACGAP1,CENPH,CENPM,CENPU,SHCBP1
13_Member	GO Biological Processes	GO:0051382	kinetochore assembly	-8.21504	-6.39322	7/18	1058,1062,1063,9787,55839,64946,378708	CENPA,CENPE,CENPF,DLGAP5,CENPN,CENPH,CENPS
13_Member	Reactome Gene Sets	R-HSA-73886	Chromosome Maintenance	-8.16464	-6.34532	15/141	890,1058,2237,2491,3014,5111,11339,55355,55839,57082,64946,79019,79075,79682,378708	CCNA2,CENPA,FEN1,CENPI,H2AX,PCNA,OIP5,HJURP,CENPN,KNL1,CENPH,CENPM,DSCC1,CENPU,CENPS
13_Member	Reactome Gene Sets	R-HSA-606279	Deposition of new CENPA-containing nucleosomes at the centromere	-7.66793	-5.87406	11/74	1058,2491,3014,11339,55355,55839,57082,64946,79019,79682,378708	CENPA,CENPI,H2AX,OIP5,HJURP,CENPN,KNL1,CENPH,CENPM,CENPU,CENPS
13_Member	Reactome Gene Sets	R-HSA-774815	Nucleosome assembly	-7.66793	-5.87406	11/74	1058,2491,3014,11339,55355,55839,57082,64946,79019,79682,378708	CENPA,CENPI,H2AX,OIP5,HJURP,CENPN,KNL1,CENPH,CENPM,CENPU,CENPS
13_Member	GO Biological Processes	GO:0065004	protein-DNA complex assembly	-7.65268	-5.86116	17/201	1058,1062,1063,2491,3014,4171,5888,8208,8318,9787,11339,51053,55355,55839,64946,81620,378708	CENPA,CENPE,CENPF,CENPI,H2AX,MCM2,RAD51,CHAF1B,CDC45,DLGAP5,OIP5,GMNN,HJURP,CENPN,CENPH,CDT1,CENPS
13_Member	GO Biological Processes	GO:0071824	protein-DNA complex subunit organization	-6.51012	-4.78671	17/241	1058,1062,1063,2491,3014,4171,5888,8208,8318,9787,11339,51053,55355,55839,64946,81620,378708	CENPA,CENPE,CENPF,CENPI,H2AX,MCM2,RAD51,CHAF1B,CDC45,DLGAP5,OIP5,GMNN,HJURP,CENPN,CENPH,CDT1,CENPS
13_Member	CORUM	CORUM:7394	CENP-H-I complex	-6.40244	-4.68892	5/11	2491,55839,64946,79019,79682	CENPI,CENPN,CENPH,CENPM,CENPU
13_Member	CORUM	CORUM:927	CENP-A NAC complex	-6.05953	-4.36139	4/6	55839,64946,79019,79682	CENPN,CENPH,CENPM,CENPU
13_Member	CORUM	CORUM:7388	CENP-A nucleosomal complex	-5.78252	-4.10377	5/14	1058,2491,55355,55839,64946	CENPA,CENPI,HJURP,CENPN,CENPH
13_Member	CORUM	CORUM:1179	CENP-A NAC-CAD complex	-4.57355	-3.00434	4/12	55839,64946,79019,79682	CENPN,CENPH,CENPM,CENPU
14_Summary	GO Biological Processes	GO:0044839	cell cycle G2/M phase transition	-12.636	-10.6116	20/148	890,891,983,990,993,995,1063,1111,2305,4998,5347,6790,9088,9133,9212,9833,9928,51514,63967,90381,4171,5888,1869,3014,8318,51512,81620,83990,699,7161,8626,144455,2039,7272,83903	CCNA2,CCNB1,CDK1,CDC6,CDC25A,CDC25C,CENPF,CHEK1,FOXM1,ORC1,PLK1,AURKA,PKMYT1,CCNB2,AURKB,MELK,KIF14,DTL,CLSPN,TICRR,MCM2,RAD51,E2F1,H2AX,CDC45,GTSE1,CDT1,BRIP1,BUB1,TP73,TP63,E2F7,DMTN,TTK,HASPIN
14_Member	GO Biological Processes	GO:0044839	cell cycle G2/M phase transition	-12.636	-10.6116	20/148	890,891,983,990,993,995,1063,1111,2305,4998,5347,6790,9088,9133,9212,9833,9928,51514,63967,90381	CCNA2,CCNB1,CDK1,CDC6,CDC25A,CDC25C,CENPF,CHEK1,FOXM1,ORC1,PLK1,AURKA,PKMYT1,CCNB2,AURKB,MELK,KIF14,DTL,CLSPN,TICRR
14_Member	GO Biological Processes	GO:0000086	G2/M transition of mitotic cell cycle	-12.2417	-10.2387	19/137	890,891,983,990,993,995,1063,1111,2305,4998,5347,6790,9088,9212,9833,9928,51514,63967,90381	CCNA2,CCNB1,CDK1,CDC6,CDC25A,CDC25C,CENPF,CHEK1,FOXM1,ORC1,PLK1,AURKA,PKMYT1,AURKB,MELK,KIF14,DTL,CLSPN,TICRR
14_Member	GO Biological Processes	GO:0010389	regulation of G2/M transition of mitotic cell cycle	-10.6913	-8.75695	15/94	891,983,990,993,995,1063,1111,4998,5347,6790,9212,9928,51514,63967,90381	CCNB1,CDK1,CDC6,CDC25A,CDC25C,CENPF,CHEK1,ORC1,PLK1,AURKA,AURKB,KIF14,DTL,CLSPN,TICRR
14_Member	GO Biological Processes	GO:1902749	regulation of cell cycle G2/M phase transition	-10.1667	-8.25755	15/102	891,983,990,993,995,1063,1111,4998,5347,6790,9212,9928,51514,63967,90381	CCNB1,CDK1,CDC6,CDC25A,CDC25C,CENPF,CHEK1,ORC1,PLK1,AURKA,AURKB,KIF14,DTL,CLSPN,TICRR
14_Member	Canonical Pathways	M46	PID ATR PATHWAY	-8.1313	-6.31447	9/39	890,990,993,995,1111,4171,5347,5888,63967	CCNA2,CDC6,CDC25A,CDC25C,CHEK1,MCM2,PLK1,RAD51,CLSPN
14_Member	GO Biological Processes	GO:0031570	DNA integrity checkpoint signaling	-8.0418	-6.22868	14/123	983,990,1111,1869,3014,4998,5347,8318,51512,51514,63967,81620,83990,90381	CDK1,CDC6,CHEK1,E2F1,H2AX,ORC1,PLK1,CDC45,GTSE1,DTL,CLSPN,CDT1,BRIP1,TICRR
14_Member	GO Biological Processes	GO:0010972	negative regulation of G2/M transition of mitotic cell cycle	-6.41422	-4.69874	9/60	983,990,1111,4998,5347,9212,51514,63967,90381	CDK1,CDC6,CHEK1,ORC1,PLK1,AURKB,DTL,CLSPN,TICRR
14_Member	GO Biological Processes	GO:1902750	negative regulation of cell cycle G2/M phase transition	-6.28881	-4.57919	9/62	983,990,1111,4998,5347,9212,51514,63967,90381	CDK1,CDC6,CHEK1,ORC1,PLK1,AURKB,DTL,CLSPN,TICRR
14_Member	GO Biological Processes	GO:0044818	mitotic G2/M transition checkpoint	-6.27455	-4.5659	8/46	983,990,1111,4998,5347,51514,63967,90381	CDK1,CDC6,CHEK1,ORC1,PLK1,DTL,CLSPN,TICRR
14_Member	Canonical Pathways	M19	PID P73PATHWAY	-5.38469	-3.74063	9/79	699,890,891,983,1111,5347,5888,7161,8626	BUB1,CCNA2,CCNB1,CDK1,CHEK1,PLK1,RAD51,TP73,TP63
14_Member	GO Biological Processes	GO:0044774	mitotic DNA integrity checkpoint signaling	-5.11954	-3.49424	9/85	983,990,1111,4998,5347,51512,51514,63967,90381	CDK1,CDC6,CHEK1,ORC1,PLK1,GTSE1,DTL,CLSPN,TICRR
14_Member	GO Biological Processes	GO:0007095	mitotic G2 DNA damage checkpoint signaling	-4.87572	-3.26994	6/34	983,1111,5347,51514,63967,90381	CDK1,CHEK1,PLK1,DTL,CLSPN,TICRR
14_Member	GO Biological Processes	GO:0000077	DNA damage checkpoint signaling	-4.85428	-3.25078	10/115	983,1111,1869,3014,5347,51512,51514,63967,83990,90381	CDK1,CHEK1,E2F1,H2AX,PLK1,GTSE1,DTL,CLSPN,BRIP1,TICRR
14_Member	GO Biological Processes	GO:0042770	signal transduction in response to DNA damage	-4.7247	-3.14484	12/172	983,1111,1869,2305,3014,5347,51512,51514,63967,83990,90381,144455	CDK1,CHEK1,E2F1,FOXM1,H2AX,PLK1,GTSE1,DTL,CLSPN,BRIP1,TICRR,E2F7
14_Member	Canonical Pathways	M10154	SA G2 AND M PHASES	-3.69991	-2.22943	3/8	983,993,1111	CDK1,CDC25A,CHEK1
14_Member	GO Biological Processes	GO:0044773	mitotic DNA damage checkpoint signaling	-3.54568	-2.09112	7/81	983,1111,5347,51512,51514,63967,90381	CDK1,CHEK1,PLK1,GTSE1,DTL,CLSPN,TICRR
14_Member	WikiPathways	WP1971	Integrated cancer pathway	-3.13447	-1.7307	5/46	983,993,1111,1869,5347	CDK1,CDC25A,CHEK1,E2F1,PLK1
14_Member	GO Biological Processes	GO:0018107	peptidyl-threonine phosphorylation	-2.00691	-0.783047	6/116	983,1111,2039,5347,7272,83903	CDK1,CHEK1,DMTN,PLK1,TTK,HASPIN
15_Summary	Reactome Gene Sets	R-HSA-453274	Mitotic G2-G2/M phases	-12.5176	-10.2059	26/198	890,891,983,993,995,1063,1869,2305,3161,4605,4751,5347,5683,5694,6790,7283,7314,9088,9133,10381,10382,10733,22974,51512,80097,203068,347240,89891	CCNA2,CCNB1,CDK1,CDC25A,CDC25C,CENPF,E2F1,FOXM1,HMMR,MYBL2,NEK2,PLK1,PSMA2,PSMB6,AURKA,TUBG1,UBB,PKMYT1,CCNB2,TUBB3,TUBB4A,PLK4,TPX2,GTSE1,MZT2B,TUBB,KIF24,DYNC2I2
15_Member	Reactome Gene Sets	R-HSA-453274	Mitotic G2-G2/M phases	-12.5176	-10.2059	26/198	890,891,983,993,995,1063,1869,2305,3161,4605,4751,5347,5683,5694,6790,7283,7314,9088,9133,10381,10382,10733,22974,51512,80097,203068	CCNA2,CCNB1,CDK1,CDC25A,CDC25C,CENPF,E2F1,FOXM1,HMMR,MYBL2,NEK2,PLK1,PSMA2,PSMB6,AURKA,TUBG1,UBB,PKMYT1,CCNB2,TUBB3,TUBB4A,PLK4,TPX2,GTSE1,MZT2B,TUBB
15_Member	Reactome Gene Sets	R-HSA-69275	G2/M Transition	-11.7736	-9.52668	25/196	890,891,983,993,995,1063,2305,3161,4605,4751,5347,5683,5694,6790,7283,7314,9088,9133,10381,10382,10733,22974,51512,80097,203068	CCNA2,CCNB1,CDK1,CDC25A,CDC25C,CENPF,FOXM1,HMMR,MYBL2,NEK2,PLK1,PSMA2,PSMB6,AURKA,TUBG1,UBB,PKMYT1,CCNB2,TUBB3,TUBB4A,PLK4,TPX2,GTSE1,MZT2B,TUBB
15_Member	Reactome Gene Sets	R-HSA-8854518	AURKA Activation by TPX2	-6.67919	-4.93947	10/73	983,3161,4751,5347,6790,7283,10382,10733,22974,203068	CDK1,HMMR,NEK2,PLK1,AURKA,TUBG1,TUBB4A,PLK4,TPX2,TUBB
15_Member	Reactome Gene Sets	R-HSA-2565942	Regulation of PLK1 Activity at G2/M Transition	-5.90889	-4.22102	10/88	891,983,4751,5347,6790,7283,9133,10382,10733,203068	CCNB1,CDK1,NEK2,PLK1,AURKA,TUBG1,CCNB2,TUBB4A,PLK4,TUBB
15_Member	Reactome Gene Sets	R-HSA-8852276	The role of GTSE1 in G2/M progression after G2 checkpoint	-5.15394	-3.23865	10/77	891,983,5347,5683,5694,7314,9133,10381,10382,51512	CCNB1,CDK1,PLK1,PSMA2,PSMB6,UBB,CCNB2,TUBB3,TUBB4A,GTSE1
15_Member	Reactome Gene Sets	R-HSA-380259	Loss of Nlp from mitotic centrosomes	-3.94409	-2.4483	7/70	983,4751,5347,7283,10382,10733,203068	CDK1,NEK2,PLK1,TUBG1,TUBB4A,PLK4,TUBB
15_Member	Reactome Gene Sets	R-HSA-380284	Loss of proteins required for interphase microtubule organization from the centrosome	-3.94409	-2.4483	7/70	983,4751,5347,7283,10382,10733,203068	CDK1,NEK2,PLK1,TUBG1,TUBB4A,PLK4,TUBB
15_Member	Reactome Gene Sets	R-HSA-380320	Recruitment of NuMA to mitotic centrosomes	-3.9293	-2.43528	8/94	983,4751,5347,7283,10381,10382,10733,203068	CDK1,NEK2,PLK1,TUBG1,TUBB3,TUBB4A,PLK4,TUBB
15_Member	Reactome Gene Sets	R-HSA-5620912	Anchoring of the basal body to the plasma membrane	-3.80256	-2.3233	8/98	983,4751,5347,7283,10382,10733,203068,347240	CDK1,NEK2,PLK1,TUBG1,TUBB4A,PLK4,TUBB,KIF24
15_Member	Reactome Gene Sets	R-HSA-380270	Recruitment of mitotic centrosome proteins and complexes	-3.51275	-2.06883	7/82	983,4751,5347,7283,10382,10733,203068	CDK1,NEK2,PLK1,TUBG1,TUBB4A,PLK4,TUBB
15_Member	Reactome Gene Sets	R-HSA-380287	Centrosome maturation	-3.51275	-2.06883	7/82	983,4751,5347,7283,10382,10733,203068	CDK1,NEK2,PLK1,TUBG1,TUBB4A,PLK4,TUBB
15_Member	Reactome Gene Sets	R-HSA-5617833	Cilium Assembly	-2.86957	-1.50781	10/201	983,4751,5347,7283,10381,10382,10733,89891,203068,347240	CDK1,NEK2,PLK1,TUBG1,TUBB3,TUBB4A,PLK4,DYNC2I2,TUBB,KIF24
16_Summary	GO Biological Processes	GO:0000910	cytokinesis	-12.3037	-10.2969	21/173	990,1058,3925,5347,6790,9055,9212,9493,9700,9928,10112,10733,11113,24137,29127,51203,54443,55165,56155,79733,144455,8626,146909,259266	CDC6,CENPA,STMN1,PLK1,AURKA,PRC1,AURKB,KIF23,ESPL1,KIF14,KIF20A,PLK4,CIT,KIF4A,RACGAP1,NUSAP1,ANLN,CEP55,TEX14,E2F8,E2F7,TP63,KIF18B,ASPM
16_Member	GO Biological Processes	GO:0000910	cytokinesis	-12.3037	-10.2969	21/173	990,1058,3925,5347,6790,9055,9212,9493,9700,9928,10112,10733,11113,24137,29127,51203,54443,55165,56155,79733,144455	CDC6,CENPA,STMN1,PLK1,AURKA,PRC1,AURKB,KIF23,ESPL1,KIF14,KIF20A,PLK4,CIT,KIF4A,RACGAP1,NUSAP1,ANLN,CEP55,TEX14,E2F8,E2F7
[truncated: 72 more rows]
